# Supplementary material for: Small-angle x-ray scattering investigation of the integration of free fatty acids in polysorbate 20 micelles
Source: Biophys J. 2023 Jun 19;122(15):3078–88. doi: 10.1016/j.bpj.2023.06.011 (PMC10432221; doi:10.1016/j.bpj.2023.06.011)
Supplement: Document S2. Structure models and force field parameters [file mmc2.zip]

Archive with 4 entries (4 files):
- F2-micelle-after-MD.pdb
- F2-micelle-initial-model.pdb
- F2-MYR-micelle-after-MD.pdb
- forcefield-params-for-F2-and-MYR.txt
