# Supplementary material for: Small-angle x-ray scattering investigation of the integration of free fatty acids in polysorbate 20 micelles
Source: Biophys J. 2023 Jun 19;122(15):3078–88. doi: 10.1016/j.bpj.2023.06.011 (PMC10432221; doi:10.1016/j.bpj.2023.06.011)
Supplement: Document S2. Structure models and force field parameters [file mmc2.zip › F2-micelle-after-MD.pdb]

CRYST1  117.600  109.335   99.779  90.00  90.00  90.00 P 1           1
ATOM      1  C   PSO X   1      46.100  58.080  50.410  0.00  0.00            
ATOM      2  C1  PSO X   1      53.930  65.410  62.210  0.00  0.00            
ATOM      3  C2  PSO X   1      53.750  66.910  62.600  0.00  0.00            
ATOM      4  C3  PSO X   1      53.910  67.650  61.300  0.00  0.00            
ATOM      5  C4  PSO X   1      53.470  66.720  60.210  0.00  0.00            
ATOM      6  C5  PSO X   1      58.120  57.820  57.920  0.00  0.00            
ATOM      7  C6  PSO X   1      47.610  58.140  50.630  0.00  0.00            
ATOM      8  C7  PSO X   1      56.590  57.440  57.930  0.00  0.00            
ATOM      9  C8  PSO X   1      48.030  58.020  52.050  0.00  0.00            
ATOM     10  C9  PSO X   1      55.830  57.780  56.600  0.00  0.00            
ATOM     11  C10 PSO X   1      49.470  58.260  52.220  0.00  0.00            
ATOM     12  C11 PSO X   1      54.350  57.300  56.500  0.00  0.00            
ATOM     13  C12 PSO X   1      49.940  57.830  53.690  0.00  0.00            
ATOM     14  C13 PSO X   1      53.690  57.630  55.160  0.00  0.00            
ATOM     15  C14 PSO X   1      51.460  58.000  53.840  0.00  0.00            
ATOM     16  C15 PSO X   1      52.160  57.420  55.110  0.00  0.00            
ATOM     17  C16 PSO X   1      60.100  70.990  69.870  0.00  0.00            
ATOM     18  C17 PSO X   1      42.700  73.320  58.760  0.00  0.00            
ATOM     19  C18 PSO X   1      62.640  66.490  68.720  0.00  0.00            
ATOM     20  C19 PSO X   1      43.920  59.200  50.680  0.00  0.00            
ATOM     21  C20 PSO X   1      54.490  68.610  64.180  0.00  0.00            
ATOM     22  C21 PSO X   1      53.030  69.660  60.360  0.00  0.00            
ATOM     23  C22 PSO X   1      60.930  71.890  68.930  0.00  0.00            
ATOM     24  C23 PSO X   1      44.050  73.360  59.530  0.00  0.00            
ATOM     25  C24 PSO X   1      61.270  67.240  68.530  0.00  0.00            
ATOM     26  C25 PSO X   1      43.310  60.430  51.380  0.00  0.00            
ATOM     27  C26 PSO X   1      55.680  69.600  64.100  0.00  0.00            
ATOM     28  C27 PSO X   1      51.900  70.680  60.570  0.00  0.00            
ATOM     29  C28 PSO X   1      60.480  73.480  67.080  0.00  0.00            
ATOM     30  C29 PSO X   1      44.030  70.980  60.290  0.00  0.00            
ATOM     31  C30 PSO X   1      59.890  68.050  66.690  0.00  0.00            
ATOM     32  C31 PSO X   1      44.010  59.600  53.510  0.00  0.00            
ATOM     33  C32 PSO X   1      57.080  70.070  62.270  0.00  0.00            
ATOM     34  C33 PSO X   1      50.660  70.200  58.520  0.00  0.00            
ATOM     35  C34 PSO X   1      61.180  73.050  65.790  0.00  0.00            
ATOM     36  C35 PSO X   1      44.670  69.580  59.910  0.00  0.00            
ATOM     37  C36 PSO X   1      58.550  67.160  66.800  0.00  0.00            
ATOM     38  C37 PSO X   1      44.200  60.060  54.950  0.00  0.00            
ATOM     39  C38 PSO X   1      57.860  71.260  62.690  0.00  0.00            
ATOM     40  C39 PSO X   1      49.140  70.290  58.070  0.00  0.00            
ATOM     41  C40 PSO X   1      60.960  71.730  63.860  0.00  0.00            
ATOM     42  C41 PSO X   1      46.200  68.590  58.290  0.00  0.00            
ATOM     43  C42 PSO X   1      57.810  66.200  64.730  0.00  0.00            
ATOM     44  C43 PSO X   1      46.320  61.320  54.810  0.00  0.00            
ATOM     45  C44 PSO X   1      60.160  72.120  62.610  0.00  0.00            
ATOM     46  C45 PSO X   1      47.390  68.830  57.340  0.00  0.00            
ATOM     47  C46 PSO X   1      46.380  62.310  55.950  0.00  0.00            
ATOM     48  C47 PSO X   1      58.460  66.480  63.330  0.00  0.00            
ATOM     49  C48 PSO X   1      47.660  62.790  58.030  0.00  0.00            
ATOM     50  C49 PSO X   1      48.120  64.300  57.710  0.00  0.00            
ATOM     51  C50 PSO X   1      59.330  65.450  61.290  0.00  0.00            
ATOM     52  C51 PSO X   1      58.180  65.570  60.360  0.00  0.00            
ATOM     53  C52 PSO X   1      49.960  65.670  56.920  0.00  0.00            
ATOM     54  C53 PSO X   1      51.460  65.700  56.560  0.00  0.00            
ATOM     55  C54 PSO X   1      57.800  66.070  58.010  0.00  0.00            
ATOM     56  C55 PSO X   1      56.520  66.910  58.260  0.00  0.00            
ATOM     57  C56 PSO X   1      53.570  65.980  57.660  0.00  0.00            
ATOM     58  C57 PSO X   1      54.260  66.700  58.850  0.00  0.00            
ATOM     59  O   PSO X   1      45.590  57.170  49.800  0.00  0.00            
ATOM     60  O1  PSO X   1      53.530  65.380  60.850  0.00  0.00            
ATOM     61  O2  PSO X   1      61.000  70.260  70.730  0.00  0.00            
ATOM     62  O3  PSO X   1      42.940  73.060  57.350  0.00  0.00            
ATOM     63  O4  PSO X   1      63.600  67.240  67.950  0.00  0.00            
ATOM     64  O5  PSO X   1      45.330  59.210  50.850  0.00  0.00            
ATOM     65  O6  PSO X   1      54.720  67.380  63.480  0.00  0.00            
ATOM     66  O7  PSO X   1      52.940  68.670  61.430  0.00  0.00            
ATOM     67  O8  PSO X   1      60.000  72.430  67.980  0.00  0.00            
ATOM     68  O9  PSO X   1      44.760  71.980  59.620  0.00  0.00            
ATOM     69  O10 PSO X   1      61.060  67.290  67.090  0.00  0.00            
ATOM     70  O11 PSO X   1      43.980  60.690  52.640  0.00  0.00            
ATOM     71  O12 PSO X   1      55.730  70.150  62.780  0.00  0.00            
ATOM     72  O13 PSO X   1      50.670  70.340  59.950  0.00  0.00            
ATOM     73  O14 PSO X   1      60.320  72.300  65.010  0.00  0.00            
ATOM     74  O15 PSO X   1      45.870  69.760  59.010  0.00  0.00            
ATOM     75  O16 PSO X   1      58.730  66.130  65.840  0.00  0.00            
ATOM     76  O17 PSO X   1      45.600  60.110  55.240  0.00  0.00            
ATOM     77  O18 PSO X   1      59.220  70.990  62.340  0.00  0.00            
ATOM     78  O19 PSO X   1      48.520  69.040  58.190  0.00  0.00            
ATOM     79  O20 PSO X   1      47.460  62.000  56.810  0.00  0.00            
ATOM     80  O21 PSO X   1      58.820  65.280  62.610  0.00  0.00            
ATOM     81  O22 PSO X   1      49.440  64.300  57.130  0.00  0.00            
ATOM     82  O23 PSO X   1      58.690  66.200  59.210  0.00  0.00            
ATOM     83  O24 PSO X   1      52.150  66.230  57.700  0.00  0.00            
ATOM     84  O25 PSO X   1      55.610  66.200  59.050  0.00  0.00            
ATOM     85  H   PSO X   1      53.230  64.770  62.770  0.00  0.00            
ATOM     86  H1  PSO X   1      54.960  65.100  62.410  0.00  0.00            
ATOM     87  H2  PSO X   1      52.750  66.900  63.070  0.00  0.00            
ATOM     88  H3  PSO X   1      54.920  68.050  61.210  0.00  0.00            
ATOM     89  H4  PSO X   1      52.410  66.910  59.980  0.00  0.00            
ATOM     90  H5  PSO X   1      58.330  58.870  57.690  0.00  0.00            
ATOM     91  H6  PSO X   1      58.580  57.630  58.900  0.00  0.00            
ATOM     92  H7  PSO X   1      58.610  57.140  57.220  0.00  0.00            
ATOM     93  H8  PSO X   1      47.920  59.130  50.280  0.00  0.00            
ATOM     94  H9  PSO X   1      48.080  57.410  49.960  0.00  0.00            
ATOM     95  H10 PSO X   1      55.990  57.860  58.750  0.00  0.00            
ATOM     96  H11 PSO X   1      56.600  56.360  58.110  0.00  0.00            
ATOM     97  H12 PSO X   1      47.830  56.960  52.280  0.00  0.00            
ATOM     98  H13 PSO X   1      47.400  58.550  52.770  0.00  0.00            
ATOM     99  H14 PSO X   1      56.340  57.350  55.730  0.00  0.00            
ATOM    100  H15 PSO X   1      55.790  58.870  56.540  0.00  0.00            
ATOM    101  H16 PSO X   1      49.970  57.690  51.440  0.00  0.00            
ATOM    102  H17 PSO X   1      49.640  59.320  51.980  0.00  0.00            
ATOM    103  H18 PSO X   1      54.290  56.210  56.660  0.00  0.00            
ATOM    104  H19 PSO X   1      53.740  57.770  57.290  0.00  0.00            
ATOM    105  H20 PSO X   1      49.720  56.780  53.930  0.00  0.00            
ATOM    106  H21 PSO X   1      49.360  58.340  54.460  0.00  0.00            
ATOM    107  H22 PSO X   1      53.870  58.680  54.910  0.00  0.00            
ATOM    108  H23 PSO X   1      54.160  57.070  54.340  0.00  0.00            
ATOM    109  H24 PSO X   1      52.010  57.460  53.060  0.00  0.00            
ATOM    110  H25 PSO X   1      51.790  59.050  53.840  0.00  0.00            
ATOM    111  H26 PSO X   1      51.620  57.790  56.000  0.00  0.00            
ATOM    112  H27 PSO X   1      52.020  56.340  55.260  0.00  0.00            
ATOM    113  H28 PSO X   1      59.340  71.490  70.480  0.00  0.00            
ATOM    114  H29 PSO X   1      59.690  70.240  69.180  0.00  0.00            
ATOM    115  H30 PSO X   1      42.060  72.500  59.110  0.00  0.00            
ATOM    116  H31 PSO X   1      42.040  74.170  58.940  0.00  0.00            
ATOM    117  H32 PSO X   1      62.870  66.370  69.790  0.00  0.00            
ATOM    118  H33 PSO X   1      62.600  65.480  68.290  0.00  0.00            
ATOM    119  H34 PSO X   1      43.460  58.330  51.150  0.00  0.00            
ATOM    120  H35 PSO X   1      43.590  59.360  49.650  0.00  0.00            
ATOM    121  H36 PSO X   1      54.210  68.260  65.180  0.00  0.00            
ATOM    122  H37 PSO X   1      53.700  69.170  63.670  0.00  0.00            
ATOM    123  H38 PSO X   1      52.990  69.170  59.380  0.00  0.00            
ATOM    124  H39 PSO X   1      53.980  70.210  60.380  0.00  0.00            
ATOM    125  H40 PSO X   1      61.290  72.690  69.600  0.00  0.00            
ATOM    126  H41 PSO X   1      61.750  71.390  68.400  0.00  0.00            
ATOM    127  H42 PSO X   1      44.670  74.190  59.150  0.00  0.00            
ATOM    128  H43 PSO X   1      43.900  73.640  60.580  0.00  0.00            
ATOM    129  H44 PSO X   1      60.460  66.650  68.990  0.00  0.00            
ATOM    130  H45 PSO X   1      61.330  68.210  69.030  0.00  0.00            
ATOM    131  H46 PSO X   1      43.440  61.290  50.720  0.00  0.00            
ATOM    132  H47 PSO X   1      42.250  60.240  51.600  0.00  0.00            
ATOM    133  H48 PSO X   1      55.500  70.430  64.790  0.00  0.00            
ATOM    134  H49 PSO X   1      56.560  69.000  64.350  0.00  0.00            
ATOM    135  H50 PSO X   1      51.750  70.850  61.640  0.00  0.00            
ATOM    136  H51 PSO X   1      52.230  71.650  60.190  0.00  0.00            
ATOM    137  H52 PSO X   1      61.220  74.050  67.650  0.00  0.00            
ATOM    138  H53 PSO X   1      59.610  74.110  66.860  0.00  0.00            
ATOM    139  H54 PSO X   1      42.970  70.950  60.030  0.00  0.00            
ATOM    140  H55 PSO X   1      44.050  71.120  61.380  0.00  0.00            
ATOM    141  H56 PSO X   1      60.120  68.330  65.650  0.00  0.00            
ATOM    142  H57 PSO X   1      59.700  68.910  67.350  0.00  0.00            
ATOM    143  H58 PSO X   1      44.680  58.780  53.230  0.00  0.00            
ATOM    144  H59 PSO X   1      43.020  59.130  53.620  0.00  0.00            
ATOM    145  H60 PSO X   1      57.050  70.090  61.180  0.00  0.00            
ATOM    146  H61 PSO X   1      57.660  69.180  62.560  0.00  0.00            
ATOM    147  H62 PSO X   1      51.140  69.260  58.240  0.00  0.00            
ATOM    148  H63 PSO X   1      51.260  71.010  58.100  0.00  0.00            
ATOM    149  H64 PSO X   1      61.560  73.870  65.180  0.00  0.00            
ATOM    150  H65 PSO X   1      62.080  72.480  66.060  0.00  0.00            
ATOM    151  H66 PSO X   1      45.020  69.170  60.870  0.00  0.00            
ATOM    152  H67 PSO X   1      43.910  68.940  59.440  0.00  0.00            
ATOM    153  H68 PSO X   1      58.600  66.700  67.800  0.00  0.00            
ATOM    154  H69 PSO X   1      57.660  67.790  66.710  0.00  0.00            
ATOM    155  H70 PSO X   1      43.750  61.060  54.960  0.00  0.00            
ATOM    156  H71 PSO X   1      43.670  59.350  55.590  0.00  0.00            
ATOM    157  H72 PSO X   1      57.500  72.170  62.190  0.00  0.00            
ATOM    158  H73 PSO X   1      57.850  71.390  63.780  0.00  0.00            
ATOM    159  H74 PSO X   1      48.660  71.000  58.760  0.00  0.00            
ATOM    160  H75 PSO X   1      48.970  70.600  57.030  0.00  0.00            
ATOM    161  H76 PSO X   1      60.980  70.630  63.910  0.00  0.00            
ATOM    162  H77 PSO X   1      61.990  72.090  63.750  0.00  0.00            
ATOM    163  H78 PSO X   1      45.400  68.310  57.590  0.00  0.00            
ATOM    164  H79 PSO X   1      46.370  67.740  58.960  0.00  0.00            
ATOM    165  H80 PSO X   1      57.010  66.920  64.900  0.00  0.00            
ATOM    166  H81 PSO X   1      57.200  65.290  64.740  0.00  0.00            
ATOM    167  H82 PSO X   1      45.800  61.810  53.980  0.00  0.00            
ATOM    168  H83 PSO X   1      47.330  61.020  54.490  0.00  0.00            
ATOM    169  H84 PSO X   1      59.730  73.130  62.640  0.00  0.00            
ATOM    170  H85 PSO X   1      60.860  72.130  61.770  0.00  0.00            
ATOM    171  H86 PSO X   1      47.630  68.030  56.620  0.00  0.00            
ATOM    172  H87 PSO X   1      47.190  69.710  56.710  0.00  0.00            
ATOM    173  H88 PSO X   1      46.550  63.320  55.560  0.00  0.00            
ATOM    174  H89 PSO X   1      45.460  62.330  56.560  0.00  0.00            
ATOM    175  H90 PSO X   1      57.700  66.950  62.690  0.00  0.00            
ATOM    176  H91 PSO X   1      59.320  67.150  63.440  0.00  0.00            
ATOM    177  H92 PSO X   1      48.380  62.330  58.710  0.00  0.00            
ATOM    178  H93 PSO X   1      46.700  62.770  58.570  0.00  0.00            
ATOM    179  H94 PSO X   1      47.370  64.670  57.000  0.00  0.00            
ATOM    180  H95 PSO X   1      48.110  64.840  58.660  0.00  0.00            
ATOM    181  H96 PSO X   1      60.010  64.630  61.040  0.00  0.00            
ATOM    182  H97 PSO X   1      59.930  66.370  61.200  0.00  0.00            
ATOM    183  H98 PSO X   1      57.910  64.530  60.130  0.00  0.00            
ATOM    184  H99 PSO X   1      57.290  66.080  60.760  0.00  0.00            
ATOM    185 H100 PSO X   1      49.810  66.310  57.800  0.00  0.00            
ATOM    186 H101 PSO X   1      49.420  66.080  56.050  0.00  0.00            
ATOM    187 H102 PSO X   1      51.730  64.700  56.200  0.00  0.00            
ATOM    188 H103 PSO X   1      51.530  66.360  55.690  0.00  0.00            
ATOM    189 H104 PSO X   1      57.630  65.000  57.860  0.00  0.00            
ATOM    190 H105 PSO X   1      58.320  66.410  57.100  0.00  0.00            
ATOM    191 H106 PSO X   1      56.750  67.950  58.530  0.00  0.00            
ATOM    192 H107 PSO X   1      56.200  66.950  57.210  0.00  0.00            
ATOM    193 H108 PSO X   1      53.740  64.900  57.730  0.00  0.00            
ATOM    194 H109 PSO X   1      54.060  66.260  56.720  0.00  0.00            
ATOM    195 H110 PSO X   1      54.290  67.730  58.500  0.00  0.00            
ATOM    196 H111 PSO X   1      60.460  70.060  71.520  0.00  0.00            
ATOM    197 H112 PSO X   1      42.460  73.760  56.870  0.00  0.00            
ATOM    198 H113 PSO X   1      63.080  67.510  67.180  0.00  0.00            
ATOM    199  C   PSO X   2      46.240  49.150  56.180  0.00  0.00            
ATOM    200  C1  PSO X   2      34.190  59.380  59.830  0.00  0.00            
ATOM    201  C2  PSO X   2      34.280  60.930  59.970  0.00  0.00            
ATOM    202  C3  PSO X   2      35.740  61.250  60.040  0.00  0.00            
ATOM    203  C4  PSO X   2      36.370  60.160  59.170  0.00  0.00            
ATOM    204  C5  PSO X   2      54.870  52.280  46.910  0.00  0.00            
ATOM    205  C6  PSO X   2      47.490  49.370  55.280  0.00  0.00            
ATOM    206  C7  PSO X   2      54.400  51.100  47.770  0.00  0.00            
ATOM    207  C8  PSO X   2      48.830  48.760  56.040  0.00  0.00            
ATOM    208  C9  PSO X   2      53.050  51.290  48.560  0.00  0.00            
ATOM    209  C10 PSO X   2      50.270  49.310  55.650  0.00  0.00            
ATOM    210  C11 PSO X   2      52.860  50.120  49.640  0.00  0.00            
ATOM    211  C12 PSO X   2      50.810  48.760  54.250  0.00  0.00            
ATOM    212  C13 PSO X   2      52.050  50.540  50.810  0.00  0.00            
ATOM    213  C14 PSO X   2      51.000  49.900  53.150  0.00  0.00            
ATOM    214  C15 PSO X   2      51.730  49.390  51.860  0.00  0.00            
ATOM    215  C16 PSO X   2      29.110  55.890  62.870  0.00  0.00            
ATOM    216  C17 PSO X   2      43.420  69.460  64.580  0.00  0.00            
ATOM    217  C18 PSO X   2      34.450  68.180  61.710  0.00  0.00            
ATOM    218  C19 PSO X   2      44.960  47.470  57.240  0.00  0.00            
ATOM    219  C20 PSO X   2      32.260  61.650  60.870  0.00  0.00            
ATOM    220  C21 PSO X   2      35.770  63.700  60.350  0.00  0.00            
ATOM    221  C22 PSO X   2      28.210  56.090  61.700  0.00  0.00            
ATOM    222  C23 PSO X   2      42.560  69.770  63.390  0.00  0.00            
ATOM    223  C24 PSO X   2      35.390  67.420  62.670  0.00  0.00            
ATOM    224  C25 PSO X   2      43.610  47.780  56.480  0.00  0.00            
ATOM    225  C26 PSO X   2      31.710  62.290  62.140  0.00  0.00            
ATOM    226  C27 PSO X   2      37.090  64.470  60.390  0.00  0.00            
ATOM    227  C28 PSO X   2      26.950  57.860  60.660  0.00  0.00            
ATOM    228  C29 PSO X   2      40.430  69.060  62.400  0.00  0.00            
ATOM    229  C30 PSO X   2      35.510  65.380  63.940  0.00  0.00            
ATOM    230  C31 PSO X   2      41.240  47.990  56.800  0.00  0.00            
ATOM    231  C32 PSO X   2      29.780  63.600  62.850  0.00  0.00            
ATOM    232  C33 PSO X   2      37.780  64.680  58.110  0.00  0.00            
ATOM    233  C34 PSO X   2      25.900  58.650  61.460  0.00  0.00            
ATOM    234  C35 PSO X   2      40.700  67.870  61.370  0.00  0.00            
ATOM    235  C36 PSO X   2      34.640  64.140  64.260  0.00  0.00            
ATOM    236  C37 PSO X   2      40.980  49.370  57.570  0.00  0.00            
ATOM    237  C38 PSO X   2      28.190  63.620  62.820  0.00  0.00            
ATOM    238  C39 PSO X   2      38.850  65.700  57.530  0.00  0.00            
ATOM    239  C40 PSO X   2      25.890  60.690  62.860  0.00  0.00            
ATOM    240  C41 PSO X   2      41.790  67.260  59.410  0.00  0.00            
ATOM    241  C42 PSO X   2      35.030  61.830  64.900  0.00  0.00            
ATOM    242  C43 PSO X   2      41.830  51.600  57.490  0.00  0.00            
ATOM    243  C44 PSO X   2      26.320  62.200  62.600  0.00  0.00            
ATOM    244  C45 PSO X   2      40.680  67.080  58.220  0.00  0.00            
ATOM    245  C46 PSO X   2      42.910  52.480  56.950  0.00  0.00            
ATOM    246  C47 PSO X   2      36.120  60.750  64.770  0.00  0.00            
ATOM    247  C48 PSO X   2      42.030  54.380  58.210  0.00  0.00            
ATOM    248  C49 PSO X   2      42.360  55.930  58.240  0.00  0.00            
ATOM    249  C50 PSO X   2      37.690  59.540  66.060  0.00  0.00            
ATOM    250  C51 PSO X   2      39.130  59.790  65.530  0.00  0.00            
ATOM    251  C52 PSO X   2      41.840  57.700  59.650  0.00  0.00            
ATOM    252  C53 PSO X   2      40.290  57.700  59.500  0.00  0.00            
ATOM    253  C54 PSO X   2      38.680  59.290  63.120  0.00  0.00            
ATOM    254  C55 PSO X   2      38.490  60.160  61.870  0.00  0.00            
ATOM    255  C56 PSO X   2      38.430  58.910  58.440  0.00  0.00            
ATOM    256  C57 PSO X   2      37.880  59.860  59.530  0.00  0.00            
ATOM    257  O   PSO X   2      45.850  50.070  56.920  0.00  0.00            
ATOM    258  O1  PSO X   2      35.430  59.000  59.160  0.00  0.00            
ATOM    259  O2  PSO X   2      30.470  55.750  62.480  0.00  0.00            
ATOM    260  O3  PSO X   2      42.740  69.370  65.910  0.00  0.00            
ATOM    261  O4  PSO X   2      34.140  67.420  60.640  0.00  0.00            
ATOM    262  O5  PSO X   2      46.060  47.810  56.450  0.00  0.00            
ATOM    263  O6  PSO X   2      33.610  61.310  61.130  0.00  0.00            
ATOM    264  O7  PSO X   2      36.060  62.560  59.520  0.00  0.00            
ATOM    265  O8  PSO X   2      28.070  57.550  61.430  0.00  0.00            
ATOM    266  O9  PSO X   2      41.350  69.010  63.540  0.00  0.00            
ATOM    267  O10 PSO X   2      34.870  66.140  62.970  0.00  0.00            
ATOM    268  O11 PSO X   2      42.500  47.390  57.280  0.00  0.00            
ATOM    269  O12 PSO X   2      30.300  62.630  61.950  0.00  0.00            
ATOM    270  O13 PSO X   2      37.240  65.310  59.230  0.00  0.00            
ATOM    271  O14 PSO X   2      26.290  59.990  61.640  0.00  0.00            
ATOM    272  O15 PSO X   2      41.380  68.340  60.190  0.00  0.00            
ATOM    273  O16 PSO X   2      35.540  63.080  64.610  0.00  0.00            
ATOM    274  O17 PSO X   2      42.000  50.220  57.080  0.00  0.00            
ATOM    275  O18 PSO X   2      27.740  62.310  62.800  0.00  0.00            
ATOM    276  O19 PSO X   2      39.760  66.010  58.540  0.00  0.00            
ATOM    277  O20 PSO X   2      42.530  53.860  56.980  0.00  0.00            
ATOM    278  O21 PSO X   2      36.930  60.730  65.960  0.00  0.00            
ATOM    279  O22 PSO X   2      42.360  56.390  59.540  0.00  0.00            
ATOM    280  O23 PSO X   2      39.080  60.230  64.160  0.00  0.00            
ATOM    281  O24 PSO X   2      39.920  58.800  58.590  0.00  0.00            
ATOM    282  O25 PSO X   2      37.980  59.270  60.850  0.00  0.00            
ATOM    283  H   PSO X   2      33.330  59.120  59.200  0.00  0.00            
ATOM    284  H1  PSO X   2      34.250  58.990  60.850  0.00  0.00            
ATOM    285  H2  PSO X   2      33.860  61.370  59.060  0.00  0.00            
ATOM    286  H3  PSO X   2      36.250  61.130  61.000  0.00  0.00            
ATOM    287  H4  PSO X   2      36.410  60.600  58.170  0.00  0.00            
ATOM    288  H5  PSO X   2      55.080  53.160  47.530  0.00  0.00            
ATOM    289  H6  PSO X   2      55.800  52.000  46.390  0.00  0.00            
ATOM    290  H7  PSO X   2      54.090  52.550  46.190  0.00  0.00            
ATOM    291  H8  PSO X   2      47.500  50.450  55.120  0.00  0.00            
ATOM    292  H9  PSO X   2      47.410  48.910  54.290  0.00  0.00            
ATOM    293  H10 PSO X   2      55.230  50.870  48.450  0.00  0.00            
ATOM    294  H11 PSO X   2      54.300  50.200  47.150  0.00  0.00            
ATOM    295  H12 PSO X   2      48.870  47.690  55.820  0.00  0.00            
ATOM    296  H13 PSO X   2      48.580  48.810  57.110  0.00  0.00            
ATOM    297  H14 PSO X   2      52.170  51.380  47.920  0.00  0.00            
ATOM    298  H15 PSO X   2      53.120  52.290  49.010  0.00  0.00            
ATOM    299  H16 PSO X   2      50.300  50.410  55.650  0.00  0.00            
ATOM    300  H17 PSO X   2      50.970  49.000  56.440  0.00  0.00            
ATOM    301  H18 PSO X   2      52.450  49.220  49.150  0.00  0.00            
ATOM    302  H19 PSO X   2      53.870  49.820  49.950  0.00  0.00            
ATOM    303  H20 PSO X   2      50.090  48.020  53.880  0.00  0.00            
ATOM    304  H21 PSO X   2      51.820  48.390  54.500  0.00  0.00            
ATOM    305  H22 PSO X   2      52.430  51.420  51.330  0.00  0.00            
ATOM    306  H23 PSO X   2      51.020  50.720  50.460  0.00  0.00            
ATOM    307  H24 PSO X   2      50.000  50.200  52.810  0.00  0.00            
ATOM    308  H25 PSO X   2      51.540  50.730  53.620  0.00  0.00            
ATOM    309  H26 PSO X   2      52.740  49.070  52.150  0.00  0.00            
ATOM    310  H27 PSO X   2      51.140  48.630  51.330  0.00  0.00            
ATOM    311  H28 PSO X   2      29.120  56.640  63.670  0.00  0.00            
ATOM    312  H29 PSO X   2      28.620  55.040  63.350  0.00  0.00            
ATOM    313  H30 PSO X   2      43.810  68.460  64.370  0.00  0.00            
ATOM    314  H31 PSO X   2      44.330  70.080  64.590  0.00  0.00            
ATOM    315  H32 PSO X   2      33.540  68.500  62.230  0.00  0.00            
ATOM    316  H33 PSO X   2      35.130  68.980  61.370  0.00  0.00            
ATOM    317  H34 PSO X   2      44.810  47.980  58.200  0.00  0.00            
ATOM    318  H35 PSO X   2      45.080  46.410  57.500  0.00  0.00            
ATOM    319  H36 PSO X   2      31.680  60.720  60.750  0.00  0.00            
ATOM    320  H37 PSO X   2      32.200  62.410  60.080  0.00  0.00            
ATOM    321  H38 PSO X   2      35.560  63.430  61.390  0.00  0.00            
ATOM    322  H39 PSO X   2      34.990  64.400  60.030  0.00  0.00            
ATOM    323  H40 PSO X   2      28.570  55.610  60.790  0.00  0.00            
ATOM    324  H41 PSO X   2      27.230  55.690  61.980  0.00  0.00            
ATOM    325  H42 PSO X   2      42.360  70.850  63.390  0.00  0.00            
ATOM    326  H43 PSO X   2      42.970  69.550  62.400  0.00  0.00            
ATOM    327  H44 PSO X   2      36.350  67.320  62.140  0.00  0.00            
ATOM    328  H45 PSO X   2      35.560  68.050  63.550  0.00  0.00            
ATOM    329  H46 PSO X   2      43.580  48.760  56.000  0.00  0.00            
ATOM    330  H47 PSO X   2      43.690  47.100  55.620  0.00  0.00            
ATOM    331  H48 PSO X   2      31.850  61.620  62.990  0.00  0.00            
ATOM    332  H49 PSO X   2      32.330  63.150  62.400  0.00  0.00            
ATOM    333  H50 PSO X   2      37.120  65.130  61.270  0.00  0.00            
ATOM    334  H51 PSO X   2      37.900  63.730  60.440  0.00  0.00            
ATOM    335  H52 PSO X   2      26.430  56.970  60.290  0.00  0.00            
ATOM    336  H53 PSO X   2      27.280  58.390  59.760  0.00  0.00            
ATOM    337  H54 PSO X   2      40.560  69.960  61.790  0.00  0.00            
ATOM    338  H55 PSO X   2      39.390  68.870  62.700  0.00  0.00            
ATOM    339  H56 PSO X   2      35.720  66.030  64.800  0.00  0.00            
ATOM    340  H57 PSO X   2      36.510  65.070  63.610  0.00  0.00            
ATOM    341  H58 PSO X   2      40.360  47.350  56.930  0.00  0.00            
ATOM    342  H59 PSO X   2      41.220  48.110  55.710  0.00  0.00            
ATOM    343  H60 PSO X   2      30.110  64.590  62.510  0.00  0.00            
ATOM    344  H61 PSO X   2      30.150  63.280  63.830  0.00  0.00            
ATOM    345  H62 PSO X   2      37.020  64.370  57.390  0.00  0.00            
ATOM    346  H63 PSO X   2      38.330  63.760  58.330  0.00  0.00            
ATOM    347  H64 PSO X   2      24.950  58.630  60.910  0.00  0.00            
ATOM    348  H65 PSO X   2      25.710  58.090  62.380  0.00  0.00            
ATOM    349  H66 PSO X   2      41.140  67.080  62.000  0.00  0.00            
ATOM    350  H67 PSO X   2      39.710  67.490  61.110  0.00  0.00            
ATOM    351  H68 PSO X   2      34.000  64.460  65.090  0.00  0.00            
ATOM    352  H69 PSO X   2      33.970  63.960  63.410  0.00  0.00            
ATOM    353  H70 PSO X   2      39.950  49.740  57.440  0.00  0.00            
ATOM    354  H71 PSO X   2      41.100  49.200  58.650  0.00  0.00            
ATOM    355  H72 PSO X   2      27.910  64.030  63.800  0.00  0.00            
ATOM    356  H73 PSO X   2      27.810  64.200  61.970  0.00  0.00            
ATOM    357  H74 PSO X   2      39.310  65.170  56.680  0.00  0.00            
ATOM    358  H75 PSO X   2      38.320  66.550  57.080  0.00  0.00            
ATOM    359  H76 PSO X   2      26.220  60.210  63.790  0.00  0.00            
ATOM    360  H77 PSO X   2      24.800  60.690  62.900  0.00  0.00            
ATOM    361  H78 PSO X   2      41.850  66.350  60.010  0.00  0.00            
ATOM    362  H79 PSO X   2      42.810  67.280  58.990  0.00  0.00            
ATOM    363  H80 PSO X   2      34.220  61.570  64.200  0.00  0.00            
ATOM    364  H81 PSO X   2      34.580  61.740  65.890  0.00  0.00            
ATOM    365  H82 PSO X   2      41.770  51.590  58.590  0.00  0.00            
ATOM    366  H83 PSO X   2      40.870  51.930  57.080  0.00  0.00            
ATOM    367  H84 PSO X   2      26.130  62.470  61.550  0.00  0.00            
ATOM    368  H85 PSO X   2      25.750  62.850  63.290  0.00  0.00            
ATOM    369  H86 PSO X   2      40.130  68.010  58.050  0.00  0.00            
ATOM    370  H87 PSO X   2      41.270  66.760  57.350  0.00  0.00            
ATOM    371  H88 PSO X   2      43.710  52.260  57.670  0.00  0.00            
ATOM    372  H89 PSO X   2      43.210  52.190  55.930  0.00  0.00            
ATOM    373  H90 PSO X   2      35.630  59.780  64.700  0.00  0.00            
ATOM    374  H91 PSO X   2      36.650  61.020  63.840  0.00  0.00            
ATOM    375  H92 PSO X   2      42.530  53.880  59.040  0.00  0.00            
ATOM    376  H93 PSO X   2      40.950  54.220  58.340  0.00  0.00            
ATOM    377  H94 PSO X   2      43.340  56.090  57.790  0.00  0.00            
ATOM    378  H95 PSO X   2      41.540  56.410  57.690  0.00  0.00            
ATOM    379  H96 PSO X   2      37.190  58.700  65.560  0.00  0.00            
ATOM    380  H97 PSO X   2      37.790  59.290  67.120  0.00  0.00            
ATOM    381  H98 PSO X   2      39.600  60.590  66.110  0.00  0.00            
ATOM    382  H99 PSO X   2      39.760  58.890  65.650  0.00  0.00            
ATOM    383 H100 PSO X   2      42.300  58.420  58.960  0.00  0.00            
ATOM    384 H101 PSO X   2      42.110  58.020  60.670  0.00  0.00            
ATOM    385 H102 PSO X   2      39.950  56.760  59.040  0.00  0.00            
ATOM    386 H103 PSO X   2      39.840  57.820  60.500  0.00  0.00            
ATOM    387 H104 PSO X   2      37.710  58.800  63.280  0.00  0.00            
ATOM    388 H105 PSO X   2      39.450  58.540  62.920  0.00  0.00            
ATOM    389 H106 PSO X   2      37.840  61.000  62.150  0.00  0.00            
ATOM    390 H107 PSO X   2      39.420  60.660  61.580  0.00  0.00            
ATOM    391 H108 PSO X   2      38.110  59.270  57.460  0.00  0.00            
ATOM    392 H109 PSO X   2      37.980  57.950  58.740  0.00  0.00            
ATOM    393 H110 PSO X   2      38.450  60.800  59.500  0.00  0.00            
ATOM    394 H111 PSO X   2      30.730  54.810  62.480  0.00  0.00            
ATOM    395 H112 PSO X   2      42.360  70.260  65.980  0.00  0.00            
ATOM    396 H113 PSO X   2      33.930  66.560  61.040  0.00  0.00            
ATOM    397  C   PSO X   3      45.410  54.050  54.470  0.00  0.00            
ATOM    398  C1  PSO X   3      36.910  70.100  53.450  0.00  0.00            
ATOM    399  C2  PSO X   3      36.720  68.690  54.000  0.00  0.00            
ATOM    400  C3  PSO X   3      36.940  67.800  52.770  0.00  0.00            
ATOM    401  C4  PSO X   3      37.370  68.770  51.600  0.00  0.00            
ATOM    402  C5  PSO X   3      58.550  53.080  59.640  0.00  0.00            
ATOM    403  C6  PSO X   3      46.420  53.730  55.580  0.00  0.00            
ATOM    404  C7  PSO X   3      57.510  53.240  58.500  0.00  0.00            
ATOM    405  C8  PSO X   3      47.940  53.840  55.180  0.00  0.00            
ATOM    406  C9  PSO X   3      55.990  53.090  58.970  0.00  0.00            
ATOM    407  C10 PSO X   3      48.810  53.360  56.340  0.00  0.00            
ATOM    408  C11 PSO X   3      55.080  53.350  57.790  0.00  0.00            
ATOM    409  C12 PSO X   3      50.300  53.680  56.140  0.00  0.00            
ATOM    410  C13 PSO X   3      53.540  53.220  58.260  0.00  0.00            
ATOM    411  C14 PSO X   3      51.140  53.340  57.440  0.00  0.00            
ATOM    412  C15 PSO X   3      52.640  53.460  57.080  0.00  0.00            
ATOM    413  C16 PSO X   3      40.660  58.100  55.250  0.00  0.00            
ATOM    414  C17 PSO X   3      40.100  63.350  64.690  0.00  0.00            
ATOM    415  C18 PSO X   3      45.000  77.260  50.580  0.00  0.00            
ATOM    416  C19 PSO X   3      44.670  55.720  52.940  0.00  0.00            
ATOM    417  C20 PSO X   3      35.600  68.530  56.120  0.00  0.00            
ATOM    418  C21 PSO X   3      37.230  65.590  53.830  0.00  0.00            
ATOM    419  C22 PSO X   3      39.830  59.180  54.480  0.00  0.00            
ATOM    420  C23 PSO X   3      39.810  63.340  63.240  0.00  0.00            
ATOM    421  C24 PSO X   3      45.320  76.110  49.610  0.00  0.00            
ATOM    422  C25 PSO X   3      43.180  55.930  53.380  0.00  0.00            
ATOM    423  C26 PSO X   3      34.190  68.290  56.780  0.00  0.00            
ATOM    424  C27 PSO X   3      38.050  64.290  53.530  0.00  0.00            
ATOM    425  C28 PSO X   3      37.840  60.420  54.420  0.00  0.00            
ATOM    426  C29 PSO X   3      41.630  63.320  61.670  0.00  0.00            
ATOM    427  C30 PSO X   3      47.120  75.340  48.140  0.00  0.00            
ATOM    428  C31 PSO X   3      41.900  55.470  51.400  0.00  0.00            
ATOM    429  C32 PSO X   3      34.340  65.960  57.110  0.00  0.00            
ATOM    430  C33 PSO X   3      40.290  63.440  53.860  0.00  0.00            
ATOM    431  C34 PSO X   3      36.450  60.260  54.980  0.00  0.00            
ATOM    432  C35 PSO X   3      41.010  63.290  60.280  0.00  0.00            
ATOM    433  C36 PSO X   3      47.350  73.920  48.590  0.00  0.00            
ATOM    434  C37 PSO X   3      40.310  55.530  51.520  0.00  0.00            
ATOM    435  C38 PSO X   3      33.890  64.570  56.710  0.00  0.00            
ATOM    436  C39 PSO X   3      41.300  63.320  54.940  0.00  0.00            
ATOM    437  C40 PSO X   3      34.690  61.850  55.410  0.00  0.00            
ATOM    438  C41 PSO X   3      40.970  61.760  58.290  0.00  0.00            
ATOM    439  C42 PSO X   3      45.110  72.990  48.380  0.00  0.00            
ATOM    440  C43 PSO X   3      39.980  57.940  50.920  0.00  0.00            
ATOM    441  C44 PSO X   3      33.880  63.030  54.810  0.00  0.00            
ATOM    442  C45 PSO X   3      41.540  62.720  57.200  0.00  0.00            
ATOM    443  C46 PSO X   3      40.290  58.660  49.590  0.00  0.00            
ATOM    444  C47 PSO X   3      44.370  71.950  47.490  0.00  0.00            
ATOM    445  C48 PSO X   3      40.910  61.030  49.010  0.00  0.00            
ATOM    446  C49 PSO X   3      40.960  62.420  49.650  0.00  0.00            
ATOM    447  C50 PSO X   3      42.380  71.350  48.940  0.00  0.00            
ATOM    448  C51 PSO X   3      40.850  71.600  48.860  0.00  0.00            
ATOM    449  C52 PSO X   3      39.650  64.330  50.120  0.00  0.00            
ATOM    450  C53 PSO X   3      38.310  64.920  49.570  0.00  0.00            
ATOM    451  C54 PSO X   3      38.820  70.650  47.750  0.00  0.00            
ATOM    452  C55 PSO X   3      38.010  70.260  48.980  0.00  0.00            
ATOM    453  C56 PSO X   3      36.820  66.920  49.880  0.00  0.00            
ATOM    454  C57 PSO X   3      36.920  68.370  50.160  0.00  0.00            
ATOM    455  O   PSO X   3      44.680  53.230  54.030  0.00  0.00            
ATOM    456  O1  PSO X   3      36.830  69.990  52.030  0.00  0.00            
ATOM    457  O2  PSO X   3      41.340  58.680  56.320  0.00  0.00            
ATOM    458  O3  PSO X   3      39.990  64.670  65.220  0.00  0.00            
ATOM    459  O4  PSO X   3      44.970  78.640  50.100  0.00  0.00            
ATOM    460  O5  PSO X   3      45.490  55.320  54.000  0.00  0.00            
ATOM    461  O6  PSO X   3      35.410  68.580  54.660  0.00  0.00            
ATOM    462  O7  PSO X   3      37.860  66.700  53.020  0.00  0.00            
ATOM    463  O8  PSO X   3      38.720  59.520  55.140  0.00  0.00            
ATOM    464  O9  PSO X   3      40.800  64.100  62.540  0.00  0.00            
ATOM    465  O10 PSO X   3      46.660  76.190  49.220  0.00  0.00            
ATOM    466  O11 PSO X   3      42.350  56.500  52.330  0.00  0.00            
ATOM    467  O12 PSO X   3      33.650  66.990  56.450  0.00  0.00            
ATOM    468  O13 PSO X   3      39.350  64.490  54.120  0.00  0.00            
ATOM    469  O14 PSO X   3      35.690  61.420  54.510  0.00  0.00            
ATOM    470  O15 PSO X   3      41.520  62.110  59.600  0.00  0.00            
ATOM    471  O16 PSO X   3      46.490  72.980  47.920  0.00  0.00            
ATOM    472  O17 PSO X   3      39.760  56.600  50.600  0.00  0.00            
ATOM    473  O18 PSO X   3      34.350  64.250  55.400  0.00  0.00            
ATOM    474  O19 PSO X   3      40.720  62.640  56.040  0.00  0.00            
ATOM    475  O20 PSO X   3      40.280  60.080  49.910  0.00  0.00            
ATOM    476  O21 PSO X   3      42.990  71.910  47.740  0.00  0.00            
ATOM    477  O22 PSO X   3      39.630  62.940  49.930  0.00  0.00            
ATOM    478  O23 PSO X   3      40.270  70.540  48.070  0.00  0.00            
ATOM    479  O24 PSO X   3      38.120  66.250  50.020  0.00  0.00            
ATOM    480  O25 PSO X   3      37.960  68.760  49.210  0.00  0.00            
ATOM    481  H   PSO X   3      37.920  70.430  53.750  0.00  0.00            
ATOM    482  H1  PSO X   3      36.130  70.810  53.730  0.00  0.00            
ATOM    483  H2  PSO X   3      37.490  68.400  54.720  0.00  0.00            
ATOM    484  H3  PSO X   3      35.930  67.490  52.470  0.00  0.00            
ATOM    485  H4  PSO X   3      38.460  68.900  51.690  0.00  0.00            
ATOM    486  H5  PSO X   3      58.520  53.830  60.430  0.00  0.00            
ATOM    487  H6  PSO X   3      58.490  52.110  60.140  0.00  0.00            
ATOM    488  H7  PSO X   3      59.590  53.130  59.290  0.00  0.00            
ATOM    489  H8  PSO X   3      46.320  52.700  55.960  0.00  0.00            
ATOM    490  H9  PSO X   3      46.280  54.440  56.400  0.00  0.00            
ATOM    491  H10 PSO X   3      57.620  52.430  57.770  0.00  0.00            
ATOM    492  H11 PSO X   3      57.750  54.230  58.100  0.00  0.00            
ATOM    493  H12 PSO X   3      48.170  54.900  55.020  0.00  0.00            
ATOM    494  H13 PSO X   3      48.170  53.280  54.270  0.00  0.00            
ATOM    495  H14 PSO X   3      55.760  53.850  59.730  0.00  0.00            
ATOM    496  H15 PSO X   3      55.820  52.160  59.520  0.00  0.00            
ATOM    497  H16 PSO X   3      48.420  53.810  57.260  0.00  0.00            
ATOM    498  H17 PSO X   3      48.650  52.280  56.460  0.00  0.00            
ATOM    499  H18 PSO X   3      55.330  54.370  57.460  0.00  0.00            
ATOM    500  H19 PSO X   3      55.300  52.620  57.000  0.00  0.00            
ATOM    501  H20 PSO X   3      50.550  54.690  55.800  0.00  0.00            
ATOM    502  H21 PSO X   3      50.730  53.070  55.330  0.00  0.00            
ATOM    503  H22 PSO X   3      53.300  52.240  58.690  0.00  0.00            
ATOM    504  H23 PSO X   3      53.250  53.900  59.070  0.00  0.00            
ATOM    505  H24 PSO X   3      50.780  54.130  58.120  0.00  0.00            
ATOM    506  H25 PSO X   3      50.920  52.350  57.860  0.00  0.00            
ATOM    507  H26 PSO X   3      52.810  52.670  56.340  0.00  0.00            
ATOM    508  H27 PSO X   3      52.830  54.430  56.600  0.00  0.00            
ATOM    509  H28 PSO X   3      39.990  57.300  55.590  0.00  0.00            
ATOM    510  H29 PSO X   3      41.250  57.490  54.550  0.00  0.00            
ATOM    511  H30 PSO X   3      39.330  62.710  65.140  0.00  0.00            
ATOM    512  H31 PSO X   3      41.100  63.040  65.020  0.00  0.00            
ATOM    513  H32 PSO X   3      43.990  76.990  50.910  0.00  0.00            
ATOM    514  H33 PSO X   3      45.680  77.200  51.440  0.00  0.00            
ATOM    515  H34 PSO X   3      44.690  54.870  52.260  0.00  0.00            
ATOM    516  H35 PSO X   3      45.160  56.530  52.380  0.00  0.00            
ATOM    517  H36 PSO X   3      35.920  69.510  56.470  0.00  0.00            
ATOM    518  H37 PSO X   3      36.400  67.830  56.400  0.00  0.00            
ATOM    519  H38 PSO X   3      36.190  65.450  53.510  0.00  0.00            
ATOM    520  H39 PSO X   3      37.230  65.850  54.890  0.00  0.00            
ATOM    521  H40 PSO X   3      40.450  60.070  54.320  0.00  0.00            
ATOM    522  H41 PSO X   3      39.560  58.720  53.530  0.00  0.00            
ATOM    523  H42 PSO X   3      39.800  62.300  62.890  0.00  0.00            
ATOM    524  H43 PSO X   3      38.850  63.840  63.080  0.00  0.00            
ATOM    525  H44 PSO X   3      45.150  75.120  50.040  0.00  0.00            
ATOM    526  H45 PSO X   3      44.710  76.260  48.710  0.00  0.00            
ATOM    527  H46 PSO X   3      42.720  55.030  53.810  0.00  0.00            
ATOM    528  H47 PSO X   3      43.270  56.700  54.160  0.00  0.00            
ATOM    529  H48 PSO X   3      34.190  68.440  57.870  0.00  0.00            
ATOM    530  H49 PSO X   3      33.480  69.000  56.340  0.00  0.00            
ATOM    531  H50 PSO X   3      37.640  63.350  53.910  0.00  0.00            
ATOM    532  H51 PSO X   3      38.170  64.200  52.440  0.00  0.00            
ATOM    533  H52 PSO X   3      37.830  60.270  53.330  0.00  0.00            
ATOM    534  H53 PSO X   3      38.190  61.400  54.760  0.00  0.00            
ATOM    535  H54 PSO X   3      41.710  62.290  62.020  0.00  0.00            
ATOM    536  H55 PSO X   3      42.630  63.780  61.710  0.00  0.00            
ATOM    537  H56 PSO X   3      48.040  75.690  47.660  0.00  0.00            
ATOM    538  H57 PSO X   3      46.410  75.240  47.310  0.00  0.00            
ATOM    539  H58 PSO X   3      42.260  54.480  51.700  0.00  0.00            
ATOM    540  H59 PSO X   3      42.200  55.640  50.360  0.00  0.00            
ATOM    541  H60 PSO X   3      34.330  66.070  58.200  0.00  0.00            
ATOM    542  H61 PSO X   3      35.330  66.120  56.670  0.00  0.00            
ATOM    543  H62 PSO X   3      40.810  63.690  52.930  0.00  0.00            
ATOM    544  H63 PSO X   3      39.820  62.460  53.700  0.00  0.00            
ATOM    545  H64 PSO X   3      35.870  59.380  54.690  0.00  0.00            
ATOM    546  H65 PSO X   3      36.480  60.250  56.080  0.00  0.00            
ATOM    547  H66 PSO X   3      39.930  63.210  60.450  0.00  0.00            
ATOM    548  H67 PSO X   3      41.240  64.200  59.730  0.00  0.00            
ATOM    549  H68 PSO X   3      48.390  73.630  48.400  0.00  0.00            
ATOM    550  H69 PSO X   3      47.220  73.820  49.670  0.00  0.00            
ATOM    551  H70 PSO X   3      39.800  54.620  51.170  0.00  0.00            
ATOM    552  H71 PSO X   3      40.040  55.740  52.570  0.00  0.00            
ATOM    553  H72 PSO X   3      34.380  63.890  57.420  0.00  0.00            
ATOM    554  H73 PSO X   3      32.810  64.500  56.870  0.00  0.00            
ATOM    555  H74 PSO X   3      42.160  62.730  54.620  0.00  0.00            
ATOM    556  H75 PSO X   3      41.710  64.250  55.340  0.00  0.00            
ATOM    557  H76 PSO X   3      35.180  62.310  56.280  0.00  0.00            
ATOM    558  H77 PSO X   3      34.100  60.940  55.590  0.00  0.00            
ATOM    559  H78 PSO X   3      39.890  61.910  58.350  0.00  0.00            
ATOM    560  H79 PSO X   3      41.050  60.720  57.940  0.00  0.00            
ATOM    561  H80 PSO X   3      44.710  74.000  48.330  0.00  0.00            
ATOM    562  H81 PSO X   3      45.070  72.700  49.440  0.00  0.00            
ATOM    563  H82 PSO X   3      40.800  58.040  51.630  0.00  0.00            
ATOM    564  H83 PSO X   3      39.100  58.340  51.450  0.00  0.00            
ATOM    565  H84 PSO X   3      34.030  63.030  53.720  0.00  0.00            
ATOM    566  H85 PSO X   3      32.810  62.890  55.010  0.00  0.00            
ATOM    567  H86 PSO X   3      41.660  63.740  57.580  0.00  0.00            
ATOM    568  H87 PSO X   3      42.530  62.300  57.020  0.00  0.00            
ATOM    569  H88 PSO X   3      41.310  58.400  49.260  0.00  0.00            
ATOM    570  H89 PSO X   3      39.590  58.450  48.770  0.00  0.00            
ATOM    571  H90 PSO X   3      44.530  72.190  46.430  0.00  0.00            
ATOM    572  H91 PSO X   3      44.830  70.980  47.750  0.00  0.00            
ATOM    573  H92 PSO X   3      40.300  61.140  48.100  0.00  0.00            
ATOM    574  H93 PSO X   3      41.870  60.650  48.650  0.00  0.00            
ATOM    575  H94 PSO X   3      41.470  62.430  50.620  0.00  0.00            
ATOM    576  H95 PSO X   3      41.500  63.070  48.950  0.00  0.00            
ATOM    577  H96 PSO X   3      42.740  71.830  49.860  0.00  0.00            
ATOM    578  H97 PSO X   3      42.440  70.260  48.960  0.00  0.00            
ATOM    579  H98 PSO X   3      40.310  71.670  49.820  0.00  0.00            
ATOM    580  H99 PSO X   3      40.640  72.530  48.320  0.00  0.00            
ATOM    581 H100 PSO X   3      40.480  64.900  49.690  0.00  0.00            
ATOM    582 H101 PSO X   3      39.610  64.490  51.210  0.00  0.00            
ATOM    583 H102 PSO X   3      38.460  64.840  48.490  0.00  0.00            
ATOM    584 H103 PSO X   3      37.490  64.290  49.940  0.00  0.00            
ATOM    585 H104 PSO X   3      38.590  70.020  46.890  0.00  0.00            
ATOM    586 H105 PSO X   3      38.510  71.690  47.600  0.00  0.00            
ATOM    587 H106 PSO X   3      38.460  70.710  49.870  0.00  0.00            
ATOM    588 H107 PSO X   3      37.010  70.680  48.790  0.00  0.00            
ATOM    589 H108 PSO X   3      36.510  66.780  48.840  0.00  0.00            
ATOM    590 H109 PSO X   3      36.110  66.490  50.600  0.00  0.00            
ATOM    591 H110 PSO X   3      35.960  68.850  49.970  0.00  0.00            
ATOM    592 H111 PSO X   3      40.680  58.740  57.030  0.00  0.00            
ATOM    593 H112 PSO X   3      40.580  65.280  64.740  0.00  0.00            
ATOM    594 H113 PSO X   3      45.790  78.810  49.610  0.00  0.00            
ATOM    595  C   PSO X   4      52.340  53.470  62.470  0.00  0.00            
ATOM    596  C1  PSO X   4      44.480  64.620  68.280  0.00  0.00            
ATOM    597  C2  PSO X   4      44.600  65.810  67.240  0.00  0.00            
ATOM    598  C3  PSO X   4      44.990  65.000  65.880  0.00  0.00            
ATOM    599  C4  PSO X   4      44.390  63.620  66.080  0.00  0.00            
ATOM    600  C5  PSO X   4      66.020  54.800  65.570  0.00  0.00            
ATOM    601  C6  PSO X   4      53.680  52.760  62.470  0.00  0.00            
ATOM    602  C7  PSO X   4      64.600  54.430  66.180  0.00  0.00            
ATOM    603  C8  PSO X   4      54.730  53.410  63.440  0.00  0.00            
ATOM    604  C9  PSO X   4      63.500  54.370  65.050  0.00  0.00            
ATOM    605  C10 PSO X   4      56.130  52.860  63.180  0.00  0.00            
ATOM    606  C11 PSO X   4      62.040  54.410  65.460  0.00  0.00            
ATOM    607  C12 PSO X   4      57.220  53.360  64.170  0.00  0.00            
ATOM    608  C13 PSO X   4      61.110  53.960  64.320  0.00  0.00            
ATOM    609  C14 PSO X   4      58.710  53.060  63.840  0.00  0.00            
ATOM    610  C15 PSO X   4      59.620  53.950  64.760  0.00  0.00            
ATOM    611  C16 PSO X   4      52.320  74.600  58.190  0.00  0.00            
ATOM    612  C17 PSO X   4      49.030  65.920  68.390  0.00  0.00            
ATOM    613  C18 PSO X   4      57.030  56.780  71.910  0.00  0.00            
ATOM    614  C19 PSO X   4      51.190  55.360  61.410  0.00  0.00            
ATOM    615  C20 PSO X   4      46.010  67.750  66.910  0.00  0.00            
ATOM    616  C21 PSO X   4      44.620  65.040  63.440  0.00  0.00            
ATOM    617  C22 PSO X   4      51.940  75.300  59.530  0.00  0.00            
ATOM    618  C23 PSO X   4      49.560  64.640  67.640  0.00  0.00            
ATOM    619  C24 PSO X   4      57.630  57.420  70.570  0.00  0.00            
ATOM    620  C25 PSO X   4      51.590  56.670  60.700  0.00  0.00            
ATOM    621  C26 PSO X   4      46.740  68.660  67.840  0.00  0.00            
ATOM    622  C27 PSO X   4      44.560  66.140  62.350  0.00  0.00            
ATOM    623  C28 PSO X   4      50.530  75.060  61.450  0.00  0.00            
ATOM    624  C29 PSO X   4      51.370  64.530  66.070  0.00  0.00            
ATOM    625  C30 PSO X   4      57.720  56.560  68.210  0.00  0.00            
ATOM    626  C31 PSO X   4      50.740  57.540  58.590  0.00  0.00            
ATOM    627  C32 PSO X   4      48.600  70.310  68.100  0.00  0.00            
ATOM    628  C33 PSO X   4      46.770  65.940  61.360  0.00  0.00            
ATOM    629  C34 PSO X   4      49.650  74.180  62.230  0.00  0.00            
ATOM    630  C35 PSO X   4      50.620  65.270  64.910  0.00  0.00            
ATOM    631  C36 PSO X   4      56.310  56.780  67.660  0.00  0.00            
ATOM    632  C37 PSO X   4      49.550  58.340  57.990  0.00  0.00            
ATOM    633  C38 PSO X   4      49.930  70.580  67.310  0.00  0.00            
ATOM    634  C39 PSO X   4      48.200  66.560  61.360  0.00  0.00            
ATOM    635  C40 PSO X   4      49.540  72.550  64.070  0.00  0.00            
ATOM    636  C41 PSO X   4      50.010  67.640  64.490  0.00  0.00            
ATOM    637  C42 PSO X   4      54.460  58.370  67.900  0.00  0.00            
ATOM    638  C43 PSO X   4      47.190  57.920  57.300  0.00  0.00            
ATOM    639  C44 PSO X   4      50.380  71.960  65.270  0.00  0.00            
ATOM    640  C45 PSO X   4      49.890  67.320  62.990  0.00  0.00            
ATOM    641  C46 PSO X   4      46.410  59.090  58.010  0.00  0.00            
ATOM    642  C47 PSO X   4      54.360  59.890  68.320  0.00  0.00            
ATOM    643  C48 PSO X   4      45.210  59.390  60.130  0.00  0.00            
ATOM    644  C49 PSO X   4      44.780  58.700  61.460  0.00  0.00            
ATOM    645  C50 PSO X   4      52.080  60.450  67.540  0.00  0.00            
ATOM    646  C51 PSO X   4      50.630  60.860  68.070  0.00  0.00            
ATOM    647  C52 PSO X   4      43.370  59.090  63.390  0.00  0.00            
ATOM    648  C53 PSO X   4      42.630  60.280  64.080  0.00  0.00            
ATOM    649  C54 PSO X   4      48.390  61.200  67.190  0.00  0.00            
ATOM    650  C55 PSO X   4      47.650  61.870  66.040  0.00  0.00            
ATOM    651  C56 PSO X   4      44.440  61.200  65.460  0.00  0.00            
ATOM    652  C57 PSO X   4      45.300  62.480  65.690  0.00  0.00            
ATOM    653  O   PSO X   4      51.360  52.940  62.820  0.00  0.00            
ATOM    654  O1  PSO X   4      44.050  63.450  67.470  0.00  0.00            
ATOM    655  O2  PSO X   4      51.060  74.130  57.530  0.00  0.00            
ATOM    656  O3  PSO X   4      49.680  66.060  69.680  0.00  0.00            
ATOM    657  O4  PSO X   4      58.030  55.870  72.470  0.00  0.00            
ATOM    658  O5  PSO X   4      52.400  54.700  61.900  0.00  0.00            
ATOM    659  O6  PSO X   4      45.650  66.660  67.700  0.00  0.00            
ATOM    660  O7  PSO X   4      44.440  65.740  64.750  0.00  0.00            
ATOM    661  O8  PSO X   4      51.100  74.460  60.270  0.00  0.00            
ATOM    662  O9  PSO X   4      50.880  64.970  67.320  0.00  0.00            
ATOM    663  O10 PSO X   4      57.560  56.260  69.650  0.00  0.00            
ATOM    664  O11 PSO X   4      50.450  57.260  59.990  0.00  0.00            
ATOM    665  O12 PSO X   4      47.970  69.320  67.270  0.00  0.00            
ATOM    666  O13 PSO X   4      45.870  66.760  62.280  0.00  0.00            
ATOM    667  O14 PSO X   4      50.280  73.550  63.410  0.00  0.00            
ATOM    668  O15 PSO X   4      50.970  66.700  65.030  0.00  0.00            
ATOM    669  O16 PSO X   4      55.910  58.220  67.920  0.00  0.00            
ATOM    670  O17 PSO X   4      48.320  57.460  58.060  0.00  0.00            
ATOM    671  O18 PSO X   4      49.640  70.870  65.900  0.00  0.00            
ATOM    672  O19 PSO X   4      48.660  66.540  62.710  0.00  0.00            
ATOM    673  O20 PSO X   4      45.760  58.490  59.180  0.00  0.00            
ATOM    674  O21 PSO X   4      52.980  60.270  68.740  0.00  0.00            
ATOM    675  O22 PSO X   4      44.040  59.690  62.190  0.00  0.00            
ATOM    676  O23 PSO X   4      49.770  61.220  66.890  0.00  0.00            
ATOM    677  O24 PSO X   4      43.460  61.370  64.450  0.00  0.00            
ATOM    678  O25 PSO X   4      46.280  62.160  66.670  0.00  0.00            
ATOM    679  H   PSO X   4      43.770  64.870  69.070  0.00  0.00            
ATOM    680  H1  PSO X   4      45.460  64.440  68.750  0.00  0.00            
ATOM    681  H2  PSO X   4      43.670  66.360  67.110  0.00  0.00            
ATOM    682  H3  PSO X   4      46.080  64.920  65.720  0.00  0.00            
ATOM    683  H4  PSO X   4      43.520  63.600  65.420  0.00  0.00            
ATOM    684  H5  PSO X   4      66.760  54.540  66.340  0.00  0.00            
ATOM    685  H6  PSO X   4      66.200  54.180  64.670  0.00  0.00            
ATOM    686  H7  PSO X   4      66.000  55.860  65.300  0.00  0.00            
ATOM    687  H8  PSO X   4      53.980  52.640  61.420  0.00  0.00            
ATOM    688  H9  PSO X   4      53.490  51.740  62.850  0.00  0.00            
ATOM    689  H10 PSO X   4      64.300  55.280  66.810  0.00  0.00            
ATOM    690  H11 PSO X   4      64.590  53.510  66.780  0.00  0.00            
ATOM    691  H12 PSO X   4      54.390  53.290  64.480  0.00  0.00            
ATOM    692  H13 PSO X   4      54.830  54.450  63.110  0.00  0.00            
ATOM    693  H14 PSO X   4      63.630  53.370  64.610  0.00  0.00            
ATOM    694  H15 PSO X   4      63.680  55.010  64.180  0.00  0.00            
ATOM    695  H16 PSO X   4      56.210  51.760  63.190  0.00  0.00            
ATOM    696  H17 PSO X   4      56.460  53.030  62.150  0.00  0.00            
ATOM    697  H18 PSO X   4      61.860  53.670  66.250  0.00  0.00            
ATOM    698  H19 PSO X   4      61.840  55.440  65.790  0.00  0.00            
ATOM    699  H20 PSO X   4      57.080  52.890  65.150  0.00  0.00            
ATOM    700  H21 PSO X   4      57.140  54.430  64.390  0.00  0.00            
ATOM    701  H22 PSO X   4      61.280  54.600  63.450  0.00  0.00            
ATOM    702  H23 PSO X   4      61.530  53.010  63.970  0.00  0.00            
ATOM    703  H24 PSO X   4      58.970  52.000  63.980  0.00  0.00            
ATOM    704  H25 PSO X   4      58.900  53.390  62.810  0.00  0.00            
ATOM    705  H26 PSO X   4      59.210  54.950  64.910  0.00  0.00            
ATOM    706  H27 PSO X   4      59.690  53.460  65.740  0.00  0.00            
ATOM    707  H28 PSO X   4      52.940  75.160  57.480  0.00  0.00            
ATOM    708  H29 PSO X   4      52.800  73.640  58.430  0.00  0.00            
ATOM    709  H30 PSO X   4      49.170  66.880  67.880  0.00  0.00            
ATOM    710  H31 PSO X   4      47.960  65.960  68.620  0.00  0.00            
ATOM    711  H32 PSO X   4      56.830  57.580  72.630  0.00  0.00            
ATOM    712  H33 PSO X   4      56.070  56.270  71.720  0.00  0.00            
ATOM    713  H34 PSO X   4      50.550  55.510  62.290  0.00  0.00            
ATOM    714  H35 PSO X   4      50.670  54.620  60.780  0.00  0.00            
ATOM    715  H36 PSO X   4      45.070  68.210  66.580  0.00  0.00            
ATOM    716  H37 PSO X   4      46.580  67.470  66.020  0.00  0.00            
ATOM    717  H38 PSO X   4      43.920  64.200  63.380  0.00  0.00            
ATOM    718  H39 PSO X   4      45.630  64.640  63.310  0.00  0.00            
ATOM    719  H40 PSO X   4      52.830  75.400  60.170  0.00  0.00            
ATOM    720  H41 PSO X   4      51.530  76.310  59.410  0.00  0.00            
ATOM    721  H42 PSO X   4      49.520  63.830  68.390  0.00  0.00            
ATOM    722  H43 PSO X   4      48.970  64.390  66.750  0.00  0.00            
ATOM    723  H44 PSO X   4      56.960  58.250  70.270  0.00  0.00            
ATOM    724  H45 PSO X   4      58.660  57.770  70.670  0.00  0.00            
ATOM    725  H46 PSO X   4      52.070  57.390  61.370  0.00  0.00            
ATOM    726  H47 PSO X   4      52.310  56.480  59.900  0.00  0.00            
ATOM    727  H48 PSO X   4      46.050  69.430  68.200  0.00  0.00            
ATOM    728  H49 PSO X   4      47.060  68.080  68.720  0.00  0.00            
ATOM    729  H50 PSO X   4      44.280  65.730  61.370  0.00  0.00            
ATOM    730  H51 PSO X   4      43.760  66.840  62.620  0.00  0.00            
ATOM    731  H52 PSO X   4      49.870  75.880  61.130  0.00  0.00            
ATOM    732  H53 PSO X   4      51.310  75.450  62.130  0.00  0.00            
ATOM    733  H54 PSO X   4      51.230  63.450  65.930  0.00  0.00            
ATOM    734  H55 PSO X   4      52.440  64.760  66.120  0.00  0.00            
ATOM    735  H56 PSO X   4      58.190  55.700  67.720  0.00  0.00            
ATOM    736  H57 PSO X   4      58.400  57.420  68.110  0.00  0.00            
ATOM    737  H58 PSO X   4      50.850  56.590  58.050  0.00  0.00            
ATOM    738  H59 PSO X   4      51.660  58.110  58.430  0.00  0.00            
ATOM    739  H60 PSO X   4      48.810  69.920  69.100  0.00  0.00            
ATOM    740  H61 PSO X   4      48.040  71.250  68.060  0.00  0.00            
ATOM    741  H62 PSO X   4      46.410  65.990  60.330  0.00  0.00            
ATOM    742  H63 PSO X   4      46.890  64.880  61.630  0.00  0.00            
ATOM    743  H64 PSO X   4      48.810  74.800  62.560  0.00  0.00            
ATOM    744  H65 PSO X   4      49.380  73.370  61.540  0.00  0.00            
ATOM    745  H66 PSO X   4      50.880  64.920  63.900  0.00  0.00            
ATOM    746  H67 PSO X   4      49.550  65.020  64.990  0.00  0.00            
ATOM    747  H68 PSO X   4      56.310  56.550  66.590  0.00  0.00            
ATOM    748  H69 PSO X   4      55.620  56.080  68.140  0.00  0.00            
ATOM    749  H70 PSO X   4      49.430  59.290  58.520  0.00  0.00            
ATOM    750  H71 PSO X   4      49.700  58.600  56.930  0.00  0.00            
ATOM    751  H72 PSO X   4      50.500  71.400  67.760  0.00  0.00            
ATOM    752  H73 PSO X   4      50.570  69.690  67.310  0.00  0.00            
ATOM    753  H74 PSO X   4      48.840  65.960  60.700  0.00  0.00            
ATOM    754  H75 PSO X   4      48.020  67.580  61.010  0.00  0.00            
ATOM    755  H76 PSO X   4      49.180  71.700  63.490  0.00  0.00            
ATOM    756  H77 PSO X   4      48.660  72.960  64.600  0.00  0.00            
ATOM    757  H78 PSO X   4      50.450  68.640  64.600  0.00  0.00            
ATOM    758  H79 PSO X   4      49.020  67.510  64.970  0.00  0.00            
ATOM    759  H80 PSO X   4      53.910  57.740  68.620  0.00  0.00            
ATOM    760  H81 PSO X   4      54.050  58.240  66.890  0.00  0.00            
ATOM    761  H82 PSO X   4      46.460  57.110  57.230  0.00  0.00            
ATOM    762  H83 PSO X   4      47.490  58.290  56.310  0.00  0.00            
ATOM    763  H84 PSO X   4      51.300  71.590  64.810  0.00  0.00            
ATOM    764  H85 PSO X   4      50.670  72.810  65.910  0.00  0.00            
ATOM    765  H86 PSO X   4      49.810  68.290  62.480  0.00  0.00            
ATOM    766  H87 PSO X   4      50.800  66.790  62.680  0.00  0.00            
ATOM    767  H88 PSO X   4      47.130  59.850  58.340  0.00  0.00            
ATOM    768  H89 PSO X   4      45.640  59.530  57.360  0.00  0.00            
ATOM    769  H90 PSO X   4      55.080  60.140  69.110  0.00  0.00            
ATOM    770  H91 PSO X   4      54.720  60.500  67.480  0.00  0.00            
ATOM    771  H92 PSO X   4      44.360  59.870  59.640  0.00  0.00            
ATOM    772  H93 PSO X   4      45.910  60.220  60.290  0.00  0.00            
ATOM    773  H94 PSO X   4      44.080  57.880  61.270  0.00  0.00            
ATOM    774  H95 PSO X   4      45.720  58.330  61.900  0.00  0.00            
ATOM    775  H96 PSO X   4      52.050  59.470  67.040  0.00  0.00            
ATOM    776  H97 PSO X   4      52.420  61.270  66.890  0.00  0.00            
ATOM    777  H98 PSO X   4      50.200  60.040  68.660  0.00  0.00            
ATOM    778  H99 PSO X   4      50.830  61.670  68.790  0.00  0.00            
ATOM    779 H100 PSO X   4      44.080  58.510  64.000  0.00  0.00            
ATOM    780 H101 PSO X   4      42.630  58.370  63.020  0.00  0.00            
ATOM    781 H102 PSO X   4      41.800  60.670  63.480  0.00  0.00            
ATOM    782 H103 PSO X   4      42.130  59.870  64.970  0.00  0.00            
ATOM    783 H104 PSO X   4      48.220  61.750  68.130  0.00  0.00            
ATOM    784 H105 PSO X   4      48.010  60.170  67.230  0.00  0.00            
ATOM    785 H106 PSO X   4      48.130  62.790  65.720  0.00  0.00            
ATOM    786 H107 PSO X   4      47.490  61.190  65.190  0.00  0.00            
ATOM    787 H108 PSO X   4      43.890  61.020  66.390  0.00  0.00            
ATOM    788 H109 PSO X   4      45.100  60.330  65.300  0.00  0.00            
ATOM    789 H110 PSO X   4      45.810  62.630  64.730  0.00  0.00            
ATOM    790 H111 PSO X   4      50.400  74.330  58.220  0.00  0.00            
ATOM    791 H112 PSO X   4      49.770  65.200  70.120  0.00  0.00            
ATOM    792 H113 PSO X   4      58.240  55.270  71.740  0.00  0.00            
ATOM    793  C   PSO X   5      45.160  46.940  52.600  0.00  0.00            
ATOM    794  C1  PSO X   5      39.950  44.630  45.540  0.00  0.00            
ATOM    795  C2  PSO X   5      40.050  46.110  45.160  0.00  0.00            
ATOM    796  C3  PSO X   5      40.650  46.750  46.290  0.00  0.00            
ATOM    797  C4  PSO X   5      41.600  45.630  46.990  0.00  0.00            
ATOM    798  C5  PSO X   5      56.290  46.860  48.640  0.00  0.00            
ATOM    799  C6  PSO X   5      45.830  45.640  53.060  0.00  0.00            
ATOM    800  C7  PSO X   5      54.900  46.530  49.190  0.00  0.00            
ATOM    801  C8  PSO X   5      46.460  44.850  51.900  0.00  0.00            
ATOM    802  C9  PSO X   5      53.920  46.250  48.020  0.00  0.00            
ATOM    803  C10 PSO X   5      47.720  45.540  51.330  0.00  0.00            
ATOM    804  C11 PSO X   5      52.490  45.970  48.520  0.00  0.00            
ATOM    805  C12 PSO X   5      48.710  44.570  50.690  0.00  0.00            
ATOM    806  C13 PSO X   5      52.360  44.630  49.250  0.00  0.00            
ATOM    807  C14 PSO X   5      50.110  45.100  50.490  0.00  0.00            
ATOM    808  C15 PSO X   5      50.900  44.310  49.480  0.00  0.00            
ATOM    809  C16 PSO X   5      36.780  41.060  51.410  0.00  0.00            
ATOM    810  C17 PSO X   5      40.810  53.330  36.320  0.00  0.00            
ATOM    811  C18 PSO X   5      36.510  35.380  44.100  0.00  0.00            
ATOM    812  C19 PSO X   5      45.710  49.170  52.090  0.00  0.00            
ATOM    813  C20 PSO X   5      37.870  46.250  43.810  0.00  0.00            
ATOM    814  C21 PSO X   5      41.050  48.950  45.060  0.00  0.00            
ATOM    815  C22 PSO X   5      36.330  42.150  50.410  0.00  0.00            
ATOM    816  C23 PSO X   5      41.280  53.780  37.670  0.00  0.00            
ATOM    817  C24 PSO X   5      37.260  35.650  45.470  0.00  0.00            
ATOM    818  C25 PSO X   5      46.900  50.010  51.600  0.00  0.00            
ATOM    819  C26 PSO X   5      36.540  47.010  44.050  0.00  0.00            
ATOM    820  C27 PSO X   5      39.840  49.820  45.640  0.00  0.00            
ATOM    821  C28 PSO X   5      36.850  42.320  48.000  0.00  0.00            
ATOM    822  C29 PSO X   5      40.470  54.600  39.840  0.00  0.00            
ATOM    823  C30 PSO X   5      38.300  37.350  46.680  0.00  0.00            
ATOM    824  C31 PSO X   5      48.320  50.350  49.760  0.00  0.00            
ATOM    825  C32 PSO X   5      34.430  46.910  45.110  0.00  0.00            
ATOM    826  C33 PSO X   5      39.270  51.890  46.770  0.00  0.00            
ATOM    827  C34 PSO X   5      35.830  43.450  47.750  0.00  0.00            
ATOM    828  C35 PSO X   5      39.180  54.630  40.700  0.00  0.00            
ATOM    829  C36 PSO X   5      38.170  38.890  47.070  0.00  0.00            
ATOM    830  C37 PSO X   5      48.150  50.600  48.270  0.00  0.00            
ATOM    831  C38 PSO X   5      33.590  46.110  46.210  0.00  0.00            
ATOM    832  C39 PSO X   5      39.300  53.200  45.930  0.00  0.00            
ATOM    833  C40 PSO X   5      34.940  45.050  49.380  0.00  0.00            
ATOM    834  C41 PSO X   5      38.040  53.520  42.490  0.00  0.00            
ATOM    835  C42 PSO X   5      40.340  39.040  48.360  0.00  0.00            
ATOM    836  C43 PSO X   5      49.550  51.170  46.370  0.00  0.00            
ATOM    837  C44 PSO X   5      33.820  45.470  48.420  0.00  0.00            
ATOM    838  C45 PSO X   5      38.280  53.890  43.950  0.00  0.00            
ATOM    839  C46 PSO X   5      50.150  49.940  45.670  0.00  0.00            
ATOM    840  C47 PSO X   5      40.850  39.670  49.670  0.00  0.00            
ATOM    841  C48 PSO X   5      49.840  47.700  46.520  0.00  0.00            
ATOM    842  C49 PSO X   5      48.670  46.660  46.790  0.00  0.00            
ATOM    843  C50 PSO X   5      42.800  40.500  50.870  0.00  0.00            
ATOM    844  C51 PSO X   5      44.300  40.930  50.650  0.00  0.00            
ATOM    845  C52 PSO X   5      46.310  46.560  47.360  0.00  0.00            
ATOM    846  C53 PSO X   5      45.250  47.160  48.250  0.00  0.00            
ATOM    847  C54 PSO X   5      43.820  43.240  49.870  0.00  0.00            
ATOM    848  C55 PSO X   5      42.630  43.490  48.900  0.00  0.00            
ATOM    849  C56 PSO X   5      42.920  46.750  48.870  0.00  0.00            
ATOM    850  C57 PSO X   5      41.790  45.840  48.540  0.00  0.00            
ATOM    851  O   PSO X   5      43.990  47.070  52.610  0.00  0.00            
ATOM    852  O1  PSO X   5      40.880  44.430  46.610  0.00  0.00            
ATOM    853  O2  PSO X   5      37.920  40.450  50.930  0.00  0.00            
ATOM    854  O3  PSO X   5      40.220  54.480  35.640  0.00  0.00            
ATOM    855  O4  PSO X   5      37.120  35.880  42.880  0.00  0.00            
ATOM    856  O5  PSO X   5      46.120  47.850  52.320  0.00  0.00            
ATOM    857  O6  PSO X   5      38.700  46.620  45.000  0.00  0.00            
ATOM    858  O7  PSO X   5      41.470  47.920  45.960  0.00  0.00            
ATOM    859  O8  PSO X   5      36.340  41.460  49.150  0.00  0.00            
ATOM    860  O9  PSO X   5      40.160  54.100  38.510  0.00  0.00            
ATOM    861  O10 PSO X   5      37.400  37.030  45.640  0.00  0.00            
ATOM    862  O11 PSO X   5      47.010  49.930  50.180  0.00  0.00            
ATOM    863  O12 PSO X   5      35.790  46.340  45.070  0.00  0.00            
ATOM    864  O13 PSO X   5      40.320  50.980  46.430  0.00  0.00            
ATOM    865  O14 PSO X   5      36.080  44.480  48.700  0.00  0.00            
ATOM    866  O15 PSO X   5      39.190  53.550  41.650  0.00  0.00            
ATOM    867  O16 PSO X   5      38.870  39.130  48.300  0.00  0.00            
ATOM    868  O17 PSO X   5      49.390  51.070  47.790  0.00  0.00            
ATOM    869  O18 PSO X   5      34.380  46.150  47.350  0.00  0.00            
ATOM    870  O19 PSO X   5      38.890  52.770  44.640  0.00  0.00            
ATOM    871  O20 PSO X   5      49.300  48.830  45.800  0.00  0.00            
ATOM    872  O21 PSO X   5      42.300  39.800  49.660  0.00  0.00            
ATOM    873  O22 PSO X   5      47.540  47.270  47.490  0.00  0.00            
ATOM    874  O23 PSO X   5      44.370  41.920  49.550  0.00  0.00            
ATOM    875  O24 PSO X   5      44.080  46.300  48.210  0.00  0.00            
ATOM    876  O25 PSO X   5      41.810  44.550  49.330  0.00  0.00            
ATOM    877  H   PSO X   5      40.180  44.100  44.610  0.00  0.00            
ATOM    878  H1  PSO X   5      38.900  44.420  45.770  0.00  0.00            
ATOM    879  H2  PSO X   5      40.650  46.160  44.250  0.00  0.00            
ATOM    880  H3  PSO X   5      39.870  47.060  47.000  0.00  0.00            
ATOM    881  H4  PSO X   5      42.590  45.530  46.540  0.00  0.00            
ATOM    882  H5  PSO X   5      56.940  47.350  49.380  0.00  0.00            
ATOM    883  H6  PSO X   5      56.740  45.900  48.370  0.00  0.00            
ATOM    884  H7  PSO X   5      56.260  47.540  47.780  0.00  0.00            
ATOM    885  H8  PSO X   5      45.050  45.040  53.540  0.00  0.00            
ATOM    886  H9  PSO X   5      46.610  45.870  53.800  0.00  0.00            
ATOM    887  H10 PSO X   5      54.440  47.390  49.680  0.00  0.00            
ATOM    888  H11 PSO X   5      55.010  45.730  49.930  0.00  0.00            
ATOM    889  H12 PSO X   5      45.800  44.700  51.030  0.00  0.00            
ATOM    890  H13 PSO X   5      46.640  43.810  52.190  0.00  0.00            
ATOM    891  H14 PSO X   5      54.270  45.470  47.330  0.00  0.00            
ATOM    892  H15 PSO X   5      53.850  47.100  47.330  0.00  0.00            
ATOM    893  H16 PSO X   5      47.350  46.260  50.590  0.00  0.00            
ATOM    894  H17 PSO X   5      48.310  46.080  52.080  0.00  0.00            
ATOM    895  H18 PSO X   5      52.110  46.680  49.270  0.00  0.00            
ATOM    896  H19 PSO X   5      51.810  46.030  47.660  0.00  0.00            
ATOM    897  H20 PSO X   5      48.250  44.200  49.760  0.00  0.00            
ATOM    898  H21 PSO X   5      48.840  43.690  51.320  0.00  0.00            
ATOM    899  H22 PSO X   5      52.830  43.830  48.660  0.00  0.00            
ATOM    900  H23 PSO X   5      53.000  44.590  50.140  0.00  0.00            
ATOM    901  H24 PSO X   5      49.970  46.110  50.080  0.00  0.00            
ATOM    902  H25 PSO X   5      50.670  45.050  51.430  0.00  0.00            
ATOM    903  H26 PSO X   5      50.830  43.240  49.710  0.00  0.00            
ATOM    904  H27 PSO X   5      50.430  44.460  48.490  0.00  0.00            
ATOM    905  H28 PSO X   5      36.930  41.440  52.430  0.00  0.00            
ATOM    906  H29 PSO X   5      35.980  40.310  51.450  0.00  0.00            
ATOM    907  H30 PSO X   5      41.620  53.050  35.640  0.00  0.00            
ATOM    908  H31 PSO X   5      40.040  52.560  36.450  0.00  0.00            
ATOM    909  H32 PSO X   5      36.410  34.320  43.860  0.00  0.00            
ATOM    910  H33 PSO X   5      35.490  35.750  44.220  0.00  0.00            
ATOM    911  H34 PSO X   5      45.340  49.710  52.970  0.00  0.00            
ATOM    912  H35 PSO X   5      44.900  49.230  51.360  0.00  0.00            
ATOM    913  H36 PSO X   5      37.700  45.170  43.880  0.00  0.00            
ATOM    914  H37 PSO X   5      38.300  46.520  42.830  0.00  0.00            
ATOM    915  H38 PSO X   5      40.650  48.410  44.190  0.00  0.00            
ATOM    916  H39 PSO X   5      41.840  49.660  44.790  0.00  0.00            
ATOM    917  H40 PSO X   5      35.310  42.510  50.630  0.00  0.00            
ATOM    918  H41 PSO X   5      37.040  42.970  50.530  0.00  0.00            
ATOM    919  H42 PSO X   5      41.900  52.980  38.090  0.00  0.00            
ATOM    920  H43 PSO X   5      41.900  54.670  37.510  0.00  0.00            
ATOM    921  H44 PSO X   5      36.750  35.140  46.290  0.00  0.00            
ATOM    922  H45 PSO X   5      38.260  35.200  45.400  0.00  0.00            
ATOM    923  H46 PSO X   5      46.850  51.070  51.860  0.00  0.00            
ATOM    924  H47 PSO X   5      47.840  49.850  52.140  0.00  0.00            
ATOM    925  H48 PSO X   5      36.830  48.030  44.350  0.00  0.00            
ATOM    926  H49 PSO X   5      36.020  47.100  43.080  0.00  0.00            
ATOM    927  H50 PSO X   5      39.260  50.190  44.780  0.00  0.00            
ATOM    928  H51 PSO X   5      39.100  49.190  46.150  0.00  0.00            
ATOM    929  H52 PSO X   5      36.960  41.710  47.100  0.00  0.00            
ATOM    930  H53 PSO X   5      37.840  42.760  48.170  0.00  0.00            
ATOM    931  H54 PSO X   5      40.840  55.630  39.800  0.00  0.00            
ATOM    932  H55 PSO X   5      41.270  53.980  40.260  0.00  0.00            
ATOM    933  H56 PSO X   5      39.360  37.210  46.460  0.00  0.00            
ATOM    934  H57 PSO X   5      38.100  36.740  47.570  0.00  0.00            
ATOM    935  H58 PSO X   5      49.020  49.520  49.940  0.00  0.00            
ATOM    936  H59 PSO X   5      48.550  51.300  50.260  0.00  0.00            
ATOM    937  H60 PSO X   5      33.970  46.640  44.150  0.00  0.00            
ATOM    938  H61 PSO X   5      34.460  47.990  45.290  0.00  0.00            
ATOM    939  H62 PSO X   5      39.400  52.150  47.830  0.00  0.00            
ATOM    940  H63 PSO X   5      38.300  51.380  46.780  0.00  0.00            
ATOM    941  H64 PSO X   5      36.000  43.950  46.790  0.00  0.00            
ATOM    942  H65 PSO X   5      34.800  43.090  47.720  0.00  0.00            
ATOM    943  H66 PSO X   5      38.950  55.590  41.180  0.00  0.00            
ATOM    944  H67 PSO X   5      38.400  54.490  39.930  0.00  0.00            
ATOM    945  H68 PSO X   5      38.620  39.540  46.300  0.00  0.00            
ATOM    946  H69 PSO X   5      37.160  39.280  47.220  0.00  0.00            
ATOM    947  H70 PSO X   5      47.800  49.690  47.770  0.00  0.00            
ATOM    948  H71 PSO X   5      47.350  51.330  48.090  0.00  0.00            
ATOM    949  H72 PSO X   5      32.650  46.670  46.330  0.00  0.00            
ATOM    950  H73 PSO X   5      33.330  45.090  45.920  0.00  0.00            
ATOM    951  H74 PSO X   5      38.590  53.920  46.360  0.00  0.00            
ATOM    952  H75 PSO X   5      40.240  53.750  45.870  0.00  0.00            
ATOM    953  H76 PSO X   5      35.230  45.960  49.920  0.00  0.00            
ATOM    954  H77 PSO X   5      34.510  44.380  50.140  0.00  0.00            
ATOM    955  H78 PSO X   5      37.700  52.480  42.400  0.00  0.00            
ATOM    956  H79 PSO X   5      37.230  54.150  42.110  0.00  0.00            
ATOM    957  H80 PSO X   5      40.840  39.420  47.460  0.00  0.00            
ATOM    958  H81 PSO X   5      40.610  37.980  48.370  0.00  0.00            
ATOM    959  H82 PSO X   5      50.320  51.940  46.220  0.00  0.00            
ATOM    960  H83 PSO X   5      48.660  51.480  45.810  0.00  0.00            
ATOM    961  H84 PSO X   5      33.350  44.560  48.040  0.00  0.00            
ATOM    962  H85 PSO X   5      33.110  46.100  48.960  0.00  0.00            
ATOM    963  H86 PSO X   5      38.880  54.800  44.050  0.00  0.00            
ATOM    964  H87 PSO X   5      37.330  54.190  44.410  0.00  0.00            
ATOM    965  H88 PSO X   5      50.240  50.220  44.610  0.00  0.00            
ATOM    966  H89 PSO X   5      51.150  49.770  46.070  0.00  0.00            
ATOM    967  H90 PSO X   5      40.460  40.690  49.700  0.00  0.00            
ATOM    968  H91 PSO X   5      40.520  39.100  50.550  0.00  0.00            
ATOM    969  H92 PSO X   5      50.320  47.950  47.470  0.00  0.00            
ATOM    970  H93 PSO X   5      50.600  47.150  45.950  0.00  0.00            
ATOM    971  H94 PSO X   5      48.300  46.280  45.840  0.00  0.00            
ATOM    972  H95 PSO X   5      49.150  45.820  47.310  0.00  0.00            
ATOM    973  H96 PSO X   5      42.670  39.750  51.660  0.00  0.00            
ATOM    974  H97 PSO X   5      42.230  41.380  51.200  0.00  0.00            
ATOM    975  H98 PSO X   5      44.680  41.300  51.610  0.00  0.00            
ATOM    976  H99 PSO X   5      44.900  40.100  50.270  0.00  0.00            
ATOM    977 H100 PSO X   5      46.470  45.510  47.640  0.00  0.00            
ATOM    978 H101 PSO X   5      45.920  46.460  46.340  0.00  0.00            
ATOM    979 H102 PSO X   5      45.620  47.290  49.280  0.00  0.00            
ATOM    980 H103 PSO X   5      44.960  48.070  47.710  0.00  0.00            
ATOM    981 H104 PSO X   5      44.690  43.890  49.700  0.00  0.00            
ATOM    982 H105 PSO X   5      43.460  43.400  50.900  0.00  0.00            
ATOM    983 H106 PSO X   5      42.900  43.460  47.840  0.00  0.00            
ATOM    984 H107 PSO X   5      42.010  42.590  48.810  0.00  0.00            
ATOM    985 H108 PSO X   5      42.980  46.770  49.970  0.00  0.00            
ATOM    986 H109 PSO X   5      42.590  47.730  48.510  0.00  0.00            
ATOM    987 H110 PSO X   5      40.810  46.270  48.800  0.00  0.00            
ATOM    988 H111 PSO X   5      37.910  40.340  49.970  0.00  0.00            
ATOM    989 H112 PSO X   5      39.430  54.790  36.120  0.00  0.00            
ATOM    990 H113 PSO X   5      38.050  35.590  42.880  0.00  0.00            
ATOM    991  C   PSO X   6      53.860  66.290  51.430  0.00  0.00            
ATOM    992  C1  PSO X   6      60.500  73.040  54.950  0.00  0.00            
ATOM    993  C2  PSO X   6      60.390  71.880  53.920  0.00  0.00            
ATOM    994  C3  PSO X   6      59.730  70.730  54.700  0.00  0.00            
ATOM    995  C4  PSO X   6      58.990  71.410  55.870  0.00  0.00            
ATOM    996  C5  PSO X   6      55.860  61.880  63.210  0.00  0.00            
ATOM    997  C6  PSO X   6      54.410  66.060  52.820  0.00  0.00            
ATOM    998  C7  PSO X   6      55.210  61.730  61.860  0.00  0.00            
ATOM    999  C8  PSO X   6      55.260  64.760  52.940  0.00  0.00            
ATOM   1000  C9  PSO X   6      56.150  62.060  60.650  0.00  0.00            
ATOM   1001  C10 PSO X   6      55.730  64.360  54.340  0.00  0.00            
ATOM   1002  C11 PSO X   6      55.500  61.880  59.280  0.00  0.00            
ATOM   1003  C12 PSO X   6      56.510  63.020  54.330  0.00  0.00            
ATOM   1004  C13 PSO X   6      56.560  61.960  58.150  0.00  0.00            
ATOM   1005  C14 PSO X   6      57.000  62.650  55.750  0.00  0.00            
ATOM   1006  C15 PSO X   6      55.920  62.410  56.830  0.00  0.00            
ATOM   1007  C16 PSO X   6      71.090  73.450  42.940  0.00  0.00            
ATOM   1008  C17 PSO X   6      62.510  68.330  42.050  0.00  0.00            
ATOM   1009  C18 PSO X   6      70.280  71.480  65.790  0.00  0.00            
ATOM   1010  C19 PSO X   6      54.180  67.280  49.290  0.00  0.00            
ATOM   1011  C20 PSO X   6      61.780  70.600  52.330  0.00  0.00            
ATOM   1012  C21 PSO X   6      58.490  68.690  54.030  0.00  0.00            
ATOM   1013  C22 PSO X   6      71.810  72.230  43.410  0.00  0.00            
ATOM   1014  C23 PSO X   6      63.950  68.460  42.570  0.00  0.00            
ATOM   1015  C24 PSO X   6      69.760  70.210  64.980  0.00  0.00            
ATOM   1016  C25 PSO X   6      55.350  68.080  48.630  0.00  0.00            
ATOM   1017  C26 PSO X   6      63.130  70.680  51.590  0.00  0.00            
ATOM   1018  C27 PSO X   6      57.650  68.130  52.910  0.00  0.00            
ATOM   1019  C28 PSO X   6      70.960  71.650  45.690  0.00  0.00            
ATOM   1020  C29 PSO X   6      63.370  68.800  44.870  0.00  0.00            
ATOM   1021  C30 PSO X   6      67.850  68.580  65.150  0.00  0.00            
ATOM   1022  C31 PSO X   6      56.470  70.330  48.840  0.00  0.00            
ATOM   1023  C32 PSO X   6      64.450  71.730  49.810  0.00  0.00            
ATOM   1024  C33 PSO X   6      59.460  66.950  51.630  0.00  0.00            
ATOM   1025  C34 PSO X   6      70.000  70.680  46.360  0.00  0.00            
ATOM   1026  C35 PSO X   6      63.350  68.120  46.250  0.00  0.00            
ATOM   1027  C36 PSO X   6      66.430  68.490  65.630  0.00  0.00            
ATOM   1028  C37 PSO X   6      57.010  71.220  50.010  0.00  0.00            
ATOM   1029  C38 PSO X   6      64.320  70.640  48.640  0.00  0.00            
ATOM   1030  C39 PSO X   6      60.600  67.160  50.590  0.00  0.00            
ATOM   1031  C40 PSO X   6      67.640  70.230  47.030  0.00  0.00            
ATOM   1032  C41 PSO X   6      61.810  66.790  47.640  0.00  0.00            
ATOM   1033  C42 PSO X   6      64.290  69.610  65.470  0.00  0.00            
ATOM   1034  C43 PSO X   6      56.200  72.340  52.010  0.00  0.00            
ATOM   1035  C44 PSO X   6      66.420  71.110  47.500  0.00  0.00            
ATOM   1036  C45 PSO X   6      60.930  67.920  48.230  0.00  0.00            
ATOM   1037  C46 PSO X   6      55.240  73.480  52.020  0.00  0.00            
ATOM   1038  C47 PSO X   6      63.460  68.640  64.580  0.00  0.00            
ATOM   1039  C48 PSO X   6      56.500  74.550  53.900  0.00  0.00            
ATOM   1040  C49 PSO X   6      56.350  74.920  55.430  0.00  0.00            
ATOM   1041  C50 PSO X   6      62.730  68.250  62.340  0.00  0.00            
ATOM   1042  C51 PSO X   6      62.600  68.910  60.890  0.00  0.00            
ATOM   1043  C52 PSO X   6      56.350  73.770  57.610  0.00  0.00            
ATOM   1044  C53 PSO X   6      55.920  72.490  58.240  0.00  0.00            
ATOM   1045  C54 PSO X   6      61.520  68.460  58.740  0.00  0.00            
ATOM   1046  C55 PSO X   6      60.250  69.370  58.870  0.00  0.00            
ATOM   1047  C56 PSO X   6      58.130  71.350  58.180  0.00  0.00            
ATOM   1048  C57 PSO X   6      58.900  70.540  57.100  0.00  0.00            
ATOM   1049  O   PSO X   6      52.790  65.770  51.120  0.00  0.00            
ATOM   1050  O1  PSO X   6      59.890  72.540  56.170  0.00  0.00            
ATOM   1051  O2  PSO X   6      70.990  74.470  44.010  0.00  0.00            
ATOM   1052  O3  PSO X   6      61.880  69.600  42.100  0.00  0.00            
ATOM   1053  O4  PSO X   6      69.590  72.740  65.500  0.00  0.00            
ATOM   1054  O5  PSO X   6      54.700  66.850  50.560  0.00  0.00            
ATOM   1055  O6  PSO X   6      61.750  71.520  53.450  0.00  0.00            
ATOM   1056  O7  PSO X   6      58.750  70.060  53.810  0.00  0.00            
ATOM   1057  O8  PSO X   6      70.860  71.440  44.290  0.00  0.00            
ATOM   1058  O9  PSO X   6      64.120  68.030  43.940  0.00  0.00            
ATOM   1059  O10 PSO X   6      68.470  69.790  65.620  0.00  0.00            
ATOM   1060  O11 PSO X   6      55.560  69.290  49.410  0.00  0.00            
ATOM   1061  O12 PSO X   6      63.180  71.770  50.640  0.00  0.00            
ATOM   1062  O13 PSO X   6      58.520  68.080  51.700  0.00  0.00            
ATOM   1063  O14 PSO X   6      68.610  71.140  46.480  0.00  0.00            
ATOM   1064  O15 PSO X   6      62.270  67.130  46.330  0.00  0.00            
ATOM   1065  O16 PSO X   6      65.660  69.530  65.010  0.00  0.00            
ATOM   1066  O17 PSO X   6      55.880  71.500  50.870  0.00  0.00            
ATOM   1067  O18 PSO X   6      65.600  70.230  48.280  0.00  0.00            
ATOM   1068  O19 PSO X   6      60.040  67.420  49.300  0.00  0.00            
ATOM   1069  O20 PSO X   6      55.220  74.240  53.280  0.00  0.00            
ATOM   1070  O21 PSO X   6      63.470  69.100  63.190  0.00  0.00            
ATOM   1071  O22 PSO X   6      56.310  73.640  56.150  0.00  0.00            
ATOM   1072  O23 PSO X   6      61.930  68.010  60.040  0.00  0.00            
ATOM   1073  O24 PSO X   6      56.750  71.390  57.720  0.00  0.00            
ATOM   1074  O25 PSO X   6      60.180  70.080  57.610  0.00  0.00            
ATOM   1075  H   PSO X   6      60.020  73.920  54.490  0.00  0.00            
ATOM   1076  H1  PSO X   6      61.550  73.310  55.130  0.00  0.00            
ATOM   1077  H2  PSO X   6      59.810  72.250  53.070  0.00  0.00            
ATOM   1078  H3  PSO X   6      60.520  70.050  55.030  0.00  0.00            
ATOM   1079  H4  PSO X   6      57.990  71.700  55.530  0.00  0.00            
ATOM   1080  H5  PSO X   6      55.300  61.380  64.010  0.00  0.00            
ATOM   1081  H6  PSO X   6      56.730  61.230  63.050  0.00  0.00            
ATOM   1082  H7  PSO X   6      56.190  62.870  63.550  0.00  0.00            
ATOM   1083  H8  PSO X   6      53.520  65.930  53.440  0.00  0.00            
ATOM   1084  H9  PSO X   6      54.990  66.960  53.090  0.00  0.00            
ATOM   1085  H10 PSO X   6      54.420  62.490  61.900  0.00  0.00            
ATOM   1086  H11 PSO X   6      54.790  60.720  61.760  0.00  0.00            
ATOM   1087  H12 PSO X   6      56.030  64.900  52.170  0.00  0.00            
ATOM   1088  H13 PSO X   6      54.570  63.970  52.600  0.00  0.00            
ATOM   1089  H14 PSO X   6      57.090  61.500  60.640  0.00  0.00            
ATOM   1090  H15 PSO X   6      56.560  63.080  60.730  0.00  0.00            
ATOM   1091  H16 PSO X   6      56.350  65.230  54.600  0.00  0.00            
ATOM   1092  H17 PSO X   6      54.880  64.290  55.020  0.00  0.00            
ATOM   1093  H18 PSO X   6      54.980  60.930  59.150  0.00  0.00            
ATOM   1094  H19 PSO X   6      54.750  62.670  59.120  0.00  0.00            
ATOM   1095  H20 PSO X   6      57.430  63.170  53.740  0.00  0.00            
ATOM   1096  H21 PSO X   6      55.840  62.250  53.940  0.00  0.00            
ATOM   1097  H22 PSO X   6      57.380  62.630  58.420  0.00  0.00            
ATOM   1098  H23 PSO X   6      56.970  60.950  58.080  0.00  0.00            
ATOM   1099  H24 PSO X   6      57.620  61.770  55.560  0.00  0.00            
ATOM   1100  H25 PSO X   6      57.600  63.500  56.100  0.00  0.00            
ATOM   1101  H26 PSO X   6      55.320  63.300  57.040  0.00  0.00            
ATOM   1102  H27 PSO X   6      55.300  61.600  56.430  0.00  0.00            
ATOM   1103  H28 PSO X   6      71.600  73.890  42.060  0.00  0.00            
ATOM   1104  H29 PSO X   6      70.090  73.160  42.600  0.00  0.00            
ATOM   1105  H30 PSO X   6      62.610  68.020  41.010  0.00  0.00            
ATOM   1106  H31 PSO X   6      62.000  67.580  42.660  0.00  0.00            
ATOM   1107  H32 PSO X   6      70.300  71.200  66.850  0.00  0.00            
ATOM   1108  H33 PSO X   6      71.340  71.660  65.560  0.00  0.00            
ATOM   1109  H34 PSO X   6      53.290  67.920  49.300  0.00  0.00            
ATOM   1110  H35 PSO X   6      53.950  66.370  48.710  0.00  0.00            
ATOM   1111  H36 PSO X   6      61.010  70.790  51.570  0.00  0.00            
ATOM   1112  H37 PSO X   6      61.630  69.590  52.730  0.00  0.00            
ATOM   1113  H38 PSO X   6      57.870  68.560  54.930  0.00  0.00            
ATOM   1114  H39 PSO X   6      59.470  68.220  54.170  0.00  0.00            
ATOM   1115  H40 PSO X   6      72.120  71.610  42.560  0.00  0.00            
ATOM   1116  H41 PSO X   6      72.700  72.570  43.950  0.00  0.00            
ATOM   1117  H42 PSO X   6      64.570  67.780  41.970  0.00  0.00            
ATOM   1118  H43 PSO X   6      64.390  69.440  42.340  0.00  0.00            
ATOM   1119  H44 PSO X   6      69.640  70.630  63.980  0.00  0.00            
ATOM   1120  H45 PSO X   6      70.400  69.330  65.130  0.00  0.00            
ATOM   1121  H46 PSO X   6      56.230  67.430  48.630  0.00  0.00            
ATOM   1122  H47 PSO X   6      55.100  68.420  47.620  0.00  0.00            
ATOM   1123  H48 PSO X   6      63.980  70.680  52.280  0.00  0.00            
ATOM   1124  H49 PSO X   6      63.210  69.720  51.070  0.00  0.00            
ATOM   1125  H50 PSO X   6      57.240  67.130  53.090  0.00  0.00            
ATOM   1126  H51 PSO X   6      56.870  68.890  52.770  0.00  0.00            
ATOM   1127  H52 PSO X   6      70.690  72.660  46.000  0.00  0.00            
ATOM   1128  H53 PSO X   6      71.920  71.320  46.080  0.00  0.00            
ATOM   1129  H54 PSO X   6      62.320  68.950  44.620  0.00  0.00            
ATOM   1130  H55 PSO X   6      63.820  69.790  45.020  0.00  0.00            
ATOM   1131  H56 PSO X   6      68.510  67.770  65.500  0.00  0.00            
ATOM   1132  H57 PSO X   6      67.810  68.540  64.060  0.00  0.00            
ATOM   1133  H58 PSO X   6      55.890  70.940  48.130  0.00  0.00            
ATOM   1134  H59 PSO X   6      57.290  70.020  48.190  0.00  0.00            
ATOM   1135  H60 PSO X   6      65.300  71.400  50.410  0.00  0.00            
ATOM   1136  H61 PSO X   6      64.630  72.700  49.330  0.00  0.00            
ATOM   1137  H62 PSO X   6      58.890  66.060  51.360  0.00  0.00            
ATOM   1138  H63 PSO X   6      59.890  66.700  52.620  0.00  0.00            
ATOM   1139  H64 PSO X   6      69.970  69.770  45.730  0.00  0.00            
ATOM   1140  H65 PSO X   6      70.270  70.480  47.400  0.00  0.00            
ATOM   1141  H66 PSO X   6      64.400  67.850  46.390  0.00  0.00            
ATOM   1142  H67 PSO X   6      63.020  68.920  46.930  0.00  0.00            
ATOM   1143  H68 PSO X   6      65.940  67.530  65.440  0.00  0.00            
ATOM   1144  H69 PSO X   6      66.530  68.770  66.690  0.00  0.00            
ATOM   1145  H70 PSO X   6      57.740  70.650  50.590  0.00  0.00            
ATOM   1146  H71 PSO X   6      57.610  72.050  49.630  0.00  0.00            
ATOM   1147  H72 PSO X   6      63.690  69.810  48.990  0.00  0.00            
ATOM   1148  H73 PSO X   6      63.730  71.110  47.850  0.00  0.00            
ATOM   1149  H74 PSO X   6      61.240  68.020  50.850  0.00  0.00            
ATOM   1150  H75 PSO X   6      61.180  66.230  50.520  0.00  0.00            
ATOM   1151  H76 PSO X   6      68.070  69.640  47.860  0.00  0.00            
ATOM   1152  H77 PSO X   6      67.240  69.590  46.240  0.00  0.00            
ATOM   1153  H78 PSO X   6      62.630  66.480  48.300  0.00  0.00            
ATOM   1154  H79 PSO X   6      61.090  65.970  47.590  0.00  0.00            
ATOM   1155  H80 PSO X   6      63.890  70.600  65.230  0.00  0.00            
ATOM   1156  H81 PSO X   6      64.210  69.450  66.550  0.00  0.00            
ATOM   1157  H82 PSO X   6      57.240  72.670  52.000  0.00  0.00            
ATOM   1158  H83 PSO X   6      56.170  71.840  52.990  0.00  0.00            
ATOM   1159  H84 PSO X   6      66.850  71.940  48.080  0.00  0.00            
ATOM   1160  H85 PSO X   6      65.830  71.420  46.630  0.00  0.00            
ATOM   1161  H86 PSO X   6      61.500  68.730  48.700  0.00  0.00            
ATOM   1162  H87 PSO X   6      60.430  68.440  47.410  0.00  0.00            
ATOM   1163  H88 PSO X   6      55.500  74.130  51.170  0.00  0.00            
ATOM   1164  H89 PSO X   6      54.290  72.930  51.930  0.00  0.00            
ATOM   1165  H90 PSO X   6      63.910  67.640  64.540  0.00  0.00            
ATOM   1166  H91 PSO X   6      62.420  68.570  64.930  0.00  0.00            
ATOM   1167  H92 PSO X   6      56.950  75.370  53.330  0.00  0.00            
ATOM   1168  H93 PSO X   6      57.230  73.740  53.770  0.00  0.00            
ATOM   1169  H94 PSO X   6      57.250  75.490  55.690  0.00  0.00            
ATOM   1170  H95 PSO X   6      55.470  75.560  55.590  0.00  0.00            
ATOM   1171  H96 PSO X   6      61.730  68.120  62.770  0.00  0.00            
ATOM   1172  H97 PSO X   6      63.270  67.320  62.130  0.00  0.00            
ATOM   1173  H98 PSO X   6      62.010  69.810  61.140  0.00  0.00            
ATOM   1174  H99 PSO X   6      63.600  69.080  60.470  0.00  0.00            
ATOM   1175 H100 PSO X   6      55.560  74.470  57.900  0.00  0.00            
ATOM   1176 H101 PSO X   6      57.300  74.160  58.000  0.00  0.00            
ATOM   1177 H102 PSO X   6      55.920  72.590  59.330  0.00  0.00            
ATOM   1178 H103 PSO X   6      54.850  72.390  58.010  0.00  0.00            
ATOM   1179 H104 PSO X   6      61.210  67.540  58.220  0.00  0.00            
ATOM   1180 H105 PSO X   6      62.360  68.950  58.230  0.00  0.00            
ATOM   1181 H106 PSO X   6      59.420  68.710  59.130  0.00  0.00            
ATOM   1182 H107 PSO X   6      60.470  70.120  59.640  0.00  0.00            
ATOM   1183 H108 PSO X   6      58.680  72.300  58.230  0.00  0.00            
ATOM   1184 H109 PSO X   6      58.060  70.870  59.160  0.00  0.00            
ATOM   1185 H110 PSO X   6      58.240  69.680  56.930  0.00  0.00            
ATOM   1186 H111 PSO X   6      71.560  74.140  44.720  0.00  0.00            
ATOM   1187 H112 PSO X   6      60.950  69.550  42.380  0.00  0.00            
ATOM   1188 H113 PSO X   6      69.320  73.010  66.390  0.00  0.00            
ATOM   1189  C   PSO X   7      53.220  49.330  59.590  0.00  0.00            
ATOM   1190  C1  PSO X   7      53.050  56.390  65.440  0.00  0.00            
ATOM   1191  C2  PSO X   7      51.930  55.830  66.290  0.00  0.00            
ATOM   1192  C3  PSO X   7      50.640  56.490  65.680  0.00  0.00            
ATOM   1193  C4  PSO X   7      51.170  57.430  64.610  0.00  0.00            
ATOM   1194  C5  PSO X   7      58.630  51.100  46.850  0.00  0.00            
ATOM   1195  C6  PSO X   7      53.960  48.510  58.480  0.00  0.00            
ATOM   1196  C7  PSO X   7      58.400  51.670  48.310  0.00  0.00            
ATOM   1197  C8  PSO X   7      54.480  49.450  57.420  0.00  0.00            
ATOM   1198  C9  PSO X   7      58.310  50.470  49.360  0.00  0.00            
ATOM   1199  C10 PSO X   7      54.870  48.780  56.080  0.00  0.00            
ATOM   1200  C11 PSO X   7      57.600  50.970  50.620  0.00  0.00            
ATOM   1201  C12 PSO X   7      55.090  49.840  55.000  0.00  0.00            
ATOM   1202  C13 PSO X   7      57.170  49.800  51.570  0.00  0.00            
ATOM   1203  C14 PSO X   7      55.820  49.230  53.720  0.00  0.00            
ATOM   1204  C15 PSO X   7      56.300  50.360  52.790  0.00  0.00            
ATOM   1205  C16 PSO X   7      42.950  54.120  67.380  0.00  0.00            
ATOM   1206  C17 PSO X   7      42.160  47.400  60.740  0.00  0.00            
ATOM   1207  C18 PSO X   7      47.880  64.780  51.940  0.00  0.00            
ATOM   1208  C19 PSO X   7      51.020  49.980  60.350  0.00  0.00            
ATOM   1209  C20 PSO X   7      51.650  55.380  68.600  0.00  0.00            
ATOM   1210  C21 PSO X   7      49.000  54.680  65.910  0.00  0.00            
ATOM   1211  C22 PSO X   7      44.290  54.080  68.060  0.00  0.00            
ATOM   1212  C23 PSO X   7      43.130  46.350  61.220  0.00  0.00            
ATOM   1213  C24 PSO X   7      49.230  64.540  52.560  0.00  0.00            
ATOM   1214  C25 PSO X   7      49.650  50.160  59.640  0.00  0.00            
ATOM   1215  C26 PSO X   7      52.250  55.800  69.960  0.00  0.00            
ATOM   1216  C27 PSO X   7      48.260  53.750  64.980  0.00  0.00            
ATOM   1217  C28 PSO X   7      46.190  55.630  68.530  0.00  0.00            
ATOM   1218  C29 PSO X   7      44.170  45.620  63.390  0.00  0.00            
ATOM   1219  C30 PSO X   7      51.040  62.950  52.790  0.00  0.00            
ATOM   1220  C31 PSO X   7      48.690  51.420  61.440  0.00  0.00            
ATOM   1221  C32 PSO X   7      51.980  55.500  72.340  0.00  0.00            
ATOM   1222  C33 PSO X   7      46.420  52.190  65.040  0.00  0.00            
ATOM   1223  C34 PSO X   7      46.010  56.070  69.970  0.00  0.00            
ATOM   1224  C35 PSO X   7      44.440  46.140  64.760  0.00  0.00            
ATOM   1225  C36 PSO X   7      50.590  62.250  54.100  0.00  0.00            
ATOM   1226  C37 PSO X   7      47.340  52.120  61.260  0.00  0.00            
ATOM   1227  C38 PSO X   7      51.010  56.630  72.620  0.00  0.00            
ATOM   1228  C39 PSO X   7      47.280  50.970  65.180  0.00  0.00            
ATOM   1229  C40 PSO X   7      47.260  56.810  71.860  0.00  0.00            
ATOM   1230  C41 PSO X   7      45.720  47.640  66.130  0.00  0.00            
ATOM   1231  C42 PSO X   7      51.340  61.330  56.240  0.00  0.00            
ATOM   1232  C43 PSO X   7      45.950  53.460  59.830  0.00  0.00            
ATOM   1233  C44 PSO X   7      48.660  57.320  72.320  0.00  0.00            
ATOM   1234  C45 PSO X   7      46.920  48.660  66.060  0.00  0.00            
ATOM   1235  C46 PSO X   7      46.110  54.960  60.350  0.00  0.00            
ATOM   1236  C47 PSO X   7      52.580  61.070  57.150  0.00  0.00            
ATOM   1237  C48 PSO X   7      44.730  55.030  62.340  0.00  0.00            
ATOM   1238  C49 PSO X   7      44.670  55.180  63.860  0.00  0.00            
ATOM   1239  C50 PSO X   7      51.870  61.390  59.580  0.00  0.00            
ATOM   1240  C51 PSO X   7      51.280  60.520  60.790  0.00  0.00            
ATOM   1241  C52 PSO X   7      46.440  56.640  64.770  0.00  0.00            
ATOM   1242  C53 PSO X   7      46.690  58.180  65.000  0.00  0.00            
ATOM   1243  C54 PSO X   7      51.600  61.830  62.760  0.00  0.00            
ATOM   1244  C55 PSO X   7      51.470  60.950  63.990  0.00  0.00            
ATOM   1245  C56 PSO X   7      48.970  58.540  64.070  0.00  0.00            
ATOM   1246  C57 PSO X   7      50.400  58.790  64.560  0.00  0.00            
ATOM   1247  O   PSO X   7      53.790  49.880  60.590  0.00  0.00            
ATOM   1248  O1  PSO X   7      52.570  57.570  64.890  0.00  0.00            
ATOM   1249  O2  PSO X   7      42.130  55.110  67.840  0.00  0.00            
ATOM   1250  O3  PSO X   7      41.240  47.690  61.800  0.00  0.00            
ATOM   1251  O4  PSO X   7      47.960  64.580  50.490  0.00  0.00            
ATOM   1252  O5  PSO X   7      51.880  49.450  59.370  0.00  0.00            
ATOM   1253  O6  PSO X   7      52.170  56.340  67.640  0.00  0.00            
ATOM   1254  O7  PSO X   7      49.910  55.420  65.090  0.00  0.00            
ATOM   1255  O8  PSO X   7      44.980  55.340  67.890  0.00  0.00            
ATOM   1256  O9  PSO X   7      43.400  46.650  62.620  0.00  0.00            
ATOM   1257  O10 PSO X   7      49.850  63.330  52.080  0.00  0.00            
ATOM   1258  O11 PSO X   7      48.680  50.130  60.710  0.00  0.00            
ATOM   1259  O12 PSO X   7      51.690  54.920  71.020  0.00  0.00            
ATOM   1260  O13 PSO X   7      47.120  53.250  65.670  0.00  0.00            
ATOM   1261  O14 PSO X   7      47.280  56.660  70.430  0.00  0.00            
ATOM   1262  O15 PSO X   7      45.370  47.280  64.820  0.00  0.00            
ATOM   1263  O16 PSO X   7      51.750  61.770  54.890  0.00  0.00            
ATOM   1264  O17 PSO X   7      47.240  52.860  60.010  0.00  0.00            
ATOM   1265  O18 PSO X   7      49.650  56.270  72.100  0.00  0.00            
ATOM   1266  O19 PSO X   7      46.430  49.740  65.240  0.00  0.00            
ATOM   1267  O20 PSO X   7      46.090  55.030  61.810  0.00  0.00            
ATOM   1268  O21 PSO X   7      52.110  60.530  58.490  0.00  0.00            
ATOM   1269  O22 PSO X   7      45.110  56.480  64.230  0.00  0.00            
ATOM   1270  O23 PSO X   7      50.720  61.450  61.670  0.00  0.00            
ATOM   1271  O24 PSO X   7      48.080  58.360  65.250  0.00  0.00            
ATOM   1272  O25 PSO X   7      51.140  59.630  63.570  0.00  0.00            
ATOM   1273  H   PSO X   7      53.360  55.660  64.680  0.00  0.00            
ATOM   1274  H1  PSO X   7      53.960  56.630  66.000  0.00  0.00            
ATOM   1275  H2  PSO X   7      51.990  54.740  66.230  0.00  0.00            
ATOM   1276  H3  PSO X   7      50.060  57.050  66.420  0.00  0.00            
ATOM   1277  H4  PSO X   7      51.000  56.970  63.630  0.00  0.00            
ATOM   1278  H5  PSO X   7      57.910  50.300  46.660  0.00  0.00            
ATOM   1279  H6  PSO X   7      58.470  51.900  46.110  0.00  0.00            
ATOM   1280  H7  PSO X   7      59.610  50.670  46.610  0.00  0.00            
ATOM   1281  H8  PSO X   7      53.360  47.720  58.000  0.00  0.00            
ATOM   1282  H9  PSO X   7      54.800  48.070  59.020  0.00  0.00            
ATOM   1283  H10 PSO X   7      57.480  52.280  48.310  0.00  0.00            
ATOM   1284  H11 PSO X   7      59.280  52.270  48.540  0.00  0.00            
ATOM   1285  H12 PSO X   7      55.380  49.960  57.790  0.00  0.00            
ATOM   1286  H13 PSO X   7      53.790  50.280  57.210  0.00  0.00            
ATOM   1287  H14 PSO X   7      59.340  50.170  49.570  0.00  0.00            
ATOM   1288  H15 PSO X   7      57.660  49.720  48.890  0.00  0.00            
ATOM   1289  H16 PSO X   7      55.800  48.240  56.290  0.00  0.00            
ATOM   1290  H17 PSO X   7      54.130  48.030  55.740  0.00  0.00            
ATOM   1291  H18 PSO X   7      58.230  51.730  51.100  0.00  0.00            
ATOM   1292  H19 PSO X   7      56.640  51.420  50.320  0.00  0.00            
ATOM   1293  H20 PSO X   7      55.720  50.640  55.400  0.00  0.00            
ATOM   1294  H21 PSO X   7      54.110  50.320  54.840  0.00  0.00            
ATOM   1295  H22 PSO X   7      56.700  48.980  51.030  0.00  0.00            
ATOM   1296  H23 PSO X   7      58.170  49.450  51.870  0.00  0.00            
ATOM   1297  H24 PSO X   7      56.720  48.740  54.110  0.00  0.00            
ATOM   1298  H25 PSO X   7      55.160  48.510  53.220  0.00  0.00            
ATOM   1299  H26 PSO X   7      55.390  50.790  52.350  0.00  0.00            
ATOM   1300  H27 PSO X   7      56.820  51.110  53.400  0.00  0.00            
ATOM   1301  H28 PSO X   7      43.160  54.290  66.310  0.00  0.00            
ATOM   1302  H29 PSO X   7      42.420  53.160  67.390  0.00  0.00            
ATOM   1303  H30 PSO X   7      42.700  48.320  60.460  0.00  0.00            
ATOM   1304  H31 PSO X   7      41.590  47.130  59.840  0.00  0.00            
ATOM   1305  H32 PSO X   7      47.210  64.020  52.340  0.00  0.00            
ATOM   1306  H33 PSO X   7      47.540  65.790  52.200  0.00  0.00            
ATOM   1307  H34 PSO X   7      51.350  50.960  60.710  0.00  0.00            
ATOM   1308  H35 PSO X   7      51.050  49.290  61.210  0.00  0.00            
ATOM   1309  H36 PSO X   7      51.980  54.370  68.320  0.00  0.00            
ATOM   1310  H37 PSO X   7      50.560  55.500  68.620  0.00  0.00            
ATOM   1311  H38 PSO X   7      48.400  55.420  66.460  0.00  0.00            
ATOM   1312  H39 PSO X   7      49.590  54.110  66.640  0.00  0.00            
ATOM   1313  H40 PSO X   7      44.140  53.910  69.130  0.00  0.00            
ATOM   1314  H41 PSO X   7      44.940  53.340  67.560  0.00  0.00            
ATOM   1315  H42 PSO X   7      42.690  45.350  61.160  0.00  0.00            
ATOM   1316  H43 PSO X   7      43.990  46.460  60.540  0.00  0.00            
ATOM   1317  H44 PSO X   7      49.850  65.390  52.230  0.00  0.00            
ATOM   1318  H45 PSO X   7      49.140  64.610  53.650  0.00  0.00            
ATOM   1319  H46 PSO X   7      49.650  51.080  59.030  0.00  0.00            
ATOM   1320  H47 PSO X   7      49.480  49.350  58.920  0.00  0.00            
ATOM   1321  H48 PSO X   7      53.340  55.680  69.880  0.00  0.00            
ATOM   1322  H49 PSO X   7      52.110  56.860  70.180  0.00  0.00            
ATOM   1323  H50 PSO X   7      47.920  54.310  64.100  0.00  0.00            
ATOM   1324  H51 PSO X   7      48.960  52.980  64.620  0.00  0.00            
ATOM   1325  H52 PSO X   7      46.630  56.530  68.090  0.00  0.00            
ATOM   1326  H53 PSO X   7      46.910  54.830  68.340  0.00  0.00            
ATOM   1327  H54 PSO X   7      45.090  45.390  62.830  0.00  0.00            
ATOM   1328  H55 PSO X   7      43.540  44.730  63.450  0.00  0.00            
ATOM   1329  H56 PSO X   7      51.600  63.840  53.110  0.00  0.00            
ATOM   1330  H57 PSO X   7      51.640  62.240  52.190  0.00  0.00            
ATOM   1331  H58 PSO X   7      49.500  52.070  61.080  0.00  0.00            
ATOM   1332  H59 PSO X   7      48.900  51.290  62.510  0.00  0.00            
ATOM   1333  H60 PSO X   7      52.960  55.980  72.460  0.00  0.00            
ATOM   1334  H61 PSO X   7      51.930  54.730  73.110  0.00  0.00            
ATOM   1335  H62 PSO X   7      46.290  52.400  63.970  0.00  0.00            
ATOM   1336  H63 PSO X   7      45.490  51.970  65.580  0.00  0.00            
ATOM   1337  H64 PSO X   7      45.100  56.640  70.210  0.00  0.00            
ATOM   1338  H65 PSO X   7      45.860  55.120  70.500  0.00  0.00            
ATOM   1339  H66 PSO X   7      43.440  46.330  65.170  0.00  0.00            
ATOM   1340  H67 PSO X   7      44.830  45.330  65.390  0.00  0.00            
ATOM   1341  H68 PSO X   7      50.110  63.100  54.590  0.00  0.00            
ATOM   1342  H69 PSO X   7      49.850  61.430  54.080  0.00  0.00            
ATOM   1343  H70 PSO X   7      46.630  51.290  61.280  0.00  0.00            
ATOM   1344  H71 PSO X   7      47.060  52.760  62.100  0.00  0.00            
ATOM   1345  H72 PSO X   7      50.960  56.720  73.710  0.00  0.00            
ATOM   1346  H73 PSO X   7      51.370  57.580  72.190  0.00  0.00            
ATOM   1347  H74 PSO X   7      47.920  50.930  64.290  0.00  0.00            
ATOM   1348  H75 PSO X   7      48.000  51.000  66.000  0.00  0.00            
ATOM   1349  H76 PSO X   7      46.960  55.940  72.450  0.00  0.00            
ATOM   1350  H77 PSO X   7      46.540  57.590  72.170  0.00  0.00            
ATOM   1351  H78 PSO X   7      46.180  46.780  66.640  0.00  0.00            
ATOM   1352  H79 PSO X   7      44.830  48.000  66.650  0.00  0.00            
ATOM   1353  H80 PSO X   7      50.800  60.390  56.080  0.00  0.00            
ATOM   1354  H81 PSO X   7      50.640  62.030  56.710  0.00  0.00            
ATOM   1355  H82 PSO X   7      45.310  52.830  60.460  0.00  0.00            
ATOM   1356  H83 PSO X   7      45.650  53.490  58.780  0.00  0.00            
ATOM   1357  H84 PSO X   7      48.970  58.260  71.840  0.00  0.00            
ATOM   1358  H85 PSO X   7      48.600  57.500  73.390  0.00  0.00            
ATOM   1359  H86 PSO X   7      47.200  49.030  67.050  0.00  0.00            
ATOM   1360  H87 PSO X   7      47.840  48.290  65.590  0.00  0.00            
ATOM   1361  H88 PSO X   7      47.080  55.350  60.010  0.00  0.00            
ATOM   1362  H89 PSO X   7      45.280  55.540  59.930  0.00  0.00            
ATOM   1363  H90 PSO X   7      53.290  60.330  56.770  0.00  0.00            
ATOM   1364  H91 PSO X   7      53.120  62.000  57.380  0.00  0.00            
ATOM   1365  H92 PSO X   7      44.310  54.030  62.180  0.00  0.00            
ATOM   1366  H93 PSO X   7      44.120  55.730  61.770  0.00  0.00            
ATOM   1367  H94 PSO X   7      43.630  55.060  64.190  0.00  0.00            
ATOM   1368  H95 PSO X   7      45.210  54.380  64.390  0.00  0.00            
ATOM   1369  H96 PSO X   7      51.200  62.240  59.360  0.00  0.00            
ATOM   1370  H97 PSO X   7      52.840  61.840  59.800  0.00  0.00            
ATOM   1371  H98 PSO X   7      50.560  59.780  60.410  0.00  0.00            
ATOM   1372  H99 PSO X   7      52.080  59.890  61.210  0.00  0.00            
ATOM   1373 H100 PSO X   7      47.220  56.270  64.100  0.00  0.00            
ATOM   1374 H101 PSO X   7      46.540  56.170  65.760  0.00  0.00            
ATOM   1375 H102 PSO X   7      46.370  58.800  64.160  0.00  0.00            
ATOM   1376 H103 PSO X   7      46.010  58.560  65.780  0.00  0.00            
ATOM   1377 H104 PSO X   7      51.290  62.860  62.960  0.00  0.00            
ATOM   1378 H105 PSO X   7      52.580  61.870  62.270  0.00  0.00            
ATOM   1379 H106 PSO X   7      52.450  60.960  64.500  0.00  0.00            
ATOM   1380 H107 PSO X   7      50.680  61.430  64.580  0.00  0.00            
ATOM   1381 H108 PSO X   7      48.840  57.690  63.390  0.00  0.00            
ATOM   1382 H109 PSO X   7      48.640  59.480  63.600  0.00  0.00            
ATOM   1383 H110 PSO X   7      50.360  59.120  65.610  0.00  0.00            
ATOM   1384 H111 PSO X   7      42.490  55.970  67.570  0.00  0.00            
ATOM   1385 H112 PSO X   7      41.560  47.090  62.500  0.00  0.00            
ATOM   1386 H113 PSO X   7      47.960  63.610  50.420  0.00  0.00            
ATOM   1387  C   PSO X   8      47.730  54.120  50.590  0.00  0.00            
ATOM   1388  C1  PSO X   8      50.950  42.060  46.280  0.00  0.00            
ATOM   1389  C2  PSO X   8      52.320  41.330  46.280  0.00  0.00            
ATOM   1390  C3  PSO X   8      53.080  42.060  45.190  0.00  0.00            
ATOM   1391  C4  PSO X   8      52.370  43.410  44.970  0.00  0.00            
ATOM   1392  C5  PSO X   8      59.410  51.290  55.420  0.00  0.00            
ATOM   1393  C6  PSO X   8      49.240  54.110  50.420  0.00  0.00            
ATOM   1394  C7  PSO X   8      59.700  52.800  55.290  0.00  0.00            
ATOM   1395  C8  PSO X   8      50.020  54.170  51.740  0.00  0.00            
ATOM   1396  C9  PSO X   8      58.700  53.520  54.420  0.00  0.00            
ATOM   1397  C10 PSO X   8      51.560  54.430  51.530  0.00  0.00            
ATOM   1398  C11 PSO X   8      57.280  53.480  54.850  0.00  0.00            
ATOM   1399  C12 PSO X   8      52.370  54.030  52.860  0.00  0.00            
ATOM   1400  C13 PSO X   8      56.350  54.060  53.760  0.00  0.00            
ATOM   1401  C14 PSO X   8      53.910  54.240  52.760  0.00  0.00            
ATOM   1402  C15 PSO X   8      54.750  53.940  54.040  0.00  0.00            
ATOM   1403  C16 PSO X   8      58.240  42.140  52.840  0.00  0.00            
ATOM   1404  C17 PSO X   8      50.580  37.510  53.280  0.00  0.00            
ATOM   1405  C18 PSO X   8      47.870  41.420  33.560  0.00  0.00            
ATOM   1406  C19 PSO X   8      45.580  54.050  49.500  0.00  0.00            
ATOM   1407  C20 PSO X   8      52.500  39.040  47.200  0.00  0.00            
ATOM   1408  C21 PSO X   8      55.320  41.290  45.380  0.00  0.00            
ATOM   1409  C22 PSO X   8      57.670  40.740  52.570  0.00  0.00            
ATOM   1410  C23 PSO X   8      49.230  38.200  53.580  0.00  0.00            
ATOM   1411  C24 PSO X   8      47.480  42.900  33.290  0.00  0.00            
ATOM   1412  C25 PSO X   8      44.930  52.710  49.700  0.00  0.00            
ATOM   1413  C26 PSO X   8      52.670  37.590  46.680  0.00  0.00            
ATOM   1414  C27 PSO X   8      56.560  41.670  46.260  0.00  0.00            
ATOM   1415  C28 PSO X   8      59.130  40.100  50.800  0.00  0.00            
ATOM   1416  C29 PSO X   8      49.040  40.570  52.700  0.00  0.00            
ATOM   1417  C30 PSO X   8      48.410  45.130  33.260  0.00  0.00            
ATOM   1418  C31 PSO X   8      44.220  50.800  48.490  0.00  0.00            
ATOM   1419  C32 PSO X   8      53.720  35.440  47.460  0.00  0.00            
ATOM   1420  C33 PSO X   8      55.540  42.810  48.300  0.00  0.00            
ATOM   1421  C34 PSO X   8      59.070  39.980  49.270  0.00  0.00            
ATOM   1422  C35 PSO X   8      49.830  40.460  51.490  0.00  0.00            
ATOM   1423  C36 PSO X   8      47.250  45.810  34.120  0.00  0.00            
ATOM   1424  C37 PSO X   8      43.810  50.310  47.110  0.00  0.00            
ATOM   1425  C38 PSO X   8      55.200  35.690  47.120  0.00  0.00            
ATOM   1426  C39 PSO X   8      55.150  42.460  49.720  0.00  0.00            
ATOM   1427  C40 PSO X   8      57.220  38.530  48.530  0.00  0.00            
ATOM   1428  C41 PSO X   8      52.060  40.550  50.660  0.00  0.00            
ATOM   1429  C42 PSO X   8      46.370  44.770  36.110  0.00  0.00            
ATOM   1430  C43 PSO X   8      44.770  49.480  45.080  0.00  0.00            
ATOM   1431  C44 PSO X   8      56.970  37.420  47.520  0.00  0.00            
ATOM   1432  C45 PSO X   8      53.350  41.350  50.910  0.00  0.00            
ATOM   1433  C46 PSO X   8      46.080  49.480  44.340  0.00  0.00            
ATOM   1434  C47 PSO X   8      46.360  45.110  37.620  0.00  0.00            
ATOM   1435  C48 PSO X   8      46.910  48.950  42.040  0.00  0.00            
ATOM   1436  C49 PSO X   8      47.900  47.800  42.370  0.00  0.00            
ATOM   1437  C50 PSO X   8      46.980  44.170  39.660  0.00  0.00            
ATOM   1438  C51 PSO X   8      47.610  42.960  40.380  0.00  0.00            
ATOM   1439  C52 PSO X   8      49.560  46.430  41.210  0.00  0.00            
ATOM   1440  C53 PSO X   8      50.940  46.830  41.710  0.00  0.00            
ATOM   1441  C54 PSO X   8      49.810  42.070  41.040  0.00  0.00            
ATOM   1442  C55 PSO X   8      51.150  42.380  41.590  0.00  0.00            
ATOM   1443  C56 PSO X   8      51.520  45.160  43.250  0.00  0.00            
ATOM   1444  C57 PSO X   8      52.010  43.670  43.400  0.00  0.00            
ATOM   1445  O   PSO X   8      47.140  54.280  51.680  0.00  0.00            
ATOM   1446  O1  PSO X   8      51.230  43.460  45.910  0.00  0.00            
ATOM   1447  O2  PSO X   8      58.160  42.350  54.210  0.00  0.00            
ATOM   1448  O3  PSO X   8      51.530  37.640  54.360  0.00  0.00            
ATOM   1449  O4  PSO X   8      49.080  41.090  32.880  0.00  0.00            
ATOM   1450  O5  PSO X   8      47.030  54.020  49.470  0.00  0.00            
ATOM   1451  O6  PSO X   8      52.280  39.910  46.070  0.00  0.00            
ATOM   1452  O7  PSO X   8      54.460  42.430  45.420  0.00  0.00            
ATOM   1453  O8  PSO X   8      57.840  40.460  51.140  0.00  0.00            
ATOM   1454  O9  PSO X   8      49.540  39.610  53.740  0.00  0.00            
ATOM   1455  O10 PSO X   8      48.610  43.700  33.580  0.00  0.00            
ATOM   1456  O11 PSO X   8      44.720  52.130  48.400  0.00  0.00            
ATOM   1457  O12 PSO X   8      53.110  36.740  47.790  0.00  0.00            
ATOM   1458  O13 PSO X   8      56.100  41.580  47.680  0.00  0.00            
ATOM   1459  O14 PSO X   8      58.690  38.690  48.770  0.00  0.00            
ATOM   1460  O15 PSO X   8      51.160  40.720  51.800  0.00  0.00            
ATOM   1461  O16 PSO X   8      47.440  45.540  35.520  0.00  0.00            
ATOM   1462  O17 PSO X   8      44.960  50.180  46.290  0.00  0.00            
ATOM   1463  O18 PSO X   8      55.690  36.880  47.860  0.00  0.00            
ATOM   1464  O19 PSO X   8      53.900  41.830  49.650  0.00  0.00            
ATOM   1465  O20 PSO X   8      45.770  48.940  43.000  0.00  0.00            
ATOM   1466  O21 PSO X   8      47.140  44.080  38.280  0.00  0.00            
ATOM   1467  O22 PSO X   8      48.700  47.570  41.190  0.00  0.00            
ATOM   1468  O23 PSO X   8      48.980  43.200  40.580  0.00  0.00            
ATOM   1469  O24 PSO X   8      51.670  45.630  41.880  0.00  0.00            
ATOM   1470  O25 PSO X   8      50.970  42.810  42.920  0.00  0.00            
ATOM   1471  H   PSO X   8      50.420  42.030  47.240  0.00  0.00            
ATOM   1472  H1  PSO X   8      50.470  41.540  45.440  0.00  0.00            
ATOM   1473  H2  PSO X   8      52.720  41.510  47.290  0.00  0.00            
ATOM   1474  H3  PSO X   8      53.010  41.610  44.190  0.00  0.00            
ATOM   1475  H4  PSO X   8      53.080  44.220  45.170  0.00  0.00            
ATOM   1476  H5  PSO X   8      58.370  51.070  55.680  0.00  0.00            
ATOM   1477  H6  PSO X   8      59.620  50.780  54.470  0.00  0.00            
ATOM   1478  H7  PSO X   8      60.100  50.920  56.190  0.00  0.00            
ATOM   1479  H8  PSO X   8      49.460  54.990  49.800  0.00  0.00            
ATOM   1480  H9  PSO X   8      49.570  53.260  49.800  0.00  0.00            
ATOM   1481  H10 PSO X   8      60.590  52.730  54.660  0.00  0.00            
ATOM   1482  H11 PSO X   8      59.910  53.240  56.270  0.00  0.00            
ATOM   1483  H12 PSO X   8      49.990  53.170  52.200  0.00  0.00            
ATOM   1484  H13 PSO X   8      49.730  54.870  52.540  0.00  0.00            
ATOM   1485  H14 PSO X   8      58.830  53.060  53.420  0.00  0.00            
ATOM   1486  H15 PSO X   8      59.070  54.540  54.250  0.00  0.00            
ATOM   1487  H16 PSO X   8      51.900  53.770  50.720  0.00  0.00            
ATOM   1488  H17 PSO X   8      51.720  55.420  51.080  0.00  0.00            
ATOM   1489  H18 PSO X   8      56.840  52.510  55.130  0.00  0.00            
ATOM   1490  H19 PSO X   8      57.130  54.130  55.720  0.00  0.00            
ATOM   1491  H20 PSO X   8      52.200  52.980  53.130  0.00  0.00            
ATOM   1492  H21 PSO X   8      51.950  54.680  53.650  0.00  0.00            
ATOM   1493  H22 PSO X   8      56.660  55.060  53.420  0.00  0.00            
ATOM   1494  H23 PSO X   8      56.450  53.330  52.940  0.00  0.00            
ATOM   1495  H24 PSO X   8      54.290  53.670  51.900  0.00  0.00            
ATOM   1496  H25 PSO X   8      54.000  55.300  52.480  0.00  0.00            
ATOM   1497  H26 PSO X   8      54.590  54.580  54.920  0.00  0.00            
ATOM   1498  H27 PSO X   8      54.470  52.900  54.270  0.00  0.00            
ATOM   1499  H28 PSO X   8      59.300  42.100  52.550  0.00  0.00            
ATOM   1500  H29 PSO X   8      57.720  42.920  52.280  0.00  0.00            
ATOM   1501  H30 PSO X   8      50.420  36.440  53.110  0.00  0.00            
ATOM   1502  H31 PSO X   8      50.900  37.860  52.290  0.00  0.00            
ATOM   1503  H32 PSO X   8      48.090  41.420  34.630  0.00  0.00            
ATOM   1504  H33 PSO X   8      47.050  40.730  33.340  0.00  0.00            
ATOM   1505  H34 PSO X   8      45.310  54.430  48.510  0.00  0.00            
ATOM   1506  H35 PSO X   8      45.260  54.790  50.250  0.00  0.00            
ATOM   1507  H36 PSO X   8      51.630  39.070  47.860  0.00  0.00            
ATOM   1508  H37 PSO X   8      53.390  39.330  47.780  0.00  0.00            
ATOM   1509  H38 PSO X   8      55.510  41.140  44.310  0.00  0.00            
ATOM   1510  H39 PSO X   8      54.790  40.420  45.800  0.00  0.00            
ATOM   1511  H40 PSO X   8      58.120  39.970  53.220  0.00  0.00            
ATOM   1512  H41 PSO X   8      56.590  40.580  52.740  0.00  0.00            
ATOM   1513  H42 PSO X   8      48.470  37.940  52.850  0.00  0.00            
ATOM   1514  H43 PSO X   8      48.730  37.830  54.480  0.00  0.00            
ATOM   1515  H44 PSO X   8      47.170  42.870  32.230  0.00  0.00            
ATOM   1516  H45 PSO X   8      46.590  43.200  33.850  0.00  0.00            
ATOM   1517  H46 PSO X   8      45.680  52.110  50.230  0.00  0.00            
ATOM   1518  H47 PSO X   8      43.960  52.870  50.190  0.00  0.00            
ATOM   1519  H48 PSO X   8      51.680  37.230  46.370  0.00  0.00            
ATOM   1520  H49 PSO X   8      53.360  37.590  45.830  0.00  0.00            
ATOM   1521  H50 PSO X   8      57.390  40.960  46.170  0.00  0.00            
ATOM   1522  H51 PSO X   8      56.810  42.720  46.070  0.00  0.00            
ATOM   1523  H52 PSO X   8      59.510  39.140  51.150  0.00  0.00            
ATOM   1524  H53 PSO X   8      59.780  40.950  51.040  0.00  0.00            
ATOM   1525  H54 PSO X   8      49.200  41.590  53.070  0.00  0.00            
ATOM   1526  H55 PSO X   8      48.000  40.300  52.460  0.00  0.00            
ATOM   1527  H56 PSO X   8      48.170  45.140  32.190  0.00  0.00            
ATOM   1528  H57 PSO X   8      49.390  45.620  33.240  0.00  0.00            
ATOM   1529  H58 PSO X   8      43.410  50.740  49.230  0.00  0.00            
ATOM   1530  H59 PSO X   8      45.010  50.170  48.900  0.00  0.00            
ATOM   1531  H60 PSO X   8      53.140  34.980  46.650  0.00  0.00            
ATOM   1532  H61 PSO X   8      53.650  34.830  48.370  0.00  0.00            
ATOM   1533  H62 PSO X   8      54.630  43.200  47.840  0.00  0.00            
ATOM   1534  H63 PSO X   8      56.340  43.560  48.360  0.00  0.00            
ATOM   1535  H64 PSO X   8      58.460  40.800  48.860  0.00  0.00            
ATOM   1536  H65 PSO X   8      60.060  40.240  48.880  0.00  0.00            
ATOM   1537  H66 PSO X   8      49.640  39.510  50.980  0.00  0.00            
ATOM   1538  H67 PSO X   8      49.380  41.220  50.840  0.00  0.00            
ATOM   1539  H68 PSO X   8      47.340  46.880  33.880  0.00  0.00            
ATOM   1540  H69 PSO X   8      46.270  45.460  33.770  0.00  0.00            
ATOM   1541  H70 PSO X   8      43.230  49.380  47.200  0.00  0.00            
ATOM   1542  H71 PSO X   8      43.130  51.060  46.690  0.00  0.00            
ATOM   1543  H72 PSO X   8      55.860  34.890  47.460  0.00  0.00            
ATOM   1544  H73 PSO X   8      55.450  35.850  46.060  0.00  0.00            
ATOM   1545  H74 PSO X   8      55.950  41.870  50.190  0.00  0.00            
ATOM   1546  H75 PSO X   8      54.990  43.450  50.160  0.00  0.00            
ATOM   1547  H76 PSO X   8      56.820  39.450  48.090  0.00  0.00            
ATOM   1548  H77 PSO X   8      56.670  38.300  49.450  0.00  0.00            
ATOM   1549  H78 PSO X   8      51.550  41.000  49.800  0.00  0.00            
ATOM   1550  H79 PSO X   8      52.360  39.530  50.410  0.00  0.00            
ATOM   1551  H80 PSO X   8      46.520  43.700  35.940  0.00  0.00            
ATOM   1552  H81 PSO X   8      45.380  45.030  35.710  0.00  0.00            
ATOM   1553  H82 PSO X   8      43.980  49.990  44.520  0.00  0.00            
ATOM   1554  H83 PSO X   8      44.490  48.440  45.260  0.00  0.00            
ATOM   1555  H84 PSO X   8      57.000  37.880  46.530  0.00  0.00            
ATOM   1556  H85 PSO X   8      57.760  36.670  47.480  0.00  0.00            
ATOM   1557  H86 PSO X   8      53.090  42.210  51.530  0.00  0.00            
ATOM   1558  H87 PSO X   8      54.070  40.820  51.550  0.00  0.00            
ATOM   1559  H88 PSO X   8      46.410  50.520  44.330  0.00  0.00            
ATOM   1560  H89 PSO X   8      46.790  48.810  44.860  0.00  0.00            
ATOM   1561  H90 PSO X   8      46.620  46.150  37.850  0.00  0.00            
ATOM   1562  H91 PSO X   8      45.370  44.990  38.080  0.00  0.00            
ATOM   1563  H92 PSO X   8      47.310  49.970  41.960  0.00  0.00            
ATOM   1564  H93 PSO X   8      46.560  48.900  41.000  0.00  0.00            
ATOM   1565  H94 PSO X   8      48.500  48.140  43.220  0.00  0.00            
ATOM   1566  H95 PSO X   8      47.370  46.910  42.720  0.00  0.00            
ATOM   1567  H96 PSO X   8      45.950  44.160  40.030  0.00  0.00            
ATOM   1568  H97 PSO X   8      47.390  45.090  40.120  0.00  0.00            
ATOM   1569  H98 PSO X   8      47.000  42.670  41.240  0.00  0.00            
ATOM   1570  H99 PSO X   8      47.430  42.080  39.750  0.00  0.00            
ATOM   1571 H100 PSO X   8      49.680  45.920  40.240  0.00  0.00            
ATOM   1572 H101 PSO X   8      49.130  45.690  41.890  0.00  0.00            
ATOM   1573 H102 PSO X   8      51.460  47.340  40.880  0.00  0.00            
ATOM   1574 H103 PSO X   8      50.890  47.400  42.640  0.00  0.00            
ATOM   1575 H104 PSO X   8      49.870  41.400  40.170  0.00  0.00            
ATOM   1576 H105 PSO X   8      49.190  41.570  41.800  0.00  0.00            
ATOM   1577 H106 PSO X   8      51.730  41.450  41.590  0.00  0.00            
ATOM   1578 H107 PSO X   8      51.660  43.190  41.040  0.00  0.00            
ATOM   1579 H108 PSO X   8      52.130  45.820  43.880  0.00  0.00            
ATOM   1580 H109 PSO X   8      50.450  45.150  43.470  0.00  0.00            
ATOM   1581 H110 PSO X   8      52.950  43.650  42.840  0.00  0.00            
ATOM   1582 H111 PSO X   8      58.790  43.040  54.470  0.00  0.00            
ATOM   1583 H112 PSO X   8      51.720  38.590  54.460  0.00  0.00            
ATOM   1584 H113 PSO X   8      48.850  40.710  32.020  0.00  0.00            
ATOM   1585  C   PSO X   9      57.930  57.720  63.670  0.00  0.00            
ATOM   1586  C1  PSO X   9      74.520  67.500  61.200  0.00  0.00            
ATOM   1587  C2  PSO X   9      74.890  68.570  62.250  0.00  0.00            
ATOM   1588  C3  PSO X   9      73.670  69.560  62.300  0.00  0.00            
ATOM   1589  C4  PSO X   9      72.540  68.680  61.750  0.00  0.00            
ATOM   1590  C5  PSO X   9      67.870  62.290  59.810  0.00  0.00            
ATOM   1591  C6  PSO X   9      58.790  57.130  62.590  0.00  0.00            
ATOM   1592  C7  PSO X   9      67.820  60.740  59.740  0.00  0.00            
ATOM   1593  C8  PSO X   9      60.270  57.240  62.630  0.00  0.00            
ATOM   1594  C9  PSO X   9      66.390  60.200  59.620  0.00  0.00            
ATOM   1595  C10 PSO X   9      60.970  56.670  61.370  0.00  0.00            
ATOM   1596  C11 PSO X   9      66.520  58.720  60.060  0.00  0.00            
ATOM   1597  C12 PSO X   9      62.500  57.120  61.290  0.00  0.00            
ATOM   1598  C13 PSO X   9      65.110  58.120  59.640  0.00  0.00            
ATOM   1599  C14 PSO X   9      63.210  56.310  60.220  0.00  0.00            
ATOM   1600  C15 PSO X   9      64.750  56.690  60.230  0.00  0.00            
ATOM   1601  C16 PSO X   9      87.980  75.570  66.850  0.00  0.00            
ATOM   1602  C17 PSO X   9      78.980  76.110  58.850  0.00  0.00            
ATOM   1603  C18 PSO X   9      69.160  82.030  65.550  0.00  0.00            
ATOM   1604  C19 PSO X   9      58.060  59.220  65.620  0.00  0.00            
ATOM   1605  C20 PSO X   9      77.070  69.420  63.010  0.00  0.00            
ATOM   1606  C21 PSO X   9      73.620  71.160  64.090  0.00  0.00            
ATOM   1607  C22 PSO X   9      88.000  74.530  65.690  0.00  0.00            
ATOM   1608  C23 PSO X   9      77.620  75.330  58.720  0.00  0.00            
ATOM   1609  C24 PSO X   9      70.700  81.880  65.720  0.00  0.00            
ATOM   1610  C25 PSO X   9      58.970  60.040  66.410  0.00  0.00            
ATOM   1611  C26 PSO X   9      78.410  69.630  62.430  0.00  0.00            
ATOM   1612  C27 PSO X   9      74.220  71.000  65.520  0.00  0.00            
ATOM   1613  C28 PSO X   9      86.720  73.590  63.890  0.00  0.00            
ATOM   1614  C29 PSO X   9      77.090  74.800  61.030  0.00  0.00            
ATOM   1615  C30 PSO X   9      71.100  79.570  65.120  0.00  0.00            
ATOM   1616  C31 PSO X   9      59.810  61.440  64.550  0.00  0.00            
ATOM   1617  C32 PSO X   9      80.750  69.680  63.370  0.00  0.00            
ATOM   1618  C33 PSO X   9      76.360  71.890  66.390  0.00  0.00            
ATOM   1619  C34 PSO X   9      86.630  72.110  64.300  0.00  0.00            
ATOM   1620  C35 PSO X   9      76.900  73.740  62.120  0.00  0.00            
ATOM   1621  C36 PSO X   9      71.130  78.720  63.870  0.00  0.00            
ATOM   1622  C37 PSO X   9      59.960  62.980  64.230  0.00  0.00            
ATOM   1623  C38 PSO X   9      81.490  69.730  64.660  0.00  0.00            
ATOM   1624  C39 PSO X   9      76.990  73.330  66.550  0.00  0.00            
ATOM   1625  C40 PSO X   9      85.260  70.290  64.940  0.00  0.00            
ATOM   1626  C41 PSO X   9      78.940  73.670  63.390  0.00  0.00            
ATOM   1627  C42 PSO X   9      72.650  77.520  62.340  0.00  0.00            
ATOM   1628  C43 PSO X   9      61.680  64.600  64.930  0.00  0.00            
ATOM   1629  C44 PSO X   9      83.810  69.870  65.450  0.00  0.00            
ATOM   1630  C45 PSO X   9      78.610  73.120  64.790  0.00  0.00            
ATOM   1631  C46 PSO X   9      62.870  64.020  64.150  0.00  0.00            
ATOM   1632  C47 PSO X   9      73.900  76.630  62.610  0.00  0.00            
ATOM   1633  C48 PSO X   9      65.110  64.390  63.300  0.00  0.00            
ATOM   1634  C49 PSO X   9      66.080  65.680  63.060  0.00  0.00            
ATOM   1635  C50 PSO X   9      73.120  75.010  60.830  0.00  0.00            
ATOM   1636  C51 PSO X   9      73.390  73.510  60.680  0.00  0.00            
ATOM   1637  C52 PSO X   9      68.420  65.830  62.320  0.00  0.00            
ATOM   1638  C53 PSO X   9      68.510  66.990  61.290  0.00  0.00            
ATOM   1639  C54 PSO X   9      71.280  72.840  59.410  0.00  0.00            
ATOM   1640  C55 PSO X   9      70.810  71.780  60.500  0.00  0.00            
ATOM   1641  C56 PSO X   9      70.160  68.650  60.690  0.00  0.00            
ATOM   1642  C57 PSO X   9      71.320  69.510  61.310  0.00  0.00            
ATOM   1643  O   PSO X   9      56.690  57.540  63.810  0.00  0.00            
ATOM   1644  O1  PSO X   9      73.190  67.840  60.740  0.00  0.00            
ATOM   1645  O2  PSO X   9      87.040  76.690  66.650  0.00  0.00            
ATOM   1646  O3  PSO X   9      80.090  75.210  58.960  0.00  0.00            
ATOM   1647  O4  PSO X   9      68.850  82.410  64.200  0.00  0.00            
ATOM   1648  O5  PSO X   9      58.620  58.590  64.420  0.00  0.00            
ATOM   1649  O6  PSO X   9      76.130  69.300  61.960  0.00  0.00            
ATOM   1650  O7  PSO X   9      73.290  69.840  63.650  0.00  0.00            
ATOM   1651  O8  PSO X   9      86.740  74.400  65.070  0.00  0.00            
ATOM   1652  O9  PSO X   9      77.530  74.320  59.770  0.00  0.00            
ATOM   1653  O10 PSO X   9      71.240  80.950  64.760  0.00  0.00            
ATOM   1654  O11 PSO X   9      59.070  61.320  65.800  0.00  0.00            
ATOM   1655  O12 PSO X   9      79.300  69.740  63.620  0.00  0.00            
ATOM   1656  O13 PSO X   9      75.170  72.050  65.580  0.00  0.00            
ATOM   1657  O14 PSO X   9      85.340  71.700  64.660  0.00  0.00            
ATOM   1658  O15 PSO X   9      78.140  73.040  62.400  0.00  0.00            
ATOM   1659  O16 PSO X   9      72.490  78.540  63.330  0.00  0.00            
ATOM   1660  O17 PSO X   9      60.810  63.530  65.300  0.00  0.00            
ATOM   1661  O18 PSO X   9      82.930  69.900  64.340  0.00  0.00            
ATOM   1662  O19 PSO X   9      77.410  73.780  65.260  0.00  0.00            
ATOM   1663  O20 PSO X   9      63.970  64.910  64.080  0.00  0.00            
ATOM   1664  O21 PSO X   9      73.650  75.220  62.160  0.00  0.00            
ATOM   1665  O22 PSO X   9      67.120  65.130  62.200  0.00  0.00            
ATOM   1666  O23 PSO X   9      72.680  73.010  59.490  0.00  0.00            
ATOM   1667  O24 PSO X   9      69.570  67.910  61.740  0.00  0.00            
ATOM   1668  O25 PSO X   9      71.670  70.610  60.340  0.00  0.00            
ATOM   1669  H   PSO X   9      74.560  66.500  61.650  0.00  0.00            
ATOM   1670  H1  PSO X   9      75.220  67.400  60.360  0.00  0.00            
ATOM   1671  H2  PSO X   9      75.080  68.070  63.210  0.00  0.00            
ATOM   1672  H3  PSO X   9      73.730  70.470  61.690  0.00  0.00            
ATOM   1673  H4  PSO X   9      72.190  68.000  62.530  0.00  0.00            
ATOM   1674  H5  PSO X   9      67.240  62.640  58.970  0.00  0.00            
ATOM   1675  H6  PSO X   9      67.400  62.490  60.770  0.00  0.00            
ATOM   1676  H7  PSO X   9      68.900  62.640  59.900  0.00  0.00            
ATOM   1677  H8  PSO X   9      58.430  57.730  61.750  0.00  0.00            
ATOM   1678  H9  PSO X   9      58.470  56.080  62.470  0.00  0.00            
ATOM   1679  H10 PSO X   9      68.330  60.350  60.630  0.00  0.00            
ATOM   1680  H11 PSO X   9      68.350  60.360  58.860  0.00  0.00            
ATOM   1681  H12 PSO X   9      60.750  56.780  63.510  0.00  0.00            
ATOM   1682  H13 PSO X   9      60.590  58.270  62.820  0.00  0.00            
ATOM   1683  H14 PSO X   9      66.080  60.250  58.570  0.00  0.00            
ATOM   1684  H15 PSO X   9      65.600  60.670  60.210  0.00  0.00            
ATOM   1685  H16 PSO X   9      60.970  55.570  61.360  0.00  0.00            
ATOM   1686  H17 PSO X   9      60.470  57.040  60.470  0.00  0.00            
ATOM   1687  H18 PSO X   9      67.320  58.130  59.610  0.00  0.00            
ATOM   1688  H19 PSO X   9      66.710  58.670  61.140  0.00  0.00            
ATOM   1689  H20 PSO X   9      63.040  56.930  62.220  0.00  0.00            
ATOM   1690  H21 PSO X   9      62.470  58.190  61.030  0.00  0.00            
ATOM   1691  H22 PSO X   9      64.290  58.840  59.740  0.00  0.00            
ATOM   1692  H23 PSO X   9      64.970  57.980  58.560  0.00  0.00            
ATOM   1693  H24 PSO X   9      62.890  55.260  60.280  0.00  0.00            
ATOM   1694  H25 PSO X   9      62.810  56.680  59.260  0.00  0.00            
ATOM   1695  H26 PSO X   9      65.210  56.540  61.220  0.00  0.00            
ATOM   1696  H27 PSO X   9      65.350  55.970  59.660  0.00  0.00            
ATOM   1697  H28 PSO X   9      87.720  75.100  67.810  0.00  0.00            
ATOM   1698  H29 PSO X   9      88.970  76.050  66.860  0.00  0.00            
ATOM   1699  H30 PSO X   9      79.130  76.840  58.040  0.00  0.00            
ATOM   1700  H31 PSO X   9      78.850  76.660  59.780  0.00  0.00            
ATOM   1701  H32 PSO X   9      68.820  81.020  65.820  0.00  0.00            
ATOM   1702  H33 PSO X   9      68.720  82.810  66.190  0.00  0.00            
ATOM   1703  H34 PSO X   9      57.630  58.540  66.370  0.00  0.00            
ATOM   1704  H35 PSO X   9      57.170  59.770  65.280  0.00  0.00            
ATOM   1705  H36 PSO X   9      77.190  68.520  63.620  0.00  0.00            
ATOM   1706  H37 PSO X   9      76.810  70.300  63.620  0.00  0.00            
ATOM   1707  H38 PSO X   9      72.690  71.720  64.260  0.00  0.00            
ATOM   1708  H39 PSO X   9      74.270  71.720  63.410  0.00  0.00            
ATOM   1709  H40 PSO X   9      88.710  74.870  64.920  0.00  0.00            
ATOM   1710  H41 PSO X   9      88.360  73.570  66.080  0.00  0.00            
ATOM   1711  H42 PSO X   9      76.770  76.010  58.680  0.00  0.00            
ATOM   1712  H43 PSO X   9      77.630  74.830  57.740  0.00  0.00            
ATOM   1713  H44 PSO X   9      71.070  82.900  65.550  0.00  0.00            
ATOM   1714  H45 PSO X   9      71.040  81.700  66.750  0.00  0.00            
ATOM   1715  H46 PSO X   9      58.600  60.020  67.440  0.00  0.00            
ATOM   1716  H47 PSO X   9      59.970  59.600  66.390  0.00  0.00            
ATOM   1717  H48 PSO X   9      78.720  68.720  61.900  0.00  0.00            
ATOM   1718  H49 PSO X   9      78.540  70.590  61.910  0.00  0.00            
ATOM   1719  H50 PSO X   9      73.390  70.930  66.230  0.00  0.00            
ATOM   1720  H51 PSO X   9      74.830  70.100  65.630  0.00  0.00            
ATOM   1721  H52 PSO X   9      87.640  73.760  63.320  0.00  0.00            
ATOM   1722  H53 PSO X   9      85.780  73.690  63.330  0.00  0.00            
ATOM   1723  H54 PSO X   9      76.070  75.190  60.880  0.00  0.00            
ATOM   1724  H55 PSO X   9      77.850  75.520  61.350  0.00  0.00            
ATOM   1725  H56 PSO X   9      70.150  79.420  65.660  0.00  0.00            
ATOM   1726  H57 PSO X   9      71.990  79.340  65.720  0.00  0.00            
ATOM   1727  H58 PSO X   9      59.270  60.980  63.710  0.00  0.00            
ATOM   1728  H59 PSO X   9      60.820  61.020  64.610  0.00  0.00            
ATOM   1729  H60 PSO X   9      81.110  70.540  62.800  0.00  0.00            
ATOM   1730  H61 PSO X   9      80.970  68.770  62.790  0.00  0.00            
ATOM   1731  H62 PSO X   9      77.060  71.190  65.920  0.00  0.00            
ATOM   1732  H63 PSO X   9      76.040  71.440  67.340  0.00  0.00            
ATOM   1733  H64 PSO X   9      86.860  71.550  63.380  0.00  0.00            
ATOM   1734  H65 PSO X   9      87.350  71.720  65.030  0.00  0.00            
ATOM   1735  H66 PSO X   9      76.520  74.270  63.000  0.00  0.00            
ATOM   1736  H67 PSO X   9      76.150  73.020  61.760  0.00  0.00            
ATOM   1737  H68 PSO X   9      70.790  77.750  64.240  0.00  0.00            
ATOM   1738  H69 PSO X   9      70.440  79.120  63.120  0.00  0.00            
ATOM   1739  H70 PSO X   9      60.500  63.100  63.290  0.00  0.00            
ATOM   1740  H71 PSO X   9      59.030  63.540  64.070  0.00  0.00            
ATOM   1741  H72 PSO X   9      81.070  70.550  65.270  0.00  0.00            
ATOM   1742  H73 PSO X   9      81.370  68.770  65.180  0.00  0.00            
ATOM   1743  H74 PSO X   9      76.270  73.990  67.040  0.00  0.00            
ATOM   1744  H75 PSO X   9      77.860  73.310  67.220  0.00  0.00            
ATOM   1745  H76 PSO X   9      85.900  69.900  65.740  0.00  0.00            
ATOM   1746  H77 PSO X   9      85.430  69.670  64.050  0.00  0.00            
ATOM   1747  H78 PSO X   9      78.800  74.760  63.390  0.00  0.00            
ATOM   1748  H79 PSO X   9      80.000  73.560  63.150  0.00  0.00            
ATOM   1749  H80 PSO X   9      72.740  78.020  61.370  0.00  0.00            
ATOM   1750  H81 PSO X   9      71.760  76.890  62.280  0.00  0.00            
ATOM   1751  H82 PSO X   9      62.000  65.170  65.810  0.00  0.00            
ATOM   1752  H83 PSO X   9      61.250  65.390  64.300  0.00  0.00            
ATOM   1753  H84 PSO X   9      83.730  68.880  65.910  0.00  0.00            
ATOM   1754  H85 PSO X   9      83.460  70.610  66.180  0.00  0.00            
ATOM   1755  H86 PSO X   9      78.460  72.030  64.700  0.00  0.00            
ATOM   1756  H87 PSO X   9      79.530  73.250  65.370  0.00  0.00            
ATOM   1757  H88 PSO X   9      63.070  62.990  64.490  0.00  0.00            
ATOM   1758  H89 PSO X   9      62.520  63.780  63.140  0.00  0.00            
ATOM   1759  H90 PSO X   9      74.780  77.030  62.090  0.00  0.00            
ATOM   1760  H91 PSO X   9      74.180  76.580  63.670  0.00  0.00            
ATOM   1761  H92 PSO X   9      64.750  63.880  62.410  0.00  0.00            
ATOM   1762  H93 PSO X   9      65.650  63.630  63.870  0.00  0.00            
ATOM   1763  H94 PSO X   9      65.550  66.510  62.580  0.00  0.00            
ATOM   1764  H95 PSO X   9      66.510  65.900  64.040  0.00  0.00            
ATOM   1765  H96 PSO X   9      73.610  75.660  60.100  0.00  0.00            
ATOM   1766  H97 PSO X   9      72.050  75.230  60.840  0.00  0.00            
ATOM   1767  H98 PSO X   9      74.460  73.290  60.620  0.00  0.00            
ATOM   1768  H99 PSO X   9      73.170  73.020  61.640  0.00  0.00            
ATOM   1769 H100 PSO X   9      69.240  65.120  62.190  0.00  0.00            
ATOM   1770 H101 PSO X   9      68.440  66.150  63.370  0.00  0.00            
ATOM   1771 H102 PSO X   9      68.530  66.650  60.250  0.00  0.00            
ATOM   1772 H103 PSO X   9      67.540  67.510  61.350  0.00  0.00            
ATOM   1773 H104 PSO X   9      71.000  72.470  58.410  0.00  0.00            
ATOM   1774 H105 PSO X   9      70.840  73.830  59.570  0.00  0.00            
ATOM   1775 H106 PSO X   9      71.000  72.070  61.540  0.00  0.00            
ATOM   1776 H107 PSO X   9      69.770  71.460  60.360  0.00  0.00            
ATOM   1777 H108 PSO X   9      70.400  68.070  59.790  0.00  0.00            
ATOM   1778 H109 PSO X   9      69.360  69.330  60.360  0.00  0.00            
ATOM   1779 H110 PSO X   9      70.910  70.020  62.180  0.00  0.00            
ATOM   1780 H111 PSO X   9      86.510  76.490  65.860  0.00  0.00            
ATOM   1781 H112 PSO X   9      79.680  74.370  59.220  0.00  0.00            
ATOM   1782 H113 PSO X   9      69.220  83.310  64.190  0.00  0.00            
ATOM   1783  C   PSO X  10      48.910  46.090  60.480  0.00  0.00            
ATOM   1784  C1  PSO X  10      57.710  39.430  62.360  0.00  0.00            
ATOM   1785  C2  PSO X  10      57.290  40.950  62.430  0.00  0.00            
ATOM   1786  C3  PSO X  10      56.320  41.150  61.180  0.00  0.00            
ATOM   1787  C4  PSO X  10      55.950  39.750  60.760  0.00  0.00            
ATOM   1788  C5  PSO X  10      57.020  45.840  53.230  0.00  0.00            
ATOM   1789  C6  PSO X  10      48.340  45.970  59.060  0.00  0.00            
ATOM   1790  C7  PSO X  10      55.810  44.840  53.330  0.00  0.00            
ATOM   1791  C8  PSO X  10      48.150  44.480  58.620  0.00  0.00            
ATOM   1792  C9  PSO X  10      54.450  45.530  53.690  0.00  0.00            
ATOM   1793  C10 PSO X  10      48.090  44.350  57.070  0.00  0.00            
ATOM   1794  C11 PSO X  10      53.190  44.570  53.390  0.00  0.00            
ATOM   1795  C12 PSO X  10      49.550  44.490  56.450  0.00  0.00            
ATOM   1796  C13 PSO X  10      51.850  45.020  54.050  0.00  0.00            
ATOM   1797  C14 PSO X  10      49.470  44.310  54.910  0.00  0.00            
ATOM   1798  C15 PSO X  10      50.780  43.840  54.130  0.00  0.00            
ATOM   1799  C16 PSO X  10      63.570  47.830  72.490  0.00  0.00            
ATOM   1800  C17 PSO X  10      47.510  45.750  69.230  0.00  0.00            
ATOM   1801  C18 PSO X  10      62.160  37.020  63.850  0.00  0.00            
ATOM   1802  C19 PSO X  10      48.310  45.570  62.720  0.00  0.00            
ATOM   1803  C20 PSO X  10      59.350  41.790  63.510  0.00  0.00            
ATOM   1804  C21 PSO X  10      55.100  43.210  61.940  0.00  0.00            
ATOM   1805  C22 PSO X  10      62.880  48.830  71.530  0.00  0.00            
ATOM   1806  C23 PSO X  10      48.260  44.540  69.790  0.00  0.00            
ATOM   1807  C24 PSO X  10      61.380  37.500  62.560  0.00  0.00            
ATOM   1808  C25 PSO X  10      49.270  44.460  63.140  0.00  0.00            
ATOM   1809  C26 PSO X  10      60.240  43.080  63.680  0.00  0.00            
ATOM   1810  C27 PSO X  10      54.210  43.380  63.230  0.00  0.00            
ATOM   1811  C28 PSO X  10      60.730  47.700  71.460  0.00  0.00            
ATOM   1812  C29 PSO X  10      50.510  43.570  70.250  0.00  0.00            
ATOM   1813  C30 PSO X  10      59.700  36.760  60.940  0.00  0.00            
ATOM   1814  C31 PSO X  10      48.940  44.200  65.630  0.00  0.00            
ATOM   1815  C32 PSO X  10      59.880  45.430  64.160  0.00  0.00            
ATOM   1816  C33 PSO X  10      56.150  43.170  64.820  0.00  0.00            
ATOM   1817  C34 PSO X  10      59.700  47.370  70.430  0.00  0.00            
ATOM   1818  C35 PSO X  10      51.970  43.760  70.100  0.00  0.00            
ATOM   1819  C36 PSO X  10      60.170  35.630  60.030  0.00  0.00            
ATOM   1820  C37 PSO X  10      49.230  42.760  65.950  0.00  0.00            
ATOM   1821  C38 PSO X  10      60.980  45.510  65.270  0.00  0.00            
ATOM   1822  C39 PSO X  10      56.030  44.410  65.700  0.00  0.00            
ATOM   1823  C40 PSO X  10      59.200  45.720  68.570  0.00  0.00            
ATOM   1824  C41 PSO X  10      53.830  43.590  68.660  0.00  0.00            
ATOM   1825  C42 PSO X  10      60.630  35.030  57.750  0.00  0.00            
ATOM   1826  C43 PSO X  10      48.670  40.510  65.410  0.00  0.00            
ATOM   1827  C44 PSO X  10      59.500  46.140  67.130  0.00  0.00            
ATOM   1828  C45 PSO X  10      54.260  43.800  67.240  0.00  0.00            
ATOM   1829  C46 PSO X  10      48.340  39.690  64.220  0.00  0.00            
ATOM   1830  C47 PSO X  10      60.010  33.650  57.740  0.00  0.00            
ATOM   1831  C48 PSO X  10      50.480  39.800  63.020  0.00  0.00            
ATOM   1832  C49 PSO X  10      51.160  40.540  61.790  0.00  0.00            
ATOM   1833  C50 PSO X  10      57.860  33.720  56.510  0.00  0.00            
ATOM   1834  C51 PSO X  10      56.420  34.290  56.590  0.00  0.00            
ATOM   1835  C52 PSO X  10      50.910  40.450  59.370  0.00  0.00            
ATOM   1836  C53 PSO X  10      52.210  41.240  59.030  0.00  0.00            
ATOM   1837  C54 PSO X  10      55.390  36.410  57.460  0.00  0.00            
ATOM   1838  C55 PSO X  10      55.930  37.780  57.740  0.00  0.00            
ATOM   1839  C56 PSO X  10      54.540  40.620  58.820  0.00  0.00            
ATOM   1840  C57 PSO X  10      55.670  39.680  59.290  0.00  0.00            
ATOM   1841  O   PSO X  10      49.890  46.740  60.760  0.00  0.00            
ATOM   1842  O1  PSO X  10      57.160  38.980  61.090  0.00  0.00            
ATOM   1843  O2  PSO X  10      64.220  46.820  71.770  0.00  0.00            
ATOM   1844  O3  PSO X  10      47.930  47.030  69.870  0.00  0.00            
ATOM   1845  O4  PSO X  10      63.010  38.100  64.280  0.00  0.00            
ATOM   1846  O5  PSO X  10      48.100  45.420  61.330  0.00  0.00            
ATOM   1847  O6  PSO X  10      58.380  41.950  62.410  0.00  0.00            
ATOM   1848  O7  PSO X  10      55.100  41.790  61.670  0.00  0.00            
ATOM   1849  O8  PSO X  10      61.920  48.070  70.840  0.00  0.00            
ATOM   1850  O9  PSO X  10      49.690  44.660  69.670  0.00  0.00            
ATOM   1851  O10 PSO X  10      60.390  36.570  62.210  0.00  0.00            
ATOM   1852  O11 PSO X  10      49.680  44.800  64.530  0.00  0.00            
ATOM   1853  O12 PSO X  10      59.360  44.050  64.140  0.00  0.00            
ATOM   1854  O13 PSO X  10      54.810  42.710  64.410  0.00  0.00            
ATOM   1855  O14 PSO X  10      60.150  46.420  69.430  0.00  0.00            
ATOM   1856  O15 PSO X  10      52.390  43.290  68.760  0.00  0.00            
ATOM   1857  O16 PSO X  10      60.030  35.950  58.660  0.00  0.00            
ATOM   1858  O17 PSO X  10      48.720  41.900  64.950  0.00  0.00            
ATOM   1859  O18 PSO X  10      60.370  45.160  66.510  0.00  0.00            
ATOM   1860  O19 PSO X  10      55.660  44.060  67.090  0.00  0.00            
ATOM   1861  O20 PSO X  10      49.060  40.090  63.020  0.00  0.00            
ATOM   1862  O21 PSO X  10      58.530  33.760  57.800  0.00  0.00            
ATOM   1863  O22 PSO X  10      50.970  39.720  60.600  0.00  0.00            
ATOM   1864  O23 PSO X  10      56.490  35.730  56.720  0.00  0.00            
ATOM   1865  O24 PSO X  10      53.240  40.280  59.280  0.00  0.00            
ATOM   1866  O25 PSO X  10      55.220  38.280  58.880  0.00  0.00            
ATOM   1867  H   PSO X  10      57.210  38.970  63.220  0.00  0.00            
ATOM   1868  H1  PSO X  10      58.780  39.230  62.300  0.00  0.00            
ATOM   1869  H2  PSO X  10      56.720  41.100  63.360  0.00  0.00            
ATOM   1870  H3  PSO X  10      56.920  41.650  60.410  0.00  0.00            
ATOM   1871  H4  PSO X  10      55.100  39.510  61.400  0.00  0.00            
ATOM   1872  H5  PSO X  10      57.970  45.330  53.030  0.00  0.00            
ATOM   1873  H6  PSO X  10      56.890  46.580  52.430  0.00  0.00            
ATOM   1874  H7  PSO X  10      57.060  46.370  54.190  0.00  0.00            
ATOM   1875  H8  PSO X  10      48.940  46.500  58.300  0.00  0.00            
ATOM   1876  H9  PSO X  10      47.350  46.430  59.010  0.00  0.00            
ATOM   1877  H10 PSO X  10      56.120  44.020  53.990  0.00  0.00            
ATOM   1878  H11 PSO X  10      55.740  44.400  52.320  0.00  0.00            
ATOM   1879  H12 PSO X  10      47.220  44.050  59.010  0.00  0.00            
ATOM   1880  H13 PSO X  10      48.990  43.930  59.060  0.00  0.00            
ATOM   1881  H14 PSO X  10      54.190  46.390  53.060  0.00  0.00            
ATOM   1882  H15 PSO X  10      54.520  45.900  54.720  0.00  0.00            
ATOM   1883  H16 PSO X  10      47.800  43.330  56.800  0.00  0.00            
ATOM   1884  H17 PSO X  10      47.380  45.070  56.650  0.00  0.00            
ATOM   1885  H18 PSO X  10      53.130  44.560  52.300  0.00  0.00            
ATOM   1886  H19 PSO X  10      53.410  43.540  53.700  0.00  0.00            
ATOM   1887  H20 PSO X  10      50.340  43.850  56.880  0.00  0.00            
ATOM   1888  H21 PSO X  10      49.820  45.550  56.560  0.00  0.00            
ATOM   1889  H22 PSO X  10      52.050  45.590  54.970  0.00  0.00            
ATOM   1890  H23 PSO X  10      51.430  45.710  53.300  0.00  0.00            
ATOM   1891  H24 PSO X  10      48.630  43.690  54.560  0.00  0.00            
ATOM   1892  H25 PSO X  10      49.100  45.260  54.500  0.00  0.00            
ATOM   1893  H26 PSO X  10      51.180  42.920  54.570  0.00  0.00            
ATOM   1894  H27 PSO X  10      50.490  43.590  53.100  0.00  0.00            
ATOM   1895  H28 PSO X  10      62.840  47.360  73.160  0.00  0.00            
ATOM   1896  H29 PSO X  10      64.280  48.340  73.150  0.00  0.00            
ATOM   1897  H30 PSO X  10      47.610  45.800  68.140  0.00  0.00            
ATOM   1898  H31 PSO X  10      46.460  45.650  69.540  0.00  0.00            
ATOM   1899  H32 PSO X  10      61.460  36.720  64.630  0.00  0.00            
ATOM   1900  H33 PSO X  10      62.740  36.140  63.550  0.00  0.00            
ATOM   1901  H34 PSO X  10      47.390  45.510  63.320  0.00  0.00            
ATOM   1902  H35 PSO X  10      48.760  46.560  62.890  0.00  0.00            
ATOM   1903  H36 PSO X  10      59.920  40.850  63.420  0.00  0.00            
ATOM   1904  H37 PSO X  10      58.890  41.610  64.490  0.00  0.00            
ATOM   1905  H38 PSO X  10      54.590  43.650  61.070  0.00  0.00            
ATOM   1906  H39 PSO X  10      56.070  43.680  62.150  0.00  0.00            
ATOM   1907  H40 PSO X  10      62.440  49.630  72.130  0.00  0.00            
ATOM   1908  H41 PSO X  10      63.630  49.200  70.810  0.00  0.00            
ATOM   1909  H42 PSO X  10      48.030  44.450  70.860  0.00  0.00            
ATOM   1910  H43 PSO X  10      48.010  43.610  69.260  0.00  0.00            
ATOM   1911  H44 PSO X  10      60.950  38.500  62.720  0.00  0.00            
ATOM   1912  H45 PSO X  10      62.130  37.520  61.770  0.00  0.00            
ATOM   1913  H46 PSO X  10      48.840  43.450  63.120  0.00  0.00            
ATOM   1914  H47 PSO X  10      50.150  44.430  62.490  0.00  0.00            
ATOM   1915  H48 PSO X  10      60.910  43.000  64.540  0.00  0.00            
ATOM   1916  H49 PSO X  10      60.710  43.280  62.710  0.00  0.00            
ATOM   1917  H50 PSO X  10      54.270  44.460  63.430  0.00  0.00            
ATOM   1918  H51 PSO X  10      53.140  43.120  63.170  0.00  0.00            
ATOM   1919  H52 PSO X  10      60.210  48.430  72.100  0.00  0.00            
ATOM   1920  H53 PSO X  10      60.930  46.770  72.020  0.00  0.00            
ATOM   1921  H54 PSO X  10      50.260  42.550  69.910  0.00  0.00            
ATOM   1922  H55 PSO X  10      50.290  43.550  71.320  0.00  0.00            
ATOM   1923  H56 PSO X  10      59.850  37.780  60.570  0.00  0.00            
ATOM   1924  H57 PSO X  10      58.610  36.700  61.100  0.00  0.00            
ATOM   1925  H58 PSO X  10      47.870  44.380  65.480  0.00  0.00            
ATOM   1926  H59 PSO X  10      49.250  44.810  66.500  0.00  0.00            
ATOM   1927  H60 PSO X  10      59.080  46.150  64.370  0.00  0.00            
ATOM   1928  H61 PSO X  10      60.300  45.690  63.190  0.00  0.00            
ATOM   1929  H62 PSO X  10      56.710  43.410  63.900  0.00  0.00            
ATOM   1930  H63 PSO X  10      56.660  42.390  65.400  0.00  0.00            
ATOM   1931  H64 PSO X  10      58.790  47.050  70.940  0.00  0.00            
ATOM   1932  H65 PSO X  10      59.320  48.220  69.850  0.00  0.00            
ATOM   1933  H66 PSO X  10      52.190  44.820  70.270  0.00  0.00            
ATOM   1934  H67 PSO X  10      52.470  43.150  70.860  0.00  0.00            
ATOM   1935  H68 PSO X  10      61.200  35.340  60.290  0.00  0.00            
ATOM   1936  H69 PSO X  10      59.550  34.790  60.380  0.00  0.00            
ATOM   1937  H70 PSO X  10      50.330  42.670  66.020  0.00  0.00            
ATOM   1938  H71 PSO X  10      48.690  42.490  66.860  0.00  0.00            
ATOM   1939  H72 PSO X  10      61.780  44.790  65.100  0.00  0.00            
ATOM   1940  H73 PSO X  10      61.450  46.500  65.310  0.00  0.00            
ATOM   1941  H74 PSO X  10      56.980  44.960  65.730  0.00  0.00            
ATOM   1942  H75 PSO X  10      55.210  44.960  65.200  0.00  0.00            
ATOM   1943  H76 PSO X  10      58.170  46.030  68.800  0.00  0.00            
ATOM   1944  H77 PSO X  10      59.200  44.650  68.770  0.00  0.00            
ATOM   1945  H78 PSO X  10      54.430  42.790  69.120  0.00  0.00            
ATOM   1946  H79 PSO X  10      54.060  44.530  69.170  0.00  0.00            
ATOM   1947  H80 PSO X  10      61.670  34.860  58.050  0.00  0.00            
ATOM   1948  H81 PSO X  10      60.500  35.260  56.680  0.00  0.00            
ATOM   1949  H82 PSO X  10      47.820  40.320  66.070  0.00  0.00            
ATOM   1950  H83 PSO X  10      49.620  40.190  65.840  0.00  0.00            
ATOM   1951  H84 PSO X  10      58.610  46.340  66.520  0.00  0.00            
ATOM   1952  H85 PSO X  10      60.160  47.010  67.110  0.00  0.00            
ATOM   1953  H86 PSO X  10      54.090  42.850  66.710  0.00  0.00            
ATOM   1954  H87 PSO X  10      53.710  44.620  66.760  0.00  0.00            
ATOM   1955  H88 PSO X  10      48.600  38.630  64.370  0.00  0.00            
ATOM   1956  H89 PSO X  10      47.250  39.770  64.100  0.00  0.00            
ATOM   1957  H90 PSO X  10      60.420  33.040  56.930  0.00  0.00            
ATOM   1958  H91 PSO X  10      60.400  33.200  58.660  0.00  0.00            
ATOM   1959  H92 PSO X  10      50.740  38.740  62.890  0.00  0.00            
ATOM   1960  H93 PSO X  10      50.980  40.270  63.870  0.00  0.00            
ATOM   1961  H94 PSO X  10      50.760  41.560  61.710  0.00  0.00            
ATOM   1962  H95 PSO X  10      52.240  40.720  61.960  0.00  0.00            
ATOM   1963  H96 PSO X  10      57.980  32.700  56.150  0.00  0.00            
ATOM   1964  H97 PSO X  10      58.380  34.290  55.740  0.00  0.00            
ATOM   1965  H98 PSO X  10      55.860  34.130  55.660  0.00  0.00            
ATOM   1966  H99 PSO X  10      55.940  33.820  57.460  0.00  0.00            
ATOM   1967 H100 PSO X  10      50.070  41.150  59.370  0.00  0.00            
ATOM   1968 H101 PSO X  10      50.720  39.740  58.550  0.00  0.00            
ATOM   1969 H102 PSO X  10      52.290  41.650  58.010  0.00  0.00            
ATOM   1970 H103 PSO X  10      52.230  42.080  59.740  0.00  0.00            
ATOM   1971 H104 PSO X  10      55.330  36.010  58.480  0.00  0.00            
ATOM   1972 H105 PSO X  10      54.400  36.440  56.980  0.00  0.00            
ATOM   1973 H106 PSO X  10      56.930  37.580  58.150  0.00  0.00            
ATOM   1974 H107 PSO X  10      55.950  38.500  56.920  0.00  0.00            
ATOM   1975 H108 PSO X  10      54.630  40.530  57.730  0.00  0.00            
ATOM   1976 H109 PSO X  10      54.770  41.660  59.090  0.00  0.00            
ATOM   1977 H110 PSO X  10      56.640  39.910  58.830  0.00  0.00            
ATOM   1978 H111 PSO X  10      63.520  46.280  71.360  0.00  0.00            
ATOM   1979 H112 PSO X  10      48.180  46.860  70.790  0.00  0.00            
ATOM   1980 H113 PSO X  10      63.890  37.980  63.880  0.00  0.00            
ATOM   1981  C   PSO X  11      49.600  62.350  47.300  0.00  0.00            
ATOM   1982  C1  PSO X  11      52.260  71.170  49.390  0.00  0.00            
ATOM   1983  C2  PSO X  11      51.290  70.110  48.900  0.00  0.00            
ATOM   1984  C3  PSO X  11      51.570  70.060  47.400  0.00  0.00            
ATOM   1985  C4  PSO X  11      52.260  71.330  47.010  0.00  0.00            
ATOM   1986  C5  PSO X  11      61.400  57.690  53.760  0.00  0.00            
ATOM   1987  C6  PSO X  11      50.240  61.320  48.110  0.00  0.00            
ATOM   1988  C7  PSO X  11      60.260  58.750  53.920  0.00  0.00            
ATOM   1989  C8  PSO X  11      51.500  61.770  48.910  0.00  0.00            
ATOM   1990  C9  PSO X  11      59.090  58.420  52.820  0.00  0.00            
ATOM   1991  C10 PSO X  11      52.370  60.600  49.550  0.00  0.00            
ATOM   1992  C11 PSO X  11      58.030  59.480  52.630  0.00  0.00            
ATOM   1993  C12 PSO X  11      53.800  61.080  49.930  0.00  0.00            
ATOM   1994  C13 PSO X  11      56.730  59.140  51.730  0.00  0.00            
ATOM   1995  C14 PSO X  11      54.670  59.920  50.440  0.00  0.00            
ATOM   1996  C15 PSO X  11      55.850  60.400  51.380  0.00  0.00            
ATOM   1997  C16 PSO X  11      42.730  70.070  56.510  0.00  0.00            
ATOM   1998  C17 PSO X  11      63.310  63.670  50.760  0.00  0.00            
ATOM   1999  C18 PSO X  11      64.000  79.610  48.730  0.00  0.00            
ATOM   2000  C19 PSO X  11      49.900  64.360  45.980  0.00  0.00            
ATOM   2001  C20 PSO X  11      49.460  70.260  50.510  0.00  0.00            
ATOM   2002  C21 PSO X  11      52.070  68.210  45.830  0.00  0.00            
ATOM   2003  C22 PSO X  11      43.160  68.680  56.040  0.00  0.00            
ATOM   2004  C23 PSO X  11      61.930  63.020  51.010  0.00  0.00            
ATOM   2005  C24 PSO X  11      62.950  79.370  47.770  0.00  0.00            
ATOM   2006  C25 PSO X  11      49.000  64.220  44.780  0.00  0.00            
ATOM   2007  C26 PSO X  11      48.080  70.840  50.470  0.00  0.00            
ATOM   2008  C27 PSO X  11      53.270  67.260  45.380  0.00  0.00            
ATOM   2009  C28 PSO X  11      41.770  67.300  54.590  0.00  0.00            
ATOM   2010  C29 PSO X  11      60.060  62.120  49.640  0.00  0.00            
ATOM   2011  C30 PSO X  11      60.850  78.260  47.570  0.00  0.00            
ATOM   2012  C31 PSO X  11      50.480  64.600  42.840  0.00  0.00            
ATOM   2013  C32 PSO X  11      45.870  69.760  50.440  0.00  0.00            
ATOM   2014  C33 PSO X  11      53.870  64.940  45.690  0.00  0.00            
ATOM   2015  C34 PSO X  11      41.100  67.370  53.270  0.00  0.00            
ATOM   2016  C35 PSO X  11      59.430  63.510  49.320  0.00  0.00            
ATOM   2017  C36 PSO X  11      60.170  79.090  46.490  0.00  0.00            
ATOM   2018  C37 PSO X  11      51.620  63.980  42.040  0.00  0.00            
ATOM   2019  C38 PSO X  11      45.090  68.770  49.630  0.00  0.00            
ATOM   2020  C39 PSO X  11      54.310  64.050  46.870  0.00  0.00            
ATOM   2021  C40 PSO X  11      41.670  67.520  50.860  0.00  0.00            
ATOM   2022  C41 PSO X  11      57.240  64.660  49.120  0.00  0.00            
ATOM   2023  C42 PSO X  11      58.110  79.120  45.160  0.00  0.00            
ATOM   2024  C43 PSO X  11      53.520  64.540  40.800  0.00  0.00            
ATOM   2025  C44 PSO X  11      43.030  67.520  50.120  0.00  0.00            
ATOM   2026  C45 PSO X  11      55.810  64.250  48.800  0.00  0.00            
ATOM   2027  C46 PSO X  11      54.430  65.270  41.720  0.00  0.00            
ATOM   2028  C47 PSO X  11      57.060  78.210  44.550  0.00  0.00            
ATOM   2029  C48 PSO X  11      55.280  67.500  42.060  0.00  0.00            
ATOM   2030  C49 PSO X  11      54.930  68.930  41.500  0.00  0.00            
ATOM   2031  C50 PSO X  11      55.550  76.500  45.210  0.00  0.00            
ATOM   2032  C51 PSO X  11      54.070  76.860  45.140  0.00  0.00            
ATOM   2033  C52 PSO X  11      53.330  70.720  41.870  0.00  0.00            
ATOM   2034  C53 PSO X  11      51.970  71.080  42.570  0.00  0.00            
ATOM   2035  C54 PSO X  11      51.930  75.920  45.810  0.00  0.00            
ATOM   2036  C55 PSO X  11      51.030  74.640  45.600  0.00  0.00            
ATOM   2037  C56 PSO X  11      50.970  71.640  44.700  0.00  0.00            
ATOM   2038  C57 PSO X  11      51.300  72.220  46.140  0.00  0.00            
ATOM   2039  O   PSO X  11      48.360  62.480  47.380  0.00  0.00            
ATOM   2040  O1  PSO X  11      52.560  72.020  48.210  0.00  0.00            
ATOM   2041  O2  PSO X  11      41.280  70.190  56.530  0.00  0.00            
ATOM   2042  O3  PSO X  11      63.370  64.640  49.650  0.00  0.00            
ATOM   2043  O4  PSO X  11      63.870  80.900  49.320  0.00  0.00            
ATOM   2044  O5  PSO X  11      50.420  63.080  46.460  0.00  0.00            
ATOM   2045  O6  PSO X  11      49.930  70.390  49.110  0.00  0.00            
ATOM   2046  O7  PSO X  11      52.410  68.920  47.040  0.00  0.00            
ATOM   2047  O8  PSO X  11      42.610  68.480  54.730  0.00  0.00            
ATOM   2048  O9  PSO X  11      61.480  62.280  49.770  0.00  0.00            
ATOM   2049  O10 PSO X  11      61.760  79.020  48.400  0.00  0.00            
ATOM   2050  O11 PSO X  11      49.730  63.650  43.690  0.00  0.00            
ATOM   2051  O12 PSO X  11      47.210  69.850  49.860  0.00  0.00            
ATOM   2052  O13 PSO X  11      53.300  66.170  46.280  0.00  0.00            
ATOM   2053  O14 PSO X  11      42.110  67.300  52.240  0.00  0.00            
ATOM   2054  O15 PSO X  11      57.950  63.490  49.480  0.00  0.00            
ATOM   2055  O16 PSO X  11      59.090  78.350  45.880  0.00  0.00            
ATOM   2056  O17 PSO X  11      52.190  64.890  41.110  0.00  0.00            
ATOM   2057  O18 PSO X  11      43.810  68.760  50.350  0.00  0.00            
ATOM   2058  O19 PSO X  11      55.580  64.560  47.360  0.00  0.00            
ATOM   2059  O20 PSO X  11      54.310  66.630  41.450  0.00  0.00            
ATOM   2060  O21 PSO X  11      56.130  77.780  45.560  0.00  0.00            
ATOM   2061  O22 PSO X  11      53.760  69.370  42.240  0.00  0.00            
ATOM   2062  O23 PSO X  11      53.290  75.720  45.320  0.00  0.00            
ATOM   2063  O24 PSO X  11      52.140  71.520  43.870  0.00  0.00            
ATOM   2064  O25 PSO X  11      51.890  73.490  45.920  0.00  0.00            
ATOM   2065  H   PSO X  11      53.180  70.650  49.680  0.00  0.00            
ATOM   2066  H1  PSO X  11      51.840  71.790  50.190  0.00  0.00            
ATOM   2067  H2  PSO X  11      51.630  69.200  49.400  0.00  0.00            
ATOM   2068  H3  PSO X  11      50.610  69.830  46.920  0.00  0.00            
ATOM   2069  H4  PSO X  11      53.190  71.250  46.420  0.00  0.00            
ATOM   2070  H5  PSO X  11      62.000  57.690  54.680  0.00  0.00            
ATOM   2071  H6  PSO X  11      61.000  56.690  53.540  0.00  0.00            
ATOM   2072  H7  PSO X  11      62.090  57.990  52.970  0.00  0.00            
ATOM   2073  H8  PSO X  11      50.380  60.490  47.400  0.00  0.00            
ATOM   2074  H9  PSO X  11      49.530  60.900  48.840  0.00  0.00            
ATOM   2075  H10 PSO X  11      60.520  59.790  53.670  0.00  0.00            
ATOM   2076  H11 PSO X  11      59.790  58.600  54.900  0.00  0.00            
ATOM   2077  H12 PSO X  11      51.330  62.600  49.610  0.00  0.00            
ATOM   2078  H13 PSO X  11      52.130  62.230  48.130  0.00  0.00            
ATOM   2079  H14 PSO X  11      58.520  57.490  52.940  0.00  0.00            
ATOM   2080  H15 PSO X  11      59.600  58.310  51.860  0.00  0.00            
ATOM   2081  H16 PSO X  11      51.950  60.140  50.450  0.00  0.00            
ATOM   2082  H17 PSO X  11      52.540  59.910  48.710  0.00  0.00            
ATOM   2083  H18 PSO X  11      57.610  59.830  53.580  0.00  0.00            
ATOM   2084  H19 PSO X  11      58.520  60.340  52.150  0.00  0.00            
ATOM   2085  H20 PSO X  11      53.760  61.850  50.720  0.00  0.00            
ATOM   2086  H21 PSO X  11      54.240  61.550  49.040  0.00  0.00            
ATOM   2087  H22 PSO X  11      57.130  58.800  50.760  0.00  0.00            
ATOM   2088  H23 PSO X  11      56.310  58.320  52.320  0.00  0.00            
ATOM   2089  H24 PSO X  11      53.940  59.370  51.040  0.00  0.00            
ATOM   2090  H25 PSO X  11      55.140  59.270  49.690  0.00  0.00            
ATOM   2091  H26 PSO X  11      56.560  61.110  50.950  0.00  0.00            
ATOM   2092  H27 PSO X  11      55.360  60.700  52.320  0.00  0.00            
ATOM   2093  H28 PSO X  11      43.150  70.270  57.510  0.00  0.00            
ATOM   2094  H29 PSO X  11      43.210  70.720  55.770  0.00  0.00            
ATOM   2095  H30 PSO X  11      63.670  64.130  51.690  0.00  0.00            
ATOM   2096  H31 PSO X  11      64.020  62.850  50.600  0.00  0.00            
ATOM   2097  H32 PSO X  11      64.000  78.790  49.460  0.00  0.00            
ATOM   2098  H33 PSO X  11      64.960  79.510  48.220  0.00  0.00            
ATOM   2099  H34 PSO X  11      50.750  64.980  45.680  0.00  0.00            
ATOM   2100  H35 PSO X  11      49.400  64.810  46.850  0.00  0.00            
ATOM   2101  H36 PSO X  11      50.130  70.900  51.100  0.00  0.00            
ATOM   2102  H37 PSO X  11      49.580  69.250  50.920  0.00  0.00            
ATOM   2103  H38 PSO X  11      51.950  68.930  45.010  0.00  0.00            
ATOM   2104  H39 PSO X  11      51.190  67.560  45.840  0.00  0.00            
ATOM   2105  H40 PSO X  11      44.230  68.870  55.860  0.00  0.00            
ATOM   2106  H41 PSO X  11      42.980  67.820  56.690  0.00  0.00            
ATOM   2107  H42 PSO X  11      61.930  62.240  51.780  0.00  0.00            
ATOM   2108  H43 PSO X  11      61.210  63.740  51.410  0.00  0.00            
ATOM   2109  H44 PSO X  11      63.380  78.540  47.200  0.00  0.00            
ATOM   2110  H45 PSO X  11      62.820  80.160  47.030  0.00  0.00            
ATOM   2111  H46 PSO X  11      48.130  63.640  45.100  0.00  0.00            
ATOM   2112  H47 PSO X  11      48.640  65.220  44.520  0.00  0.00            
ATOM   2113  H48 PSO X  11      47.820  70.970  51.530  0.00  0.00            
ATOM   2114  H49 PSO X  11      48.080  71.790  49.930  0.00  0.00            
ATOM   2115  H50 PSO X  11      53.050  66.830  44.400  0.00  0.00            
ATOM   2116  H51 PSO X  11      54.200  67.840  45.350  0.00  0.00            
ATOM   2117  H52 PSO X  11      41.060  67.360  55.420  0.00  0.00            
ATOM   2118  H53 PSO X  11      42.410  66.410  54.630  0.00  0.00            
ATOM   2119  H54 PSO X  11      59.580  61.660  50.520  0.00  0.00            
ATOM   2120  H55 PSO X  11      59.910  61.420  48.800  0.00  0.00            
ATOM   2121  H56 PSO X  11      60.100  78.030  48.320  0.00  0.00            
ATOM   2122  H57 PSO X  11      61.300  77.330  47.200  0.00  0.00            
ATOM   2123  H58 PSO X  11      51.060  65.350  43.400  0.00  0.00            
ATOM   2124  H59 PSO X  11      49.890  65.140  42.090  0.00  0.00            
ATOM   2125  H60 PSO X  11      45.370  70.720  50.280  0.00  0.00            
ATOM   2126  H61 PSO X  11      45.980  69.410  51.480  0.00  0.00            
ATOM   2127  H62 PSO X  11      54.690  65.160  45.010  0.00  0.00            
ATOM   2128  H63 PSO X  11      53.050  64.410  45.180  0.00  0.00            
ATOM   2129  H64 PSO X  11      40.360  66.610  52.990  0.00  0.00            
ATOM   2130  H65 PSO X  11      40.470  68.260  53.310  0.00  0.00            
ATOM   2131  H66 PSO X  11      59.920  64.320  49.870  0.00  0.00            
ATOM   2132  H67 PSO X  11      59.720  63.790  48.300  0.00  0.00            
ATOM   2133  H68 PSO X  11      59.880  80.040  46.950  0.00  0.00            
ATOM   2134  H69 PSO X  11      60.870  79.430  45.710  0.00  0.00            
ATOM   2135  H70 PSO X  11      52.390  63.630  42.750  0.00  0.00            
ATOM   2136  H71 PSO X  11      51.170  63.080  41.600  0.00  0.00            
ATOM   2137  H72 PSO X  11      44.990  69.050  48.580  0.00  0.00            
ATOM   2138  H73 PSO X  11      45.630  67.820  49.660  0.00  0.00            
ATOM   2139  H74 PSO X  11      53.600  64.030  47.710  0.00  0.00            
ATOM   2140  H75 PSO X  11      54.390  63.010  46.530  0.00  0.00            
ATOM   2141  H76 PSO X  11      41.020  68.400  50.830  0.00  0.00            
ATOM   2142  H77 PSO X  11      40.990  66.690  50.620  0.00  0.00            
ATOM   2143  H78 PSO X  11      57.680  65.090  48.210  0.00  0.00            
ATOM   2144  H79 PSO X  11      57.250  65.320  50.000  0.00  0.00            
ATOM   2145  H80 PSO X  11      58.610  79.690  44.370  0.00  0.00            
ATOM   2146  H81 PSO X  11      57.570  79.780  45.850  0.00  0.00            
ATOM   2147  H82 PSO X  11      53.740  64.800  39.760  0.00  0.00            
ATOM   2148  H83 PSO X  11      53.590  63.440  40.870  0.00  0.00            
ATOM   2149  H84 PSO X  11      43.570  66.580  50.280  0.00  0.00            
ATOM   2150  H85 PSO X  11      42.750  67.450  49.060  0.00  0.00            
ATOM   2151  H86 PSO X  11      55.830  63.160  48.920  0.00  0.00            
ATOM   2152  H87 PSO X  11      55.050  64.690  49.440  0.00  0.00            
ATOM   2153  H88 PSO X  11      54.140  65.040  42.750  0.00  0.00            
ATOM   2154  H89 PSO X  11      55.460  64.960  41.500  0.00  0.00            
ATOM   2155  H90 PSO X  11      56.520  78.740  43.760  0.00  0.00            
ATOM   2156  H91 PSO X  11      57.610  77.340  44.160  0.00  0.00            
ATOM   2157  H92 PSO X  11      56.330  67.220  41.940  0.00  0.00            
ATOM   2158  H93 PSO X  11      55.140  67.390  43.150  0.00  0.00            
ATOM   2159  H94 PSO X  11      55.800  69.590  41.630  0.00  0.00            
ATOM   2160  H95 PSO X  11      54.750  68.820  40.420  0.00  0.00            
ATOM   2161  H96 PSO X  11      55.880  75.780  45.970  0.00  0.00            
ATOM   2162  H97 PSO X  11      55.850  76.160  44.210  0.00  0.00            
ATOM   2163  H98 PSO X  11      53.910  77.520  46.000  0.00  0.00            
ATOM   2164  H99 PSO X  11      53.770  77.370  44.210  0.00  0.00            
ATOM   2165 H100 PSO X  11      53.120  70.680  40.800  0.00  0.00            
ATOM   2166 H101 PSO X  11      54.140  71.420  42.100  0.00  0.00            
ATOM   2167 H102 PSO X  11      51.270  71.750  42.050  0.00  0.00            
ATOM   2168 H103 PSO X  11      51.390  70.150  42.520  0.00  0.00            
ATOM   2169 H104 PSO X  11      51.480  76.800  45.340  0.00  0.00            
ATOM   2170 H105 PSO X  11      52.010  76.100  46.890  0.00  0.00            
ATOM   2171 H106 PSO X  11      50.170  74.710  46.270  0.00  0.00            
ATOM   2172 H107 PSO X  11      50.720  74.520  44.550  0.00  0.00            
ATOM   2173 H108 PSO X  11      50.280  72.410  44.330  0.00  0.00            
ATOM   2174 H109 PSO X  11      50.460  70.680  44.840  0.00  0.00            
ATOM   2175 H110 PSO X  11      50.340  72.300  46.670  0.00  0.00            
ATOM   2176 H111 PSO X  11      41.060  70.960  55.970  0.00  0.00            
ATOM   2177 H112 PSO X  11      63.070  64.180  48.840  0.00  0.00            
ATOM   2178 H113 PSO X  11      64.400  81.590  48.880  0.00  0.00            
ATOM   2179  C   PSO X  12      60.220  47.620  56.280  0.00  0.00            
ATOM   2180  C1  PSO X  12      53.210  50.140  73.810  0.00  0.00            
ATOM   2181  C2  PSO X  12      52.140  51.100  74.360  0.00  0.00            
ATOM   2182  C3  PSO X  12      50.940  51.050  73.340  0.00  0.00            
ATOM   2183  C4  PSO X  12      51.180  49.700  72.560  0.00  0.00            
ATOM   2184  C5  PSO X  12      59.060  47.110  43.240  0.00  0.00            
ATOM   2185  C6  PSO X  12      61.430  48.280  55.660  0.00  0.00            
ATOM   2186  C7  PSO X  12      59.150  46.290  44.500  0.00  0.00            
ATOM   2187  C8  PSO X  12      61.840  47.580  54.330  0.00  0.00            
ATOM   2188  C9  PSO X  12      59.140  47.260  45.770  0.00  0.00            
ATOM   2189  C10 PSO X  12      61.100  48.110  53.100  0.00  0.00            
ATOM   2190  C11 PSO X  12      59.990  46.700  46.940  0.00  0.00            
ATOM   2191  C12 PSO X  12      61.510  47.390  51.820  0.00  0.00            
ATOM   2192  C13 PSO X  12      60.200  47.650  48.090  0.00  0.00            
ATOM   2193  C14 PSO X  12      60.630  47.930  50.680  0.00  0.00            
ATOM   2194  C15 PSO X  12      60.910  47.090  49.360  0.00  0.00            
ATOM   2195  C16 PSO X  12      53.930  46.490  77.180  0.00  0.00            
ATOM   2196  C17 PSO X  12      53.410  56.690  82.280  0.00  0.00            
ATOM   2197  C18 PSO X  12      61.250  44.950  76.620  0.00  0.00            
ATOM   2198  C19 PSO X  12      58.660  47.970  58.130  0.00  0.00            
ATOM   2199  C20 PSO X  12      53.680  52.520  75.530  0.00  0.00            
ATOM   2200  C21 PSO X  12      48.500  51.180  73.280  0.00  0.00            
ATOM   2201  C22 PSO X  12      54.730  47.830  77.240  0.00  0.00            
ATOM   2202  C23 PSO X  12      53.560  55.170  82.260  0.00  0.00            
ATOM   2203  C24 PSO X  12      61.530  45.860  75.390  0.00  0.00            
ATOM   2204  C25 PSO X  12      58.110  49.120  58.860  0.00  0.00            
ATOM   2205  C26 PSO X  12      55.010  53.000  74.910  0.00  0.00            
ATOM   2206  C27 PSO X  12      47.310  51.670  74.150  0.00  0.00            
ATOM   2207  C28 PSO X  12      55.770  48.350  79.370  0.00  0.00            
ATOM   2208  C29 PSO X  12      52.910  54.650  80.050  0.00  0.00            
ATOM   2209  C30 PSO X  12      59.360  45.900  74.200  0.00  0.00            
ATOM   2210  C31 PSO X  12      56.900  49.550  60.960  0.00  0.00            
ATOM   2211  C32 PSO X  12      56.440  54.420  76.360  0.00  0.00            
ATOM   2212  C33 PSO X  12      48.580  53.550  75.140  0.00  0.00            
ATOM   2213  C34 PSO X  12      55.730  49.550  80.430  0.00  0.00            
ATOM   2214  C35 PSO X  12      53.000  55.640  78.860  0.00  0.00            
ATOM   2215  C36 PSO X  12      58.020  46.720  74.100  0.00  0.00            
ATOM   2216  C37 PSO X  12      56.030  48.810  62.050  0.00  0.00            
ATOM   2217  C38 PSO X  12      57.270  54.150  77.640  0.00  0.00            
ATOM   2218  C39 PSO X  12      48.250  54.680  76.130  0.00  0.00            
ATOM   2219  C40 PSO X  12      56.210  51.950  80.640  0.00  0.00            
ATOM   2220  C41 PSO X  12      51.480  56.250  77.100  0.00  0.00            
ATOM   2221  C42 PSO X  12      57.290  48.870  73.190  0.00  0.00            
ATOM   2222  C43 PSO X  12      56.600  48.090  64.360  0.00  0.00            
ATOM   2223  C44 PSO X  12      57.060  53.060  79.840  0.00  0.00            
ATOM   2224  C45 PSO X  12      50.490  55.630  76.130  0.00  0.00            
ATOM   2225  C46 PSO X  12      55.170  47.620  64.620  0.00  0.00            
ATOM   2226  C47 PSO X  12      57.760  50.380  73.050  0.00  0.00            
ATOM   2227  C48 PSO X  12      52.970  48.510  63.890  0.00  0.00            
ATOM   2228  C49 PSO X  12      52.100  47.540  64.820  0.00  0.00            
ATOM   2229  C50 PSO X  12      57.150  52.260  71.810  0.00  0.00            
ATOM   2230  C51 PSO X  12      56.260  52.760  70.700  0.00  0.00            
ATOM   2231  C52 PSO X  12      50.820  47.550  66.830  0.00  0.00            
ATOM   2232  C53 PSO X  12      51.290  47.390  68.280  0.00  0.00            
ATOM   2233  C54 PSO X  12      54.010  52.510  69.870  0.00  0.00            
ATOM   2234  C55 PSO X  12      52.660  52.080  70.390  0.00  0.00            
ATOM   2235  C56 PSO X  12      51.360  48.460  70.360  0.00  0.00            
ATOM   2236  C57 PSO X  12      51.360  49.880  71.030  0.00  0.00            
ATOM   2237  O   PSO X  12      59.450  46.900  55.670  0.00  0.00            
ATOM   2238  O1  PSO X  12      52.400  49.130  73.070  0.00  0.00            
ATOM   2239  O2  PSO X  12      52.500  46.790  76.980  0.00  0.00            
ATOM   2240  O3  PSO X  12      52.990  57.180  83.560  0.00  0.00            
ATOM   2241  O4  PSO X  12      60.460  45.600  77.600  0.00  0.00            
ATOM   2242  O5  PSO X  12      59.850  48.330  57.380  0.00  0.00            
ATOM   2243  O6  PSO X  12      52.710  52.440  74.500  0.00  0.00            
ATOM   2244  O7  PSO X  12      49.700  51.070  74.050  0.00  0.00            
ATOM   2245  O8  PSO X  12      54.560  48.370  78.530  0.00  0.00            
ATOM   2246  O9  PSO X  12      54.000  54.900  80.920  0.00  0.00            
ATOM   2247  O10 PSO X  12      60.310  46.530  75.020  0.00  0.00            
ATOM   2248  O11 PSO X  12      57.150  48.630  59.790  0.00  0.00            
ATOM   2249  O12 PSO X  12      56.070  53.060  75.960  0.00  0.00            
ATOM   2250  O13 PSO X  12      47.430  53.070  74.450  0.00  0.00            
ATOM   2251  O14 PSO X  12      55.900  50.860  79.770  0.00  0.00            
ATOM   2252  O15 PSO X  12      52.000  55.250  77.900  0.00  0.00            
ATOM   2253  O16 PSO X  12      58.400  48.100  73.830  0.00  0.00            
ATOM   2254  O17 PSO X  12      56.900  48.070  62.950  0.00  0.00            
ATOM   2255  O18 PSO X  12      56.420  53.370  78.530  0.00  0.00            
ATOM   2256  O19 PSO X  12      49.400  55.010  76.980  0.00  0.00            
ATOM   2257  O20 PSO X  12      54.260  48.790  64.540  0.00  0.00            
ATOM   2258  O21 PSO X  12      57.250  50.930  71.800  0.00  0.00            
ATOM   2259  O22 PSO X  12      51.810  48.190  66.070  0.00  0.00            
ATOM   2260  O23 PSO X  12      54.980  52.070  70.840  0.00  0.00            
ATOM   2261  O24 PSO X  12      50.920  48.510  68.970  0.00  0.00            
ATOM   2262  O25 PSO X  12      52.590  50.590  70.620  0.00  0.00            
ATOM   2263  H   PSO X  12      53.740  49.730  74.680  0.00  0.00            
ATOM   2264  H1  PSO X  12      53.790  50.700  73.070  0.00  0.00            
ATOM   2265  H2  PSO X  12      51.880  50.700  75.340  0.00  0.00            
ATOM   2266  H3  PSO X  12      51.040  51.880  72.640  0.00  0.00            
ATOM   2267  H4  PSO X  12      50.380  48.960  72.700  0.00  0.00            
ATOM   2268  H5  PSO X  12      59.080  46.480  42.340  0.00  0.00            
ATOM   2269  H6  PSO X  12      58.120  47.670  43.200  0.00  0.00            
ATOM   2270  H7  PSO X  12      59.880  47.840  43.140  0.00  0.00            
ATOM   2271  H8  PSO X  12      62.290  48.120  56.330  0.00  0.00            
ATOM   2272  H9  PSO X  12      61.320  49.360  55.470  0.00  0.00            
ATOM   2273  H10 PSO X  12      60.020  45.640  44.330  0.00  0.00            
ATOM   2274  H11 PSO X  12      58.300  45.610  44.560  0.00  0.00            
ATOM   2275  H12 PSO X  12      61.720  46.490  54.340  0.00  0.00            
ATOM   2276  H13 PSO X  12      62.920  47.750  54.260  0.00  0.00            
ATOM   2277  H14 PSO X  12      58.120  47.550  46.050  0.00  0.00            
ATOM   2278  H15 PSO X  12      59.660  48.190  45.490  0.00  0.00            
ATOM   2279  H16 PSO X  12      60.030  48.230  53.320  0.00  0.00            
ATOM   2280  H17 PSO X  12      61.430  49.150  52.950  0.00  0.00            
ATOM   2281  H18 PSO X  12      59.490  45.790  47.300  0.00  0.00            
ATOM   2282  H19 PSO X  12      60.980  46.400  46.580  0.00  0.00            
ATOM   2283  H20 PSO X  12      61.370  46.320  51.990  0.00  0.00            
ATOM   2284  H21 PSO X  12      62.600  47.460  51.710  0.00  0.00            
ATOM   2285  H22 PSO X  12      60.700  48.570  47.770  0.00  0.00            
ATOM   2286  H23 PSO X  12      59.190  47.940  48.430  0.00  0.00            
ATOM   2287  H24 PSO X  12      59.600  47.770  51.020  0.00  0.00            
ATOM   2288  H25 PSO X  12      60.830  49.000  50.510  0.00  0.00            
ATOM   2289  H26 PSO X  12      61.970  47.000  49.090  0.00  0.00            
ATOM   2290  H27 PSO X  12      60.570  46.080  49.600  0.00  0.00            
ATOM   2291  H28 PSO X  12      54.360  45.920  76.350  0.00  0.00            
ATOM   2292  H29 PSO X  12      54.170  45.910  78.080  0.00  0.00            
ATOM   2293  H30 PSO X  12      54.390  57.130  82.080  0.00  0.00            
ATOM   2294  H31 PSO X  12      52.740  57.070  81.500  0.00  0.00            
ATOM   2295  H32 PSO X  12      60.930  43.940  76.320  0.00  0.00            
ATOM   2296  H33 PSO X  12      62.210  44.760  77.110  0.00  0.00            
ATOM   2297  H34 PSO X  12      58.870  47.240  58.910  0.00  0.00            
ATOM   2298  H35 PSO X  12      57.960  47.520  57.410  0.00  0.00            
ATOM   2299  H36 PSO X  12      53.920  51.520  75.910  0.00  0.00            
ATOM   2300  H37 PSO X  12      53.300  53.180  76.320  0.00  0.00            
ATOM   2301  H38 PSO X  12      48.340  50.230  72.760  0.00  0.00            
ATOM   2302  H39 PSO X  12      48.640  51.930  72.500  0.00  0.00            
ATOM   2303  H40 PSO X  12      55.790  47.640  77.030  0.00  0.00            
ATOM   2304  H41 PSO X  12      54.350  48.500  76.460  0.00  0.00            
ATOM   2305  H42 PSO X  12      54.230  54.870  83.080  0.00  0.00            
ATOM   2306  H43 PSO X  12      52.630  54.650  82.510  0.00  0.00            
ATOM   2307  H44 PSO X  12      62.220  46.640  75.720  0.00  0.00            
ATOM   2308  H45 PSO X  12      61.970  45.400  74.500  0.00  0.00            
ATOM   2309  H46 PSO X  12      58.940  49.630  59.370  0.00  0.00            
ATOM   2310  H47 PSO X  12      57.630  49.780  58.130  0.00  0.00            
ATOM   2311  H48 PSO X  12      55.350  52.220  74.210  0.00  0.00            
ATOM   2312  H49 PSO X  12      54.920  53.890  74.290  0.00  0.00            
ATOM   2313  H50 PSO X  12      46.350  51.430  73.680  0.00  0.00            
ATOM   2314  H51 PSO X  12      47.300  51.050  75.060  0.00  0.00            
ATOM   2315  H52 PSO X  12      56.670  48.560  78.780  0.00  0.00            
ATOM   2316  H53 PSO X  12      55.920  47.480  80.020  0.00  0.00            
ATOM   2317  H54 PSO X  12      51.900  54.600  80.460  0.00  0.00            
ATOM   2318  H55 PSO X  12      53.080  53.650  79.610  0.00  0.00            
ATOM   2319  H56 PSO X  12      59.040  44.970  74.680  0.00  0.00            
ATOM   2320  H57 PSO X  12      59.730  45.580  73.220  0.00  0.00            
ATOM   2321  H58 PSO X  12      56.420  50.470  60.610  0.00  0.00            
ATOM   2322  H59 PSO X  12      57.850  49.900  61.390  0.00  0.00            
ATOM   2323  H60 PSO X  12      55.610  55.090  76.620  0.00  0.00            
ATOM   2324  H61 PSO X  12      57.010  54.880  75.550  0.00  0.00            
ATOM   2325  H62 PSO X  12      49.200  54.100  74.410  0.00  0.00            
ATOM   2326  H63 PSO X  12      49.040  52.710  75.670  0.00  0.00            
ATOM   2327  H64 PSO X  12      54.910  49.530  81.160  0.00  0.00            
ATOM   2328  H65 PSO X  12      56.640  49.420  81.030  0.00  0.00            
ATOM   2329  H66 PSO X  12      52.750  56.600  79.340  0.00  0.00            
ATOM   2330  H67 PSO X  12      53.950  55.720  78.330  0.00  0.00            
ATOM   2331  H68 PSO X  12      57.360  46.300  73.340  0.00  0.00            
ATOM   2332  H69 PSO X  12      57.490  46.580  75.050  0.00  0.00            
ATOM   2333  H70 PSO X  12      55.530  49.590  62.640  0.00  0.00            
ATOM   2334  H71 PSO X  12      55.260  48.150  61.650  0.00  0.00            
ATOM   2335  H72 PSO X  12      58.200  53.640  77.380  0.00  0.00            
ATOM   2336  H73 PSO X  12      57.410  55.140  78.090  0.00  0.00            
ATOM   2337  H74 PSO X  12      47.920  55.600  75.620  0.00  0.00            
ATOM   2338  H75 PSO X  12      47.330  54.430  76.670  0.00  0.00            
ATOM   2339  H76 PSO X  12      56.920  51.610  81.410  0.00  0.00            
ATOM   2340  H77 PSO X  12      55.360  52.490  81.070  0.00  0.00            
ATOM   2341  H78 PSO X  12      52.340  56.780  76.670  0.00  0.00            
ATOM   2342  H79 PSO X  12      50.930  56.950  77.740  0.00  0.00            
ATOM   2343  H80 PSO X  12      56.370  48.760  73.790  0.00  0.00            
ATOM   2344  H81 PSO X  12      57.100  48.360  72.250  0.00  0.00            
ATOM   2345  H82 PSO X  12      56.810  49.040  64.880  0.00  0.00            
ATOM   2346  H83 PSO X  12      57.200  47.350  64.900  0.00  0.00            
ATOM   2347  H84 PSO X  12      57.160  53.940  80.490  0.00  0.00            
ATOM   2348  H85 PSO X  12      58.060  52.700  79.560  0.00  0.00            
ATOM   2349  H86 PSO X  12      50.000  56.400  75.520  0.00  0.00            
ATOM   2350  H87 PSO X  12      50.960  54.880  75.480  0.00  0.00            
ATOM   2351  H88 PSO X  12      54.850  46.860  63.900  0.00  0.00            
ATOM   2352  H89 PSO X  12      55.190  47.220  65.650  0.00  0.00            
ATOM   2353  H90 PSO X  12      57.260  50.800  73.930  0.00  0.00            
ATOM   2354  H91 PSO X  12      58.850  50.420  73.030  0.00  0.00            
ATOM   2355  H92 PSO X  12      53.190  48.110  62.900  0.00  0.00            
ATOM   2356  H93 PSO X  12      52.510  49.510  63.830  0.00  0.00            
ATOM   2357  H94 PSO X  12      51.160  47.420  64.280  0.00  0.00            
ATOM   2358  H95 PSO X  12      52.620  46.590  64.990  0.00  0.00            
ATOM   2359  H96 PSO X  12      58.120  52.760  71.670  0.00  0.00            
ATOM   2360  H97 PSO X  12      56.570  52.590  72.680  0.00  0.00            
ATOM   2361  H98 PSO X  12      56.180  53.860  70.770  0.00  0.00            
ATOM   2362  H99 PSO X  12      56.720  52.470  69.750  0.00  0.00            
ATOM   2363 H100 PSO X  12      50.590  46.560  66.430  0.00  0.00            
ATOM   2364 H101 PSO X  12      49.910  48.160  66.820  0.00  0.00            
ATOM   2365 H102 PSO X  12      50.910  46.440  68.690  0.00  0.00            
ATOM   2366 H103 PSO X  12      52.370  47.350  68.150  0.00  0.00            
ATOM   2367 H104 PSO X  12      54.370  52.160  68.890  0.00  0.00            
ATOM   2368 H105 PSO X  12      54.010  53.610  69.880  0.00  0.00            
ATOM   2369 H106 PSO X  12      52.560  52.670  71.310  0.00  0.00            
ATOM   2370 H107 PSO X  12      51.830  52.410  69.750  0.00  0.00            
ATOM   2371 H108 PSO X  12      50.810  47.660  70.870  0.00  0.00            
ATOM   2372 H109 PSO X  12      52.390  48.120  70.250  0.00  0.00            
ATOM   2373 H110 PSO X  12      50.480  50.340  70.570  0.00  0.00            
ATOM   2374 H111 PSO X  12      51.990  46.100  77.440  0.00  0.00            
ATOM   2375 H112 PSO X  12      52.530  57.990  83.300  0.00  0.00            
ATOM   2376 H113 PSO X  12      59.520  45.540  77.340  0.00  0.00            
ATOM   2377  C   PSO X  13      46.770  56.190  45.800  0.00  0.00            
ATOM   2378  C1  PSO X  13      34.450  64.140  41.940  0.00  0.00            
ATOM   2379  C2  PSO X  13      35.270  64.540  40.720  0.00  0.00            
ATOM   2380  C3  PSO X  13      36.790  64.260  41.200  0.00  0.00            
ATOM   2381  C4  PSO X  13      36.750  63.310  42.390  0.00  0.00            
ATOM   2382  C5  PSO X  13      59.070  54.800  50.540  0.00  0.00            
ATOM   2383  C6  PSO X  13      47.620  57.410  45.530  0.00  0.00            
ATOM   2384  C7  PSO X  13      57.890  55.720  50.540  0.00  0.00            
ATOM   2385  C8  PSO X  13      48.580  57.630  46.730  0.00  0.00            
ATOM   2386  C9  PSO X  13      56.660  55.180  49.780  0.00  0.00            
ATOM   2387  C10 PSO X  13      49.740  56.570  46.920  0.00  0.00            
ATOM   2388  C11 PSO X  13      55.550  56.230  49.740  0.00  0.00            
ATOM   2389  C12 PSO X  13      50.820  56.980  47.930  0.00  0.00            
ATOM   2390  C13 PSO X  13      54.320  55.700  48.950  0.00  0.00            
ATOM   2391  C14 PSO X  13      52.110  56.160  47.990  0.00  0.00            
ATOM   2392  C15 PSO X  13      53.200  56.770  48.790  0.00  0.00            
ATOM   2393  C16 PSO X  13      35.110  63.000  49.240  0.00  0.00            
ATOM   2394  C17 PSO X  13      37.710  58.220  42.600  0.00  0.00            
ATOM   2395  C18 PSO X  13      31.360  74.530  42.910  0.00  0.00            
ATOM   2396  C19 PSO X  13      46.510  53.820  45.360  0.00  0.00            
ATOM   2397  C20 PSO X  13      34.000  66.550  39.730  0.00  0.00            
ATOM   2398  C21 PSO X  13      38.980  63.850  40.300  0.00  0.00            
ATOM   2399  C22 PSO X  13      34.740  64.220  48.380  0.00  0.00            
ATOM   2400  C23 PSO X  13      36.480  59.130  42.380  0.00  0.00            
ATOM   2401  C24 PSO X  13      32.620  75.430  43.270  0.00  0.00            
ATOM   2402  C25 PSO X  13      45.250  54.020  44.430  0.00  0.00            
ATOM   2403  C26 PSO X  13      33.060  67.290  40.770  0.00  0.00            
ATOM   2404  C27 PSO X  13      39.640  62.790  39.350  0.00  0.00            
ATOM   2405  C28 PSO X  13      32.380  63.760  47.700  0.00  0.00            
ATOM   2406  C29 PSO X  13      36.040  60.320  40.320  0.00  0.00            
ATOM   2407  C30 PSO X  13      34.960  75.380  42.860  0.00  0.00            
ATOM   2408  C31 PSO X  13      43.830  52.670  43.040  0.00  0.00            
ATOM   2409  C32 PSO X  13      31.780  66.810  42.640  0.00  0.00            
ATOM   2410  C33 PSO X  13      40.030  62.600  36.810  0.00  0.00            
ATOM   2411  C34 PSO X  13      31.550  63.530  46.470  0.00  0.00            
ATOM   2412  C35 PSO X  13      35.710  60.090  38.830  0.00  0.00            
ATOM   2413  C36 PSO X  13      36.100  74.450  42.570  0.00  0.00            
ATOM   2414  C37 PSO X  13      42.490  53.350  43.340  0.00  0.00            
ATOM   2415  C38 PSO X  13      30.780  65.830  43.240  0.00  0.00            
ATOM   2416  C39 PSO X  13      38.820  61.660  36.520  0.00  0.00            
ATOM   2417  C40 PSO X  13      29.620  64.060  45.370  0.00  0.00            
ATOM   2418  C41 PSO X  13      35.050  61.690  37.020  0.00  0.00            
ATOM   2419  C42 PSO X  13      37.330  72.510  43.180  0.00  0.00            
ATOM   2420  C43 PSO X  13      41.960  55.680  43.880  0.00  0.00            
ATOM   2421  C44 PSO X  13      29.060  65.460  44.850  0.00  0.00            
ATOM   2422  C45 PSO X  13      36.380  61.600  36.240  0.00  0.00            
ATOM   2423  C46 PSO X  13      41.670  57.040  43.050  0.00  0.00            
ATOM   2424  C47 PSO X  13      37.240  71.320  44.190  0.00  0.00            
ATOM   2425  C48 PSO X  13      41.640  58.650  44.770  0.00  0.00            
ATOM   2426  C49 PSO X  13      40.790  59.320  45.840  0.00  0.00            
ATOM   2427  C50 PSO X  13      35.710  69.730  45.270  0.00  0.00            
ATOM   2428  C51 PSO X  13      35.750  68.400  44.430  0.00  0.00            
ATOM   2429  C52 PSO X  13      38.640  60.370  46.220  0.00  0.00            
ATOM   2430  C53 PSO X  13      37.280  60.400  45.600  0.00  0.00            
ATOM   2431  C54 PSO X  13      37.560  67.020  45.510  0.00  0.00            
ATOM   2432  C55 PSO X  13      38.050  65.660  44.970  0.00  0.00            
ATOM   2433  C56 PSO X  13      37.050  62.660  44.880  0.00  0.00            
ATOM   2434  C57 PSO X  13      37.450  63.630  43.720  0.00  0.00            
ATOM   2435  O   PSO X  13      45.680  56.280  46.290  0.00  0.00            
ATOM   2436  O1  PSO X  13      35.280  63.100  42.560  0.00  0.00            
ATOM   2437  O2  PSO X  13      35.740  62.040  48.450  0.00  0.00            
ATOM   2438  O3  PSO X  13      38.820  58.710  41.760  0.00  0.00            
ATOM   2439  O4  PSO X  13      31.670  73.800  41.760  0.00  0.00            
ATOM   2440  O5  PSO X  13      47.300  54.990  45.310  0.00  0.00            
ATOM   2441  O6  PSO X  13      35.210  66.010  40.360  0.00  0.00            
ATOM   2442  O7  PSO X  13      37.560  63.770  40.130  0.00  0.00            
ATOM   2443  O8  PSO X  13      33.800  63.790  47.330  0.00  0.00            
ATOM   2444  O9  PSO X  13      36.010  59.050  40.990  0.00  0.00            
ATOM   2445  O10 PSO X  13      33.860  74.630  43.250  0.00  0.00            
ATOM   2446  O11 PSO X  13      44.660  52.710  44.280  0.00  0.00            
ATOM   2447  O12 PSO X  13      32.310  66.300  41.450  0.00  0.00            
ATOM   2448  O13 PSO X  13      39.750  63.400  37.990  0.00  0.00            
ATOM   2449  O14 PSO X  13      30.480  64.370  46.470  0.00  0.00            
ATOM   2450  O15 PSO X  13      35.310  61.450  38.390  0.00  0.00            
ATOM   2451  O16 PSO X  13      36.640  73.670  43.640  0.00  0.00            
ATOM   2452  O17 PSO X  13      42.630  54.810  42.920  0.00  0.00            
ATOM   2453  O18 PSO X  13      30.200  66.290  44.500  0.00  0.00            
ATOM   2454  O19 PSO X  13      37.550  62.390  36.710  0.00  0.00            
ATOM   2455  O20 PSO X  13      40.780  57.850  43.870  0.00  0.00            
ATOM   2456  O21 PSO X  13      35.880  70.850  44.380  0.00  0.00            
ATOM   2457  O22 PSO X  13      39.480  59.570  45.320  0.00  0.00            
ATOM   2458  O23 PSO X  13      37.160  67.790  44.420  0.00  0.00            
ATOM   2459  O24 PSO X  13      37.330  61.280  44.490  0.00  0.00            
ATOM   2460  O25 PSO X  13      37.050  64.960  44.170  0.00  0.00            
ATOM   2461  H   PSO X  13      33.480  63.780  41.560  0.00  0.00            
ATOM   2462  H1  PSO X  13      34.220  64.910  42.690  0.00  0.00            
ATOM   2463  H2  PSO X  13      35.190  63.870  39.860  0.00  0.00            
ATOM   2464  H3  PSO X  13      37.160  65.180  41.670  0.00  0.00            
ATOM   2465  H4  PSO X  13      37.180  62.320  42.200  0.00  0.00            
ATOM   2466  H5  PSO X  13      58.930  53.870  51.110  0.00  0.00            
ATOM   2467  H6  PSO X  13      59.350  54.550  49.510  0.00  0.00            
ATOM   2468  H7  PSO X  13      59.900  55.310  51.060  0.00  0.00            
ATOM   2469  H8  PSO X  13      46.900  58.230  45.480  0.00  0.00            
ATOM   2470  H9  PSO X  13      48.130  57.310  44.560  0.00  0.00            
ATOM   2471  H10 PSO X  13      58.150  56.720  50.160  0.00  0.00            
ATOM   2472  H11 PSO X  13      57.670  55.830  51.610  0.00  0.00            
ATOM   2473  H12 PSO X  13      48.010  57.640  47.670  0.00  0.00            
ATOM   2474  H13 PSO X  13      48.920  58.660  46.630  0.00  0.00            
ATOM   2475  H14 PSO X  13      56.320  54.230  50.230  0.00  0.00            
ATOM   2476  H15 PSO X  13      56.870  54.860  48.750  0.00  0.00            
ATOM   2477  H16 PSO X  13      49.360  55.560  47.150  0.00  0.00            
ATOM   2478  H17 PSO X  13      50.280  56.510  45.970  0.00  0.00            
ATOM   2479  H18 PSO X  13      55.220  56.610  50.710  0.00  0.00            
ATOM   2480  H19 PSO X  13      55.840  57.130  49.180  0.00  0.00            
ATOM   2481  H20 PSO X  13      50.330  57.050  48.910  0.00  0.00            
ATOM   2482  H21 PSO X  13      51.060  58.030  47.750  0.00  0.00            
ATOM   2483  H22 PSO X  13      54.650  55.340  47.970  0.00  0.00            
ATOM   2484  H23 PSO X  13      54.020  54.770  49.450  0.00  0.00            
ATOM   2485  H24 PSO X  13      51.820  55.230  48.500  0.00  0.00            
ATOM   2486  H25 PSO X  13      52.440  55.940  46.970  0.00  0.00            
ATOM   2487  H26 PSO X  13      53.590  57.680  48.310  0.00  0.00            
ATOM   2488  H27 PSO X  13      52.790  57.220  49.710  0.00  0.00            
ATOM   2489  H28 PSO X  13      35.830  63.440  49.950  0.00  0.00            
ATOM   2490  H29 PSO X  13      34.290  62.660  49.890  0.00  0.00            
ATOM   2491  H30 PSO X  13      38.030  58.350  43.640  0.00  0.00            
ATOM   2492  H31 PSO X  13      37.420  57.200  42.310  0.00  0.00            
ATOM   2493  H32 PSO X  13      31.170  73.820  43.730  0.00  0.00            
ATOM   2494  H33 PSO X  13      30.500  75.210  42.860  0.00  0.00            
ATOM   2495  H34 PSO X  13      46.190  53.690  46.400  0.00  0.00            
ATOM   2496  H35 PSO X  13      47.120  52.940  45.120  0.00  0.00            
ATOM   2497  H36 PSO X  13      33.400  65.790  39.210  0.00  0.00            
ATOM   2498  H37 PSO X  13      34.410  67.210  38.960  0.00  0.00            
ATOM   2499  H38 PSO X  13      39.230  63.530  41.310  0.00  0.00            
ATOM   2500  H39 PSO X  13      39.410  64.840  40.060  0.00  0.00            
ATOM   2501  H40 PSO X  13      34.310  65.010  49.010  0.00  0.00            
ATOM   2502  H41 PSO X  13      35.690  64.580  47.960  0.00  0.00            
ATOM   2503  H42 PSO X  13      35.730  58.810  43.120  0.00  0.00            
ATOM   2504  H43 PSO X  13      36.870  60.130  42.630  0.00  0.00            
ATOM   2505  H44 PSO X  13      32.690  76.190  42.480  0.00  0.00            
ATOM   2506  H45 PSO X  13      32.540  75.850  44.270  0.00  0.00            
ATOM   2507  H46 PSO X  13      44.590  54.760  44.880  0.00  0.00            
ATOM   2508  H47 PSO X  13      45.640  54.450  43.500  0.00  0.00            
ATOM   2509  H48 PSO X  13      33.650  67.940  41.420  0.00  0.00            
ATOM   2510  H49 PSO X  13      32.400  67.930  40.170  0.00  0.00            
ATOM   2511  H50 PSO X  13      40.630  62.440  39.660  0.00  0.00            
ATOM   2512  H51 PSO X  13      38.940  61.940  39.270  0.00  0.00            
ATOM   2513  H52 PSO X  13      32.110  64.770  48.050  0.00  0.00            
ATOM   2514  H53 PSO X  13      32.100  63.040  48.480  0.00  0.00            
ATOM   2515  H54 PSO X  13      37.040  60.750  40.450  0.00  0.00            
ATOM   2516  H55 PSO X  13      35.370  61.000  40.850  0.00  0.00            
ATOM   2517  H56 PSO X  13      35.150  76.100  43.670  0.00  0.00            
ATOM   2518  H57 PSO X  13      34.680  75.930  41.950  0.00  0.00            
ATOM   2519  H58 PSO X  13      43.810  51.600  42.800  0.00  0.00            
ATOM   2520  H59 PSO X  13      44.330  53.140  42.180  0.00  0.00            
ATOM   2521  H60 PSO X  13      31.290  67.770  42.450  0.00  0.00            
ATOM   2522  H61 PSO X  13      32.580  67.090  43.340  0.00  0.00            
ATOM   2523  H62 PSO X  13      40.920  61.980  37.010  0.00  0.00            
ATOM   2524  H63 PSO X  13      40.210  63.230  35.930  0.00  0.00            
ATOM   2525  H64 PSO X  13      32.120  63.670  45.550  0.00  0.00            
ATOM   2526  H65 PSO X  13      31.240  62.480  46.450  0.00  0.00            
ATOM   2527  H66 PSO X  13      36.560  59.660  38.290  0.00  0.00            
ATOM   2528  H67 PSO X  13      34.820  59.460  38.690  0.00  0.00            
ATOM   2529  H68 PSO X  13      35.880  73.920  41.640  0.00  0.00            
ATOM   2530  H69 PSO X  13      36.960  75.080  42.310  0.00  0.00            
ATOM   2531  H70 PSO X  13      41.740  52.850  42.710  0.00  0.00            
ATOM   2532  H71 PSO X  13      42.190  53.180  44.380  0.00  0.00            
ATOM   2533  H72 PSO X  13      30.060  65.510  42.480  0.00  0.00            
ATOM   2534  H73 PSO X  13      31.340  64.890  43.350  0.00  0.00            
ATOM   2535  H74 PSO X  13      38.870  61.230  35.510  0.00  0.00            
ATOM   2536  H75 PSO X  13      38.810  60.800  37.190  0.00  0.00            
ATOM   2537  H76 PSO X  13      28.800  63.390  45.670  0.00  0.00            
ATOM   2538  H77 PSO X  13      30.090  63.420  44.610  0.00  0.00            
ATOM   2539  H78 PSO X  13      34.600  62.670  36.810  0.00  0.00            
ATOM   2540  H79 PSO X  13      34.250  61.020  36.690  0.00  0.00            
ATOM   2541  H80 PSO X  13      38.390  72.760  43.000  0.00  0.00            
ATOM   2542  H81 PSO X  13      36.890  72.180  42.230  0.00  0.00            
ATOM   2543  H82 PSO X  13      42.520  55.930  44.780  0.00  0.00            
ATOM   2544  H83 PSO X  13      40.990  55.320  44.260  0.00  0.00            
ATOM   2545  H84 PSO X  13      28.380  65.220  44.020  0.00  0.00            
ATOM   2546  H85 PSO X  13      28.440  65.930  45.620  0.00  0.00            
ATOM   2547  H86 PSO X  13      36.650  60.540  36.180  0.00  0.00            
ATOM   2548  H87 PSO X  13      36.150  61.840  35.190  0.00  0.00            
ATOM   2549  H88 PSO X  13      42.630  57.550  42.910  0.00  0.00            
ATOM   2550  H89 PSO X  13      41.150  56.640  42.170  0.00  0.00            
ATOM   2551  H90 PSO X  13      37.780  70.410  43.880  0.00  0.00            
ATOM   2552  H91 PSO X  13      37.640  71.610  45.170  0.00  0.00            
ATOM   2553  H92 PSO X  13      42.210  59.410  44.220  0.00  0.00            
ATOM   2554  H93 PSO X  13      42.280  58.050  45.430  0.00  0.00            
ATOM   2555  H94 PSO X  13      40.700  58.530  46.610  0.00  0.00            
ATOM   2556  H95 PSO X  13      41.320  60.210  46.200  0.00  0.00            
ATOM   2557  H96 PSO X  13      34.820  69.760  45.910  0.00  0.00            
ATOM   2558  H97 PSO X  13      36.610  69.730  45.900  0.00  0.00            
ATOM   2559  H98 PSO X  13      35.080  67.670  44.910  0.00  0.00            
ATOM   2560  H99 PSO X  13      35.460  68.590  43.390  0.00  0.00            
ATOM   2561 H100 PSO X  13      39.060  61.350  46.470  0.00  0.00            
ATOM   2562 H101 PSO X  13      38.480  59.900  47.200  0.00  0.00            
ATOM   2563 H102 PSO X  13      36.970  59.380  45.350  0.00  0.00            
ATOM   2564 H103 PSO X  13      36.590  60.810  46.350  0.00  0.00            
ATOM   2565 H104 PSO X  13      36.780  66.900  46.270  0.00  0.00            
ATOM   2566 H105 PSO X  13      38.380  67.540  46.030  0.00  0.00            
ATOM   2567 H106 PSO X  13      38.990  65.830  44.430  0.00  0.00            
ATOM   2568 H107 PSO X  13      38.290  64.990  45.800  0.00  0.00            
ATOM   2569 H108 PSO X  13      35.990  62.830  45.120  0.00  0.00            
ATOM   2570 H109 PSO X  13      37.660  62.870  45.770  0.00  0.00            
ATOM   2571 H110 PSO X  13      38.540  63.520  43.620  0.00  0.00            
ATOM   2572 H111 PSO X  13      35.130  61.810  47.740  0.00  0.00            
ATOM   2573 H112 PSO X  13      39.250  59.390  42.310  0.00  0.00            
ATOM   2574 H113 PSO X  13      32.470  73.330  42.060  0.00  0.00            
ATOM   2575  C   PSO X  14      71.040  69.860  50.940  0.00  0.00            
ATOM   2576  C1  PSO X  14      56.290  80.860  54.230  0.00  0.00            
ATOM   2577  C2  PSO X  14      55.740  79.410  54.260  0.00  0.00            
ATOM   2578  C3  PSO X  14      56.600  78.780  55.360  0.00  0.00            
ATOM   2579  C4  PSO X  14      57.920  79.570  55.420  0.00  0.00            
ATOM   2580  C5  PSO X  14      60.200  63.670  54.530  0.00  0.00            
ATOM   2581  C6  PSO X  14      69.860  68.890  50.920  0.00  0.00            
ATOM   2582  C7  PSO X  14      61.430  64.460  54.260  0.00  0.00            
ATOM   2583  C8  PSO X  14      68.600  69.560  51.700  0.00  0.00            
ATOM   2584  C9  PSO X  14      61.610  65.350  55.470  0.00  0.00            
ATOM   2585  C10 PSO X  14      67.360  68.590  51.870  0.00  0.00            
ATOM   2586  C11 PSO X  14      62.930  66.180  55.550  0.00  0.00            
ATOM   2587  C12 PSO X  14      66.760  68.590  53.240  0.00  0.00            
ATOM   2588  C13 PSO X  14      63.350  66.810  54.230  0.00  0.00            
ATOM   2589  C14 PSO X  14      65.570  67.580  53.230  0.00  0.00            
ATOM   2590  C15 PSO X  14      64.630  67.700  54.470  0.00  0.00            
ATOM   2591  C16 PSO X  14      51.670  76.030  54.060  0.00  0.00            
ATOM   2592  C17 PSO X  14      49.540  79.280  66.820  0.00  0.00            
ATOM   2593  C18 PSO X  14      64.000  76.120  44.220  0.00  0.00            
ATOM   2594  C19 PSO X  14      72.830  70.780  52.240  0.00  0.00            
ATOM   2595  C20 PSO X  14      54.990  78.140  52.250  0.00  0.00            
ATOM   2596  C21 PSO X  14      56.300  77.990  57.700  0.00  0.00            
ATOM   2597  C22 PSO X  14      51.490  77.060  55.220  0.00  0.00            
ATOM   2598  C23 PSO X  14      50.800  79.010  65.930  0.00  0.00            
ATOM   2599  C24 PSO X  14      63.520  74.700  43.700  0.00  0.00            
ATOM   2600  C25 PSO X  14      72.360  72.220  52.390  0.00  0.00            
ATOM   2601  C26 PSO X  14      53.960  79.040  51.510  0.00  0.00            
ATOM   2602  C27 PSO X  14      55.330  77.770  58.920  0.00  0.00            
ATOM   2603  C28 PSO X  14      51.770  79.350  55.880  0.00  0.00            
ATOM   2604  C29 PSO X  14      52.360  77.210  65.350  0.00  0.00            
ATOM   2605  C30 PSO X  14      62.700  72.700  44.340  0.00  0.00            
ATOM   2606  C31 PSO X  14      71.240  73.650  54.050  0.00  0.00            
ATOM   2607  C32 PSO X  14      53.980  81.040  50.000  0.00  0.00            
ATOM   2608  C33 PSO X  14      56.620  76.160  60.270  0.00  0.00            
ATOM   2609  C34 PSO X  14      52.550  80.630  55.730  0.00  0.00            
ATOM   2610  C35 PSO X  14      52.150  75.870  64.720  0.00  0.00            
ATOM   2611  C36 PSO X  14      61.440  71.990  44.890  0.00  0.00            
ATOM   2612  C37 PSO X  14      70.630  73.580  55.440  0.00  0.00            
ATOM   2613  C38 PSO X  14      52.910  81.810  50.830  0.00  0.00            
ATOM   2614  C39 PSO X  14      56.540  75.020  61.230  0.00  0.00            
ATOM   2615  C40 PSO X  14      52.870  82.550  54.280  0.00  0.00            
ATOM   2616  C41 PSO X  14      53.510  74.330  63.380  0.00  0.00            
ATOM   2617  C42 PSO X  14      60.310  71.620  46.920  0.00  0.00            
ATOM   2618  C43 PSO X  14      69.380  74.970  56.790  0.00  0.00            
ATOM   2619  C44 PSO X  14      52.630  83.030  52.850  0.00  0.00            
ATOM   2620  C45 PSO X  14      54.830  74.050  62.720  0.00  0.00            
ATOM   2621  C46 PSO X  14      68.450  76.240  56.760  0.00  0.00            
ATOM   2622  C47 PSO X  14      60.480  71.660  48.500  0.00  0.00            
ATOM   2623  C48 PSO X  14      66.410  77.220  55.690  0.00  0.00            
ATOM   2624  C49 PSO X  14      65.030  76.760  55.280  0.00  0.00            
ATOM   2625  C50 PSO X  14      59.830  73.220  50.310  0.00  0.00            
ATOM   2626  C51 PSO X  14      59.190  74.600  50.470  0.00  0.00            
ATOM   2627  C52 PSO X  14      63.940  78.960  55.780  0.00  0.00            
ATOM   2628  C53 PSO X  14      62.730  79.850  55.340  0.00  0.00            
ATOM   2629  C54 PSO X  14      59.070  76.570  51.790  0.00  0.00            
ATOM   2630  C55 PSO X  14      59.540  77.080  53.210  0.00  0.00            
ATOM   2631  C56 PSO X  14      60.400  79.700  54.810  0.00  0.00            
ATOM   2632  C57 PSO X  14      59.190  78.780  54.930  0.00  0.00            
ATOM   2633  O   PSO X  14      71.380  70.450  49.920  0.00  0.00            
ATOM   2634  O1  PSO X  14      57.720  80.710  54.570  0.00  0.00            
ATOM   2635  O2  PSO X  14      51.400  76.660  52.800  0.00  0.00            
ATOM   2636  O3  PSO X  14      48.520  78.350  66.470  0.00  0.00            
ATOM   2637  O4  PSO X  14      62.870  76.840  44.760  0.00  0.00            
ATOM   2638  O5  PSO X  14      71.720  69.870  52.100  0.00  0.00            
ATOM   2639  O6  PSO X  14      56.020  78.910  52.910  0.00  0.00            
ATOM   2640  O7  PSO X  14      55.800  78.810  56.590  0.00  0.00            
ATOM   2641  O8  PSO X  14      52.180  78.300  54.890  0.00  0.00            
ATOM   2642  O9  PSO X  14      51.030  77.550  65.780  0.00  0.00            
ATOM   2643  O10 PSO X  14      62.680  74.120  44.640  0.00  0.00            
ATOM   2644  O11 PSO X  14      72.080  72.520  53.780  0.00  0.00            
ATOM   2645  O12 PSO X  14      54.660  80.190  50.970  0.00  0.00            
ATOM   2646  O13 PSO X  14      55.400  76.470  59.550  0.00  0.00            
ATOM   2647  O14 PSO X  14      52.450  81.130  54.400  0.00  0.00            
ATOM   2648  O15 PSO X  14      53.230  75.660  63.870  0.00  0.00            
ATOM   2649  O16 PSO X  14      61.550  72.090  46.310  0.00  0.00            
ATOM   2650  O17 PSO X  14      70.000  74.800  55.580  0.00  0.00            
ATOM   2651  O18 PSO X  14      53.570  82.480  51.960  0.00  0.00            
ATOM   2652  O19 PSO X  14      55.190  75.060  61.810  0.00  0.00            
ATOM   2653  O20 PSO X  14      67.260  76.040  55.910  0.00  0.00            
ATOM   2654  O21 PSO X  14      60.120  73.020  48.920  0.00  0.00            
ATOM   2655  O22 PSO X  14      64.180  77.890  54.780  0.00  0.00            
ATOM   2656  O23 PSO X  14      59.370  75.170  51.770  0.00  0.00            
ATOM   2657  O24 PSO X  14      61.560  78.920  55.210  0.00  0.00            
ATOM   2658  O25 PSO X  14      58.850  78.340  53.590  0.00  0.00            
ATOM   2659  H   PSO X  14      55.760  81.420  55.000  0.00  0.00            
ATOM   2660  H1  PSO X  14      56.200  81.290  53.230  0.00  0.00            
ATOM   2661  H2  PSO X  14      54.650  79.370  54.370  0.00  0.00            
ATOM   2662  H3  PSO X  14      56.840  77.740  55.110  0.00  0.00            
ATOM   2663  H4  PSO X  14      58.090  79.900  56.450  0.00  0.00            
ATOM   2664  H5  PSO X  14      59.280  64.250  54.380  0.00  0.00            
ATOM   2665  H6  PSO X  14      60.160  62.810  53.850  0.00  0.00            
ATOM   2666  H7  PSO X  14      60.110  63.230  55.530  0.00  0.00            
ATOM   2667  H8  PSO X  14      70.160  67.940  51.380  0.00  0.00            
ATOM   2668  H9  PSO X  14      69.730  68.680  49.860  0.00  0.00            
ATOM   2669  H10 PSO X  14      61.310  65.010  53.320  0.00  0.00            
ATOM   2670  H11 PSO X  14      62.330  63.850  54.120  0.00  0.00            
ATOM   2671  H12 PSO X  14      68.330  70.520  51.240  0.00  0.00            
ATOM   2672  H13 PSO X  14      68.880  69.830  52.730  0.00  0.00            
ATOM   2673  H14 PSO X  14      61.540  64.640  56.310  0.00  0.00            
ATOM   2674  H15 PSO X  14      60.730  65.990  55.610  0.00  0.00            
ATOM   2675  H16 PSO X  14      66.570  68.710  51.110  0.00  0.00            
ATOM   2676  H17 PSO X  14      67.740  67.570  51.800  0.00  0.00            
ATOM   2677  H18 PSO X  14      62.940  66.940  56.340  0.00  0.00            
ATOM   2678  H19 PSO X  14      63.670  65.440  55.870  0.00  0.00            
ATOM   2679  H20 PSO X  14      66.300  69.580  53.280  0.00  0.00            
ATOM   2680  H21 PSO X  14      67.440  68.400  54.080  0.00  0.00            
ATOM   2681  H22 PSO X  14      63.680  66.010  53.560  0.00  0.00            
ATOM   2682  H23 PSO X  14      62.520  67.320  53.730  0.00  0.00            
ATOM   2683  H24 PSO X  14      64.980  67.800  52.330  0.00  0.00            
ATOM   2684  H25 PSO X  14      66.010  66.570  53.200  0.00  0.00            
ATOM   2685  H26 PSO X  14      65.200  67.430  55.370  0.00  0.00            
ATOM   2686  H27 PSO X  14      64.360  68.760  54.610  0.00  0.00            
ATOM   2687  H28 PSO X  14      52.710  75.680  54.090  0.00  0.00            
ATOM   2688  H29 PSO X  14      51.070  75.130  54.240  0.00  0.00            
ATOM   2689  H30 PSO X  14      49.830  79.000  67.850  0.00  0.00            
ATOM   2690  H31 PSO X  14      49.230  80.320  66.940  0.00  0.00            
ATOM   2691  H32 PSO X  14      64.790  75.910  44.950  0.00  0.00            
ATOM   2692  H33 PSO X  14      64.470  76.650  43.390  0.00  0.00            
ATOM   2693  H34 PSO X  14      73.510  70.700  51.380  0.00  0.00            
ATOM   2694  H35 PSO X  14      73.440  70.530  53.120  0.00  0.00            
ATOM   2695  H36 PSO X  14      54.530  77.390  52.900  0.00  0.00            
ATOM   2696  H37 PSO X  14      55.570  77.600  51.490  0.00  0.00            
ATOM   2697  H38 PSO X  14      57.280  78.250  58.120  0.00  0.00            
ATOM   2698  H39 PSO X  14      56.400  76.960  57.340  0.00  0.00            
ATOM   2699  H40 PSO X  14      50.420  77.210  55.360  0.00  0.00            
ATOM   2700  H41 PSO X  14      51.930  76.660  56.140  0.00  0.00            
ATOM   2701  H42 PSO X  14      50.610  79.350  64.910  0.00  0.00            
ATOM   2702  H43 PSO X  14      51.660  79.510  66.380  0.00  0.00            
ATOM   2703  H44 PSO X  14      62.900  74.970  42.840  0.00  0.00            
ATOM   2704  H45 PSO X  14      64.420  74.120  43.440  0.00  0.00            
ATOM   2705  H46 PSO X  14      73.130  72.870  51.950  0.00  0.00            
ATOM   2706  H47 PSO X  14      71.480  72.450  51.770  0.00  0.00            
ATOM   2707  H48 PSO X  14      53.620  78.530  50.600  0.00  0.00            
ATOM   2708  H49 PSO X  14      53.060  79.260  52.090  0.00  0.00            
ATOM   2709  H50 PSO X  14      55.500  78.580  59.650  0.00  0.00            
ATOM   2710  H51 PSO X  14      54.300  77.950  58.590  0.00  0.00            
ATOM   2711  H52 PSO X  14      51.880  79.000  56.910  0.00  0.00            
ATOM   2712  H53 PSO X  14      50.720  79.580  55.640  0.00  0.00            
ATOM   2713  H54 PSO X  14      53.010  77.290  66.230  0.00  0.00            
ATOM   2714  H55 PSO X  14      52.710  77.910  64.580  0.00  0.00            
ATOM   2715  H56 PSO X  14      63.600  72.220  44.740  0.00  0.00            
ATOM   2716  H57 PSO X  14      62.710  72.590  43.250  0.00  0.00            
ATOM   2717  H58 PSO X  14      70.420  73.670  53.320  0.00  0.00            
ATOM   2718  H59 PSO X  14      71.850  74.560  53.980  0.00  0.00            
ATOM   2719  H60 PSO X  14      53.380  80.430  49.310  0.00  0.00            
ATOM   2720  H61 PSO X  14      54.690  81.640  49.420  0.00  0.00            
ATOM   2721  H62 PSO X  14      56.810  77.080  60.840  0.00  0.00            
ATOM   2722  H63 PSO X  14      57.410  75.880  59.570  0.00  0.00            
ATOM   2723  H64 PSO X  14      52.070  81.400  56.340  0.00  0.00            
ATOM   2724  H65 PSO X  14      53.600  80.530  56.020  0.00  0.00            
ATOM   2725  H66 PSO X  14      52.050  75.130  65.520  0.00  0.00            
ATOM   2726  H67 PSO X  14      51.210  75.900  64.160  0.00  0.00            
ATOM   2727  H68 PSO X  14      60.510  72.490  44.570  0.00  0.00            
ATOM   2728  H69 PSO X  14      61.420  70.950  44.560  0.00  0.00            
ATOM   2729  H70 PSO X  14      69.940  72.760  55.640  0.00  0.00            
ATOM   2730  H71 PSO X  14      71.390  73.520  56.230  0.00  0.00            
ATOM   2731  H72 PSO X  14      52.240  82.470  50.270  0.00  0.00            
ATOM   2732  H73 PSO X  14      52.350  81.000  51.310  0.00  0.00            
ATOM   2733  H74 PSO X  14      56.760  74.090  60.700  0.00  0.00            
ATOM   2734  H75 PSO X  14      57.250  75.200  62.040  0.00  0.00            
ATOM   2735  H76 PSO X  14      53.920  82.680  54.590  0.00  0.00            
ATOM   2736  H77 PSO X  14      52.420  83.230  55.010  0.00  0.00            
ATOM   2737  H78 PSO X  14      52.730  74.020  62.670  0.00  0.00            
ATOM   2738  H79 PSO X  14      53.370  73.680  64.250  0.00  0.00            
ATOM   2739  H80 PSO X  14      60.080  70.590  46.620  0.00  0.00            
ATOM   2740  H81 PSO X  14      59.420  72.210  46.660  0.00  0.00            
ATOM   2741  H82 PSO X  14      70.170  75.050  57.550  0.00  0.00            
ATOM   2742  H83 PSO X  14      68.730  74.120  57.070  0.00  0.00            
ATOM   2743  H84 PSO X  14      51.600  82.850  52.520  0.00  0.00            
ATOM   2744  H85 PSO X  14      52.780  84.110  52.980  0.00  0.00            
ATOM   2745  H86 PSO X  14      55.590  74.060  63.500  0.00  0.00            
ATOM   2746  H87 PSO X  14      54.730  73.090  62.200  0.00  0.00            
ATOM   2747  H88 PSO X  14      68.160  76.490  57.780  0.00  0.00            
ATOM   2748  H89 PSO X  14      69.080  77.020  56.310  0.00  0.00            
ATOM   2749  H90 PSO X  14      59.820  70.900  48.940  0.00  0.00            
ATOM   2750  H91 PSO X  14      61.490  71.420  48.860  0.00  0.00            
ATOM   2751  H92 PSO X  14      66.890  77.800  54.890  0.00  0.00            
ATOM   2752  H93 PSO X  14      66.370  77.740  56.650  0.00  0.00            
ATOM   2753  H94 PSO X  14      65.240  76.080  54.440  0.00  0.00            
ATOM   2754  H95 PSO X  14      64.660  76.280  56.200  0.00  0.00            
ATOM   2755  H96 PSO X  14      60.760  73.340  50.890  0.00  0.00            
ATOM   2756  H97 PSO X  14      59.220  72.410  50.710  0.00  0.00            
ATOM   2757  H98 PSO X  14      59.590  75.290  49.720  0.00  0.00            
ATOM   2758  H99 PSO X  14      58.110  74.540  50.280  0.00  0.00            
ATOM   2759 H100 PSO X  14      64.760  79.670  55.940  0.00  0.00            
ATOM   2760 H101 PSO X  14      63.770  78.610  56.810  0.00  0.00            
ATOM   2761 H102 PSO X  14      62.530  80.640  56.070  0.00  0.00            
ATOM   2762 H103 PSO X  14      62.920  80.260  54.340  0.00  0.00            
ATOM   2763 H104 PSO X  14      57.990  76.730  51.700  0.00  0.00            
ATOM   2764 H105 PSO X  14      59.600  77.130  51.010  0.00  0.00            
ATOM   2765 H106 PSO X  14      59.220  76.300  53.910  0.00  0.00            
ATOM   2766 H107 PSO X  14      60.620  77.280  53.250  0.00  0.00            
ATOM   2767 H108 PSO X  14      60.230  80.560  55.470  0.00  0.00            
ATOM   2768 H109 PSO X  14      60.570  80.120  53.810  0.00  0.00            
ATOM   2769 H110 PSO X  14      59.450  77.900  55.550  0.00  0.00            
ATOM   2770 H111 PSO X  14      51.250  77.600  52.980  0.00  0.00            
ATOM   2771 H112 PSO X  14      48.640  78.290  65.510  0.00  0.00            
ATOM   2772 H113 PSO X  14      62.650  76.340  45.570  0.00  0.00            
ATOM   2773  C   PSO X  15      70.830  48.320  60.440  0.00  0.00            
ATOM   2774  C1  PSO X  15      68.620  44.120  62.170  0.00  0.00            
ATOM   2775  C2  PSO X  15      67.370  43.710  62.950  0.00  0.00            
ATOM   2776  C3  PSO X  15      67.740  42.480  63.750  0.00  0.00            
ATOM   2777  C4  PSO X  15      69.310  42.700  63.910  0.00  0.00            
ATOM   2778  C5  PSO X  15      69.010  60.170  55.120  0.00  0.00            
ATOM   2779  C6  PSO X  15      70.810  49.840  60.340  0.00  0.00            
ATOM   2780  C7  PSO X  15      69.090  58.590  55.230  0.00  0.00            
ATOM   2781  C8  PSO X  15      69.860  50.250  59.140  0.00  0.00            
ATOM   2782  C9  PSO X  15      68.400  58.090  56.510  0.00  0.00            
ATOM   2783  C10 PSO X  15      69.890  51.770  58.920  0.00  0.00            
ATOM   2784  C11 PSO X  15      68.810  56.620  56.930  0.00  0.00            
ATOM   2785  C12 PSO X  15      68.790  52.200  57.960  0.00  0.00            
ATOM   2786  C13 PSO X  15      68.210  55.550  55.920  0.00  0.00            
ATOM   2787  C14 PSO X  15      69.040  53.590  57.400  0.00  0.00            
ATOM   2788  C15 PSO X  15      67.930  54.260  56.640  0.00  0.00            
ATOM   2789  C16 PSO X  15      53.590  44.860  58.470  0.00  0.00            
ATOM   2790  C17 PSO X  15      73.240  34.260  67.870  0.00  0.00            
ATOM   2791  C18 PSO X  15      65.540  30.400  71.190  0.00  0.00            
ATOM   2792  C19 PSO X  15      71.100  46.510  62.120  0.00  0.00            
ATOM   2793  C20 PSO X  15      64.970  43.710  62.440  0.00  0.00            
ATOM   2794  C21 PSO X  15      66.210  41.600  65.500  0.00  0.00            
ATOM   2795  C22 PSO X  15      54.880  44.890  57.440  0.00  0.00            
ATOM   2796  C23 PSO X  15      73.890  35.180  66.740  0.00  0.00            
ATOM   2797  C24 PSO X  15      65.540  31.610  70.330  0.00  0.00            
ATOM   2798  C25 PSO X  15      72.560  46.150  62.110  0.00  0.00            
ATOM   2799  C26 PSO X  15      64.020  43.250  61.260  0.00  0.00            
ATOM   2800  C27 PSO X  15      66.330  41.280  67.000  0.00  0.00            
ATOM   2801  C28 PSO X  15      56.960  43.990  56.990  0.00  0.00            
ATOM   2802  C29 PSO X  15      74.230  37.550  66.310  0.00  0.00            
ATOM   2803  C30 PSO X  15      64.080  32.900  68.910  0.00  0.00            
ATOM   2804  C31 PSO X  15      74.640  47.180  62.880  0.00  0.00            
ATOM   2805  C32 PSO X  15      63.360  41.180  59.900  0.00  0.00            
ATOM   2806  C33 PSO X  15      67.800  40.410  68.770  0.00  0.00            
ATOM   2807  C34 PSO X  15      58.130  43.210  57.550  0.00  0.00            
ATOM   2808  C35 PSO X  15      74.630  38.890  66.950  0.00  0.00            
ATOM   2809  C36 PSO X  15      64.960  34.200  69.110  0.00  0.00            
ATOM   2810  C37 PSO X  15      75.090  48.170  64.040  0.00  0.00            
ATOM   2811  C38 PSO X  15      61.930  41.030  60.490  0.00  0.00            
ATOM   2812  C39 PSO X  15      69.250  40.730  69.020  0.00  0.00            
ATOM   2813  C40 PSO X  15      58.810  40.990  58.170  0.00  0.00            
ATOM   2814  C41 PSO X  15      72.530  39.940  67.190  0.00  0.00            
ATOM   2815  C42 PSO X  15      67.250  34.910  68.760  0.00  0.00            
ATOM   2816  C43 PSO X  15      77.010  49.060  65.100  0.00  0.00            
ATOM   2817  C44 PSO X  15      59.610  41.190  59.580  0.00  0.00            
ATOM   2818  C45 PSO X  15      71.500  40.780  68.120  0.00  0.00            
ATOM   2819  C46 PSO X  15      77.640  48.030  66.090  0.00  0.00            
ATOM   2820  C47 PSO X  15      68.540  34.570  67.920  0.00  0.00            
ATOM   2821  C48 PSO X  15      76.800  46.090  67.500  0.00  0.00            
ATOM   2822  C49 PSO X  15      75.450  45.210  67.750  0.00  0.00            
ATOM   2823  C50 PSO X  15      69.440  34.820  65.680  0.00  0.00            
ATOM   2824  C51 PSO X  15      70.140  36.200  65.560  0.00  0.00            
ATOM   2825  C52 PSO X  15      73.790  43.790  66.560  0.00  0.00            
ATOM   2826  C53 PSO X  15      73.310  43.260  65.230  0.00  0.00            
ATOM   2827  C54 PSO X  15      69.890  38.470  64.840  0.00  0.00            
ATOM   2828  C55 PSO X  15      69.130  39.290  63.800  0.00  0.00            
ATOM   2829  C56 PSO X  15      71.660  41.780  64.380  0.00  0.00            
ATOM   2830  C57 PSO X  15      70.150  41.480  64.390  0.00  0.00            
ATOM   2831  O   PSO X  15      71.040  47.540  59.570  0.00  0.00            
ATOM   2832  O1  PSO X  15      69.700  43.210  62.560  0.00  0.00            
ATOM   2833  O2  PSO X  15      53.820  45.490  59.710  0.00  0.00            
ATOM   2834  O3  PSO X  15      71.900  34.520  68.190  0.00  0.00            
ATOM   2835  O4  PSO X  15      64.860  30.720  72.420  0.00  0.00            
ATOM   2836  O5  PSO X  15      70.920  47.910  61.790  0.00  0.00            
ATOM   2837  O6  PSO X  15      66.280  43.340  62.050  0.00  0.00            
ATOM   2838  O7  PSO X  15      67.190  42.560  65.140  0.00  0.00            
ATOM   2839  O8  PSO X  15      55.920  44.060  57.910  0.00  0.00            
ATOM   2840  O9  PSO X  15      73.870  36.560  67.300  0.00  0.00            
ATOM   2841  O10 PSO X  15      64.160  31.980  70.050  0.00  0.00            
ATOM   2842  O11 PSO X  15      73.230  47.180  62.880  0.00  0.00            
ATOM   2843  O12 PSO X  15      64.200  41.770  60.930  0.00  0.00            
ATOM   2844  O13 PSO X  15      67.530  40.580  67.340  0.00  0.00            
ATOM   2845  O14 PSO X  15      57.760  41.880  58.070  0.00  0.00            
ATOM   2846  O15 PSO X  15      73.640  39.330  67.850  0.00  0.00            
ATOM   2847  O16 PSO X  15      66.310  33.890  68.730  0.00  0.00            
ATOM   2848  O17 PSO X  15      76.460  48.480  63.970  0.00  0.00            
ATOM   2849  O18 PSO X  15      61.010  40.970  59.350  0.00  0.00            
ATOM   2850  O19 PSO X  15      70.120  40.220  68.060  0.00  0.00            
ATOM   2851  O20 PSO X  15      76.570  47.080  66.500  0.00  0.00            
ATOM   2852  O21 PSO X  15      68.220  34.780  66.490  0.00  0.00            
ATOM   2853  O22 PSO X  15      75.090  44.500  66.540  0.00  0.00            
ATOM   2854  O23 PSO X  15      69.390  37.090  64.770  0.00  0.00            
ATOM   2855  O24 PSO X  15      72.010  42.730  65.380  0.00  0.00            
ATOM   2856  O25 PSO X  15      69.990  40.430  63.380  0.00  0.00            
ATOM   2857  H   PSO X  15      68.890  45.120  62.560  0.00  0.00            
ATOM   2858  H1  PSO X  15      68.450  44.180  61.090  0.00  0.00            
ATOM   2859  H2  PSO X  15      66.970  44.490  63.610  0.00  0.00            
ATOM   2860  H3  PSO X  15      67.460  41.600  63.140  0.00  0.00            
ATOM   2861  H4  PSO X  15      69.400  43.520  64.630  0.00  0.00            
ATOM   2862  H5  PSO X  15      69.160  60.480  54.070  0.00  0.00            
ATOM   2863  H6  PSO X  15      68.100  60.620  55.540  0.00  0.00            
ATOM   2864  H7  PSO X  15      69.810  60.570  55.760  0.00  0.00            
ATOM   2865  H8  PSO X  15      71.830  50.230  60.240  0.00  0.00            
ATOM   2866  H9  PSO X  15      70.370  50.300  61.230  0.00  0.00            
ATOM   2867  H10 PSO X  15      70.160  58.380  55.120  0.00  0.00            
ATOM   2868  H11 PSO X  15      68.520  58.180  54.390  0.00  0.00            
ATOM   2869  H12 PSO X  15      68.860  49.810  59.220  0.00  0.00            
ATOM   2870  H13 PSO X  15      70.330  49.720  58.300  0.00  0.00            
ATOM   2871  H14 PSO X  15      67.310  58.210  56.420  0.00  0.00            
ATOM   2872  H15 PSO X  15      68.730  58.760  57.310  0.00  0.00            
ATOM   2873  H16 PSO X  15      69.860  52.330  59.860  0.00  0.00            
ATOM   2874  H17 PSO X  15      70.900  52.060  58.630  0.00  0.00            
ATOM   2875  H18 PSO X  15      69.900  56.600  56.870  0.00  0.00            
ATOM   2876  H19 PSO X  15      68.550  56.480  57.990  0.00  0.00            
ATOM   2877  H20 PSO X  15      67.860  52.180  58.530  0.00  0.00            
ATOM   2878  H21 PSO X  15      68.820  51.450  57.160  0.00  0.00            
ATOM   2879  H22 PSO X  15      67.310  55.950  55.440  0.00  0.00            
ATOM   2880  H23 PSO X  15      68.940  55.330  55.130  0.00  0.00            
ATOM   2881  H24 PSO X  15      69.410  54.310  58.140  0.00  0.00            
ATOM   2882  H25 PSO X  15      69.910  53.380  56.760  0.00  0.00            
ATOM   2883  H26 PSO X  15      67.540  53.510  55.930  0.00  0.00            
ATOM   2884  H27 PSO X  15      67.060  54.390  57.300  0.00  0.00            
ATOM   2885  H28 PSO X  15      52.720  45.380  58.060  0.00  0.00            
ATOM   2886  H29 PSO X  15      53.270  43.810  58.500  0.00  0.00            
ATOM   2887  H30 PSO X  15      73.490  33.240  67.540  0.00  0.00            
ATOM   2888  H31 PSO X  15      73.880  34.360  68.750  0.00  0.00            
ATOM   2889  H32 PSO X  15      65.060  29.570  70.670  0.00  0.00            
ATOM   2890  H33 PSO X  15      66.590  30.130  71.390  0.00  0.00            
ATOM   2891  H34 PSO X  15      70.550  45.880  61.410  0.00  0.00            
ATOM   2892  H35 PSO X  15      70.650  46.370  63.110  0.00  0.00            
ATOM   2893  H36 PSO X  15      64.750  44.740  62.770  0.00  0.00            
ATOM   2894  H37 PSO X  15      64.750  43.060  63.290  0.00  0.00            
ATOM   2895  H38 PSO X  15      66.120  40.700  64.880  0.00  0.00            
ATOM   2896  H39 PSO X  15      65.250  42.080  65.270  0.00  0.00            
ATOM   2897  H40 PSO X  15      54.550  44.570  56.450  0.00  0.00            
ATOM   2898  H41 PSO X  15      55.210  45.920  57.300  0.00  0.00            
ATOM   2899  H42 PSO X  15      74.910  34.920  66.430  0.00  0.00            
ATOM   2900  H43 PSO X  15      73.260  35.190  65.840  0.00  0.00            
ATOM   2901  H44 PSO X  15      66.050  32.420  70.870  0.00  0.00            
ATOM   2902  H45 PSO X  15      66.110  31.320  69.440  0.00  0.00            
ATOM   2903  H46 PSO X  15      72.750  45.160  62.540  0.00  0.00            
ATOM   2904  H47 PSO X  15      72.920  46.190  61.080  0.00  0.00            
ATOM   2905  H48 PSO X  15      62.990  43.430  61.570  0.00  0.00            
ATOM   2906  H49 PSO X  15      64.330  43.820  60.370  0.00  0.00            
ATOM   2907  H50 PSO X  15      66.360  42.210  67.600  0.00  0.00            
ATOM   2908  H51 PSO X  15      65.550  40.540  67.190  0.00  0.00            
ATOM   2909  H52 PSO X  15      57.250  45.040  56.860  0.00  0.00            
ATOM   2910  H53 PSO X  15      56.540  43.530  56.090  0.00  0.00            
ATOM   2911  H54 PSO X  15      73.380  37.780  65.660  0.00  0.00            
ATOM   2912  H55 PSO X  15      75.020  37.150  65.650  0.00  0.00            
ATOM   2913  H56 PSO X  15      63.040  33.250  68.860  0.00  0.00            
ATOM   2914  H57 PSO X  15      64.290  32.400  67.950  0.00  0.00            
ATOM   2915  H58 PSO X  15      74.990  47.620  61.940  0.00  0.00            
ATOM   2916  H59 PSO X  15      75.120  46.210  63.030  0.00  0.00            
ATOM   2917  H60 PSO X  15      63.910  40.260  59.660  0.00  0.00            
ATOM   2918  H61 PSO X  15      63.380  41.850  59.030  0.00  0.00            
ATOM   2919  H62 PSO X  15      67.650  39.340  68.970  0.00  0.00            
ATOM   2920  H63 PSO X  15      67.070  40.900  69.420  0.00  0.00            
ATOM   2921  H64 PSO X  15      58.800  43.040  56.710  0.00  0.00            
ATOM   2922  H65 PSO X  15      58.760  43.720  58.300  0.00  0.00            
ATOM   2923  H66 PSO X  15      75.520  38.700  67.560  0.00  0.00            
ATOM   2924  H67 PSO X  15      74.800  39.660  66.180  0.00  0.00            
ATOM   2925  H68 PSO X  15      64.550  34.980  68.460  0.00  0.00            
ATOM   2926  H69 PSO X  15      64.990  34.580  70.140  0.00  0.00            
ATOM   2927  H70 PSO X  15      74.410  49.030  63.930  0.00  0.00            
ATOM   2928  H71 PSO X  15      74.830  47.690  64.990  0.00  0.00            
ATOM   2929  H72 PSO X  15      61.780  40.200  61.190  0.00  0.00            
ATOM   2930  H73 PSO X  15      61.620  41.950  61.000  0.00  0.00            
ATOM   2931  H74 PSO X  15      69.330  41.810  69.170  0.00  0.00            
ATOM   2932  H75 PSO X  15      69.470  40.220  69.970  0.00  0.00            
ATOM   2933  H76 PSO X  15      59.520  41.000  57.330  0.00  0.00            
ATOM   2934  H77 PSO X  15      58.510  39.940  58.210  0.00  0.00            
ATOM   2935  H78 PSO X  15      71.920  39.380  66.460  0.00  0.00            
ATOM   2936  H79 PSO X  15      72.970  40.630  66.460  0.00  0.00            
ATOM   2937  H80 PSO X  15      67.580  35.080  69.800  0.00  0.00            
ATOM   2938  H81 PSO X  15      66.760  35.860  68.510  0.00  0.00            
ATOM   2939  H82 PSO X  15      76.100  49.500  65.530  0.00  0.00            
ATOM   2940  H83 PSO X  15      77.680  49.890  64.860  0.00  0.00            
ATOM   2941  H84 PSO X  15      59.430  42.230  59.900  0.00  0.00            
ATOM   2942  H85 PSO X  15      59.220  40.430  60.270  0.00  0.00            
ATOM   2943  H86 PSO X  15      71.740  40.920  69.180  0.00  0.00            
ATOM   2944  H87 PSO X  15      71.560  41.780  67.680  0.00  0.00            
ATOM   2945  H88 PSO X  15      78.540  47.530  65.710  0.00  0.00            
ATOM   2946  H89 PSO X  15      78.020  48.500  67.010  0.00  0.00            
ATOM   2947  H90 PSO X  15      69.340  35.220  68.310  0.00  0.00            
ATOM   2948  H91 PSO X  15      68.870  33.550  68.110  0.00  0.00            
ATOM   2949  H92 PSO X  15      77.170  46.540  68.440  0.00  0.00            
ATOM   2950  H93 PSO X  15      77.620  45.460  67.140  0.00  0.00            
ATOM   2951  H94 PSO X  15      75.590  44.430  68.510  0.00  0.00            
ATOM   2952  H95 PSO X  15      74.670  45.900  68.120  0.00  0.00            
ATOM   2953  H96 PSO X  15      69.230  34.470  64.660  0.00  0.00            
ATOM   2954  H97 PSO X  15      70.180  34.170  66.170  0.00  0.00            
ATOM   2955  H98 PSO X  15      70.360  36.580  66.560  0.00  0.00            
ATOM   2956  H99 PSO X  15      71.100  36.040  65.060  0.00  0.00            
ATOM   2957 H100 PSO X  15      73.020  44.470  66.940  0.00  0.00            
ATOM   2958 H101 PSO X  15      73.820  42.910  67.210  0.00  0.00            
ATOM   2959 H102 PSO X  15      73.220  44.040  64.460  0.00  0.00            
ATOM   2960 H103 PSO X  15      73.990  42.460  64.910  0.00  0.00            
ATOM   2961 H104 PSO X  15      70.960  38.470  64.560  0.00  0.00            
ATOM   2962 H105 PSO X  15      69.840  38.870  65.850  0.00  0.00            
ATOM   2963 H106 PSO X  15      68.910  38.550  63.020  0.00  0.00            
ATOM   2964 H107 PSO X  15      68.230  39.780  64.190  0.00  0.00            
ATOM   2965 H108 PSO X  15      71.870  42.080  63.350  0.00  0.00            
ATOM   2966 H109 PSO X  15      72.120  40.790  64.540  0.00  0.00            
ATOM   2967 H110 PSO X  15      69.770  41.130  65.370  0.00  0.00            
ATOM   2968 H111 PSO X  15      54.790  45.530  59.800  0.00  0.00            
ATOM   2969 H112 PSO X  15      71.790  35.420  68.540  0.00  0.00            
ATOM   2970 H113 PSO X  15      65.330  31.460  72.820  0.00  0.00            
ATOM   2971  C   PSO X  16      53.090  60.090  45.130  0.00  0.00            
ATOM   2972  C1  PSO X  16      40.140  68.700  43.440  0.00  0.00            
ATOM   2973  C2  PSO X  16      39.480  68.240  42.160  0.00  0.00            
ATOM   2974  C3  PSO X  16      40.570  68.170  41.070  0.00  0.00            
ATOM   2975  C4  PSO X  16      41.690  67.650  41.980  0.00  0.00            
ATOM   2976  C5  PSO X  16      65.830  59.450  49.850  0.00  0.00            
ATOM   2977  C6  PSO X  16      54.620  60.300  45.060  0.00  0.00            
ATOM   2978  C7  PSO X  16      64.300  59.550  50.150  0.00  0.00            
ATOM   2979  C8  PSO X  16      55.400  59.830  46.300  0.00  0.00            
ATOM   2980  C9  PSO X  16      63.550  58.160  50.000  0.00  0.00            
ATOM   2981  C10 PSO X  16      56.920  60.050  46.090  0.00  0.00            
ATOM   2982  C11 PSO X  16      62.010  58.450  49.820  0.00  0.00            
ATOM   2983  C12 PSO X  16      57.750  59.540  47.340  0.00  0.00            
ATOM   2984  C13 PSO X  16      61.470  58.690  48.380  0.00  0.00            
ATOM   2985  C14 PSO X  16      59.250  59.180  47.110  0.00  0.00            
ATOM   2986  C15 PSO X  16      59.930  58.660  48.450  0.00  0.00            
ATOM   2987  C16 PSO X  16      39.030  69.200  31.150  0.00  0.00            
ATOM   2988  C17 PSO X  16      45.290  61.260  28.720  0.00  0.00            
ATOM   2989  C18 PSO X  16      43.890  77.690  37.960  0.00  0.00            
ATOM   2990  C19 PSO X  16      51.000  60.680  43.910  0.00  0.00            
ATOM   2991  C20 PSO X  16      37.600  68.820  40.670  0.00  0.00            
ATOM   2992  C21 PSO X  16      40.690  67.590  38.630  0.00  0.00            
ATOM   2993  C22 PSO X  16      37.770  68.280  31.230  0.00  0.00            
ATOM   2994  C23 PSO X  16      44.090  61.830  27.920  0.00  0.00            
ATOM   2995  C24 PSO X  16      45.300  77.400  37.510  0.00  0.00            
ATOM   2996  C25 PSO X  16      50.490  59.220  43.790  0.00  0.00            
ATOM   2997  C26 PSO X  16      36.490  69.740  40.690  0.00  0.00            
ATOM   2998  C27 PSO X  16      40.670  66.390  37.770  0.00  0.00            
ATOM   2999  C28 PSO X  16      37.850  67.630  33.660  0.00  0.00            
ATOM   3000  C29 PSO X  16      42.370  63.490  28.360  0.00  0.00            
ATOM   3001  C30 PSO X  16      46.590  76.360  35.700  0.00  0.00            
ATOM   3002  C31 PSO X  16      50.570  57.350  42.250  0.00  0.00            
ATOM   3003  C32 PSO X  16      35.690  71.810  39.760  0.00  0.00            
ATOM   3004  C33 PSO X  16      40.810  65.900  35.410  0.00  0.00            
ATOM   3005  C34 PSO X  16      36.930  67.730  34.860  0.00  0.00            
ATOM   3006  C35 PSO X  16      41.190  63.540  29.360  0.00  0.00            
ATOM   3007  C36 PSO X  16      47.100  74.970  36.230  0.00  0.00            
ATOM   3008  C37 PSO X  16      49.440  57.420  41.190  0.00  0.00            
ATOM   3009  C38 PSO X  16      34.820  71.380  38.580  0.00  0.00            
ATOM   3010  C39 PSO X  16      41.360  66.570  34.140  0.00  0.00            
ATOM   3011  C40 PSO X  16      35.320  69.350  35.910  0.00  0.00            
ATOM   3012  C41 PSO X  16      41.050  65.420  30.620  0.00  0.00            
ATOM   3013  C42 PSO X  16      46.340  72.730  36.640  0.00  0.00            
ATOM   3014  C43 PSO X  16      47.040  57.910  41.050  0.00  0.00            
ATOM   3015  C44 PSO X  16      35.020  70.790  36.120  0.00  0.00            
ATOM   3016  C45 PSO X  16      41.660  66.140  31.820  0.00  0.00            
ATOM   3017  C46 PSO X  16      45.900  58.600  41.850  0.00  0.00            
ATOM   3018  C47 PSO X  16      45.270  71.730  36.230  0.00  0.00            
ATOM   3019  C48 PSO X  16      45.490  60.330  43.450  0.00  0.00            
ATOM   3020  C49 PSO X  16      46.060  61.580  44.030  0.00  0.00            
ATOM   3021  C50 PSO X  16      45.000  69.360  35.810  0.00  0.00            
ATOM   3022  C51 PSO X  16      43.670  69.190  36.560  0.00  0.00            
ATOM   3023  C52 PSO X  16      44.900  63.320  42.770  0.00  0.00            
ATOM   3024  C53 PSO X  16      45.200  64.800  42.650  0.00  0.00            
ATOM   3025  C54 PSO X  16      43.950  69.650  38.910  0.00  0.00            
ATOM   3026  C55 PSO X  16      44.590  69.120  40.270  0.00  0.00            
ATOM   3027  C56 PSO X  16      44.130  66.960  42.480  0.00  0.00            
ATOM   3028  C57 PSO X  16      43.100  67.640  41.510  0.00  0.00            
ATOM   3029  O   PSO X  16      52.500  59.640  46.060  0.00  0.00            
ATOM   3030  O1  PSO X  16      41.560  68.360  43.260  0.00  0.00            
ATOM   3031  O2  PSO X  16      38.740  70.550  31.370  0.00  0.00            
ATOM   3032  O3  PSO X  16      44.690  60.440  29.700  0.00  0.00            
ATOM   3033  O4  PSO X  16      43.330  78.730  37.240  0.00  0.00            
ATOM   3034  O5  PSO X  16      52.460  60.760  44.100  0.00  0.00            
ATOM   3035  O6  PSO X  16      38.520  69.200  41.740  0.00  0.00            
ATOM   3036  O7  PSO X  16      40.170  67.200  39.990  0.00  0.00            
ATOM   3037  O8  PSO X  16      37.200  68.360  32.570  0.00  0.00            
ATOM   3038  O9  PSO X  16      43.370  62.680  28.800  0.00  0.00            
ATOM   3039  O10 PSO X  16      45.330  76.670  36.260  0.00  0.00            
ATOM   3040  O11 PSO X  16      51.120  58.640  42.640  0.00  0.00            
ATOM   3041  O12 PSO X  16      36.790  70.960  40.050  0.00  0.00            
ATOM   3042  O13 PSO X  16      41.110  66.760  36.500  0.00  0.00            
ATOM   3043  O14 PSO X  16      36.600  69.090  35.170  0.00  0.00            
ATOM   3044  O15 PSO X  16      41.660  64.200  30.520  0.00  0.00            
ATOM   3045  O16 PSO X  16      45.980  74.030  36.110  0.00  0.00            
ATOM   3046  O17 PSO X  16      48.220  57.700  41.920  0.00  0.00            
ATOM   3047  O18 PSO X  16      35.640  71.320  37.310  0.00  0.00            
ATOM   3048  O19 PSO X  16      41.080  65.690  33.100  0.00  0.00            
ATOM   3049  O20 PSO X  16      46.370  59.840  42.420  0.00  0.00            
ATOM   3050  O21 PSO X  16      45.750  70.440  36.450  0.00  0.00            
ATOM   3051  O22 PSO X  16      46.070  62.640  43.030  0.00  0.00            
ATOM   3052  O23 PSO X  16      43.880  68.630  37.870  0.00  0.00            
ATOM   3053  O24 PSO X  16      43.890  65.580  42.390  0.00  0.00            
ATOM   3054  O25 PSO X  16      43.510  69.030  41.300  0.00  0.00            
ATOM   3055  H   PSO X  16      39.730  68.150  44.300  0.00  0.00            
ATOM   3056  H1  PSO X  16      40.020  69.790  43.510  0.00  0.00            
ATOM   3057  H2  PSO X  16      38.970  67.270  42.260  0.00  0.00            
ATOM   3058  H3  PSO X  16      40.770  69.120  40.560  0.00  0.00            
ATOM   3059  H4  PSO X  16      41.400  66.620  42.200  0.00  0.00            
ATOM   3060  H5  PSO X  16      65.970  58.950  48.880  0.00  0.00            
ATOM   3061  H6  PSO X  16      66.230  60.470  49.770  0.00  0.00            
ATOM   3062  H7  PSO X  16      66.260  58.930  50.710  0.00  0.00            
ATOM   3063  H8  PSO X  16      54.800  61.360  44.840  0.00  0.00            
ATOM   3064  H9  PSO X  16      55.070  59.940  44.130  0.00  0.00            
ATOM   3065  H10 PSO X  16      63.880  60.280  49.460  0.00  0.00            
ATOM   3066  H11 PSO X  16      64.040  59.960  51.140  0.00  0.00            
ATOM   3067  H12 PSO X  16      55.270  58.740  46.330  0.00  0.00            
ATOM   3068  H13 PSO X  16      55.020  60.310  47.210  0.00  0.00            
ATOM   3069  H14 PSO X  16      63.700  57.550  50.900  0.00  0.00            
ATOM   3070  H15 PSO X  16      63.920  57.700  49.080  0.00  0.00            
ATOM   3071  H16 PSO X  16      57.220  59.440  45.230  0.00  0.00            
ATOM   3072  H17 PSO X  16      57.000  61.120  45.880  0.00  0.00            
ATOM   3073  H18 PSO X  16      61.460  57.640  50.310  0.00  0.00            
ATOM   3074  H19 PSO X  16      61.730  59.340  50.400  0.00  0.00            
ATOM   3075  H20 PSO X  16      57.220  58.650  47.700  0.00  0.00            
ATOM   3076  H21 PSO X  16      57.770  60.270  48.160  0.00  0.00            
ATOM   3077  H22 PSO X  16      61.860  59.660  48.050  0.00  0.00            
ATOM   3078  H23 PSO X  16      61.800  57.890  47.700  0.00  0.00            
ATOM   3079  H24 PSO X  16      59.370  58.410  46.330  0.00  0.00            
ATOM   3080  H25 PSO X  16      59.780  60.130  47.000  0.00  0.00            
ATOM   3081  H26 PSO X  16      59.530  59.180  49.330  0.00  0.00            
ATOM   3082  H27 PSO X  16      59.600  57.630  48.630  0.00  0.00            
ATOM   3083  H28 PSO X  16      39.850  68.920  31.820  0.00  0.00            
ATOM   3084  H29 PSO X  16      39.470  69.130  30.140  0.00  0.00            
ATOM   3085  H30 PSO X  16      45.890  60.610  28.080  0.00  0.00            
ATOM   3086  H31 PSO X  16      45.860  62.080  29.190  0.00  0.00            
ATOM   3087  H32 PSO X  16      43.230  76.840  37.770  0.00  0.00            
ATOM   3088  H33 PSO X  16      43.990  77.920  39.030  0.00  0.00            
ATOM   3089  H34 PSO X  16      50.700  61.120  42.950  0.00  0.00            
ATOM   3090  H35 PSO X  16      50.510  61.260  44.700  0.00  0.00            
ATOM   3091  H36 PSO X  16      37.170  67.820  40.770  0.00  0.00            
ATOM   3092  H37 PSO X  16      38.050  68.860  39.670  0.00  0.00            
ATOM   3093  H38 PSO X  16      41.730  67.930  38.700  0.00  0.00            
ATOM   3094  H39 PSO X  16      40.020  68.360  38.210  0.00  0.00            
ATOM   3095  H40 PSO X  16      37.120  68.720  30.470  0.00  0.00            
ATOM   3096  H41 PSO X  16      37.990  67.250  30.930  0.00  0.00            
ATOM   3097  H42 PSO X  16      44.540  62.410  27.100  0.00  0.00            
ATOM   3098  H43 PSO X  16      43.490  61.020  27.480  0.00  0.00            
ATOM   3099  H44 PSO X  16      45.840  78.350  37.400  0.00  0.00            
ATOM   3100  H45 PSO X  16      45.720  76.770  38.310  0.00  0.00            
ATOM   3101  H46 PSO X  16      50.790  58.700  44.700  0.00  0.00            
ATOM   3102  H47 PSO X  16      49.410  59.040  43.700  0.00  0.00            
ATOM   3103  H48 PSO X  16      35.630  69.220  40.260  0.00  0.00            
ATOM   3104  H49 PSO X  16      36.180  69.900  41.730  0.00  0.00            
ATOM   3105  H50 PSO X  16      41.250  65.540  38.140  0.00  0.00            
ATOM   3106  H51 PSO X  16      39.610  66.090  37.680  0.00  0.00            
ATOM   3107  H52 PSO X  16      38.850  67.970  33.940  0.00  0.00            
ATOM   3108  H53 PSO X  16      37.900  66.570  33.390  0.00  0.00            
ATOM   3109  H54 PSO X  16      41.930  63.070  27.450  0.00  0.00            
ATOM   3110  H55 PSO X  16      42.670  64.530  28.140  0.00  0.00            
ATOM   3111  H56 PSO X  16      47.280  77.170  35.980  0.00  0.00            
ATOM   3112  H57 PSO X  16      46.570  76.370  34.610  0.00  0.00            
ATOM   3113  H58 PSO X  16      50.260  56.760  43.120  0.00  0.00            
ATOM   3114  H59 PSO X  16      51.350  56.880  41.630  0.00  0.00            
ATOM   3115  H60 PSO X  16      36.120  72.810  39.610  0.00  0.00            
ATOM   3116  H61 PSO X  16      35.010  71.820  40.620  0.00  0.00            
ATOM   3117  H62 PSO X  16      39.720  65.820  35.310  0.00  0.00            
ATOM   3118  H63 PSO X  16      41.230  64.880  35.440  0.00  0.00            
ATOM   3119  H64 PSO X  16      36.000  67.220  34.580  0.00  0.00            
ATOM   3120  H65 PSO X  16      37.470  67.210  35.660  0.00  0.00            
ATOM   3121  H66 PSO X  16      40.320  64.000  28.870  0.00  0.00            
ATOM   3122  H67 PSO X  16      41.030  62.510  29.710  0.00  0.00            
ATOM   3123  H68 PSO X  16      47.880  74.700  35.510  0.00  0.00            
ATOM   3124  H69 PSO X  16      47.490  75.080  37.250  0.00  0.00            
ATOM   3125  H70 PSO X  16      49.680  58.130  40.390  0.00  0.00            
ATOM   3126  H71 PSO X  16      49.350  56.470  40.650  0.00  0.00            
ATOM   3127  H72 PSO X  16      34.380  70.390  38.760  0.00  0.00            
ATOM   3128  H73 PSO X  16      33.970  72.070  38.540  0.00  0.00            
ATOM   3129  H74 PSO X  16      40.870  67.540  34.040  0.00  0.00            
ATOM   3130  H75 PSO X  16      42.450  66.670  34.280  0.00  0.00            
ATOM   3131  H76 PSO X  16      35.360  68.870  36.890  0.00  0.00            
ATOM   3132  H77 PSO X  16      34.490  69.000  35.290  0.00  0.00            
ATOM   3133  H78 PSO X  16      39.960  65.340  30.720  0.00  0.00            
ATOM   3134  H79 PSO X  16      41.260  66.020  29.730  0.00  0.00            
ATOM   3135  H80 PSO X  16      46.480  72.890  37.720  0.00  0.00            
ATOM   3136  H81 PSO X  16      47.260  72.500  36.080  0.00  0.00            
ATOM   3137  H82 PSO X  16      46.710  56.940  40.660  0.00  0.00            
ATOM   3138  H83 PSO X  16      47.330  58.410  40.120  0.00  0.00            
ATOM   3139  H84 PSO X  16      35.430  71.290  35.230  0.00  0.00            
ATOM   3140  H85 PSO X  16      33.930  70.910  36.150  0.00  0.00            
ATOM   3141  H86 PSO X  16      42.740  65.920  31.790  0.00  0.00            
ATOM   3142  H87 PSO X  16      41.500  67.200  31.560  0.00  0.00            
ATOM   3143  H88 PSO X  16      45.420  57.940  42.590  0.00  0.00            
ATOM   3144  H89 PSO X  16      45.030  58.760  41.200  0.00  0.00            
ATOM   3145  H90 PSO X  16      44.300  71.970  36.700  0.00  0.00            
ATOM   3146  H91 PSO X  16      45.200  71.900  35.150  0.00  0.00            
ATOM   3147  H92 PSO X  16      45.430  59.550  44.220  0.00  0.00            
ATOM   3148  H93 PSO X  16      44.460  60.500  43.110  0.00  0.00            
ATOM   3149  H94 PSO X  16      45.390  61.800  44.860  0.00  0.00            
ATOM   3150  H95 PSO X  16      47.060  61.360  44.440  0.00  0.00            
ATOM   3151  H96 PSO X  16      45.460  68.360  35.880  0.00  0.00            
ATOM   3152  H97 PSO X  16      44.770  69.440  34.740  0.00  0.00            
ATOM   3153  H98 PSO X  16      43.080  70.110  36.630  0.00  0.00            
ATOM   3154  H99 PSO X  16      43.070  68.470  36.000  0.00  0.00            
ATOM   3155 H100 PSO X  16      44.210  63.030  43.570  0.00  0.00            
ATOM   3156 H101 PSO X  16      44.380  63.080  41.830  0.00  0.00            
ATOM   3157 H102 PSO X  16      45.600  65.130  43.620  0.00  0.00            
ATOM   3158 H103 PSO X  16      45.890  64.870  41.800  0.00  0.00            
ATOM   3159 H104 PSO X  16      42.910  69.940  39.110  0.00  0.00            
ATOM   3160 H105 PSO X  16      44.440  70.550  38.510  0.00  0.00            
ATOM   3161 H106 PSO X  16      44.980  68.110  40.060  0.00  0.00            
ATOM   3162 H107 PSO X  16      45.400  69.800  40.550  0.00  0.00            
ATOM   3163 H108 PSO X  16      43.980  67.280  43.520  0.00  0.00            
ATOM   3164 H109 PSO X  16      45.150  67.200  42.170  0.00  0.00            
ATOM   3165 H110 PSO X  16      43.130  67.130  40.530  0.00  0.00            
ATOM   3166 H111 PSO X  16      38.330  70.560  32.260  0.00  0.00            
ATOM   3167 H112 PSO X  16      44.030  60.980  30.160  0.00  0.00            
ATOM   3168 H113 PSO X  16      43.800  78.770  36.390  0.00  0.00            
ATOM   3169  C   PSO X  17      68.530  70.170  56.620  0.00  0.00            
ATOM   3170  C1  PSO X  17      87.330  68.240  56.510  0.00  0.00            
ATOM   3171  C2  PSO X  17      86.400  68.850  55.520  0.00  0.00            
ATOM   3172  C3  PSO X  17      84.970  68.510  55.950  0.00  0.00            
ATOM   3173  C4  PSO X  17      85.310  67.830  57.420  0.00  0.00            
ATOM   3174  C5  PSO X  17      61.430  59.970  58.620  0.00  0.00            
ATOM   3175  C6  PSO X  17      67.120  69.710  56.990  0.00  0.00            
ATOM   3176  C7  PSO X  17      60.510  60.730  59.720  0.00  0.00            
ATOM   3177  C8  PSO X  17      67.090  68.190  57.390  0.00  0.00            
ATOM   3178  C9  PSO X  17      60.980  62.200  60.070  0.00  0.00            
ATOM   3179  C10 PSO X  17      65.810  67.840  58.220  0.00  0.00            
ATOM   3180  C11 PSO X  17      62.530  62.550  59.930  0.00  0.00            
ATOM   3181  C12 PSO X  17      65.760  66.360  58.650  0.00  0.00            
ATOM   3182  C13 PSO X  17      62.810  64.130  59.680  0.00  0.00            
ATOM   3183  C14 PSO X  17      64.400  65.920  59.320  0.00  0.00            
ATOM   3184  C15 PSO X  17      64.270  64.410  59.360  0.00  0.00            
ATOM   3185  C16 PSO X  17      83.400  74.250  44.000  0.00  0.00            
ATOM   3186  C17 PSO X  17      71.870  77.950  58.120  0.00  0.00            
ATOM   3187  C18 PSO X  17      83.500  63.650  62.000  0.00  0.00            
ATOM   3188  C19 PSO X  17      70.500  69.570  55.410  0.00  0.00            
ATOM   3189  C20 PSO X  17      85.970  68.840  53.040  0.00  0.00            
ATOM   3190  C21 PSO X  17      82.840  69.550  56.140  0.00  0.00            
ATOM   3191  C22 PSO X  17      83.670  75.120  45.240  0.00  0.00            
ATOM   3192  C23 PSO X  17      72.210  77.440  56.700  0.00  0.00            
ATOM   3193  C24 PSO X  17      82.410  62.690  61.480  0.00  0.00            
ATOM   3194  C25 PSO X  17      71.310  68.850  56.600  0.00  0.00            
ATOM   3195  C26 PSO X  17      86.460  68.130  51.750  0.00  0.00            
ATOM   3196  C27 PSO X  17      82.100  70.780  55.860  0.00  0.00            
ATOM   3197  C28 PSO X  17      84.150  74.780  47.670  0.00  0.00            
ATOM   3198  C29 PSO X  17      74.060  76.270  55.540  0.00  0.00            
ATOM   3199  C30 PSO X  17      81.830  61.000  59.880  0.00  0.00            
ATOM   3200  C31 PSO X  17      73.440  69.790  56.080  0.00  0.00            
ATOM   3201  C32 PSO X  17      86.310  68.340  49.440  0.00  0.00            
ATOM   3202  C33 PSO X  17      79.890  71.770  55.530  0.00  0.00            
ATOM   3203  C34 PSO X  17      84.260  73.700  48.770  0.00  0.00            
ATOM   3204  C35 PSO X  17      75.440  75.660  55.880  0.00  0.00            
ATOM   3205  C36 PSO X  17      82.490  60.210  58.620  0.00  0.00            
ATOM   3206  C37 PSO X  17      73.820  70.270  57.530  0.00  0.00            
ATOM   3207  C38 PSO X  17      86.260  69.470  48.420  0.00  0.00            
ATOM   3208  C39 PSO X  17      78.640  71.570  54.670  0.00  0.00            
ATOM   3209  C40 PSO X  17      86.480  72.720  48.810  0.00  0.00            
ATOM   3210  C41 PSO X  17      75.460  73.450  54.910  0.00  0.00            
ATOM   3211  C42 PSO X  17      84.440  58.940  57.800  0.00  0.00            
ATOM   3212  C43 PSO X  17      75.570  71.270  58.750  0.00  0.00            
ATOM   3213  C44 PSO X  17      87.350  71.610  48.180  0.00  0.00            
ATOM   3214  C45 PSO X  17      76.530  72.540  54.280  0.00  0.00            
ATOM   3215  C46 PSO X  17      77.170  71.160  58.800  0.00  0.00            
ATOM   3216  C47 PSO X  17      85.010  59.790  56.730  0.00  0.00            
ATOM   3217  C48 PSO X  17      79.020  69.530  58.640  0.00  0.00            
ATOM   3218  C49 PSO X  17      79.330  68.120  59.140  0.00  0.00            
ATOM   3219  C50 PSO X  17      86.950  61.070  56.070  0.00  0.00            
ATOM   3220  C51 PSO X  17      86.430  62.530  55.800  0.00  0.00            
ATOM   3221  C52 PSO X  17      81.190  66.730  59.860  0.00  0.00            
ATOM   3222  C53 PSO X  17      81.730  65.850  58.670  0.00  0.00            
ATOM   3223  C54 PSO X  17      86.930  63.850  57.900  0.00  0.00            
ATOM   3224  C55 PSO X  17      86.100  64.540  59.010  0.00  0.00            
ATOM   3225  C56 PSO X  17      83.700  65.760  57.290  0.00  0.00            
ATOM   3226  C57 PSO X  17      85.210  66.310  57.480  0.00  0.00            
ATOM   3227  O   PSO X  17      69.150  70.800  57.400  0.00  0.00            
ATOM   3228  O1  PSO X  17      86.600  68.270  57.710  0.00  0.00            
ATOM   3229  O2  PSO X  17      82.580  74.920  43.030  0.00  0.00            
ATOM   3230  O3  PSO X  17      72.750  78.990  58.620  0.00  0.00            
ATOM   3231  O4  PSO X  17      83.230  64.180  63.280  0.00  0.00            
ATOM   3232  O5  PSO X  17      69.120  69.430  55.630  0.00  0.00            
ATOM   3233  O6  PSO X  17      86.710  68.310  54.180  0.00  0.00            
ATOM   3234  O7  PSO X  17      84.320  69.780  56.010  0.00  0.00            
ATOM   3235  O8  PSO X  17      83.960  74.160  46.380  0.00  0.00            
ATOM   3236  O9  PSO X  17      73.540  76.830  56.700  0.00  0.00            
ATOM   3237  O10 PSO X  17      82.850  61.870  60.470  0.00  0.00            
ATOM   3238  O11 PSO X  17      72.630  68.650  56.140  0.00  0.00            
ATOM   3239  O12 PSO X  17      85.920  68.890  50.730  0.00  0.00            
ATOM   3240  O13 PSO X  17      80.740  70.500  55.480  0.00  0.00            
ATOM   3241  O14 PSO X  17      85.200  72.640  48.300  0.00  0.00            
ATOM   3242  O15 PSO X  17      75.930  74.800  54.800  0.00  0.00            
ATOM   3243  O16 PSO X  17      83.890  59.670  58.880  0.00  0.00            
ATOM   3244  O17 PSO X  17      75.080  70.950  57.460  0.00  0.00            
ATOM   3245  O18 PSO X  17      87.330  70.340  48.780  0.00  0.00            
ATOM   3246  O19 PSO X  17      77.690  72.560  55.060  0.00  0.00            
ATOM   3247  O20 PSO X  17      77.580  69.730  58.730  0.00  0.00            
ATOM   3248  O21 PSO X  17      86.190  60.450  57.180  0.00  0.00            
ATOM   3249  O22 PSO X  17      80.770  68.030  59.430  0.00  0.00            
ATOM   3250  O23 PSO X  17      85.990  63.200  57.070  0.00  0.00            
ATOM   3251  O24 PSO X  17      82.960  66.440  58.260  0.00  0.00            
ATOM   3252  O25 PSO X  17      85.900  65.930  58.660  0.00  0.00            
ATOM   3253  H   PSO X  17      88.210  68.880  56.620  0.00  0.00            
ATOM   3254  H1  PSO X  17      87.650  67.290  56.080  0.00  0.00            
ATOM   3255  H2  PSO X  17      86.470  69.950  55.560  0.00  0.00            
ATOM   3256  H3  PSO X  17      84.510  67.860  55.200  0.00  0.00            
ATOM   3257  H4  PSO X  17      84.630  68.300  58.130  0.00  0.00            
ATOM   3258  H5  PSO X  17      60.930  59.040  58.340  0.00  0.00            
ATOM   3259  H6  PSO X  17      61.510  60.530  57.680  0.00  0.00            
ATOM   3260  H7  PSO X  17      62.470  59.860  58.960  0.00  0.00            
ATOM   3261  H8  PSO X  17      66.450  69.910  56.140  0.00  0.00            
ATOM   3262  H9  PSO X  17      66.710  70.280  57.830  0.00  0.00            
ATOM   3263  H10 PSO X  17      60.520  60.050  60.580  0.00  0.00            
ATOM   3264  H11 PSO X  17      59.510  60.840  59.280  0.00  0.00            
ATOM   3265  H12 PSO X  17      68.040  68.070  57.920  0.00  0.00            
ATOM   3266  H13 PSO X  17      67.150  67.580  56.480  0.00  0.00            
ATOM   3267  H14 PSO X  17      60.470  62.510  60.990  0.00  0.00            
ATOM   3268  H15 PSO X  17      60.480  62.810  59.300  0.00  0.00            
ATOM   3269  H16 PSO X  17      65.760  68.440  59.130  0.00  0.00            
ATOM   3270  H17 PSO X  17      64.910  68.040  57.620  0.00  0.00            
ATOM   3271  H18 PSO X  17      63.070  62.230  60.830  0.00  0.00            
ATOM   3272  H19 PSO X  17      62.920  62.000  59.060  0.00  0.00            
ATOM   3273  H20 PSO X  17      66.570  66.090  59.330  0.00  0.00            
ATOM   3274  H21 PSO X  17      65.930  65.760  57.750  0.00  0.00            
ATOM   3275  H22 PSO X  17      62.150  64.600  58.940  0.00  0.00            
ATOM   3276  H23 PSO X  17      62.590  64.570  60.660  0.00  0.00            
ATOM   3277  H24 PSO X  17      64.570  66.340  60.330  0.00  0.00            
ATOM   3278  H25 PSO X  17      63.630  66.310  58.650  0.00  0.00            
ATOM   3279  H26 PSO X  17      64.590  63.940  58.430  0.00  0.00            
ATOM   3280  H27 PSO X  17      64.950  64.030  60.130  0.00  0.00            
ATOM   3281  H28 PSO X  17      84.380  73.960  43.600  0.00  0.00            
ATOM   3282  H29 PSO X  17      82.840  73.360  44.300  0.00  0.00            
ATOM   3283  H30 PSO X  17      70.830  78.290  58.200  0.00  0.00            
ATOM   3284  H31 PSO X  17      71.880  77.070  58.770  0.00  0.00            
ATOM   3285  H32 PSO X  17      84.430  63.070  62.050  0.00  0.00            
ATOM   3286  H33 PSO X  17      83.770  64.410  61.260  0.00  0.00            
ATOM   3287  H34 PSO X  17      70.760  70.620  55.230  0.00  0.00            
ATOM   3288  H35 PSO X  17      70.830  69.100  54.470  0.00  0.00            
ATOM   3289  H36 PSO X  17      86.140  69.910  52.920  0.00  0.00            
ATOM   3290  H37 PSO X  17      84.890  68.810  53.240  0.00  0.00            
ATOM   3291  H38 PSO X  17      82.670  69.170  57.150  0.00  0.00            
ATOM   3292  H39 PSO X  17      82.510  68.740  55.480  0.00  0.00            
ATOM   3293  H40 PSO X  17      84.530  75.780  45.070  0.00  0.00            
ATOM   3294  H41 PSO X  17      82.770  75.720  45.450  0.00  0.00            
ATOM   3295  H42 PSO X  17      71.430  76.740  56.380  0.00  0.00            
ATOM   3296  H43 PSO X  17      72.130  78.240  55.960  0.00  0.00            
ATOM   3297  H44 PSO X  17      82.020  62.060  62.290  0.00  0.00            
ATOM   3298  H45 PSO X  17      81.550  63.310  61.220  0.00  0.00            
ATOM   3299  H46 PSO X  17      71.210  69.440  57.520  0.00  0.00            
ATOM   3300  H47 PSO X  17      70.940  67.830  56.780  0.00  0.00            
ATOM   3301  H48 PSO X  17      87.560  68.130  51.730  0.00  0.00            
ATOM   3302  H49 PSO X  17      86.050  67.110  51.770  0.00  0.00            
ATOM   3303  H50 PSO X  17      82.030  71.370  56.780  0.00  0.00            
ATOM   3304  H51 PSO X  17      82.580  71.440  55.130  0.00  0.00            
ATOM   3305  H52 PSO X  17      83.290  75.440  47.840  0.00  0.00            
ATOM   3306  H53 PSO X  17      85.120  75.300  47.670  0.00  0.00            
ATOM   3307  H54 PSO X  17      74.260  77.010  54.760  0.00  0.00            
ATOM   3308  H55 PSO X  17      73.390  75.470  55.200  0.00  0.00            
ATOM   3309  H56 PSO X  17      80.950  61.550  59.540  0.00  0.00            
ATOM   3310  H57 PSO X  17      81.530  60.190  60.560  0.00  0.00            
ATOM   3311  H58 PSO X  17      73.010  70.620  55.510  0.00  0.00            
ATOM   3312  H59 PSO X  17      74.350  69.610  55.510  0.00  0.00            
ATOM   3313  H60 PSO X  17      85.660  67.510  49.130  0.00  0.00            
ATOM   3314  H61 PSO X  17      87.330  67.930  49.370  0.00  0.00            
ATOM   3315  H62 PSO X  17      80.550  72.570  55.170  0.00  0.00            
ATOM   3316  H63 PSO X  17      79.700  71.870  56.610  0.00  0.00            
ATOM   3317  H64 PSO X  17      84.570  74.140  49.730  0.00  0.00            
ATOM   3318  H65 PSO X  17      83.250  73.330  48.970  0.00  0.00            
ATOM   3319  H66 PSO X  17      76.140  76.480  56.050  0.00  0.00            
ATOM   3320  H67 PSO X  17      75.490  75.070  56.810  0.00  0.00            
ATOM   3321  H68 PSO X  17      81.810  59.370  58.380  0.00  0.00            
ATOM   3322  H69 PSO X  17      82.510  60.760  57.670  0.00  0.00            
ATOM   3323  H70 PSO X  17      72.980  70.870  57.910  0.00  0.00            
ATOM   3324  H71 PSO X  17      73.920  69.390  58.170  0.00  0.00            
ATOM   3325  H72 PSO X  17      86.360  69.120  47.390  0.00  0.00            
ATOM   3326  H73 PSO X  17      85.250  69.910  48.430  0.00  0.00            
ATOM   3327  H74 PSO X  17      78.870  71.580  53.590  0.00  0.00            
ATOM   3328  H75 PSO X  17      78.240  70.580  54.910  0.00  0.00            
ATOM   3329  H76 PSO X  17      86.460  72.660  49.910  0.00  0.00            
ATOM   3330  H77 PSO X  17      86.950  73.660  48.500  0.00  0.00            
ATOM   3331  H78 PSO X  17      74.530  73.270  54.360  0.00  0.00            
ATOM   3332  H79 PSO X  17      75.360  73.190  55.970  0.00  0.00            
ATOM   3333  H80 PSO X  17      83.640  58.310  57.390  0.00  0.00            
ATOM   3334  H81 PSO X  17      85.260  58.330  58.200  0.00  0.00            
ATOM   3335  H82 PSO X  17      75.140  70.570  59.480  0.00  0.00            
ATOM   3336  H83 PSO X  17      75.310  72.310  58.990  0.00  0.00            
ATOM   3337  H84 PSO X  17      87.120  71.550  47.110  0.00  0.00            
ATOM   3338  H85 PSO X  17      88.360  72.030  48.300  0.00  0.00            
ATOM   3339  H86 PSO X  17      76.190  71.490  54.210  0.00  0.00            
ATOM   3340  H87 PSO X  17      76.690  72.890  53.260  0.00  0.00            
ATOM   3341  H88 PSO X  17      77.530  71.720  57.930  0.00  0.00            
ATOM   3342  H89 PSO X  17      77.540  71.510  59.780  0.00  0.00            
ATOM   3343  H90 PSO X  17      85.270  59.100  55.920  0.00  0.00            
ATOM   3344  H91 PSO X  17      84.260  60.490  56.340  0.00  0.00            
ATOM   3345  H92 PSO X  17      79.580  70.270  59.220  0.00  0.00            
ATOM   3346  H93 PSO X  17      79.410  69.580  57.620  0.00  0.00            
ATOM   3347  H94 PSO X  17      78.760  67.950  60.060  0.00  0.00            
ATOM   3348  H95 PSO X  17      79.100  67.390  58.360  0.00  0.00            
ATOM   3349  H96 PSO X  17      86.950  60.510  55.130  0.00  0.00            
ATOM   3350  H97 PSO X  17      88.010  61.200  56.320  0.00  0.00            
ATOM   3351  H98 PSO X  17      87.240  63.140  55.390  0.00  0.00            
ATOM   3352  H99 PSO X  17      85.600  62.590  55.090  0.00  0.00            
ATOM   3353 H100 PSO X  17      80.350  66.240  60.360  0.00  0.00            
ATOM   3354 H101 PSO X  17      81.980  66.870  60.610  0.00  0.00            
ATOM   3355 H102 PSO X  17      81.820  64.810  59.030  0.00  0.00            
ATOM   3356 H103 PSO X  17      80.960  65.830  57.890  0.00  0.00            
ATOM   3357 H104 PSO X  17      87.520  64.580  57.340  0.00  0.00            
ATOM   3358 H105 PSO X  17      87.570  63.030  58.260  0.00  0.00            
ATOM   3359 H106 PSO X  17      85.170  64.000  59.210  0.00  0.00            
ATOM   3360 H107 PSO X  17      86.600  64.500  59.980  0.00  0.00            
ATOM   3361 H108 PSO X  17      83.770  64.670  57.380  0.00  0.00            
ATOM   3362 H109 PSO X  17      83.500  66.070  56.260  0.00  0.00            
ATOM   3363 H110 PSO X  17      85.840  65.920  56.670  0.00  0.00            
ATOM   3364 H111 PSO X  17      83.020  75.750  42.790  0.00  0.00            
ATOM   3365 H112 PSO X  17      72.170  79.760  58.720  0.00  0.00            
ATOM   3366 H113 PSO X  17      83.910  63.930  63.940  0.00  0.00            
ATOM   3367  C   PSO X  18      62.000  46.060  60.140  0.00  0.00            
ATOM   3368  C1  PSO X  18      67.080  30.780  55.250  0.00  0.00            
ATOM   3369  C2  PSO X  18      67.140  31.320  56.690  0.00  0.00            
ATOM   3370  C3  PSO X  18      66.070  32.290  56.720  0.00  0.00            
ATOM   3371  C4  PSO X  18      65.060  31.770  55.630  0.00  0.00            
ATOM   3372  C5  PSO X  18      69.750  55.460  62.760  0.00  0.00            
ATOM   3373  C6  PSO X  18      62.660  47.230  60.700  0.00  0.00            
ATOM   3374  C7  PSO X  18      68.980  54.710  61.630  0.00  0.00            
ATOM   3375  C8  PSO X  18      62.060  48.610  60.240  0.00  0.00            
ATOM   3376  C9  PSO X  18      67.570  54.270  62.170  0.00  0.00            
ATOM   3377  C10 PSO X  18      62.850  49.900  60.780  0.00  0.00            
ATOM   3378  C11 PSO X  18      66.650  53.530  61.150  0.00  0.00            
ATOM   3379  C12 PSO X  18      62.150  51.240  60.540  0.00  0.00            
ATOM   3380  C13 PSO X  18      65.220  53.420  61.790  0.00  0.00            
ATOM   3381  C14 PSO X  18      62.870  52.400  61.270  0.00  0.00            
ATOM   3382  C15 PSO X  18      64.320  52.740  60.780  0.00  0.00            
ATOM   3383  C16 PSO X  18      70.350  37.500  60.210  0.00  0.00            
ATOM   3384  C17 PSO X  18      67.010  31.970  64.350  0.00  0.00            
ATOM   3385  C18 PSO X  18      66.060  48.370  51.700  0.00  0.00            
ATOM   3386  C19 PSO X  18      61.880  44.690  58.080  0.00  0.00            
ATOM   3387  C20 PSO X  18      69.410  30.970  57.450  0.00  0.00            
ATOM   3388  C21 PSO X  18      66.100  32.410  59.260  0.00  0.00            
ATOM   3389  C22 PSO X  18      68.900  37.100  59.780  0.00  0.00            
ATOM   3390  C23 PSO X  18      65.780  31.280  64.920  0.00  0.00            
ATOM   3391  C24 PSO X  18      66.780  47.330  52.480  0.00  0.00            
ATOM   3392  C25 PSO X  18      62.800  44.790  56.840  0.00  0.00            
ATOM   3393  C26 PSO X  18      70.770  31.660  57.680  0.00  0.00            
ATOM   3394  C27 PSO X  18      65.190  32.730  60.480  0.00  0.00            
ATOM   3395  C28 PSO X  18      68.870  35.700  57.820  0.00  0.00            
ATOM   3396  C29 PSO X  18      64.290  29.410  64.210  0.00  0.00            
ATOM   3397  C30 PSO X  18      66.730  45.100  53.150  0.00  0.00            
ATOM   3398  C31 PSO X  18      62.920  42.360  56.230  0.00  0.00            
ATOM   3399  C32 PSO X  18      72.390  33.100  56.840  0.00  0.00            
ATOM   3400  C33 PSO X  18      63.590  34.310  61.210  0.00  0.00            
ATOM   3401  C34 PSO X  18      68.750  35.650  56.320  0.00  0.00            
ATOM   3402  C35 PSO X  18      63.510  29.070  62.920  0.00  0.00            
ATOM   3403  C36 PSO X  18      66.170  43.660  52.980  0.00  0.00            
ATOM   3404  C37 PSO X  18      62.160  41.540  55.120  0.00  0.00            
ATOM   3405  C38 PSO X  18      73.020  33.620  55.510  0.00  0.00            
ATOM   3406  C39 PSO X  18      62.620  33.310  61.760  0.00  0.00            
ATOM   3407  C40 PSO X  18      70.250  36.020  54.520  0.00  0.00            
ATOM   3408  C41 PSO X  18      62.070  30.230  61.280  0.00  0.00            
ATOM   3409  C42 PSO X  18      67.800  42.360  54.210  0.00  0.00            
ATOM   3410  C43 PSO X  18      62.130  39.310  56.270  0.00  0.00            
ATOM   3411  C44 PSO X  18      71.110  34.760  54.500  0.00  0.00            
ATOM   3412  C45 PSO X  18      61.090  31.500  61.150  0.00  0.00            
ATOM   3413  C46 PSO X  18      60.740  38.710  56.170  0.00  0.00            
ATOM   3414  C47 PSO X  18      67.110  41.040  54.860  0.00  0.00            
ATOM   3415  C48 PSO X  18      59.210  37.300  54.880  0.00  0.00            
ATOM   3416  C49 PSO X  18      59.110  36.700  53.450  0.00  0.00            
ATOM   3417  C50 PSO X  18      66.970  38.710  54.480  0.00  0.00            
ATOM   3418  C51 PSO X  18      66.590  37.720  53.320  0.00  0.00            
ATOM   3419  C52 PSO X  18      60.470  34.660  53.510  0.00  0.00            
ATOM   3420  C53 PSO X  18      61.960  34.240  53.410  0.00  0.00            
ATOM   3421  C54 PSO X  18      66.300  35.370  53.050  0.00  0.00            
ATOM   3422  C55 PSO X  18      66.040  33.990  53.750  0.00  0.00            
ATOM   3423  C56 PSO X  18      63.310  32.290  53.660  0.00  0.00            
ATOM   3424  C57 PSO X  18      64.160  32.850  54.890  0.00  0.00            
ATOM   3425  O   PSO X  18      61.460  45.240  60.810  0.00  0.00            
ATOM   3426  O1  PSO X  18      65.820  31.140  54.660  0.00  0.00            
ATOM   3427  O2  PSO X  18      71.370  36.450  60.140  0.00  0.00            
ATOM   3428  O3  PSO X  18      67.990  31.020  63.990  0.00  0.00            
ATOM   3429  O4  PSO X  18      64.740  48.550  52.240  0.00  0.00            
ATOM   3430  O5  PSO X  18      62.150  45.920  58.790  0.00  0.00            
ATOM   3431  O6  PSO X  18      68.370  31.960  57.030  0.00  0.00            
ATOM   3432  O7  PSO X  18      65.380  32.350  57.990  0.00  0.00            
ATOM   3433  O8  PSO X  18      68.860  36.990  58.330  0.00  0.00            
ATOM   3434  O9  PSO X  18      65.330  30.380  63.870  0.00  0.00            
ATOM   3435  O10 PSO X  18      66.050  46.110  52.370  0.00  0.00            
ATOM   3436  O11 PSO X  18      62.480  43.680  55.930  0.00  0.00            
ATOM   3437  O12 PSO X  18      71.090  32.620  56.630  0.00  0.00            
ATOM   3438  O13 PSO X  18      64.290  33.720  60.190  0.00  0.00            
ATOM   3439  O14 PSO X  18      69.840  36.410  55.860  0.00  0.00            
ATOM   3440  O15 PSO X  18      62.800  30.250  62.590  0.00  0.00            
ATOM   3441  O16 PSO X  18      67.190  42.650  52.920  0.00  0.00            
ATOM   3442  O17 PSO X  18      62.520  40.100  55.090  0.00  0.00            
ATOM   3443  O18 PSO X  18      72.380  34.930  55.220  0.00  0.00            
ATOM   3444  O19 PSO X  18      61.820  32.650  60.760  0.00  0.00            
ATOM   3445  O20 PSO X  18      60.570  37.700  55.090  0.00  0.00            
ATOM   3446  O21 PSO X  18      67.310  39.980  53.900  0.00  0.00            
ATOM   3447  O22 PSO X  18      60.350  36.040  53.100  0.00  0.00            
ATOM   3448  O23 PSO X  18      66.490  36.410  54.000  0.00  0.00            
ATOM   3449  O24 PSO X  18      62.010  32.830  53.700  0.00  0.00            
ATOM   3450  O25 PSO X  18      64.840  34.060  54.530  0.00  0.00            
ATOM   3451  H   PSO X  18      67.380  29.730  55.190  0.00  0.00            
ATOM   3452  H1  PSO X  18      67.900  31.270  54.710  0.00  0.00            
ATOM   3453  H2  PSO X  18      66.870  30.560  57.450  0.00  0.00            
ATOM   3454  H3  PSO X  18      66.400  33.310  56.480  0.00  0.00            
ATOM   3455  H4  PSO X  18      64.310  31.070  56.020  0.00  0.00            
ATOM   3456  H5  PSO X  18      69.960  54.760  63.570  0.00  0.00            
ATOM   3457  H6  PSO X  18      70.610  55.820  62.180  0.00  0.00            
ATOM   3458  H7  PSO X  18      69.190  56.370  63.010  0.00  0.00            
ATOM   3459  H8  PSO X  18      63.730  47.330  60.490  0.00  0.00            
ATOM   3460  H9  PSO X  18      62.670  47.230  61.800  0.00  0.00            
ATOM   3461  H10 PSO X  18      69.540  53.820  61.300  0.00  0.00            
ATOM   3462  H11 PSO X  18      68.890  55.500  60.870  0.00  0.00            
ATOM   3463  H12 PSO X  18      61.030  48.650  60.640  0.00  0.00            
ATOM   3464  H13 PSO X  18      62.170  48.610  59.150  0.00  0.00            
ATOM   3465  H14 PSO X  18      66.950  55.050  62.640  0.00  0.00            
ATOM   3466  H15 PSO X  18      67.840  53.530  62.940  0.00  0.00            
ATOM   3467  H16 PSO X  18      63.150  49.910  61.830  0.00  0.00            
ATOM   3468  H17 PSO X  18      63.840  49.890  60.300  0.00  0.00            
ATOM   3469  H18 PSO X  18      66.650  54.200  60.280  0.00  0.00            
ATOM   3470  H19 PSO X  18      67.160  52.590  60.910  0.00  0.00            
ATOM   3471  H20 PSO X  18      61.120  51.240  60.910  0.00  0.00            
ATOM   3472  H21 PSO X  18      62.050  51.580  59.500  0.00  0.00            
ATOM   3473  H22 PSO X  18      65.270  52.750  62.660  0.00  0.00            
ATOM   3474  H23 PSO X  18      64.840  54.400  62.100  0.00  0.00            
ATOM   3475  H24 PSO X  18      62.210  53.280  61.240  0.00  0.00            
ATOM   3476  H25 PSO X  18      62.960  51.980  62.280  0.00  0.00            
ATOM   3477  H26 PSO X  18      64.810  51.770  60.610  0.00  0.00            
ATOM   3478  H27 PSO X  18      64.330  53.220  59.800  0.00  0.00            
ATOM   3479  H28 PSO X  18      70.750  38.320  59.610  0.00  0.00            
ATOM   3480  H29 PSO X  18      70.270  37.900  61.230  0.00  0.00            
ATOM   3481  H30 PSO X  18      66.680  32.560  63.490  0.00  0.00            
ATOM   3482  H31 PSO X  18      67.410  32.720  65.050  0.00  0.00            
ATOM   3483  H32 PSO X  18      66.620  49.300  51.880  0.00  0.00            
ATOM   3484  H33 PSO X  18      66.210  48.210  50.620  0.00  0.00            
ATOM   3485  H34 PSO X  18      60.820  44.690  57.790  0.00  0.00            
ATOM   3486  H35 PSO X  18      62.100  43.830  58.710  0.00  0.00            
ATOM   3487  H36 PSO X  18      69.570  30.150  56.740  0.00  0.00            
ATOM   3488  H37 PSO X  18      69.150  30.510  58.420  0.00  0.00            
ATOM   3489  H38 PSO X  18      67.020  33.010  59.270  0.00  0.00            
ATOM   3490  H39 PSO X  18      66.600  31.440  59.420  0.00  0.00            
ATOM   3491  H40 PSO X  18      68.600  36.160  60.260  0.00  0.00            
ATOM   3492  H41 PSO X  18      68.100  37.820  60.020  0.00  0.00            
ATOM   3493  H42 PSO X  18      66.110  30.720  65.790  0.00  0.00            
ATOM   3494  H43 PSO X  18      65.000  31.950  65.310  0.00  0.00            
ATOM   3495  H44 PSO X  18      67.820  47.230  52.130  0.00  0.00            
ATOM   3496  H45 PSO X  18      66.770  47.620  53.540  0.00  0.00            
ATOM   3497  H46 PSO X  18      62.550  45.750  56.370  0.00  0.00            
ATOM   3498  H47 PSO X  18      63.850  44.690  57.150  0.00  0.00            
ATOM   3499  H48 PSO X  18      70.860  32.180  58.640  0.00  0.00            
ATOM   3500  H49 PSO X  18      71.510  30.850  57.710  0.00  0.00            
ATOM   3501  H50 PSO X  18      64.610  31.810  60.640  0.00  0.00            
ATOM   3502  H51 PSO X  18      65.810  32.970  61.350  0.00  0.00            
ATOM   3503  H52 PSO X  18      68.000  35.170  58.230  0.00  0.00            
ATOM   3504  H53 PSO X  18      69.730  35.080  58.110  0.00  0.00            
ATOM   3505  H54 PSO X  18      63.700  29.760  65.070  0.00  0.00            
ATOM   3506  H55 PSO X  18      64.850  28.550  64.590  0.00  0.00            
ATOM   3507  H56 PSO X  18      66.840  45.540  54.150  0.00  0.00            
ATOM   3508  H57 PSO X  18      67.790  45.090  52.860  0.00  0.00            
ATOM   3509  H58 PSO X  18      62.470  42.080  57.190  0.00  0.00            
ATOM   3510  H59 PSO X  18      64.010  42.250  56.200  0.00  0.00            
ATOM   3511  H60 PSO X  18      73.070  32.320  57.220  0.00  0.00            
ATOM   3512  H61 PSO X  18      72.320  33.880  57.600  0.00  0.00            
ATOM   3513  H62 PSO X  18      63.190  35.290  60.930  0.00  0.00            
ATOM   3514  H63 PSO X  18      64.340  34.610  61.950  0.00  0.00            
ATOM   3515  H64 PSO X  18      68.750  34.630  55.900  0.00  0.00            
ATOM   3516  H65 PSO X  18      67.810  36.140  56.040  0.00  0.00            
ATOM   3517  H66 PSO X  18      64.160  28.800  62.070  0.00  0.00            
ATOM   3518  H67 PSO X  18      62.770  28.300  63.170  0.00  0.00            
ATOM   3519  H68 PSO X  18      65.400  43.300  53.670  0.00  0.00            
ATOM   3520  H69 PSO X  18      65.680  43.720  52.000  0.00  0.00            
ATOM   3521  H70 PSO X  18      61.070  41.610  55.250  0.00  0.00            
ATOM   3522  H71 PSO X  18      62.330  41.930  54.110  0.00  0.00            
ATOM   3523  H72 PSO X  18      74.090  33.750  55.740  0.00  0.00            
ATOM   3524  H73 PSO X  18      72.920  32.890  54.700  0.00  0.00            
ATOM   3525  H74 PSO X  18      63.160  32.710  62.500  0.00  0.00            
ATOM   3526  H75 PSO X  18      61.890  33.890  62.340  0.00  0.00            
ATOM   3527  H76 PSO X  18      70.830  36.770  53.970  0.00  0.00            
ATOM   3528  H77 PSO X  18      69.440  35.870  53.800  0.00  0.00            
ATOM   3529  H78 PSO X  18      61.430  29.340  61.190  0.00  0.00            
ATOM   3530  H79 PSO X  18      62.760  30.250  60.420  0.00  0.00            
ATOM   3531  H80 PSO X  18      67.790  43.180  54.930  0.00  0.00            
ATOM   3532  H81 PSO X  18      68.830  42.070  53.980  0.00  0.00            
ATOM   3533  H82 PSO X  18      62.210  39.930  57.170  0.00  0.00            
ATOM   3534  H83 PSO X  18      62.830  38.500  56.490  0.00  0.00            
ATOM   3535  H84 PSO X  18      70.480  33.980  54.940  0.00  0.00            
ATOM   3536  H85 PSO X  18      71.320  34.320  53.520  0.00  0.00            
ATOM   3537  H86 PSO X  18      60.330  31.250  60.390  0.00  0.00            
ATOM   3538  H87 PSO X  18      60.730  31.560  62.180  0.00  0.00            
ATOM   3539  H88 PSO X  18      60.630  38.140  57.100  0.00  0.00            
ATOM   3540  H89 PSO X  18      59.970  39.490  56.090  0.00  0.00            
ATOM   3541  H90 PSO X  18      67.760  40.850  55.730  0.00  0.00            
ATOM   3542  H91 PSO X  18      66.100  41.240  55.220  0.00  0.00            
ATOM   3543  H92 PSO X  18      58.600  38.210  54.880  0.00  0.00            
ATOM   3544  H93 PSO X  18      58.960  36.510  55.590  0.00  0.00            
ATOM   3545  H94 PSO X  18      58.260  36.010  53.360  0.00  0.00            
ATOM   3546  H95 PSO X  18      58.850  37.500  52.740  0.00  0.00            
ATOM   3547  H96 PSO X  18      66.110  38.800  55.170  0.00  0.00            
ATOM   3548  H97 PSO X  18      67.770  38.350  55.140  0.00  0.00            
ATOM   3549  H98 PSO X  18      65.640  38.030  52.860  0.00  0.00            
ATOM   3550  H99 PSO X  18      67.450  37.650  52.640  0.00  0.00            
ATOM   3551 H100 PSO X  18      59.850  34.050  52.840  0.00  0.00            
ATOM   3552 H101 PSO X  18      60.060  34.540  54.520  0.00  0.00            
ATOM   3553 H102 PSO X  18      62.400  34.510  52.440  0.00  0.00            
ATOM   3554 H103 PSO X  18      62.560  34.870  54.070  0.00  0.00            
ATOM   3555 H104 PSO X  18      67.270  35.250  52.540  0.00  0.00            
ATOM   3556 H105 PSO X  18      65.460  35.600  52.380  0.00  0.00            
ATOM   3557 H106 PSO X  18      65.970  33.210  52.990  0.00  0.00            
ATOM   3558 H107 PSO X  18      66.920  33.770  54.360  0.00  0.00            
ATOM   3559 H108 PSO X  18      63.200  31.210  53.840  0.00  0.00            
ATOM   3560 H109 PSO X  18      63.910  32.480  52.760  0.00  0.00            
ATOM   3561 H110 PSO X  18      63.420  33.070  55.670  0.00  0.00            
ATOM   3562 H111 PSO X  18      71.680  36.350  59.220  0.00  0.00            
ATOM   3563 H112 PSO X  18      67.830  30.210  64.500  0.00  0.00            
ATOM   3564 H113 PSO X  18      64.490  47.620  52.410  0.00  0.00            
ATOM   3565  C   PSO X  19      79.130  66.800  47.650  0.00  0.00            
ATOM   3566  C1  PSO X  19      66.540  74.740  41.120  0.00  0.00            
ATOM   3567  C2  PSO X  19      65.590  74.470  39.930  0.00  0.00            
ATOM   3568  C3  PSO X  19      65.010  73.120  40.240  0.00  0.00            
ATOM   3569  C4  PSO X  19      65.910  72.480  41.270  0.00  0.00            
ATOM   3570  C5  PSO X  19      73.500  59.680  56.270  0.00  0.00            
ATOM   3571  C6  PSO X  19      78.760  65.370  48.180  0.00  0.00            
ATOM   3572  C7  PSO X  19      73.590  61.250  56.390  0.00  0.00            
ATOM   3573  C8  PSO X  19      78.630  65.380  49.680  0.00  0.00            
ATOM   3574  C9  PSO X  19      74.110  61.930  55.150  0.00  0.00            
ATOM   3575  C10 PSO X  19      77.940  64.160  50.210  0.00  0.00            
ATOM   3576  C11 PSO X  19      75.660  61.830  55.010  0.00  0.00            
ATOM   3577  C12 PSO X  19      78.110  63.900  51.730  0.00  0.00            
ATOM   3578  C13 PSO X  19      76.180  62.010  53.610  0.00  0.00            
ATOM   3579  C14 PSO X  19      78.120  62.400  52.070  0.00  0.00            
ATOM   3580  C15 PSO X  19      77.720  62.120  53.520  0.00  0.00            
ATOM   3581  C16 PSO X  19      56.390  73.860  33.040  0.00  0.00            
ATOM   3582  C17 PSO X  19      63.150  83.150  45.210  0.00  0.00            
ATOM   3583  C18 PSO X  19      71.470  62.200  40.870  0.00  0.00            
ATOM   3584  C19 PSO X  19      78.460  69.080  47.550  0.00  0.00            
ATOM   3585  C20 PSO X  19      66.020  75.010  37.600  0.00  0.00            
ATOM   3586  C21 PSO X  19      62.650  72.400  40.420  0.00  0.00            
ATOM   3587  C22 PSO X  19      56.470  75.310  33.580  0.00  0.00            
ATOM   3588  C23 PSO X  19      62.580  81.680  44.810  0.00  0.00            
ATOM   3589  C24 PSO X  19      70.060  61.950  40.490  0.00  0.00            
ATOM   3590  C25 PSO X  19      78.070  69.170  46.080  0.00  0.00            
ATOM   3591  C26 PSO X  19      64.660  74.570  37.070  0.00  0.00            
ATOM   3592  C27 PSO X  19      61.730  72.900  39.240  0.00  0.00            
ATOM   3593  C28 PSO X  19      58.030  76.610  34.750  0.00  0.00            
ATOM   3594  C29 PSO X  19      61.470  80.600  42.900  0.00  0.00            
ATOM   3595  C30 PSO X  19      67.910  62.830  40.830  0.00  0.00            
ATOM   3596  C31 PSO X  19      76.190  69.290  44.640  0.00  0.00            
ATOM   3597  C32 PSO X  19      64.590  76.520  35.540  0.00  0.00            
ATOM   3598  C33 PSO X  19      60.800  74.820  38.270  0.00  0.00            
ATOM   3599  C34 PSO X  19      59.540  76.950  34.900  0.00  0.00            
ATOM   3600  C35 PSO X  19      62.240  79.260  42.750  0.00  0.00            
ATOM   3601  C36 PSO X  19      67.950  64.230  40.170  0.00  0.00            
ATOM   3602  C37 PSO X  19      74.670  69.110  44.510  0.00  0.00            
ATOM   3603  C38 PSO X  19      64.000  76.970  34.130  0.00  0.00            
ATOM   3604  C39 PSO X  19      59.990  76.020  38.800  0.00  0.00            
ATOM   3605  C40 PSO X  19      61.220  78.330  33.750  0.00  0.00            
ATOM   3606  C41 PSO X  19      62.730  77.600  40.910  0.00  0.00            
ATOM   3607  C42 PSO X  19      66.490  66.040  39.390  0.00  0.00            
ATOM   3608  C43 PSO X  19      72.920  67.530  44.260  0.00  0.00            
ATOM   3609  C44 PSO X  19      61.880  77.230  33.000  0.00  0.00            
ATOM   3610  C45 PSO X  19      62.060  77.180  39.560  0.00  0.00            
ATOM   3611  C46 PSO X  19      72.500  66.090  44.190  0.00  0.00            
ATOM   3612  C47 PSO X  19      64.950  66.370  39.170  0.00  0.00            
ATOM   3613  C48 PSO X  19      70.470  65.000  43.550  0.00  0.00            
ATOM   3614  C49 PSO X  19      68.970  64.930  43.940  0.00  0.00            
ATOM   3615  C50 PSO X  19      63.570  68.140  38.240  0.00  0.00            
ATOM   3616  C51 PSO X  19      63.860  69.650  37.990  0.00  0.00            
ATOM   3617  C52 PSO X  19      68.350  67.100  42.970  0.00  0.00            
ATOM   3618  C53 PSO X  19      67.890  68.530  43.260  0.00  0.00            
ATOM   3619  C54 PSO X  19      66.170  70.220  37.980  0.00  0.00            
ATOM   3620  C55 PSO X  19      67.330  70.050  38.920  0.00  0.00            
ATOM   3621  C56 PSO X  19      67.270  70.520  42.100  0.00  0.00            
ATOM   3622  C57 PSO X  19      66.490  71.110  40.940  0.00  0.00            
ATOM   3623  O   PSO X  19      80.000  66.990  46.840  0.00  0.00            
ATOM   3624  O1  PSO X  19      66.940  73.420  41.560  0.00  0.00            
ATOM   3625  O2  PSO X  19      57.070  73.720  31.800  0.00  0.00            
ATOM   3626  O3  PSO X  19      62.250  84.230  44.790  0.00  0.00            
ATOM   3627  O4  PSO X  19      72.360  61.090  40.470  0.00  0.00            
ATOM   3628  O5  PSO X  19      78.280  67.750  48.100  0.00  0.00            
ATOM   3629  O6  PSO X  19      66.420  74.300  38.700  0.00  0.00            
ATOM   3630  O7  PSO X  19      63.720  73.360  40.790  0.00  0.00            
ATOM   3631  O8  PSO X  19      57.860  75.720  33.660  0.00  0.00            
ATOM   3632  O9  PSO X  19      62.400  81.610  43.380  0.00  0.00            
ATOM   3633  O10 PSO X  19      69.130  62.560  41.390  0.00  0.00            
ATOM   3634  O11 PSO X  19      76.630  68.790  45.920  0.00  0.00            
ATOM   3635  O12 PSO X  19      64.540  75.050  35.700  0.00  0.00            
ATOM   3636  O13 PSO X  19      61.470  74.280  39.430  0.00  0.00            
ATOM   3637  O14 PSO X  19      59.870  78.060  33.940  0.00  0.00            
ATOM   3638  O15 PSO X  19      62.060  78.870  41.330  0.00  0.00            
ATOM   3639  O16 PSO X  19      66.630  64.860  40.160  0.00  0.00            
ATOM   3640  O17 PSO X  19      74.360  67.740  44.140  0.00  0.00            
ATOM   3641  O18 PSO X  19      62.680  76.440  33.920  0.00  0.00            
ATOM   3642  O19 PSO X  19      60.700  76.780  39.780  0.00  0.00            
ATOM   3643  O20 PSO X  19      71.120  66.090  44.300  0.00  0.00            
ATOM   3644  O21 PSO X  19      64.830  67.360  38.080  0.00  0.00            
ATOM   3645  O22 PSO X  19      68.460  66.240  44.150  0.00  0.00            
ATOM   3646  O23 PSO X  19      64.930  70.060  38.760  0.00  0.00            
ATOM   3647  O24 PSO X  19      67.570  69.170  41.960  0.00  0.00            
ATOM   3648  O25 PSO X  19      67.390  71.190  39.760  0.00  0.00            
ATOM   3649  H   PSO X  19      65.930  75.270  41.870  0.00  0.00            
ATOM   3650  H1  PSO X  19      67.460  75.300  40.880  0.00  0.00            
ATOM   3651  H2  PSO X  19      64.750  75.150  39.720  0.00  0.00            
ATOM   3652  H3  PSO X  19      64.940  72.600  39.270  0.00  0.00            
ATOM   3653  H4  PSO X  19      65.300  72.360  42.180  0.00  0.00            
ATOM   3654  H5  PSO X  19      73.950  59.350  55.330  0.00  0.00            
ATOM   3655  H6  PSO X  19      74.090  59.370  57.150  0.00  0.00            
ATOM   3656  H7  PSO X  19      72.460  59.380  56.460  0.00  0.00            
ATOM   3657  H8  PSO X  19      79.420  64.630  47.710  0.00  0.00            
ATOM   3658  H9  PSO X  19      77.770  65.290  47.700  0.00  0.00            
ATOM   3659  H10 PSO X  19      74.150  61.500  57.290  0.00  0.00            
ATOM   3660  H11 PSO X  19      72.560  61.600  56.580  0.00  0.00            
ATOM   3661  H12 PSO X  19      78.030  66.240  50.010  0.00  0.00            
ATOM   3662  H13 PSO X  19      79.630  65.410  50.130  0.00  0.00            
ATOM   3663  H14 PSO X  19      73.890  62.990  55.340  0.00  0.00            
ATOM   3664  H15 PSO X  19      73.570  61.600  54.250  0.00  0.00            
ATOM   3665  H16 PSO X  19      76.850  64.160  50.100  0.00  0.00            
ATOM   3666  H17 PSO X  19      78.250  63.340  49.540  0.00  0.00            
ATOM   3667  H18 PSO X  19      76.080  62.650  55.590  0.00  0.00            
ATOM   3668  H19 PSO X  19      75.990  60.810  55.240  0.00  0.00            
ATOM   3669  H20 PSO X  19      77.380  64.340  52.410  0.00  0.00            
ATOM   3670  H21 PSO X  19      79.010  64.340  52.170  0.00  0.00            
ATOM   3671  H22 PSO X  19      75.760  61.230  52.960  0.00  0.00            
ATOM   3672  H23 PSO X  19      75.860  62.990  53.250  0.00  0.00            
ATOM   3673  H24 PSO X  19      77.430  61.900  51.390  0.00  0.00            
ATOM   3674  H25 PSO X  19      79.150  62.090  51.840  0.00  0.00            
ATOM   3675  H26 PSO X  19      78.140  61.140  53.750  0.00  0.00            
ATOM   3676  H27 PSO X  19      78.270  62.860  54.130  0.00  0.00            
ATOM   3677  H28 PSO X  19      56.900  73.290  33.820  0.00  0.00            
ATOM   3678  H29 PSO X  19      55.330  73.620  32.970  0.00  0.00            
ATOM   3679  H30 PSO X  19      63.110  83.100  46.300  0.00  0.00            
ATOM   3680  H31 PSO X  19      64.190  83.230  44.860  0.00  0.00            
ATOM   3681  H32 PSO X  19      71.700  63.180  40.420  0.00  0.00            
ATOM   3682  H33 PSO X  19      71.550  62.250  41.960  0.00  0.00            
ATOM   3683  H34 PSO X  19      79.510  69.400  47.610  0.00  0.00            
ATOM   3684  H35 PSO X  19      77.760  69.760  48.050  0.00  0.00            
ATOM   3685  H36 PSO X  19      66.740  74.870  36.780  0.00  0.00            
ATOM   3686  H37 PSO X  19      66.110  76.070  37.890  0.00  0.00            
ATOM   3687  H38 PSO X  19      61.910  72.460  41.240  0.00  0.00            
ATOM   3688  H39 PSO X  19      63.080  71.420  40.210  0.00  0.00            
ATOM   3689  H40 PSO X  19      55.800  75.960  33.020  0.00  0.00            
ATOM   3690  H41 PSO X  19      56.050  75.170  34.580  0.00  0.00            
ATOM   3691  H42 PSO X  19      63.300  80.920  45.140  0.00  0.00            
ATOM   3692  H43 PSO X  19      61.670  81.510  45.390  0.00  0.00            
ATOM   3693  H44 PSO X  19      69.950  62.300  39.450  0.00  0.00            
ATOM   3694  H45 PSO X  19      69.830  60.880  40.520  0.00  0.00            
ATOM   3695  H46 PSO X  19      78.310  70.190  45.760  0.00  0.00            
ATOM   3696  H47 PSO X  19      78.760  68.540  45.500  0.00  0.00            
ATOM   3697  H48 PSO X  19      64.640  73.480  37.120  0.00  0.00            
ATOM   3698  H49 PSO X  19      63.760  74.950  37.580  0.00  0.00            
ATOM   3699  H50 PSO X  19      62.130  72.770  38.220  0.00  0.00            
ATOM   3700  H51 PSO X  19      60.780  72.350  39.340  0.00  0.00            
ATOM   3701  H52 PSO X  19      57.610  76.060  35.610  0.00  0.00            
ATOM   3702  H53 PSO X  19      57.550  77.570  34.550  0.00  0.00            
ATOM   3703  H54 PSO X  19      61.180  80.990  41.910  0.00  0.00            
ATOM   3704  H55 PSO X  19      60.550  80.590  43.490  0.00  0.00            
ATOM   3705  H56 PSO X  19      67.260  62.900  41.710  0.00  0.00            
ATOM   3706  H57 PSO X  19      67.600  62.080  40.090  0.00  0.00            
ATOM   3707  H58 PSO X  19      76.570  68.810  43.730  0.00  0.00            
ATOM   3708  H59 PSO X  19      76.450  70.350  44.490  0.00  0.00            
ATOM   3709  H60 PSO X  19      65.600  76.860  35.770  0.00  0.00            
ATOM   3710  H61 PSO X  19      63.840  76.870  36.260  0.00  0.00            
ATOM   3711  H62 PSO X  19      60.050  74.150  37.830  0.00  0.00            
ATOM   3712  H63 PSO X  19      61.480  75.210  37.500  0.00  0.00            
ATOM   3713  H64 PSO X  19      59.900  77.100  35.920  0.00  0.00            
ATOM   3714  H65 PSO X  19      60.040  76.040  34.560  0.00  0.00            
ATOM   3715  H66 PSO X  19      63.300  79.380  43.000  0.00  0.00            
ATOM   3716  H67 PSO X  19      61.750  78.490  43.360  0.00  0.00            
ATOM   3717  H68 PSO X  19      68.610  64.870  40.760  0.00  0.00            
ATOM   3718  H69 PSO X  19      68.210  64.060  39.110  0.00  0.00            
ATOM   3719  H70 PSO X  19      74.210  69.370  45.460  0.00  0.00            
ATOM   3720  H71 PSO X  19      74.210  69.820  43.800  0.00  0.00            
ATOM   3721  H72 PSO X  19      63.900  78.060  34.180  0.00  0.00            
ATOM   3722  H73 PSO X  19      64.640  76.760  33.270  0.00  0.00            
ATOM   3723  H74 PSO X  19      59.690  76.590  37.910  0.00  0.00            
ATOM   3724  H75 PSO X  19      59.030  75.650  39.170  0.00  0.00            
ATOM   3725  H76 PSO X  19      61.730  78.420  34.720  0.00  0.00            
ATOM   3726  H77 PSO X  19      61.290  79.310  33.250  0.00  0.00            
ATOM   3727  H78 PSO X  19      62.460  76.830  41.640  0.00  0.00            
ATOM   3728  H79 PSO X  19      63.820  77.730  40.870  0.00  0.00            
ATOM   3729  H80 PSO X  19      66.960  65.970  38.400  0.00  0.00            
ATOM   3730  H81 PSO X  19      67.000  66.900  39.830  0.00  0.00            
ATOM   3731  H82 PSO X  19      72.400  68.240  43.610  0.00  0.00            
ATOM   3732  H83 PSO X  19      72.610  67.900  45.250  0.00  0.00            
ATOM   3733  H84 PSO X  19      61.100  76.570  32.620  0.00  0.00            
ATOM   3734  H85 PSO X  19      62.570  77.690  32.280  0.00  0.00            
ATOM   3735  H86 PSO X  19      62.070  77.980  38.810  0.00  0.00            
ATOM   3736  H87 PSO X  19      62.630  76.310  39.210  0.00  0.00            
ATOM   3737  H88 PSO X  19      72.810  65.620  43.240  0.00  0.00            
ATOM   3738  H89 PSO X  19      72.900  65.500  45.020  0.00  0.00            
ATOM   3739  H90 PSO X  19      64.460  65.410  38.970  0.00  0.00            
ATOM   3740  H91 PSO X  19      64.560  66.770  40.110  0.00  0.00            
ATOM   3741  H92 PSO X  19      71.020  64.080  43.800  0.00  0.00            
ATOM   3742  H93 PSO X  19      70.520  65.130  42.460  0.00  0.00            
ATOM   3743  H94 PSO X  19      68.410  64.370  43.180  0.00  0.00            
ATOM   3744  H95 PSO X  19      68.810  64.330  44.850  0.00  0.00            
ATOM   3745  H96 PSO X  19      63.190  68.020  39.260  0.00  0.00            
ATOM   3746  H97 PSO X  19      62.880  67.830  37.450  0.00  0.00            
ATOM   3747  H98 PSO X  19      63.850  69.890  36.920  0.00  0.00            
ATOM   3748  H99 PSO X  19      62.940  70.200  38.190  0.00  0.00            
ATOM   3749 H100 PSO X  19      67.690  66.590  42.260  0.00  0.00            
ATOM   3750 H101 PSO X  19      69.300  67.260  42.440  0.00  0.00            
ATOM   3751 H102 PSO X  19      67.060  68.450  43.970  0.00  0.00            
ATOM   3752 H103 PSO X  19      68.650  69.130  43.790  0.00  0.00            
ATOM   3753 H104 PSO X  19      66.170  71.210  37.500  0.00  0.00            
ATOM   3754 H105 PSO X  19      66.280  69.410  37.250  0.00  0.00            
ATOM   3755 H106 PSO X  19      67.250  69.170  39.560  0.00  0.00            
ATOM   3756 H107 PSO X  19      68.200  69.990  38.260  0.00  0.00            
ATOM   3757 H108 PSO X  19      66.560  70.680  42.930  0.00  0.00            
ATOM   3758 H109 PSO X  19      68.190  71.080  42.310  0.00  0.00            
ATOM   3759 H110 PSO X  19      65.710  70.350  40.790  0.00  0.00            
ATOM   3760 H111 PSO X  19      58.030  73.850  31.960  0.00  0.00            
ATOM   3761 H112 PSO X  19      61.810  84.420  45.640  0.00  0.00            
ATOM   3762 H113 PSO X  19      71.950  60.860  39.620  0.00  0.00            
ATOM   3763  C   PSO X  20      70.300  46.940  66.470  0.00  0.00            
ATOM   3764  C1  PSO X  20      71.540  49.760  74.150  0.00  0.00            
ATOM   3765  C2  PSO X  20      70.640  50.840  73.600  0.00  0.00            
ATOM   3766  C3  PSO X  20      69.180  50.340  73.840  0.00  0.00            
ATOM   3767  C4  PSO X  20      69.350  49.450  75.060  0.00  0.00            
ATOM   3768  C5  PSO X  20      74.600  56.300  65.120  0.00  0.00            
ATOM   3769  C6  PSO X  20      71.270  47.830  65.890  0.00  0.00            
ATOM   3770  C7  PSO X  20      75.480  55.460  66.090  0.00  0.00            
ATOM   3771  C8  PSO X  20      72.480  48.250  66.850  0.00  0.00            
ATOM   3772  C9  PSO X  20      74.960  53.960  66.180  0.00  0.00            
ATOM   3773  C10 PSO X  20      71.960  48.980  68.120  0.00  0.00            
ATOM   3774  C11 PSO X  20      75.610  53.430  67.410  0.00  0.00            
ATOM   3775  C12 PSO X  20      73.110  49.150  69.210  0.00  0.00            
ATOM   3776  C13 PSO X  20      75.580  51.850  67.640  0.00  0.00            
ATOM   3777  C14 PSO X  20      74.460  49.880  68.760  0.00  0.00            
ATOM   3778  C15 PSO X  20      74.340  51.310  68.430  0.00  0.00            
ATOM   3779  C16 PSO X  20      69.300  62.530  75.000  0.00  0.00            
ATOM   3780  C17 PSO X  20      60.760  61.880  78.500  0.00  0.00            
ATOM   3781  C18 PSO X  20      66.980  48.100  60.970  0.00  0.00            
ATOM   3782  C19 PSO X  20      70.160  44.720  67.480  0.00  0.00            
ATOM   3783  C20 PSO X  20      70.320  52.220  71.540  0.00  0.00            
ATOM   3784  C21 PSO X  20      66.840  51.240  74.160  0.00  0.00            
ATOM   3785  C22 PSO X  20      69.400  61.090  74.340  0.00  0.00            
ATOM   3786  C23 PSO X  20      61.190  60.520  79.070  0.00  0.00            
ATOM   3787  C24 PSO X  20      67.390  48.900  62.120  0.00  0.00            
ATOM   3788  C25 PSO X  20      70.360  45.260  68.940  0.00  0.00            
ATOM   3789  C26 PSO X  20      71.140  52.570  70.400  0.00  0.00            
ATOM   3790  C27 PSO X  20      66.050  52.580  74.610  0.00  0.00            
ATOM   3791  C28 PSO X  20      70.760  59.890  72.750  0.00  0.00            
ATOM   3792  C29 PSO X  20      60.680  58.270  78.350  0.00  0.00            
ATOM   3793  C30 PSO X  20      66.480  50.040  63.980  0.00  0.00            
ATOM   3794  C31 PSO X  20      68.470  44.430  70.330  0.00  0.00            
ATOM   3795  C32 PSO X  20      71.300  54.360  68.730  0.00  0.00            
ATOM   3796  C33 PSO X  20      63.820  53.470  74.860  0.00  0.00            
ATOM   3797  C34 PSO X  20      71.850  60.180  71.720  0.00  0.00            
ATOM   3798  C35 PSO X  20      61.160  57.420  79.540  0.00  0.00            
ATOM   3799  C36 PSO X  20      65.190  50.150  64.810  0.00  0.00            
ATOM   3800  C37 PSO X  20      68.120  43.340  71.440  0.00  0.00            
ATOM   3801  C38 PSO X  20      72.590  55.040  69.270  0.00  0.00            
ATOM   3802  C39 PSO X  20      63.430  53.090  76.280  0.00  0.00            
ATOM   3803  C40 PSO X  20      72.770  57.970  71.610  0.00  0.00            
ATOM   3804  C41 PSO X  20      61.350  55.270  78.510  0.00  0.00            
ATOM   3805  C42 PSO X  20      64.560  48.560  66.580  0.00  0.00            
ATOM   3806  C43 PSO X  20      65.650  43.560  71.650  0.00  0.00            
ATOM   3807  C44 PSO X  20      73.310  56.880  70.690  0.00  0.00            
ATOM   3808  C45 PSO X  20      62.410  54.170  78.250  0.00  0.00            
ATOM   3809  C46 PSO X  20      64.660  43.670  72.830  0.00  0.00            
ATOM   3810  C47 PSO X  20      65.970  48.270  67.060  0.00  0.00            
ATOM   3811  C48 PSO X  20      64.280  42.710  75.070  0.00  0.00            
ATOM   3812  C49 PSO X  20      64.890  43.900  75.840  0.00  0.00            
ATOM   3813  C50 PSO X  20      67.110  48.020  69.170  0.00  0.00            
ATOM   3814  C51 PSO X  20      67.500  48.840  70.420  0.00  0.00            
ATOM   3815  C52 PSO X  20      66.680  44.470  77.310  0.00  0.00            
ATOM   3816  C53 PSO X  20      67.070  45.920  76.710  0.00  0.00            
ATOM   3817  C54 PSO X  20      67.370  47.340  72.380  0.00  0.00            
ATOM   3818  C55 PSO X  20      68.320  46.470  73.290  0.00  0.00            
ATOM   3819  C56 PSO X  20      69.100  47.270  76.350  0.00  0.00            
ATOM   3820  C57 PSO X  20      68.760  48.070  75.040  0.00  0.00            
ATOM   3821  O   PSO X  20      69.220  47.310  66.790  0.00  0.00            
ATOM   3822  O1  PSO X  20      70.770  49.310  75.260  0.00  0.00            
ATOM   3823  O2  PSO X  20      68.530  62.510  76.220  0.00  0.00            
ATOM   3824  O3  PSO X  20      61.780  62.820  78.510  0.00  0.00            
ATOM   3825  O4  PSO X  20      66.380  46.850  61.320  0.00  0.00            
ATOM   3826  O5  PSO X  20      70.800  45.650  66.670  0.00  0.00            
ATOM   3827  O6  PSO X  20      70.870  50.990  72.120  0.00  0.00            
ATOM   3828  O7  PSO X  20      68.280  51.480  74.180  0.00  0.00            
ATOM   3829  O8  PSO X  20      70.520  61.080  73.470  0.00  0.00            
ATOM   3830  O9  PSO X  20      60.190  59.540  78.750  0.00  0.00            
ATOM   3831  O10 PSO X  20      66.190  49.160  62.890  0.00  0.00            
ATOM   3832  O11 PSO X  20      69.880  44.250  69.890  0.00  0.00            
ATOM   3833  O12 PSO X  20      70.550  53.720  69.780  0.00  0.00            
ATOM   3834  O13 PSO X  20      64.660  52.410  74.410  0.00  0.00            
ATOM   3835  O14 PSO X  20      72.080  59.000  70.890  0.00  0.00            
ATOM   3836  O15 PSO X  20      62.040  56.400  79.000  0.00  0.00            
ATOM   3837  O16 PSO X  20      64.600  48.910  65.180  0.00  0.00            
ATOM   3838  O17 PSO X  20      66.970  43.830  72.230  0.00  0.00            
ATOM   3839  O18 PSO X  20      72.220  56.030  70.260  0.00  0.00            
ATOM   3840  O19 PSO X  20      62.570  54.120  76.820  0.00  0.00            
ATOM   3841  O20 PSO X  20      64.980  42.640  73.810  0.00  0.00            
ATOM   3842  O21 PSO X  20      66.200  48.860  68.390  0.00  0.00            
ATOM   3843  O22 PSO X  20      66.250  43.580  76.260  0.00  0.00            
ATOM   3844  O23 PSO X  20      68.160  47.890  71.280  0.00  0.00            
ATOM   3845  O24 PSO X  20      68.480  45.970  76.380  0.00  0.00            
ATOM   3846  O25 PSO X  20      69.270  47.340  73.910  0.00  0.00            
ATOM   3847  H   PSO X  20      72.570  50.080  74.360  0.00  0.00            
ATOM   3848  H1  PSO X  20      71.570  48.890  73.480  0.00  0.00            
ATOM   3849  H2  PSO X  20      70.780  51.750  74.180  0.00  0.00            
ATOM   3850  H3  PSO X  20      68.910  49.740  72.970  0.00  0.00            
ATOM   3851  H4  PSO X  20      68.850  50.020  75.860  0.00  0.00            
ATOM   3852  H5  PSO X  20      74.840  57.360  65.180  0.00  0.00            
ATOM   3853  H6  PSO X  20      75.000  55.900  64.180  0.00  0.00            
ATOM   3854  H7  PSO X  20      73.530  56.060  65.170  0.00  0.00            
ATOM   3855  H8  PSO X  20      70.730  48.630  65.370  0.00  0.00            
ATOM   3856  H9  PSO X  20      71.620  47.220  65.060  0.00  0.00            
ATOM   3857  H10 PSO X  20      75.460  55.950  67.070  0.00  0.00            
ATOM   3858  H11 PSO X  20      76.520  55.450  65.750  0.00  0.00            
ATOM   3859  H12 PSO X  20      73.300  48.770  66.340  0.00  0.00            
ATOM   3860  H13 PSO X  20      72.990  47.330  67.150  0.00  0.00            
ATOM   3861  H14 PSO X  20      75.230  53.440  65.260  0.00  0.00            
ATOM   3862  H15 PSO X  20      73.880  53.840  66.350  0.00  0.00            
ATOM   3863  H16 PSO X  20      71.520  49.890  67.710  0.00  0.00            
ATOM   3864  H17 PSO X  20      71.120  48.460  68.610  0.00  0.00            
ATOM   3865  H18 PSO X  20      76.700  53.550  67.420  0.00  0.00            
ATOM   3866  H19 PSO X  20      75.340  53.920  68.350  0.00  0.00            
ATOM   3867  H20 PSO X  20      73.300  48.190  69.700  0.00  0.00            
ATOM   3868  H21 PSO X  20      72.600  49.910  69.820  0.00  0.00            
ATOM   3869  H22 PSO X  20      75.680  51.320  66.680  0.00  0.00            
ATOM   3870  H23 PSO X  20      76.450  51.620  68.260  0.00  0.00            
ATOM   3871  H24 PSO X  20      75.060  49.850  69.680  0.00  0.00            
ATOM   3872  H25 PSO X  20      75.050  49.340  68.000  0.00  0.00            
ATOM   3873  H26 PSO X  20      73.480  51.460  67.770  0.00  0.00            
ATOM   3874  H27 PSO X  20      74.290  51.830  69.390  0.00  0.00            
ATOM   3875  H28 PSO X  20      70.290  62.990  75.080  0.00  0.00            
ATOM   3876  H29 PSO X  20      68.810  63.230  74.310  0.00  0.00            
ATOM   3877  H30 PSO X  20      60.380  61.700  77.490  0.00  0.00            
ATOM   3878  H31 PSO X  20      59.870  62.270  79.000  0.00  0.00            
ATOM   3879  H32 PSO X  20      66.370  48.750  60.330  0.00  0.00            
ATOM   3880  H33 PSO X  20      67.890  47.930  60.370  0.00  0.00            
ATOM   3881  H34 PSO X  20      70.600  43.710  67.410  0.00  0.00            
ATOM   3882  H35 PSO X  20      69.080  44.710  67.290  0.00  0.00            
ATOM   3883  H36 PSO X  20      70.240  52.960  72.340  0.00  0.00            
ATOM   3884  H37 PSO X  20      69.310  52.020  71.170  0.00  0.00            
ATOM   3885  H38 PSO X  20      66.480  50.400  74.770  0.00  0.00            
ATOM   3886  H39 PSO X  20      66.490  50.970  73.150  0.00  0.00            
ATOM   3887  H40 PSO X  20      69.380  60.360  75.160  0.00  0.00            
ATOM   3888  H41 PSO X  20      68.500  60.780  73.790  0.00  0.00            
ATOM   3889  H42 PSO X  20      62.160  60.330  78.590  0.00  0.00            
ATOM   3890  H43 PSO X  20      61.250  60.490  80.160  0.00  0.00            
ATOM   3891  H44 PSO X  20      68.100  48.390  62.790  0.00  0.00            
ATOM   3892  H45 PSO X  20      67.940  49.830  61.920  0.00  0.00            
ATOM   3893  H46 PSO X  20      71.410  45.490  69.170  0.00  0.00            
ATOM   3894  H47 PSO X  20      69.790  46.190  69.060  0.00  0.00            
ATOM   3895  H48 PSO X  20      72.120  52.890  70.790  0.00  0.00            
ATOM   3896  H49 PSO X  20      71.210  51.740  69.680  0.00  0.00            
ATOM   3897  H50 PSO X  20      66.200  52.770  75.680  0.00  0.00            
ATOM   3898  H51 PSO X  20      66.450  53.380  73.980  0.00  0.00            
ATOM   3899  H52 PSO X  20      69.830  59.580  72.250  0.00  0.00            
ATOM   3900  H53 PSO X  20      70.980  59.010  73.350  0.00  0.00            
ATOM   3901  H54 PSO X  20      61.560  58.360  77.700  0.00  0.00            
ATOM   3902  H55 PSO X  20      59.870  57.690  77.890  0.00  0.00            
ATOM   3903  H56 PSO X  20      66.780  51.010  63.570  0.00  0.00            
ATOM   3904  H57 PSO X  20      67.310  49.670  64.590  0.00  0.00            
ATOM   3905  H58 PSO X  20      67.810  44.320  69.460  0.00  0.00            
ATOM   3906  H59 PSO X  20      68.380  45.420  70.800  0.00  0.00            
ATOM   3907  H60 PSO X  20      70.770  55.220  68.300  0.00  0.00            
ATOM   3908  H61 PSO X  20      71.620  53.600  68.010  0.00  0.00            
ATOM   3909  H62 PSO X  20      62.960  53.500  74.180  0.00  0.00            
ATOM   3910  H63 PSO X  20      64.400  54.390  74.870  0.00  0.00            
ATOM   3911  H64 PSO X  20      71.610  61.070  71.130  0.00  0.00            
ATOM   3912  H65 PSO X  20      72.720  60.540  72.290  0.00  0.00            
ATOM   3913  H66 PSO X  20      61.810  58.140  80.060  0.00  0.00            
ATOM   3914  H67 PSO X  20      60.400  57.110  80.270  0.00  0.00            
ATOM   3915  H68 PSO X  20      65.360  50.750  65.720  0.00  0.00            
ATOM   3916  H69 PSO X  20      64.450  50.740  64.240  0.00  0.00            
ATOM   3917  H70 PSO X  20      67.860  42.340  71.070  0.00  0.00            
ATOM   3918  H71 PSO X  20      68.940  43.210  72.160  0.00  0.00            
ATOM   3919  H72 PSO X  20      73.300  54.340  69.730  0.00  0.00            
ATOM   3920  H73 PSO X  20      73.160  55.460  68.440  0.00  0.00            
ATOM   3921  H74 PSO X  20      62.890  52.130  76.260  0.00  0.00            
ATOM   3922  H75 PSO X  20      64.380  52.950  76.810  0.00  0.00            
ATOM   3923  H76 PSO X  20      72.110  57.490  72.340  0.00  0.00            
ATOM   3924  H77 PSO X  20      73.620  58.430  72.140  0.00  0.00            
ATOM   3925  H78 PSO X  20      60.780  55.450  77.590  0.00  0.00            
ATOM   3926  H79 PSO X  20      60.630  54.900  79.250  0.00  0.00            
ATOM   3927  H80 PSO X  20      64.050  47.590  66.700  0.00  0.00            
ATOM   3928  H81 PSO X  20      64.140  49.370  67.190  0.00  0.00            
ATOM   3929  H82 PSO X  20      65.510  42.550  71.240  0.00  0.00            
ATOM   3930  H83 PSO X  20      65.390  44.290  70.880  0.00  0.00            
ATOM   3931  H84 PSO X  20      73.790  57.480  69.900  0.00  0.00            
ATOM   3932  H85 PSO X  20      74.020  56.280  71.270  0.00  0.00            
ATOM   3933  H86 PSO X  20      63.350  54.540  78.690  0.00  0.00            
ATOM   3934  H87 PSO X  20      62.070  53.240  78.700  0.00  0.00            
ATOM   3935  H88 PSO X  20      64.760  44.670  73.260  0.00  0.00            
ATOM   3936  H89 PSO X  20      63.610  43.610  72.500  0.00  0.00            
ATOM   3937  H90 PSO X  20      66.110  47.190  67.220  0.00  0.00            
ATOM   3938  H91 PSO X  20      66.780  48.480  66.350  0.00  0.00            
ATOM   3939  H92 PSO X  20      64.370  41.740  75.580  0.00  0.00            
ATOM   3940  H93 PSO X  20      63.220  42.860  74.850  0.00  0.00            
ATOM   3941  H94 PSO X  20      64.840  44.810  75.240  0.00  0.00            
ATOM   3942  H95 PSO X  20      64.320  44.030  76.770  0.00  0.00            
ATOM   3943  H96 PSO X  20      68.040  47.890  68.600  0.00  0.00            
ATOM   3944  H97 PSO X  20      66.670  47.090  69.540  0.00  0.00            
ATOM   3945  H98 PSO X  20      68.250  49.520  69.990  0.00  0.00            
ATOM   3946  H99 PSO X  20      66.650  49.310  70.920  0.00  0.00            
ATOM   3947 H100 PSO X  20      67.540  44.090  77.880  0.00  0.00            
ATOM   3948 H101 PSO X  20      65.860  44.650  78.030  0.00  0.00            
ATOM   3949 H102 PSO X  20      66.430  46.140  75.850  0.00  0.00            
ATOM   3950 H103 PSO X  20      66.820  46.670  77.470  0.00  0.00            
ATOM   3951 H104 PSO X  20      66.630  46.690  71.880  0.00  0.00            
ATOM   3952 H105 PSO X  20      66.790  48.110  72.910  0.00  0.00            
ATOM   3953 H106 PSO X  20      67.750  45.950  74.070  0.00  0.00            
ATOM   3954 H107 PSO X  20      68.810  45.690  72.690  0.00  0.00            
ATOM   3955 H108 PSO X  20      68.740  47.830  77.210  0.00  0.00            
ATOM   3956 H109 PSO X  20      70.200  47.220  76.420  0.00  0.00            
ATOM   3957 H110 PSO X  20      67.680  48.220  74.920  0.00  0.00            
ATOM   3958 H111 PSO X  20      67.660  62.080  76.110  0.00  0.00            
ATOM   3959 H112 PSO X  20      62.550  62.350  78.150  0.00  0.00            
ATOM   3960 H113 PSO X  20      66.220  46.850  62.280  0.00  0.00            
ATOM   3961  C   PSO X  21      53.100  54.860  43.320  0.00  0.00            
ATOM   3962  C1  PSO X  21      57.020  50.030  31.190  0.00  0.00            
ATOM   3963  C2  PSO X  21      56.900  51.580  31.100  0.00  0.00            
ATOM   3964  C3  PSO X  21      58.290  52.100  31.090  0.00  0.00            
ATOM   3965  C4  PSO X  21      59.140  50.860  30.440  0.00  0.00            
ATOM   3966  C5  PSO X  21      65.620  55.540  47.840  0.00  0.00            
ATOM   3967  C6  PSO X  21      53.310  56.160  44.120  0.00  0.00            
ATOM   3968  C7  PSO X  21      64.110  55.050  47.800  0.00  0.00            
ATOM   3969  C8  PSO X  21      54.520  55.940  45.050  0.00  0.00            
ATOM   3970  C9  PSO X  21      63.350  55.460  46.510  0.00  0.00            
ATOM   3971  C10 PSO X  21      55.940  55.890  44.400  0.00  0.00            
ATOM   3972  C11 PSO X  21      61.780  55.050  46.630  0.00  0.00            
ATOM   3973  C12 PSO X  21      56.960  55.410  45.350  0.00  0.00            
ATOM   3974  C13 PSO X  21      60.830  55.700  45.520  0.00  0.00            
ATOM   3975  C14 PSO X  21      58.380  55.650  44.810  0.00  0.00            
ATOM   3976  C15 PSO X  21      59.360  55.330  45.900  0.00  0.00            
ATOM   3977  C16 PSO X  21      47.190  53.740  41.090  0.00  0.00            
ATOM   3978  C17 PSO X  21      51.000  50.500  22.240  0.00  0.00            
ATOM   3979  C18 PSO X  21      57.250  45.630  29.740  0.00  0.00            
ATOM   3980  C19 PSO X  21      52.750  54.190  40.980  0.00  0.00            
ATOM   3981  C20 PSO X  21      54.700  52.090  32.210  0.00  0.00            
ATOM   3982  C21 PSO X  21      57.820  54.490  30.860  0.00  0.00            
ATOM   3983  C22 PSO X  21      48.460  53.290  41.840  0.00  0.00            
ATOM   3984  C23 PSO X  21      50.090  51.530  22.930  0.00  0.00            
ATOM   3985  C24 PSO X  21      56.810  44.210  29.720  0.00  0.00            
ATOM   3986  C25 PSO X  21      52.990  54.770  39.600  0.00  0.00            
ATOM   3987  C26 PSO X  21      54.200  52.840  33.490  0.00  0.00            
ATOM   3988  C27 PSO X  21      57.820  55.560  29.660  0.00  0.00            
ATOM   3989  C28 PSO X  21      50.140  51.590  41.860  0.00  0.00            
ATOM   3990  C29 PSO X  21      50.310  53.420  24.490  0.00  0.00            
ATOM   3991  C30 PSO X  21      56.960  43.110  31.910  0.00  0.00            
ATOM   3992  C31 PSO X  21      52.170  56.600  38.420  0.00  0.00            
ATOM   3993  C32 PSO X  21      53.380  52.220  35.700  0.00  0.00            
ATOM   3994  C33 PSO X  21      57.030  55.940  27.480  0.00  0.00            
ATOM   3995  C34 PSO X  21      50.700  50.360  41.080  0.00  0.00            
ATOM   3996  C35 PSO X  21      51.400  54.240  25.110  0.00  0.00            
ATOM   3997  C36 PSO X  21      57.780  42.160  32.800  0.00  0.00            
ATOM   3998  C37 PSO X  21      53.500  57.310  38.110  0.00  0.00            
ATOM   3999  C38 PSO X  21      53.460  51.080  36.710  0.00  0.00            
ATOM   4000  C39 PSO X  21      55.860  55.750  26.590  0.00  0.00            
ATOM   4001  C40 PSO X  21      52.430  50.020  39.440  0.00  0.00            
ATOM   4002  C41 PSO X  21      53.330  53.970  26.640  0.00  0.00            
ATOM   4003  C42 PSO X  21      59.800  42.290  34.250  0.00  0.00            
ATOM   4004  C43 PSO X  21      55.560  56.990  37.000  0.00  0.00            
ATOM   4005  C44 PSO X  21      53.820  50.670  39.120  0.00  0.00            
ATOM   4006  C45 PSO X  21      54.440  54.170  25.620  0.00  0.00            
ATOM   4007  C46 PSO X  21      56.170  56.000  35.940  0.00  0.00            
ATOM   4008  C47 PSO X  21      61.220  42.910  34.190  0.00  0.00            
ATOM   4009  C48 PSO X  21      58.160  55.400  34.790  0.00  0.00            
ATOM   4010  C49 PSO X  21      59.640  55.610  34.690  0.00  0.00            
ATOM   4011  C50 PSO X  21      62.600  44.930  34.340  0.00  0.00            
ATOM   4012  C51 PSO X  21      62.610  46.430  34.010  0.00  0.00            
ATOM   4013  C52 PSO X  21      61.390  54.540  33.530  0.00  0.00            
ATOM   4014  C53 PSO X  21      61.710  53.690  32.260  0.00  0.00            
ATOM   4015  C54 PSO X  21      62.000  47.900  32.160  0.00  0.00            
ATOM   4016  C55 PSO X  21      60.900  48.080  31.050  0.00  0.00            
ATOM   4017  C56 PSO X  21      61.300  51.580  31.110  0.00  0.00            
ATOM   4018  C57 PSO X  21      60.300  50.360  31.220  0.00  0.00            
ATOM   4019  O   PSO X  21      52.460  53.870  43.710  0.00  0.00            
ATOM   4020  O1  PSO X  21      58.190  49.780  30.310  0.00  0.00            
ATOM   4021  O2  PSO X  21      47.420  54.240  39.770  0.00  0.00            
ATOM   4022  O3  PSO X  21      51.510  49.560  23.250  0.00  0.00            
ATOM   4023  O4  PSO X  21      58.630  45.820  29.540  0.00  0.00            
ATOM   4024  O5  PSO X  21      53.190  55.190  41.970  0.00  0.00            
ATOM   4025  O6  PSO X  21      56.170  52.080  32.290  0.00  0.00            
ATOM   4026  O7  PSO X  21      58.360  53.290  30.350  0.00  0.00            
ATOM   4027  O8  PSO X  21      49.080  52.290  41.070  0.00  0.00            
ATOM   4028  O9  PSO X  21      50.950  52.410  23.710  0.00  0.00            
ATOM   4029  O10 PSO X  21      57.580  43.540  30.690  0.00  0.00            
ATOM   4030  O11 PSO X  21      52.330  55.930  39.680  0.00  0.00            
ATOM   4031  O12 PSO X  21      54.150  51.860  34.460  0.00  0.00            
ATOM   4032  O13 PSO X  21      56.770  55.270  28.690  0.00  0.00            
ATOM   4033  O14 PSO X  21      51.770  50.950  40.270  0.00  0.00            
ATOM   4034  O15 PSO X  21      52.220  53.360  26.020  0.00  0.00            
ATOM   4035  O16 PSO X  21      58.930  42.970  33.280  0.00  0.00            
ATOM   4036  O17 PSO X  21      54.310  56.370  37.330  0.00  0.00            
ATOM   4037  O18 PSO X  21      53.670  51.660  38.050  0.00  0.00            
ATOM   4038  O19 PSO X  21      55.710  54.310  26.290  0.00  0.00            
ATOM   4039  O20 PSO X  21      57.600  56.280  35.760  0.00  0.00            
ATOM   4040  O21 PSO X  21      61.230  44.380  34.290  0.00  0.00            
ATOM   4041  O22 PSO X  21      60.090  55.210  33.400  0.00  0.00            
ATOM   4042  O23 PSO X  21      61.870  46.660  32.830  0.00  0.00            
ATOM   4043  O24 PSO X  21      61.160  52.360  32.280  0.00  0.00            
ATOM   4044  O25 PSO X  21      60.950  49.390  30.490  0.00  0.00            
ATOM   4045  H   PSO X  21      56.150  49.460  30.830  0.00  0.00            
ATOM   4046  H1  PSO X  21      57.220  49.790  32.250  0.00  0.00            
ATOM   4047  H2  PSO X  21      56.360  51.960  30.220  0.00  0.00            
ATOM   4048  H3  PSO X  21      58.650  52.390  32.080  0.00  0.00            
ATOM   4049  H4  PSO X  21      59.450  51.040  29.420  0.00  0.00            
ATOM   4050  H5  PSO X  21      65.700  56.620  47.670  0.00  0.00            
ATOM   4051  H6  PSO X  21      66.130  55.150  48.730  0.00  0.00            
ATOM   4052  H7  PSO X  21      66.040  55.050  46.950  0.00  0.00            
ATOM   4053  H8  PSO X  21      52.410  56.340  44.720  0.00  0.00            
ATOM   4054  H9  PSO X  21      53.530  57.000  43.450  0.00  0.00            
ATOM   4055  H10 PSO X  21      63.570  55.460  48.660  0.00  0.00            
ATOM   4056  H11 PSO X  21      64.120  53.960  47.880  0.00  0.00            
ATOM   4057  H12 PSO X  21      54.450  54.950  45.500  0.00  0.00            
ATOM   4058  H13 PSO X  21      54.540  56.640  45.900  0.00  0.00            
ATOM   4059  H14 PSO X  21      63.830  54.920  45.690  0.00  0.00            
ATOM   4060  H15 PSO X  21      63.540  56.530  46.360  0.00  0.00            
ATOM   4061  H16 PSO X  21      55.940  55.220  43.530  0.00  0.00            
ATOM   4062  H17 PSO X  21      56.130  56.900  44.020  0.00  0.00            
ATOM   4063  H18 PSO X  21      61.630  53.960  46.620  0.00  0.00            
ATOM   4064  H19 PSO X  21      61.310  55.360  47.570  0.00  0.00            
ATOM   4065  H20 PSO X  21      56.720  54.370  45.580  0.00  0.00            
ATOM   4066  H21 PSO X  21      56.860  55.880  46.340  0.00  0.00            
ATOM   4067  H22 PSO X  21      60.960  56.780  45.380  0.00  0.00            
ATOM   4068  H23 PSO X  21      61.200  55.260  44.590  0.00  0.00            
ATOM   4069  H24 PSO X  21      58.540  54.930  44.000  0.00  0.00            
ATOM   4070  H25 PSO X  21      58.500  56.650  44.370  0.00  0.00            
ATOM   4071  H26 PSO X  21      59.090  55.840  46.830  0.00  0.00            
ATOM   4072  H27 PSO X  21      59.450  54.240  46.040  0.00  0.00            
ATOM   4073  H28 PSO X  21      46.600  52.820  41.150  0.00  0.00            
ATOM   4074  H29 PSO X  21      46.680  54.480  41.730  0.00  0.00            
ATOM   4075  H30 PSO X  21      50.370  49.950  21.530  0.00  0.00            
ATOM   4076  H31 PSO X  21      51.800  50.890  21.610  0.00  0.00            
ATOM   4077  H32 PSO X  21      56.760  46.080  28.870  0.00  0.00            
ATOM   4078  H33 PSO X  21      56.940  46.110  30.670  0.00  0.00            
ATOM   4079  H34 PSO X  21      51.660  54.030  41.030  0.00  0.00            
ATOM   4080  H35 PSO X  21      53.240  53.220  41.130  0.00  0.00            
ATOM   4081  H36 PSO X  21      54.200  51.120  32.210  0.00  0.00            
ATOM   4082  H37 PSO X  21      54.470  52.670  31.300  0.00  0.00            
ATOM   4083  H38 PSO X  21      58.450  54.820  31.690  0.00  0.00            
ATOM   4084  H39 PSO X  21      56.800  54.390  31.260  0.00  0.00            
ATOM   4085  H40 PSO X  21      49.020  54.210  42.030  0.00  0.00            
ATOM   4086  H41 PSO X  21      48.150  52.920  42.820  0.00  0.00            
ATOM   4087  H42 PSO X  21      49.520  52.140  22.210  0.00  0.00            
ATOM   4088  H43 PSO X  21      49.400  51.010  23.600  0.00  0.00            
ATOM   4089  H44 PSO X  21      55.720  44.100  29.850  0.00  0.00            
ATOM   4090  H45 PSO X  21      57.080  43.790  28.750  0.00  0.00            
ATOM   4091  H46 PSO X  21      54.040  55.040  39.450  0.00  0.00            
ATOM   4092  H47 PSO X  21      52.650  54.120  38.790  0.00  0.00            
ATOM   4093  H48 PSO X  21      54.820  53.680  33.830  0.00  0.00            
ATOM   4094  H49 PSO X  21      53.200  53.190  33.190  0.00  0.00            
ATOM   4095  H50 PSO X  21      57.870  56.570  30.090  0.00  0.00            
ATOM   4096  H51 PSO X  21      58.800  55.430  29.180  0.00  0.00            
ATOM   4097  H52 PSO X  21      49.720  51.310  42.830  0.00  0.00            
ATOM   4098  H53 PSO X  21      50.950  52.300  42.070  0.00  0.00            
ATOM   4099  H54 PSO X  21      49.740  52.900  25.270  0.00  0.00            
ATOM   4100  H55 PSO X  21      49.600  54.050  23.930  0.00  0.00            
ATOM   4101  H56 PSO X  21      56.140  42.390  31.850  0.00  0.00            
ATOM   4102  H57 PSO X  21      56.580  43.960  32.480  0.00  0.00            
ATOM   4103  H58 PSO X  21      51.340  57.310  38.500  0.00  0.00            
ATOM   4104  H59 PSO X  21      51.940  55.850  37.660  0.00  0.00            
ATOM   4105  H60 PSO X  21      52.330  52.320  35.390  0.00  0.00            
ATOM   4106  H61 PSO X  21      53.650  53.210  36.080  0.00  0.00            
ATOM   4107  H62 PSO X  21      57.840  55.490  26.890  0.00  0.00            
ATOM   4108  H63 PSO X  21      57.330  56.980  27.670  0.00  0.00            
ATOM   4109  H64 PSO X  21      51.160  49.750  41.860  0.00  0.00            
ATOM   4110  H65 PSO X  21      49.930  49.780  40.550  0.00  0.00            
ATOM   4111  H66 PSO X  21      52.040  54.740  24.380  0.00  0.00            
ATOM   4112  H67 PSO X  21      50.960  55.060  25.700  0.00  0.00            
ATOM   4113  H68 PSO X  21      57.280  41.850  33.730  0.00  0.00            
ATOM   4114  H69 PSO X  21      58.120  41.250  32.290  0.00  0.00            
ATOM   4115  H70 PSO X  21      53.220  58.200  37.540  0.00  0.00            
ATOM   4116  H71 PSO X  21      54.050  57.550  39.030  0.00  0.00            
ATOM   4117  H72 PSO X  21      52.490  50.570  36.660  0.00  0.00            
ATOM   4118  H73 PSO X  21      54.220  50.340  36.450  0.00  0.00            
ATOM   4119  H74 PSO X  21      55.020  56.190  27.140  0.00  0.00            
ATOM   4120  H75 PSO X  21      55.910  56.350  25.680  0.00  0.00            
ATOM   4121  H76 PSO X  21      51.870  49.750  38.540  0.00  0.00            
ATOM   4122  H77 PSO X  21      52.680  49.200  40.130  0.00  0.00            
ATOM   4123  H78 PSO X  21      53.700  53.380  27.480  0.00  0.00            
ATOM   4124  H79 PSO X  21      52.970  54.910  27.070  0.00  0.00            
ATOM   4125  H80 PSO X  21      59.920  41.230  33.980  0.00  0.00            
ATOM   4126  H81 PSO X  21      59.400  42.400  35.270  0.00  0.00            
ATOM   4127  H82 PSO X  21      56.240  57.080  37.850  0.00  0.00            
ATOM   4128  H83 PSO X  21      55.390  57.980  36.550  0.00  0.00            
ATOM   4129  H84 PSO X  21      54.330  51.090  39.990  0.00  0.00            
ATOM   4130  H85 PSO X  21      54.620  49.990  38.790  0.00  0.00            
ATOM   4131  H86 PSO X  21      54.560  53.370  24.890  0.00  0.00            
ATOM   4132  H87 PSO X  21      54.260  55.060  25.000  0.00  0.00            
ATOM   4133  H88 PSO X  21      56.090  54.960  36.280  0.00  0.00            
ATOM   4134  H89 PSO X  21      55.560  56.090  35.030  0.00  0.00            
ATOM   4135  H90 PSO X  21      61.740  42.480  35.060  0.00  0.00            
ATOM   4136  H91 PSO X  21      61.670  42.550  33.260  0.00  0.00            
ATOM   4137  H92 PSO X  21      57.810  55.640  33.780  0.00  0.00            
ATOM   4138  H93 PSO X  21      57.800  54.370  34.950  0.00  0.00            
ATOM   4139  H94 PSO X  21      59.840  56.660  34.930  0.00  0.00            
ATOM   4140  H95 PSO X  21      60.140  55.100  35.520  0.00  0.00            
ATOM   4141  H96 PSO X  21      63.160  44.360  33.590  0.00  0.00            
ATOM   4142  H97 PSO X  21      63.110  44.790  35.300  0.00  0.00            
ATOM   4143  H98 PSO X  21      62.160  47.000  34.830  0.00  0.00            
ATOM   4144  H99 PSO X  21      63.650  46.740  33.840  0.00  0.00            
ATOM   4145 H100 PSO X  21      61.250  53.840  34.370  0.00  0.00            
ATOM   4146 H101 PSO X  21      62.240  55.200  33.730  0.00  0.00            
ATOM   4147 H102 PSO X  21      61.280  54.210  31.400  0.00  0.00            
ATOM   4148 H103 PSO X  21      62.800  53.630  32.110  0.00  0.00            
ATOM   4149 H104 PSO X  21      63.000  47.900  31.690  0.00  0.00            
ATOM   4150 H105 PSO X  21      62.010  48.740  32.860  0.00  0.00            
ATOM   4151 H106 PSO X  21      61.170  47.310  30.330  0.00  0.00            
ATOM   4152 H107 PSO X  21      59.940  47.920  31.580  0.00  0.00            
ATOM   4153 H108 PSO X  21      61.070  52.210  30.230  0.00  0.00            
ATOM   4154 H109 PSO X  21      62.290  51.120  31.160  0.00  0.00            
ATOM   4155 H110 PSO X  21      60.180  50.150  32.290  0.00  0.00            
ATOM   4156 H111 PSO X  21      48.260  53.810  39.520  0.00  0.00            
ATOM   4157 H112 PSO X  21      52.030  50.130  23.850  0.00  0.00            
ATOM   4158 H113 PSO X  21      59.160  45.310  30.190  0.00  0.00            
ATOM   4159  C   PSO X  22      81.840  66.810  53.170  0.00  0.00            
ATOM   4160  C1  PSO X  22      70.370  75.700  47.820  0.00  0.00            
ATOM   4161  C2  PSO X  22      70.570  75.500  49.360  0.00  0.00            
ATOM   4162  C3  PSO X  22      71.910  76.140  49.710  0.00  0.00            
ATOM   4163  C4  PSO X  22      72.270  76.930  48.450  0.00  0.00            
ATOM   4164  C5  PSO X  22      70.240  65.150  57.930  0.00  0.00            
ATOM   4165  C6  PSO X  22      80.900  66.430  54.280  0.00  0.00            
ATOM   4166  C7  PSO X  22      71.540  65.620  58.580  0.00  0.00            
ATOM   4167  C8  PSO X  22      79.480  67.160  54.260  0.00  0.00            
ATOM   4168  C9  PSO X  22      72.750  65.300  57.750  0.00  0.00            
ATOM   4169  C10 PSO X  22      78.570  66.750  55.400  0.00  0.00            
ATOM   4170  C11 PSO X  22      74.070  65.470  58.560  0.00  0.00            
ATOM   4171  C12 PSO X  22      77.200  67.400  55.420  0.00  0.00            
ATOM   4172  C13 PSO X  22      75.350  64.830  57.950  0.00  0.00            
ATOM   4173  C14 PSO X  22      76.410  66.880  56.720  0.00  0.00            
ATOM   4174  C15 PSO X  22      75.800  65.490  56.600  0.00  0.00            
ATOM   4175  C16 PSO X  22      66.410  70.670  61.810  0.00  0.00            
ATOM   4176  C17 PSO X  22      67.700  86.010  48.920  0.00  0.00            
ATOM   4177  C18 PSO X  22      86.160  75.570  54.880  0.00  0.00            
ATOM   4178  C19 PSO X  22      81.820  67.410  50.860  0.00  0.00            
ATOM   4179  C20 PSO X  22      69.360  73.320  49.420  0.00  0.00            
ATOM   4180  C21 PSO X  22      71.460  76.560  52.010  0.00  0.00            
ATOM   4181  C22 PSO X  22      65.140  71.550  61.780  0.00  0.00            
ATOM   4182  C23 PSO X  22      68.900  85.520  49.790  0.00  0.00            
ATOM   4183  C24 PSO X  22      86.150  74.080  54.680  0.00  0.00            
ATOM   4184  C25 PSO X  22      81.640  68.890  51.030  0.00  0.00            
ATOM   4185  C26 PSO X  22      68.200  73.670  50.280  0.00  0.00            
ATOM   4186  C27 PSO X  22      70.920  77.610  53.050  0.00  0.00            
ATOM   4187  C28 PSO X  22      63.710  72.470  60.050  0.00  0.00            
ATOM   4188  C29 PSO X  22      68.100  83.210  50.030  0.00  0.00            
ATOM   4189  C30 PSO X  22      85.100  72.350  53.400  0.00  0.00            
ATOM   4190  C31 PSO X  22      82.310  70.200  49.110  0.00  0.00            
ATOM   4191  C32 PSO X  22      67.050  73.330  52.470  0.00  0.00            
ATOM   4192  C33 PSO X  22      68.460  77.180  52.830  0.00  0.00            
ATOM   4193  C34 PSO X  22      63.420  72.230  58.530  0.00  0.00            
ATOM   4194  C35 PSO X  22      67.840  82.170  51.200  0.00  0.00            
ATOM   4195  C36 PSO X  22      83.990  72.090  52.350  0.00  0.00            
ATOM   4196  C37 PSO X  22      81.720  70.880  47.790  0.00  0.00            
ATOM   4197  C38 PSO X  22      67.390  72.560  53.740  0.00  0.00            
ATOM   4198  C39 PSO X  22      67.170  77.830  52.270  0.00  0.00            
ATOM   4199  C40 PSO X  22      64.560  72.490  56.290  0.00  0.00            
ATOM   4200  C41 PSO X  22      66.150  81.370  52.800  0.00  0.00            
ATOM   4201  C42 PSO X  22      81.640  72.360  52.280  0.00  0.00            
ATOM   4202  C43 PSO X  22      80.070  72.670  47.150  0.00  0.00            
ATOM   4203  C44 PSO X  22      65.960  72.890  55.730  0.00  0.00            
ATOM   4204  C45 PSO X  22      65.980  80.000  52.160  0.00  0.00            
ATOM   4205  C46 PSO X  22      80.670  74.090  47.320  0.00  0.00            
ATOM   4206  C47 PSO X  22      80.800  73.680  52.320  0.00  0.00            
ATOM   4207  C48 PSO X  22      80.050  76.520  46.940  0.00  0.00            
ATOM   4208  C49 PSO X  22      79.330  77.350  45.880  0.00  0.00            
ATOM   4209  C50 PSO X  22      79.220  75.090  51.360  0.00  0.00            
ATOM   4210  C51 PSO X  22      78.270  75.240  50.160  0.00  0.00            
ATOM   4211  C52 PSO X  22      77.320  78.660  45.390  0.00  0.00            
ATOM   4212  C53 PSO X  22      75.920  78.900  45.830  0.00  0.00            
ATOM   4213  C54 PSO X  22      76.280  74.380  49.240  0.00  0.00            
ATOM   4214  C55 PSO X  22      75.700  75.840  49.070  0.00  0.00            
ATOM   4215  C56 PSO X  22      74.050  77.970  47.020  0.00  0.00            
ATOM   4216  C57 PSO X  22      73.780  77.140  48.280  0.00  0.00            
ATOM   4217  O   PSO X  22      82.960  67.270  53.330  0.00  0.00            
ATOM   4218  O1  PSO X  22      71.690  76.070  47.420  0.00  0.00            
ATOM   4219  O2  PSO X  22      67.180  70.970  60.690  0.00  0.00            
ATOM   4220  O3  PSO X  22      66.610  86.400  49.750  0.00  0.00            
ATOM   4221  O4  PSO X  22      84.910  76.090  55.420  0.00  0.00            
ATOM   4222  O5  PSO X  22      81.250  66.740  51.950  0.00  0.00            
ATOM   4223  O6  PSO X  22      70.560  74.070  49.680  0.00  0.00            
ATOM   4224  O7  PSO X  22      71.760  77.100  50.780  0.00  0.00            
ATOM   4225  O8  PSO X  22      64.490  71.320  60.520  0.00  0.00            
ATOM   4226  O9  PSO X  22      68.540  84.400  50.710  0.00  0.00            
ATOM   4227  O10 PSO X  22      85.040  73.730  53.760  0.00  0.00            
ATOM   4228  O11 PSO X  22      81.260  69.560  49.810  0.00  0.00            
ATOM   4229  O12 PSO X  22      68.270  73.290  51.650  0.00  0.00            
ATOM   4230  O13 PSO X  22      69.590  78.020  52.470  0.00  0.00            
ATOM   4231  O14 PSO X  22      64.630  72.520  57.730  0.00  0.00            
ATOM   4232  O15 PSO X  22      66.430  82.330  51.750  0.00  0.00            
ATOM   4233  O16 PSO X  22      82.840  72.570  52.980  0.00  0.00            
ATOM   4234  O17 PSO X  22      80.530  71.630  48.110  0.00  0.00            
ATOM   4235  O18 PSO X  22      66.170  72.320  54.470  0.00  0.00            
ATOM   4236  O19 PSO X  22      67.040  79.170  52.700  0.00  0.00            
ATOM   4237  O20 PSO X  22      79.800  75.080  46.640  0.00  0.00            
ATOM   4238  O21 PSO X  22      79.730  73.670  51.360  0.00  0.00            
ATOM   4239  O22 PSO X  22      78.020  77.830  46.360  0.00  0.00            
ATOM   4240  O23 PSO X  22      77.150  74.370  50.400  0.00  0.00            
ATOM   4241  O24 PSO X  22      75.510  77.900  46.830  0.00  0.00            
ATOM   4242  O25 PSO X  22      74.490  75.840  48.270  0.00  0.00            
ATOM   4243  H   PSO X  22      69.720  76.580  47.760  0.00  0.00            
ATOM   4244  H1  PSO X  22      69.910  74.940  47.180  0.00  0.00            
ATOM   4245  H2  PSO X  22      69.750  76.030  49.870  0.00  0.00            
ATOM   4246  H3  PSO X  22      72.660  75.360  49.900  0.00  0.00            
ATOM   4247  H4  PSO X  22      71.690  77.860  48.460  0.00  0.00            
ATOM   4248  H5  PSO X  22      70.320  64.050  57.890  0.00  0.00            
ATOM   4249  H6  PSO X  22      69.390  65.450  58.560  0.00  0.00            
ATOM   4250  H7  PSO X  22      70.200  65.540  56.910  0.00  0.00            
ATOM   4251  H8  PSO X  22      81.400  66.640  55.230  0.00  0.00            
ATOM   4252  H9  PSO X  22      80.680  65.360  54.170  0.00  0.00            
ATOM   4253  H10 PSO X  22      71.610  65.090  59.540  0.00  0.00            
ATOM   4254  H11 PSO X  22      71.520  66.710  58.680  0.00  0.00            
ATOM   4255  H12 PSO X  22      78.990  66.800  53.350  0.00  0.00            
ATOM   4256  H13 PSO X  22      79.480  68.260  54.210  0.00  0.00            
ATOM   4257  H14 PSO X  22      72.610  65.990  56.910  0.00  0.00            
ATOM   4258  H15 PSO X  22      72.650  64.250  57.460  0.00  0.00            
ATOM   4259  H16 PSO X  22      78.590  65.660  55.380  0.00  0.00            
ATOM   4260  H17 PSO X  22      79.110  66.990  56.320  0.00  0.00            
ATOM   4261  H18 PSO X  22      74.240  66.560  58.610  0.00  0.00            
ATOM   4262  H19 PSO X  22      73.970  65.120  59.590  0.00  0.00            
ATOM   4263  H20 PSO X  22      76.670  67.040  54.530  0.00  0.00            
ATOM   4264  H21 PSO X  22      77.330  68.490  55.490  0.00  0.00            
ATOM   4265  H22 PSO X  22      76.190  64.930  58.650  0.00  0.00            
ATOM   4266  H23 PSO X  22      75.170  63.780  57.710  0.00  0.00            
ATOM   4267  H24 PSO X  22      77.110  66.940  57.570  0.00  0.00            
ATOM   4268  H25 PSO X  22      75.630  67.610  56.970  0.00  0.00            
ATOM   4269  H26 PSO X  22      74.940  65.550  55.920  0.00  0.00            
ATOM   4270  H27 PSO X  22      76.560  64.860  56.110  0.00  0.00            
ATOM   4271  H28 PSO X  22      66.940  70.960  62.720  0.00  0.00            
ATOM   4272  H29 PSO X  22      66.150  69.610  61.820  0.00  0.00            
ATOM   4273  H30 PSO X  22      67.940  86.940  48.410  0.00  0.00            
ATOM   4274  H31 PSO X  22      67.440  85.170  48.250  0.00  0.00            
ATOM   4275  H32 PSO X  22      86.970  75.710  55.590  0.00  0.00            
ATOM   4276  H33 PSO X  22      86.470  75.960  53.900  0.00  0.00            
ATOM   4277  H34 PSO X  22      81.370  67.090  49.910  0.00  0.00            
ATOM   4278  H35 PSO X  22      82.870  67.110  50.700  0.00  0.00            
ATOM   4279  H36 PSO X  22      69.520  72.230  49.450  0.00  0.00            
ATOM   4280  H37 PSO X  22      69.040  73.510  48.390  0.00  0.00            
ATOM   4281  H38 PSO X  22      72.410  76.160  52.390  0.00  0.00            
ATOM   4282  H39 PSO X  22      70.770  75.710  51.980  0.00  0.00            
ATOM   4283  H40 PSO X  22      64.500  71.380  62.650  0.00  0.00            
ATOM   4284  H41 PSO X  22      65.480  72.590  61.870  0.00  0.00            
ATOM   4285  H42 PSO X  22      69.740  85.290  49.130  0.00  0.00            
ATOM   4286  H43 PSO X  22      69.310  86.360  50.350  0.00  0.00            
ATOM   4287  H44 PSO X  22      87.110  73.740  54.270  0.00  0.00            
ATOM   4288  H45 PSO X  22      86.060  73.640  55.690  0.00  0.00            
ATOM   4289  H46 PSO X  22      80.810  69.130  51.720  0.00  0.00            
ATOM   4290  H47 PSO X  22      82.420  69.470  51.540  0.00  0.00            
ATOM   4291  H48 PSO X  22      68.120  74.760  50.260  0.00  0.00            
ATOM   4292  H49 PSO X  22      67.340  73.250  49.750  0.00  0.00            
ATOM   4293  H50 PSO X  22      70.790  77.120  54.010  0.00  0.00            
ATOM   4294  H51 PSO X  22      71.640  78.430  53.100  0.00  0.00            
ATOM   4295  H52 PSO X  22      64.270  73.410  60.110  0.00  0.00            
ATOM   4296  H53 PSO X  22      62.750  72.550  60.580  0.00  0.00            
ATOM   4297  H54 PSO X  22      68.800  82.760  49.320  0.00  0.00            
ATOM   4298  H55 PSO X  22      67.200  83.260  49.400  0.00  0.00            
ATOM   4299  H56 PSO X  22      84.890  71.710  54.260  0.00  0.00            
ATOM   4300  H57 PSO X  22      86.030  72.050  52.900  0.00  0.00            
ATOM   4301  H58 PSO X  22      83.070  69.510  48.710  0.00  0.00            
ATOM   4302  H59 PSO X  22      82.840  70.970  49.680  0.00  0.00            
ATOM   4303  H60 PSO X  22      66.170  72.860  52.010  0.00  0.00            
ATOM   4304  H61 PSO X  22      66.890  74.400  52.680  0.00  0.00            
ATOM   4305  H62 PSO X  22      68.490  77.130  53.920  0.00  0.00            
ATOM   4306  H63 PSO X  22      68.660  76.160  52.470  0.00  0.00            
ATOM   4307  H64 PSO X  22      62.990  71.280  58.210  0.00  0.00            
ATOM   4308  H65 PSO X  22      62.690  72.950  58.140  0.00  0.00            
ATOM   4309  H66 PSO X  22      68.010  81.140  50.850  0.00  0.00            
ATOM   4310  H67 PSO X  22      68.550  82.220  52.040  0.00  0.00            
ATOM   4311  H68 PSO X  22      84.190  72.580  51.390  0.00  0.00            
ATOM   4312  H69 PSO X  22      83.930  71.010  52.190  0.00  0.00            
ATOM   4313  H70 PSO X  22      82.500  71.590  47.470  0.00  0.00            
ATOM   4314  H71 PSO X  22      81.460  70.200  46.970  0.00  0.00            
ATOM   4315  H72 PSO X  22      67.910  71.640  53.420  0.00  0.00            
ATOM   4316  H73 PSO X  22      68.150  73.100  54.320  0.00  0.00            
ATOM   4317  H74 PSO X  22      67.190  77.760  51.180  0.00  0.00            
ATOM   4318  H75 PSO X  22      66.230  77.330  52.500  0.00  0.00            
ATOM   4319  H76 PSO X  22      63.730  73.080  55.890  0.00  0.00            
ATOM   4320  H77 PSO X  22      64.450  71.410  56.100  0.00  0.00            
ATOM   4321  H78 PSO X  22      65.250  81.740  53.300  0.00  0.00            
ATOM   4322  H79 PSO X  22      66.960  81.300  53.540  0.00  0.00            
ATOM   4323  H80 PSO X  22      81.110  71.550  52.780  0.00  0.00            
ATOM   4324  H81 PSO X  22      81.730  72.000  51.250  0.00  0.00            
ATOM   4325  H82 PSO X  22      78.980  72.790  47.260  0.00  0.00            
ATOM   4326  H83 PSO X  22      80.260  72.300  46.130  0.00  0.00            
ATOM   4327  H84 PSO X  22      65.980  73.980  55.730  0.00  0.00            
ATOM   4328  H85 PSO X  22      66.680  72.470  56.440  0.00  0.00            
ATOM   4329  H86 PSO X  22      65.050  79.490  52.430  0.00  0.00            
ATOM   4330  H87 PSO X  22      66.020  80.050  51.060  0.00  0.00            
ATOM   4331  H88 PSO X  22      80.820  74.280  48.390  0.00  0.00            
ATOM   4332  H89 PSO X  22      81.680  74.220  46.910  0.00  0.00            
ATOM   4333  H90 PSO X  22      80.420  73.810  53.340  0.00  0.00            
ATOM   4334  H91 PSO X  22      81.620  74.390  52.180  0.00  0.00            
ATOM   4335  H92 PSO X  22      81.120  76.740  46.840  0.00  0.00            
ATOM   4336  H93 PSO X  22      79.760  76.800  47.960  0.00  0.00            
ATOM   4337  H94 PSO X  22      79.970  78.230  45.770  0.00  0.00            
ATOM   4338  H95 PSO X  22      79.260  76.790  44.950  0.00  0.00            
ATOM   4339  H96 PSO X  22      80.070  75.770  51.270  0.00  0.00            
ATOM   4340  H97 PSO X  22      78.650  75.260  52.280  0.00  0.00            
ATOM   4341  H98 PSO X  22      77.960  76.290  50.130  0.00  0.00            
ATOM   4342  H99 PSO X  22      78.820  74.960  49.260  0.00  0.00            
ATOM   4343 H100 PSO X  22      77.190  78.120  44.440  0.00  0.00            
ATOM   4344 H101 PSO X  22      77.900  79.570  45.190  0.00  0.00            
ATOM   4345 H102 PSO X  22      75.900  79.910  46.270  0.00  0.00            
ATOM   4346 H103 PSO X  22      75.330  78.970  44.910  0.00  0.00            
ATOM   4347 H104 PSO X  22      75.450  73.690  49.430  0.00  0.00            
ATOM   4348 H105 PSO X  22      76.760  74.030  48.320  0.00  0.00            
ATOM   4349 H106 PSO X  22      75.410  76.200  50.070  0.00  0.00            
ATOM   4350 H107 PSO X  22      76.500  76.460  48.650  0.00  0.00            
ATOM   4351 H108 PSO X  22      73.670  79.000  47.080  0.00  0.00            
ATOM   4352 H109 PSO X  22      73.630  77.540  46.110  0.00  0.00            
ATOM   4353 H110 PSO X  22      74.280  77.710  49.080  0.00  0.00            
ATOM   4354 H111 PSO X  22      66.550  71.000  59.950  0.00  0.00            
ATOM   4355 H112 PSO X  22      66.200  85.640  50.190  0.00  0.00            
ATOM   4356 H113 PSO X  22      84.240  75.380  55.440  0.00  0.00            
ATOM   4357  C   PSO X  23      72.740  52.850  54.360  0.00  0.00            
ATOM   4358  C1  PSO X  23      81.820  42.230  49.860  0.00  0.00            
ATOM   4359  C2  PSO X  23      81.230  42.340  48.410  0.00  0.00            
ATOM   4360  C3  PSO X  23      79.760  42.040  48.490  0.00  0.00            
ATOM   4361  C4  PSO X  23      79.430  41.840  50.010  0.00  0.00            
ATOM   4362  C5  PSO X  23      73.790  63.050  49.810  0.00  0.00            
ATOM   4363  C6  PSO X  23      73.450  53.030  52.980  0.00  0.00            
ATOM   4364  C7  PSO X  23      72.660  62.810  50.820  0.00  0.00            
ATOM   4365  C8  PSO X  23      72.560  53.320  51.740  0.00  0.00            
ATOM   4366  C9  PSO X  23      72.250  61.320  50.770  0.00  0.00            
ATOM   4367  C10 PSO X  23      71.450  54.390  51.920  0.00  0.00            
ATOM   4368  C11 PSO X  23      71.230  60.960  51.860  0.00  0.00            
ATOM   4369  C12 PSO X  23      72.140  55.750  52.130  0.00  0.00            
ATOM   4370  C13 PSO X  23      70.800  59.570  51.870  0.00  0.00            
ATOM   4371  C14 PSO X  23      71.110  56.960  52.160  0.00  0.00            
ATOM   4372  C15 PSO X  23      71.800  58.390  52.230  0.00  0.00            
ATOM   4373  C16 PSO X  23      82.200  29.150  44.800  0.00  0.00            
ATOM   4374  C17 PSO X  23      76.640  39.850  36.840  0.00  0.00            
ATOM   4375  C18 PSO X  23      80.540  39.250  56.760  0.00  0.00            
ATOM   4376  C19 PSO X  23      73.460  52.320  56.670  0.00  0.00            
ATOM   4377  C20 PSO X  23      83.190  41.630  46.940  0.00  0.00            
ATOM   4378  C21 PSO X  23      78.820  43.110  46.470  0.00  0.00            
ATOM   4379  C22 PSO X  23      83.270  29.440  45.870  0.00  0.00            
ATOM   4380  C23 PSO X  23      76.180  40.850  37.910  0.00  0.00            
ATOM   4381  C24 PSO X  23      79.050  39.530  56.570  0.00  0.00            
ATOM   4382  C25 PSO X  23      72.820  50.940  56.630  0.00  0.00            
ATOM   4383  C26 PSO X  23      83.650  40.440  46.070  0.00  0.00            
ATOM   4384  C27 PSO X  23      77.380  42.550  46.290  0.00  0.00            
ATOM   4385  C28 PSO X  23      85.010  30.940  46.340  0.00  0.00            
ATOM   4386  C29 PSO X  23      73.850  41.540  38.540  0.00  0.00            
ATOM   4387  C30 PSO X  23      77.160  38.210  57.170  0.00  0.00            
ATOM   4388  C31 PSO X  23      73.330  48.600  57.430  0.00  0.00            
ATOM   4389  C32 PSO X  23      84.540  38.220  45.900  0.00  0.00            
ATOM   4390  C33 PSO X  23      75.850  40.780  46.700  0.00  0.00            
ATOM   4391  C34 PSO X  23      86.080  31.750  45.640  0.00  0.00            
ATOM   4392  C35 PSO X  23      74.150  42.410  39.800  0.00  0.00            
ATOM   4393  C36 PSO X  23      76.630  36.790  57.200  0.00  0.00            
ATOM   4394  C37 PSO X  23      74.170  47.790  58.470  0.00  0.00            
ATOM   4395  C38 PSO X  23      85.050  37.040  46.730  0.00  0.00            
ATOM   4396  C39 PSO X  23      75.130  40.320  45.380  0.00  0.00            
ATOM   4397  C40 PSO X  23      86.560  34.080  45.080  0.00  0.00            
ATOM   4398  C41 PSO X  23      74.610  42.000  42.140  0.00  0.00            
ATOM   4399  C42 PSO X  23      75.480  36.630  55.000  0.00  0.00            
ATOM   4400  C43 PSO X  23      76.350  46.540  58.690  0.00  0.00            
ATOM   4401  C44 PSO X  23      86.710  35.420  45.850  0.00  0.00            
ATOM   4402  C45 PSO X  23      74.230  41.210  43.380  0.00  0.00            
ATOM   4403  C46 PSO X  23      76.110  45.190  57.880  0.00  0.00            
ATOM   4404  C47 PSO X  23      75.490  35.880  53.670  0.00  0.00            
ATOM   4405  C48 PSO X  23      76.610  45.670  55.630  0.00  0.00            
ATOM   4406  C49 PSO X  23      75.820  44.540  54.860  0.00  0.00            
ATOM   4407  C50 PSO X  23      76.980  35.310  51.730  0.00  0.00            
ATOM   4408  C51 PSO X  23      78.350  35.730  51.130  0.00  0.00            
ATOM   4409  C52 PSO X  23      75.930  42.400  53.740  0.00  0.00            
ATOM   4410  C53 PSO X  23      77.020  41.350  53.480  0.00  0.00            
ATOM   4411  C54 PSO X  23      79.060  37.190  49.410  0.00  0.00            
ATOM   4412  C55 PSO X  23      79.090  38.600  48.900  0.00  0.00            
ATOM   4413  C56 PSO X  23      78.480  40.430  51.830  0.00  0.00            
ATOM   4414  C57 PSO X  23      78.780  40.500  50.380  0.00  0.00            
ATOM   4415  O   PSO X  23      71.630  52.330  54.510  0.00  0.00            
ATOM   4416  O1  PSO X  23      80.700  41.890  50.690  0.00  0.00            
ATOM   4417  O2  PSO X  23      81.300  30.250  44.530  0.00  0.00            
ATOM   4418  O3  PSO X  23      76.640  38.510  37.410  0.00  0.00            
ATOM   4419  O4  PSO X  23      80.980  38.370  55.690  0.00  0.00            
ATOM   4420  O5  PSO X  23      73.660  52.830  55.310  0.00  0.00            
ATOM   4421  O6  PSO X  23      81.950  41.260  47.650  0.00  0.00            
ATOM   4422  O7  PSO X  23      79.030  43.160  47.930  0.00  0.00            
ATOM   4423  O8  PSO X  23      83.940  30.620  45.470  0.00  0.00            
ATOM   4424  O9  PSO X  23      74.810  40.500  38.370  0.00  0.00            
ATOM   4425  O10 PSO X  23      78.430  38.250  56.530  0.00  0.00            
ATOM   4426  O11 PSO X  23      73.450  50.050  57.650  0.00  0.00            
ATOM   4427  O12 PSO X  23      84.190  39.340  46.840  0.00  0.00            
ATOM   4428  O13 PSO X  23      77.230  41.080  46.390  0.00  0.00            
ATOM   4429  O14 PSO X  23      85.870  33.190  45.990  0.00  0.00            
ATOM   4430  O15 PSO X  23      73.770  41.650  41.010  0.00  0.00            
ATOM   4431  O16 PSO X  23      76.550  36.140  55.830  0.00  0.00            
ATOM   4432  O17 PSO X  23      75.580  47.630  58.000  0.00  0.00            
ATOM   4433  O18 PSO X  23      85.380  36.000  45.830  0.00  0.00            
ATOM   4434  O19 PSO X  23      75.170  41.450  44.480  0.00  0.00            
ATOM   4435  O20 PSO X  23      77.110  45.180  56.880  0.00  0.00            
ATOM   4436  O21 PSO X  23      76.860  35.920  53.000  0.00  0.00            
ATOM   4437  O22 PSO X  23      76.650  43.580  54.270  0.00  0.00            
ATOM   4438  O23 PSO X  23      78.210  37.100  50.580  0.00  0.00            
ATOM   4439  O24 PSO X  23      77.640  41.510  52.220  0.00  0.00            
ATOM   4440  O25 PSO X  23      79.630  39.370  49.960  0.00  0.00            
ATOM   4441  H   PSO X  23      82.230  43.220  50.050  0.00  0.00            
ATOM   4442  H1  PSO X  23      82.660  41.530  49.940  0.00  0.00            
ATOM   4443  H2  PSO X  23      81.410  43.350  48.020  0.00  0.00            
ATOM   4444  H3  PSO X  23      79.590  41.120  47.930  0.00  0.00            
ATOM   4445  H4  PSO X  23      78.890  42.730  50.370  0.00  0.00            
ATOM   4446  H5  PSO X  23      73.440  63.040  48.770  0.00  0.00            
ATOM   4447  H6  PSO X  23      74.270  64.010  50.030  0.00  0.00            
ATOM   4448  H7  PSO X  23      74.630  62.350  49.860  0.00  0.00            
ATOM   4449  H8  PSO X  23      74.160  52.220  52.800  0.00  0.00            
ATOM   4450  H9  PSO X  23      74.010  53.970  53.120  0.00  0.00            
ATOM   4451  H10 PSO X  23      71.830  63.490  50.610  0.00  0.00            
ATOM   4452  H11 PSO X  23      73.030  62.850  51.850  0.00  0.00            
ATOM   4453  H12 PSO X  23      72.110  52.340  51.550  0.00  0.00            
ATOM   4454  H13 PSO X  23      73.170  53.540  50.850  0.00  0.00            
ATOM   4455  H14 PSO X  23      73.190  60.780  50.940  0.00  0.00            
ATOM   4456  H15 PSO X  23      71.820  61.180  49.770  0.00  0.00            
ATOM   4457  H16 PSO X  23      70.670  54.390  51.150  0.00  0.00            
ATOM   4458  H17 PSO X  23      70.950  54.100  52.860  0.00  0.00            
ATOM   4459  H18 PSO X  23      71.560  61.180  52.890  0.00  0.00            
ATOM   4460  H19 PSO X  23      70.340  61.590  51.840  0.00  0.00            
ATOM   4461  H20 PSO X  23      72.990  55.920  51.460  0.00  0.00            
ATOM   4462  H21 PSO X  23      72.510  55.710  53.170  0.00  0.00            
ATOM   4463  H22 PSO X  23      69.960  59.460  52.560  0.00  0.00            
ATOM   4464  H23 PSO X  23      70.310  59.380  50.900  0.00  0.00            
ATOM   4465  H24 PSO X  23      70.600  56.820  51.200  0.00  0.00            
ATOM   4466  H25 PSO X  23      70.470  56.850  53.040  0.00  0.00            
ATOM   4467  H26 PSO X  23      72.160  58.640  53.240  0.00  0.00            
ATOM   4468  H27 PSO X  23      72.670  58.460  51.570  0.00  0.00            
ATOM   4469  H28 PSO X  23      82.670  28.900  43.840  0.00  0.00            
ATOM   4470  H29 PSO X  23      81.760  28.200  45.140  0.00  0.00            
ATOM   4471  H30 PSO X  23      75.950  39.850  36.000  0.00  0.00            
ATOM   4472  H31 PSO X  23      77.630  40.090  36.420  0.00  0.00            
ATOM   4473  H32 PSO X  23      81.070  40.210  56.750  0.00  0.00            
ATOM   4474  H33 PSO X  23      80.640  38.880  57.780  0.00  0.00            
ATOM   4475  H34 PSO X  23      72.800  53.010  57.220  0.00  0.00            
ATOM   4476  H35 PSO X  23      74.400  52.280  57.230  0.00  0.00            
ATOM   4477  H36 PSO X  23      83.910  42.030  47.660  0.00  0.00            
ATOM   4478  H37 PSO X  23      82.950  42.510  46.330  0.00  0.00            
ATOM   4479  H38 PSO X  23      79.650  42.520  46.050  0.00  0.00            
ATOM   4480  H39 PSO X  23      78.860  44.120  46.020  0.00  0.00            
ATOM   4481  H40 PSO X  23      82.790  29.690  46.820  0.00  0.00            
ATOM   4482  H41 PSO X  23      83.980  28.620  45.970  0.00  0.00            
ATOM   4483  H42 PSO X  23      76.790  40.940  38.820  0.00  0.00            
ATOM   4484  H43 PSO X  23      76.020  41.790  37.360  0.00  0.00            
ATOM   4485  H44 PSO X  23      78.680  40.180  57.360  0.00  0.00            
ATOM   4486  H45 PSO X  23      78.910  40.010  55.590  0.00  0.00            
ATOM   4487  H46 PSO X  23      71.750  51.060  56.850  0.00  0.00            
ATOM   4488  H47 PSO X  23      72.820  50.380  55.680  0.00  0.00            
ATOM   4489  H48 PSO X  23      82.760  40.160  45.480  0.00  0.00            
ATOM   4490  H49 PSO X  23      84.500  40.680  45.430  0.00  0.00            
ATOM   4491  H50 PSO X  23      76.680  43.070  46.950  0.00  0.00            
ATOM   4492  H51 PSO X  23      77.110  42.810  45.260  0.00  0.00            
ATOM   4493  H52 PSO X  23      85.540  30.030  46.630  0.00  0.00            
ATOM   4494  H53 PSO X  23      84.700  31.490  47.240  0.00  0.00            
ATOM   4495  H54 PSO X  23      72.820  41.170  38.580  0.00  0.00            
ATOM   4496  H55 PSO X  23      73.890  42.170  37.640  0.00  0.00            
ATOM   4497  H56 PSO X  23      76.430  38.770  56.560  0.00  0.00            
ATOM   4498  H57 PSO X  23      77.230  38.560  58.200  0.00  0.00            
ATOM   4499  H58 PSO X  23      73.780  48.360  56.460  0.00  0.00            
ATOM   4500  H59 PSO X  23      72.270  48.300  57.410  0.00  0.00            
ATOM   4501  H60 PSO X  23      85.280  38.630  45.210  0.00  0.00            
ATOM   4502  H61 PSO X  23      83.580  37.890  45.480  0.00  0.00            
ATOM   4503  H62 PSO X  23      75.210  41.600  47.040  0.00  0.00            
ATOM   4504  H63 PSO X  23      75.720  40.070  47.520  0.00  0.00            
ATOM   4505  H64 PSO X  23      87.080  31.420  45.970  0.00  0.00            
ATOM   4506  H65 PSO X  23      86.050  31.610  44.550  0.00  0.00            
ATOM   4507  H66 PSO X  23      75.240  42.520  39.720  0.00  0.00            
ATOM   4508  H67 PSO X  23      73.660  43.390  39.720  0.00  0.00            
ATOM   4509  H68 PSO X  23      77.350  36.170  57.760  0.00  0.00            
ATOM   4510  H69 PSO X  23      75.710  36.800  57.800  0.00  0.00            
ATOM   4511  H70 PSO X  23      74.150  48.380  59.390  0.00  0.00            
ATOM   4512  H71 PSO X  23      73.620  46.850  58.640  0.00  0.00            
ATOM   4513  H72 PSO X  23      85.960  37.250  47.310  0.00  0.00            
ATOM   4514  H73 PSO X  23      84.200  36.770  47.370  0.00  0.00            
ATOM   4515  H74 PSO X  23      75.680  39.460  44.980  0.00  0.00            
ATOM   4516  H75 PSO X  23      74.100  40.030  45.630  0.00  0.00            
ATOM   4517  H76 PSO X  23      86.020  34.290  44.150  0.00  0.00            
ATOM   4518  H77 PSO X  23      87.610  33.820  44.910  0.00  0.00            
ATOM   4519  H78 PSO X  23      74.590  43.040  42.470  0.00  0.00            
ATOM   4520  H79 PSO X  23      75.640  41.730  41.890  0.00  0.00            
ATOM   4521  H80 PSO X  23      75.530  37.700  54.790  0.00  0.00            
ATOM   4522  H81 PSO X  23      74.520  36.490  55.520  0.00  0.00            
ATOM   4523  H82 PSO X  23      76.060  46.310  59.720  0.00  0.00            
ATOM   4524  H83 PSO X  23      77.440  46.720  58.660  0.00  0.00            
ATOM   4525  H84 PSO X  23      87.030  35.200  46.880  0.00  0.00            
ATOM   4526  H85 PSO X  23      87.470  35.980  45.300  0.00  0.00            
ATOM   4527  H86 PSO X  23      73.250  41.490  43.810  0.00  0.00            
ATOM   4528  H87 PSO X  23      74.140  40.130  43.170  0.00  0.00            
ATOM   4529  H88 PSO X  23      76.280  44.350  58.560  0.00  0.00            
ATOM   4530  H89 PSO X  23      75.090  45.240  57.490  0.00  0.00            
ATOM   4531  H90 PSO X  23      75.130  34.860  53.840  0.00  0.00            
ATOM   4532  H91 PSO X  23      74.670  36.190  53.020  0.00  0.00            
ATOM   4533  H92 PSO X  23      77.470  45.920  55.000  0.00  0.00            
ATOM   4534  H93 PSO X  23      76.010  46.580  55.710  0.00  0.00            
ATOM   4535  H94 PSO X  23      75.130  44.100  55.590  0.00  0.00            
ATOM   4536  H95 PSO X  23      75.230  44.950  54.030  0.00  0.00            
ATOM   4537  H96 PSO X  23      76.290  35.770  51.020  0.00  0.00            
ATOM   4538  H97 PSO X  23      76.830  34.230  51.760  0.00  0.00            
ATOM   4539  H98 PSO X  23      79.120  35.720  51.910  0.00  0.00            
ATOM   4540  H99 PSO X  23      78.580  35.020  50.330  0.00  0.00            
ATOM   4541 H100 PSO X  23      75.380  42.540  52.800  0.00  0.00            
ATOM   4542 H101 PSO X  23      75.340  41.880  54.500  0.00  0.00            
ATOM   4543 H102 PSO X  23      77.800  41.450  54.240  0.00  0.00            
ATOM   4544 H103 PSO X  23      76.500  40.380  53.550  0.00  0.00            
ATOM   4545 H104 PSO X  23      78.720  36.550  48.580  0.00  0.00            
ATOM   4546 H105 PSO X  23      80.090  36.920  49.650  0.00  0.00            
ATOM   4547 H106 PSO X  23      79.660  38.630  47.970  0.00  0.00            
ATOM   4548 H107 PSO X  23      78.060  38.830  48.610  0.00  0.00            
ATOM   4549 H108 PSO X  23      79.450  40.420  52.340  0.00  0.00            
ATOM   4550 H109 PSO X  23      78.000  39.500  52.160  0.00  0.00            
ATOM   4551 H110 PSO X  23      77.850  40.490  49.810  0.00  0.00            
ATOM   4552 H111 PSO X  23      81.470  30.750  45.350  0.00  0.00            
ATOM   4553 H112 PSO X  23      75.710  38.230  37.400  0.00  0.00            
ATOM   4554 H113 PSO X  23      80.200  38.120  55.170  0.00  0.00            
ATOM   4555  C   PSO X  24      74.880  67.050  51.960  0.00  0.00            
ATOM   4556  C1  PSO X  24      59.630  66.630  38.480  0.00  0.00            
ATOM   4557  C2  PSO X  24      58.510  66.780  39.520  0.00  0.00            
ATOM   4558  C3  PSO X  24      58.930  66.020  40.760  0.00  0.00            
ATOM   4559  C4  PSO X  24      60.320  65.510  40.430  0.00  0.00            
ATOM   4560  C5  PSO X  24      63.100  60.990  55.390  0.00  0.00            
ATOM   4561  C6  PSO X  24      73.950  67.020  53.080  0.00  0.00            
ATOM   4562  C7  PSO X  24      64.110  61.530  54.370  0.00  0.00            
ATOM   4563  C8  PSO X  24      72.890  65.790  52.930  0.00  0.00            
ATOM   4564  C9  PSO X  24      65.020  62.570  55.000  0.00  0.00            
ATOM   4565  C10 PSO X  24      71.640  65.910  53.820  0.00  0.00            
ATOM   4566  C11 PSO X  24      65.990  63.110  54.030  0.00  0.00            
ATOM   4567  C12 PSO X  24      70.420  65.310  53.140  0.00  0.00            
ATOM   4568  C13 PSO X  24      66.950  64.110  54.590  0.00  0.00            
ATOM   4569  C14 PSO X  24      69.230  65.200  54.130  0.00  0.00            
ATOM   4570  C15 PSO X  24      68.020  64.520  53.540  0.00  0.00            
ATOM   4571  C16 PSO X  24      50.190  65.400  37.420  0.00  0.00            
ATOM   4572  C17 PSO X  24      56.680  72.820  38.230  0.00  0.00            
ATOM   4573  C18 PSO X  24      63.560  50.640  34.460  0.00  0.00            
ATOM   4574  C19 PSO X  24      75.160  67.410  49.500  0.00  0.00            
ATOM   4575  C20 PSO X  24      56.680  67.290  37.970  0.00  0.00            
ATOM   4576  C21 PSO X  24      58.660  66.200  43.150  0.00  0.00            
ATOM   4577  C22 PSO X  24      50.160  63.810  37.410  0.00  0.00            
ATOM   4578  C23 PSO X  24      55.950  72.540  39.570  0.00  0.00            
ATOM   4579  C24 PSO X  24      64.070  51.920  35.070  0.00  0.00            
ATOM   4580  C25 PSO X  24      74.360  68.330  48.570  0.00  0.00            
ATOM   4581  C26 PSO X  24      55.200  66.780  37.570  0.00  0.00            
ATOM   4582  C27 PSO X  24      59.170  67.020  44.330  0.00  0.00            
ATOM   4583  C28 PSO X  24      50.990  61.820  36.240  0.00  0.00            
ATOM   4584  C29 PSO X  24      56.920  73.700  41.430  0.00  0.00            
ATOM   4585  C30 PSO X  24      63.520  53.540  36.800  0.00  0.00            
ATOM   4586  C31 PSO X  24      72.270  67.070  48.450  0.00  0.00            
ATOM   4587  C32 PSO X  24      55.780  65.970  35.390  0.00  0.00            
ATOM   4588  C33 PSO X  24      57.400  68.270  45.530  0.00  0.00            
ATOM   4589  C34 PSO X  24      51.920  61.370  35.090  0.00  0.00            
ATOM   4590  C35 PSO X  24      58.140  73.900  42.380  0.00  0.00            
ATOM   4591  C36 PSO X  24      62.420  53.760  37.790  0.00  0.00            
ATOM   4592  C37 PSO X  24      71.140  66.850  47.500  0.00  0.00            
ATOM   4593  C38 PSO X  24      56.420  64.700  34.690  0.00  0.00            
ATOM   4594  C39 PSO X  24      56.380  69.380  45.180  0.00  0.00            
ATOM   4595  C40 PSO X  24      54.310  61.540  34.400  0.00  0.00            
ATOM   4596  C41 PSO X  24      57.400  72.840  44.460  0.00  0.00            
ATOM   4597  C42 PSO X  24      62.300  55.300  39.620  0.00  0.00            
ATOM   4598  C43 PSO X  24      68.860  65.910  47.510  0.00  0.00            
ATOM   4599  C44 PSO X  24      55.650  62.360  34.530  0.00  0.00            
ATOM   4600  C45 PSO X  24      56.400  71.780  44.700  0.00  0.00            
ATOM   4601  C46 PSO X  24      67.910  65.160  48.490  0.00  0.00            
ATOM   4602  C47 PSO X  24      62.740  56.770  40.010  0.00  0.00            
ATOM   4603  C48 PSO X  24      66.210  64.220  46.770  0.00  0.00            
ATOM   4604  C49 PSO X  24      65.360  64.970  45.780  0.00  0.00            
ATOM   4605  C50 PSO X  24      61.350  57.920  38.300  0.00  0.00            
ATOM   4606  C51 PSO X  24      60.190  59.060  38.100  0.00  0.00            
ATOM   4607  C52 PSO X  24      64.310  64.670  43.680  0.00  0.00            
ATOM   4608  C53 PSO X  24      63.970  63.700  42.510  0.00  0.00            
ATOM   4609  C54 PSO X  24      59.350  61.080  39.040  0.00  0.00            
ATOM   4610  C55 PSO X  24      59.540  61.840  40.310  0.00  0.00            
ATOM   4611  C56 PSO X  24      62.070  63.580  40.860  0.00  0.00            
ATOM   4612  C57 PSO X  24      60.610  63.970  40.840  0.00  0.00            
ATOM   4613  O   PSO X  24      76.080  66.870  52.100  0.00  0.00            
ATOM   4614  O1  PSO X  24      60.330  65.480  38.930  0.00  0.00            
ATOM   4615  O2  PSO X  24      50.190  65.870  36.030  0.00  0.00            
ATOM   4616  O3  PSO X  24      57.590  71.760  37.930  0.00  0.00            
ATOM   4617  O4  PSO X  24      62.990  49.770  35.440  0.00  0.00            
ATOM   4618  O5  PSO X  24      74.330  67.440  50.750  0.00  0.00            
ATOM   4619  O6  PSO X  24      57.270  66.300  38.980  0.00  0.00            
ATOM   4620  O7  PSO X  24      58.900  66.880  41.920  0.00  0.00            
ATOM   4621  O8  PSO X  24      50.920  63.250  36.300  0.00  0.00            
ATOM   4622  O9  PSO X  24      56.970  72.490  40.600  0.00  0.00            
ATOM   4623  O10 PSO X  24      63.100  52.420  35.960  0.00  0.00            
ATOM   4624  O11 PSO X  24      73.390  67.620  47.700  0.00  0.00            
ATOM   4625  O12 PSO X  24      55.410  65.580  36.740  0.00  0.00            
ATOM   4626  O13 PSO X  24      58.350  68.250  44.400  0.00  0.00            
ATOM   4627  O14 PSO X  24      53.240  62.030  35.190  0.00  0.00            
ATOM   4628  O15 PSO X  24      58.200  72.730  43.280  0.00  0.00            
ATOM   4629  O16 PSO X  24      62.550  55.130  38.200  0.00  0.00            
ATOM   4630  O17 PSO X  24      70.000  66.440  48.300  0.00  0.00            
ATOM   4631  O18 PSO X  24      55.340  63.790  34.630  0.00  0.00            
ATOM   4632  O19 PSO X  24      57.140  70.570  44.920  0.00  0.00            
ATOM   4633  O20 PSO X  24      66.580  65.130  47.900  0.00  0.00            
ATOM   4634  O21 PSO X  24      61.660  57.730  39.690  0.00  0.00            
ATOM   4635  O22 PSO X  24      65.040  64.030  44.730  0.00  0.00            
ATOM   4636  O23 PSO X  24      60.240  59.970  39.180  0.00  0.00            
ATOM   4637  O24 PSO X  24      62.590  63.830  42.250  0.00  0.00            
ATOM   4638  O25 PSO X  24      59.890  63.200  39.920  0.00  0.00            
ATOM   4639  H   PSO X  24      60.190  67.570  38.620  0.00  0.00            
ATOM   4640  H1  PSO X  24      59.390  66.420  37.430  0.00  0.00            
ATOM   4641  H2  PSO X  24      58.390  67.790  39.930  0.00  0.00            
ATOM   4642  H3  PSO X  24      58.230  65.180  40.770  0.00  0.00            
ATOM   4643  H4  PSO X  24      61.040  66.200  40.900  0.00  0.00            
ATOM   4644  H5  PSO X  24      62.480  60.160  55.040  0.00  0.00            
ATOM   4645  H6  PSO X  24      63.610  60.780  56.340  0.00  0.00            
ATOM   4646  H7  PSO X  24      62.360  61.790  55.540  0.00  0.00            
ATOM   4647  H8  PSO X  24      73.490  68.020  52.980  0.00  0.00            
ATOM   4648  H9  PSO X  24      74.440  66.940  54.060  0.00  0.00            
ATOM   4649  H10 PSO X  24      63.470  61.910  53.570  0.00  0.00            
ATOM   4650  H11 PSO X  24      64.730  60.700  53.990  0.00  0.00            
ATOM   4651  H12 PSO X  24      73.480  64.860  53.040  0.00  0.00            
ATOM   4652  H13 PSO X  24      72.550  65.720  51.890  0.00  0.00            
ATOM   4653  H14 PSO X  24      65.590  62.280  55.890  0.00  0.00            
ATOM   4654  H15 PSO X  24      64.420  63.450  55.280  0.00  0.00            
ATOM   4655  H16 PSO X  24      71.880  65.490  54.810  0.00  0.00            
ATOM   4656  H17 PSO X  24      71.540  67.000  53.940  0.00  0.00            
ATOM   4657  H18 PSO X  24      66.500  62.370  53.410  0.00  0.00            
ATOM   4658  H19 PSO X  24      65.410  63.510  53.190  0.00  0.00            
ATOM   4659  H20 PSO X  24      70.600  64.310  52.720  0.00  0.00            
ATOM   4660  H21 PSO X  24      70.220  65.910  52.250  0.00  0.00            
ATOM   4661  H22 PSO X  24      66.440  65.010  54.940  0.00  0.00            
ATOM   4662  H23 PSO X  24      67.410  63.890  55.560  0.00  0.00            
ATOM   4663  H24 PSO X  24      69.600  64.510  54.900  0.00  0.00            
ATOM   4664  H25 PSO X  24      68.940  66.110  54.680  0.00  0.00            
ATOM   4665  H26 PSO X  24      67.660  65.160  52.730  0.00  0.00            
ATOM   4666  H27 PSO X  24      68.510  63.690  53.000  0.00  0.00            
ATOM   4667  H28 PSO X  24      49.470  65.880  38.100  0.00  0.00            
ATOM   4668  H29 PSO X  24      51.190  65.590  37.820  0.00  0.00            
ATOM   4669  H30 PSO X  24      55.980  72.950  37.400  0.00  0.00            
ATOM   4670  H31 PSO X  24      57.200  73.790  38.270  0.00  0.00            
ATOM   4671  H32 PSO X  24      62.870  50.980  33.680  0.00  0.00            
ATOM   4672  H33 PSO X  24      64.330  50.020  33.990  0.00  0.00            
ATOM   4673  H34 PSO X  24      75.240  66.390  49.110  0.00  0.00            
ATOM   4674  H35 PSO X  24      76.150  67.820  49.730  0.00  0.00            
ATOM   4675  H36 PSO X  24      57.280  67.350  37.050  0.00  0.00            
ATOM   4676  H37 PSO X  24      56.680  68.310  38.390  0.00  0.00            
ATOM   4677  H38 PSO X  24      59.180  65.230  43.210  0.00  0.00            
ATOM   4678  H39 PSO X  24      57.610  65.930  43.310  0.00  0.00            
ATOM   4679  H40 PSO X  24      50.530  63.360  38.340  0.00  0.00            
ATOM   4680  H41 PSO X  24      49.150  63.390  37.320  0.00  0.00            
ATOM   4681  H42 PSO X  24      55.230  73.350  39.760  0.00  0.00            
ATOM   4682  H43 PSO X  24      55.380  71.600  39.650  0.00  0.00            
ATOM   4683  H44 PSO X  24      64.990  51.620  35.580  0.00  0.00            
ATOM   4684  H45 PSO X  24      64.290  52.690  34.320  0.00  0.00            
ATOM   4685  H46 PSO X  24      73.930  69.150  49.160  0.00  0.00            
ATOM   4686  H47 PSO X  24      75.120  68.900  48.020  0.00  0.00            
ATOM   4687  H48 PSO X  24      54.740  66.480  38.530  0.00  0.00            
ATOM   4688  H49 PSO X  24      54.620  67.580  37.090  0.00  0.00            
ATOM   4689  H50 PSO X  24      59.070  66.450  45.270  0.00  0.00            
ATOM   4690  H51 PSO X  24      60.190  67.310  44.060  0.00  0.00            
ATOM   4691  H52 PSO X  24      50.040  61.350  35.960  0.00  0.00            
ATOM   4692  H53 PSO X  24      51.420  61.450  37.180  0.00  0.00            
ATOM   4693  H54 PSO X  24      56.000  73.680  42.040  0.00  0.00            
ATOM   4694  H55 PSO X  24      56.860  74.520  40.710  0.00  0.00            
ATOM   4695  H56 PSO X  24      63.650  54.380  36.110  0.00  0.00            
ATOM   4696  H57 PSO X  24      64.470  53.310  37.300  0.00  0.00            
ATOM   4697  H58 PSO X  24      71.930  67.830  49.170  0.00  0.00            
ATOM   4698  H59 PSO X  24      72.510  66.130  48.960  0.00  0.00            
ATOM   4699  H60 PSO X  24      56.510  66.790  35.380  0.00  0.00            
ATOM   4700  H61 PSO X  24      54.940  66.380  34.810  0.00  0.00            
ATOM   4701  H62 PSO X  24      57.950  68.580  46.420  0.00  0.00            
ATOM   4702  H63 PSO X  24      56.840  67.330  45.540  0.00  0.00            
ATOM   4703  H64 PSO X  24      52.160  60.300  35.130  0.00  0.00            
ATOM   4704  H65 PSO X  24      51.540  61.760  34.140  0.00  0.00            
ATOM   4705  H66 PSO X  24      59.060  74.080  41.820  0.00  0.00            
ATOM   4706  H67 PSO X  24      58.080  74.860  42.920  0.00  0.00            
ATOM   4707  H68 PSO X  24      61.450  53.710  37.280  0.00  0.00            
ATOM   4708  H69 PSO X  24      62.440  52.910  38.490  0.00  0.00            
ATOM   4709  H70 PSO X  24      70.980  67.770  46.910  0.00  0.00            
ATOM   4710  H71 PSO X  24      71.440  66.100  46.750  0.00  0.00            
ATOM   4711  H72 PSO X  24      56.630  64.940  33.640  0.00  0.00            
ATOM   4712  H73 PSO X  24      57.280  64.320  35.260  0.00  0.00            
ATOM   4713  H74 PSO X  24      55.730  69.100  44.350  0.00  0.00            
ATOM   4714  H75 PSO X  24      55.730  69.470  46.050  0.00  0.00            
ATOM   4715  H76 PSO X  24      54.110  61.570  33.320  0.00  0.00            
ATOM   4716  H77 PSO X  24      54.650  60.550  34.730  0.00  0.00            
ATOM   4717  H78 PSO X  24      56.730  73.720  44.420  0.00  0.00            
ATOM   4718  H79 PSO X  24      58.030  72.940  45.350  0.00  0.00            
ATOM   4719  H80 PSO X  24      62.900  54.540  40.110  0.00  0.00            
ATOM   4720  H81 PSO X  24      61.220  55.210  39.770  0.00  0.00            
ATOM   4721  H82 PSO X  24      69.210  65.130  46.820  0.00  0.00            
ATOM   4722  H83 PSO X  24      68.340  66.740  47.020  0.00  0.00            
ATOM   4723  H84 PSO X  24      56.150  62.010  35.440  0.00  0.00            
ATOM   4724  H85 PSO X  24      56.340  62.200  33.690  0.00  0.00            
ATOM   4725  H86 PSO X  24      55.810  71.980  45.610  0.00  0.00            
ATOM   4726  H87 PSO X  24      55.670  71.720  43.890  0.00  0.00            
ATOM   4727  H88 PSO X  24      68.320  64.160  48.700  0.00  0.00            
ATOM   4728  H89 PSO X  24      67.890  65.810  49.370  0.00  0.00            
ATOM   4729  H90 PSO X  24      62.970  56.960  41.070  0.00  0.00            
ATOM   4730  H91 PSO X  24      63.580  57.050  39.370  0.00  0.00            
ATOM   4731  H92 PSO X  24      65.510  63.460  47.140  0.00  0.00            
ATOM   4732  H93 PSO X  24      67.080  63.640  46.440  0.00  0.00            
ATOM   4733  H94 PSO X  24      64.490  65.290  46.370  0.00  0.00            
ATOM   4734  H95 PSO X  24      65.960  65.820  45.430  0.00  0.00            
ATOM   4735  H96 PSO X  24      60.970  57.020  37.800  0.00  0.00            
ATOM   4736  H97 PSO X  24      62.270  58.120  37.740  0.00  0.00            
ATOM   4737  H98 PSO X  24      60.360  59.510  37.110  0.00  0.00            
ATOM   4738  H99 PSO X  24      59.190  58.620  38.130  0.00  0.00            
ATOM   4739 H100 PSO X  24      64.910  65.490  43.260  0.00  0.00            
ATOM   4740 H101 PSO X  24      63.410  65.040  44.190  0.00  0.00            
ATOM   4741 H102 PSO X  24      64.430  64.040  41.570  0.00  0.00            
ATOM   4742 H103 PSO X  24      64.210  62.650  42.720  0.00  0.00            
ATOM   4743 H104 PSO X  24      58.340  60.700  38.880  0.00  0.00            
ATOM   4744 H105 PSO X  24      59.670  61.770  38.250  0.00  0.00            
ATOM   4745 H106 PSO X  24      58.630  61.760  40.910  0.00  0.00            
ATOM   4746 H107 PSO X  24      60.320  61.420  40.950  0.00  0.00            
ATOM   4747 H108 PSO X  24      62.600  64.250  40.180  0.00  0.00            
ATOM   4748 H109 PSO X  24      62.280  62.540  40.590  0.00  0.00            
ATOM   4749 H110 PSO X  24      60.230  63.800  41.850  0.00  0.00            
ATOM   4750 H111 PSO X  24      50.860  65.290  35.620  0.00  0.00            
ATOM   4751 H112 PSO X  24      57.900  71.460  38.800  0.00  0.00            
ATOM   4752 H113 PSO X  24      62.560  50.410  36.020  0.00  0.00            
ATOM   4753  C   PSO X  25      74.180  60.580  66.740  0.00  0.00            
ATOM   4754  C1  PSO X  25      60.740  62.670  69.000  0.00  0.00            
ATOM   4755  C2  PSO X  25      62.040  62.180  68.390  0.00  0.00            
ATOM   4756  C3  PSO X  25      62.360  60.900  69.230  0.00  0.00            
ATOM   4757  C4  PSO X  25      61.440  60.970  70.500  0.00  0.00            
ATOM   4758  C5  PSO X  25      66.360  52.640  70.840  0.00  0.00            
ATOM   4759  C6  PSO X  25      73.280  59.570  67.450  0.00  0.00            
ATOM   4760  C7  PSO X  25      66.190  53.750  69.790  0.00  0.00            
ATOM   4761  C8  PSO X  25      71.850  59.640  66.710  0.00  0.00            
ATOM   4762  C9  PSO X  25      66.260  55.250  70.420  0.00  0.00            
ATOM   4763  C10 PSO X  25      70.920  58.520  67.320  0.00  0.00            
ATOM   4764  C11 PSO X  25      66.430  56.210  69.270  0.00  0.00            
ATOM   4765  C12 PSO X  25      69.370  58.910  67.380  0.00  0.00            
ATOM   4766  C13 PSO X  25      66.570  57.650  69.830  0.00  0.00            
ATOM   4767  C14 PSO X  25      68.820  58.410  68.740  0.00  0.00            
ATOM   4768  C15 PSO X  25      67.270  58.540  68.810  0.00  0.00            
ATOM   4769  C16 PSO X  25      78.460  68.390  66.790  0.00  0.00            
ATOM   4770  C17 PSO X  25      60.970  49.850  64.030  0.00  0.00            
ATOM   4771  C18 PSO X  25      70.210  53.210  77.040  0.00  0.00            
ATOM   4772  C19 PSO X  25      75.540  62.550  67.020  0.00  0.00            
ATOM   4773  C20 PSO X  25      64.180  62.950  67.670  0.00  0.00            
ATOM   4774  C21 PSO X  25      62.490  58.440  69.150  0.00  0.00            
ATOM   4775  C22 PSO X  25      77.620  67.270  66.130  0.00  0.00            
ATOM   4776  C23 PSO X  25      60.710  49.920  65.550  0.00  0.00            
ATOM   4777  C24 PSO X  25      69.300  54.370  76.780  0.00  0.00            
ATOM   4778  C25 PSO X  25      75.800  63.690  68.050  0.00  0.00            
ATOM   4779  C26 PSO X  25      65.000  64.220  67.540  0.00  0.00            
ATOM   4780  C27 PSO X  25      61.540  57.310  68.830  0.00  0.00            
ATOM   4781  C28 PSO X  25      75.330  66.620  65.570  0.00  0.00            
ATOM   4782  C29 PSO X  25      59.050  49.530  67.280  0.00  0.00            
ATOM   4783  C30 PSO X  25      68.200  55.770  75.120  0.00  0.00            
ATOM   4784  C31 PSO X  25      76.460  64.000  70.410  0.00  0.00            
ATOM   4785  C32 PSO X  25      67.130  64.950  67.270  0.00  0.00            
ATOM   4786  C33 PSO X  25      61.170  55.000  69.670  0.00  0.00            
ATOM   4787  C34 PSO X  25      73.900  67.110  65.880  0.00  0.00            
ATOM   4788  C35 PSO X  25      58.710  50.910  67.870  0.00  0.00            
ATOM   4789  C36 PSO X  25      68.810  57.030  75.490  0.00  0.00            
ATOM   4790  C37 PSO X  25      75.230  63.500  71.290  0.00  0.00            
ATOM   4791  C38 PSO X  25      68.500  64.530  66.770  0.00  0.00            
ATOM   4792  C39 PSO X  25      61.670  54.170  70.950  0.00  0.00            
ATOM   4793  C40 PSO X  25      71.690  66.490  66.460  0.00  0.00            
ATOM   4794  C41 PSO X  25      60.510  51.030  69.500  0.00  0.00            
ATOM   4795  C42 PSO X  25      67.320  57.780  77.350  0.00  0.00            
ATOM   4796  C43 PSO X  25      73.210  64.310  70.310  0.00  0.00            
ATOM   4797  C44 PSO X  25      70.630  65.340  66.110  0.00  0.00            
ATOM   4798  C45 PSO X  25      61.670  51.930  70.020  0.00  0.00            
ATOM   4799  C46 PSO X  25      72.220  63.890  69.210  0.00  0.00            
ATOM   4800  C47 PSO X  25      66.210  58.740  77.760  0.00  0.00            
ATOM   4801  C48 PSO X  25      70.110  63.420  70.200  0.00  0.00            
ATOM   4802  C49 PSO X  25      69.000  62.360  70.260  0.00  0.00            
ATOM   4803  C50 PSO X  25      64.660  57.410  76.430  0.00  0.00            
ATOM   4804  C51 PSO X  25      63.460  57.680  75.570  0.00  0.00            
ATOM   4805  C52 PSO X  25      66.630  62.190  70.550  0.00  0.00            
ATOM   4806  C53 PSO X  25      65.500  62.700  71.390  0.00  0.00            
ATOM   4807  C54 PSO X  25      63.110  57.560  73.110  0.00  0.00            
ATOM   4808  C55 PSO X  25      62.090  58.720  72.790  0.00  0.00            
ATOM   4809  C56 PSO X  25      63.180  62.180  71.920  0.00  0.00            
ATOM   4810  C57 PSO X  25      62.100  61.040  71.850  0.00  0.00            
ATOM   4811  O   PSO X  25      74.440  60.430  65.530  0.00  0.00            
ATOM   4812  O1  PSO X  25      60.680  62.200  70.360  0.00  0.00            
ATOM   4813  O2  PSO X  25      78.050  68.710  68.080  0.00  0.00            
ATOM   4814  O3  PSO X  25      60.330  48.730  63.550  0.00  0.00            
ATOM   4815  O4  PSO X  25      71.500  53.430  76.480  0.00  0.00            
ATOM   4816  O5  PSO X  25      74.570  61.590  67.570  0.00  0.00            
ATOM   4817  O6  PSO X  25      63.050  63.190  68.590  0.00  0.00            
ATOM   4818  O7  PSO X  25      62.100  59.690  68.460  0.00  0.00            
ATOM   4819  O8  PSO X  25      76.240  67.660  65.950  0.00  0.00            
ATOM   4820  O9  PSO X  25      59.320  49.740  65.860  0.00  0.00            
ATOM   4821  O10 PSO X  25      69.080  54.640  75.400  0.00  0.00            
ATOM   4822  O11 PSO X  25      76.550  63.140  69.210  0.00  0.00            
ATOM   4823  O12 PSO X  25      66.220  63.900  67.010  0.00  0.00            
ATOM   4824  O13 PSO X  25      61.780  56.330  69.860  0.00  0.00            
ATOM   4825  O14 PSO X  25      73.010  66.010  66.040  0.00  0.00            
ATOM   4826  O15 PSO X  25      60.000  51.580  68.230  0.00  0.00            
ATOM   4827  O16 PSO X  25      67.740  57.930  75.980  0.00  0.00            
ATOM   4828  O17 PSO X  25      74.100  63.120  70.440  0.00  0.00            
ATOM   4829  O18 PSO X  25      69.440  65.640  66.870  0.00  0.00            
ATOM   4830  O19 PSO X  25      61.090  52.900  70.890  0.00  0.00            
ATOM   4831  O20 PSO X  25      71.320  62.850  69.610  0.00  0.00            
ATOM   4832  O21 PSO X  25      65.270  58.690  76.630  0.00  0.00            
ATOM   4833  O22 PSO X  25      67.880  63.000  70.850  0.00  0.00            
ATOM   4834  O23 PSO X  25      64.020  57.990  74.250  0.00  0.00            
ATOM   4835  O24 PSO X  25      64.440  61.780  71.290  0.00  0.00            
ATOM   4836  O25 PSO X  25      62.820  59.790  72.150  0.00  0.00            
ATOM   4837  H   PSO X  25      59.930  62.290  68.360  0.00  0.00            
ATOM   4838  H1  PSO X  25      60.670  63.760  69.090  0.00  0.00            
ATOM   4839  H2  PSO X  25      61.970  61.870  67.340  0.00  0.00            
ATOM   4840  H3  PSO X  25      63.420  60.860  69.510  0.00  0.00            
ATOM   4841  H4  PSO X  25      60.680  60.170  70.460  0.00  0.00            
ATOM   4842  H5  PSO X  25      67.210  52.850  71.520  0.00  0.00            
ATOM   4843  H6  PSO X  25      65.460  52.500  71.450  0.00  0.00            
ATOM   4844  H7  PSO X  25      66.510  51.640  70.410  0.00  0.00            
ATOM   4845  H8  PSO X  25      73.130  59.740  68.530  0.00  0.00            
ATOM   4846  H9  PSO X  25      73.680  58.560  67.340  0.00  0.00            
ATOM   4847  H10 PSO X  25      65.290  53.690  69.170  0.00  0.00            
ATOM   4848  H11 PSO X  25      66.940  53.590  69.010  0.00  0.00            
ATOM   4849  H12 PSO X  25      71.900  59.530  65.620  0.00  0.00            
ATOM   4850  H13 PSO X  25      71.460  60.640  66.940  0.00  0.00            
ATOM   4851  H14 PSO X  25      66.990  55.320  71.230  0.00  0.00            
ATOM   4852  H15 PSO X  25      65.260  55.410  70.850  0.00  0.00            
ATOM   4853  H16 PSO X  25      71.090  57.520  66.890  0.00  0.00            
ATOM   4854  H17 PSO X  25      71.370  58.300  68.300  0.00  0.00            
ATOM   4855  H18 PSO X  25      67.370  55.960  68.750  0.00  0.00            
ATOM   4856  H19 PSO X  25      65.530  56.270  68.650  0.00  0.00            
ATOM   4857  H20 PSO X  25      68.930  58.420  66.500  0.00  0.00            
ATOM   4858  H21 PSO X  25      69.190  59.980  67.260  0.00  0.00            
ATOM   4859  H22 PSO X  25      65.580  58.040  70.080  0.00  0.00            
ATOM   4860  H23 PSO X  25      67.060  57.640  70.810  0.00  0.00            
ATOM   4861  H24 PSO X  25      69.130  57.370  68.870  0.00  0.00            
ATOM   4862  H25 PSO X  25      69.100  59.000  69.620  0.00  0.00            
ATOM   4863  H26 PSO X  25      66.870  59.530  69.070  0.00  0.00            
ATOM   4864  H27 PSO X  25      66.890  58.230  67.820  0.00  0.00            
ATOM   4865  H28 PSO X  25      79.500  68.040  66.800  0.00  0.00            
ATOM   4866  H29 PSO X  25      78.330  69.250  66.120  0.00  0.00            
ATOM   4867  H30 PSO X  25      60.540  50.770  63.600  0.00  0.00            
ATOM   4868  H31 PSO X  25      62.050  49.830  63.840  0.00  0.00            
ATOM   4869  H32 PSO X  25      70.300  53.060  78.120  0.00  0.00            
ATOM   4870  H33 PSO X  25      69.730  52.310  76.640  0.00  0.00            
ATOM   4871  H34 PSO X  25      75.190  63.040  66.110  0.00  0.00            
ATOM   4872  H35 PSO X  25      76.540  62.130  66.820  0.00  0.00            
ATOM   4873  H36 PSO X  25      63.930  62.540  66.680  0.00  0.00            
ATOM   4874  H37 PSO X  25      64.850  62.230  68.160  0.00  0.00            
ATOM   4875  H38 PSO X  25      62.360  58.620  70.230  0.00  0.00            
ATOM   4876  H39 PSO X  25      63.520  58.130  68.920  0.00  0.00            
ATOM   4877  H40 PSO X  25      77.980  67.110  65.100  0.00  0.00            
ATOM   4878  H41 PSO X  25      77.740  66.380  66.760  0.00  0.00            
ATOM   4879  H42 PSO X  25      61.270  49.070  65.970  0.00  0.00            
ATOM   4880  H43 PSO X  25      61.160  50.820  65.980  0.00  0.00            
ATOM   4881  H44 PSO X  25      68.360  54.000  77.200  0.00  0.00            
ATOM   4882  H45 PSO X  25      69.690  55.270  77.280  0.00  0.00            
ATOM   4883  H46 PSO X  25      76.450  64.400  67.530  0.00  0.00            
ATOM   4884  H47 PSO X  25      74.860  64.140  68.380  0.00  0.00            
ATOM   4885  H48 PSO X  25      64.460  64.880  66.860  0.00  0.00            
ATOM   4886  H49 PSO X  25      65.100  64.790  68.470  0.00  0.00            
ATOM   4887  H50 PSO X  25      60.540  57.760  68.910  0.00  0.00            
ATOM   4888  H51 PSO X  25      61.620  57.060  67.760  0.00  0.00            
ATOM   4889  H52 PSO X  25      75.550  65.780  66.230  0.00  0.00            
ATOM   4890  H53 PSO X  25      75.480  66.280  64.540  0.00  0.00            
ATOM   4891  H54 PSO X  25      59.750  48.930  67.880  0.00  0.00            
ATOM   4892  H55 PSO X  25      58.210  48.830  67.340  0.00  0.00            
ATOM   4893  H56 PSO X  25      67.360  55.500  75.770  0.00  0.00            
ATOM   4894  H57 PSO X  25      67.870  55.820  74.070  0.00  0.00            
ATOM   4895  H58 PSO X  25      76.420  65.050  70.120  0.00  0.00            
ATOM   4896  H59 PSO X  25      77.320  63.860  71.090  0.00  0.00            
ATOM   4897  H60 PSO X  25      67.310  65.100  68.340  0.00  0.00            
ATOM   4898  H61 PSO X  25      66.790  65.860  66.760  0.00  0.00            
ATOM   4899  H62 PSO X  25      61.640  54.570  68.780  0.00  0.00            
ATOM   4900  H63 PSO X  25      60.080  55.010  69.590  0.00  0.00            
ATOM   4901  H64 PSO X  25      73.940  67.670  66.820  0.00  0.00            
ATOM   4902  H65 PSO X  25      73.670  67.730  65.000  0.00  0.00            
ATOM   4903  H66 PSO X  25      58.120  51.460  67.130  0.00  0.00            
ATOM   4904  H67 PSO X  25      58.090  50.780  68.770  0.00  0.00            
ATOM   4905  H68 PSO X  25      69.650  57.030  76.210  0.00  0.00            
ATOM   4906  H69 PSO X  25      69.180  57.460  74.550  0.00  0.00            
ATOM   4907  H70 PSO X  25      75.630  62.650  71.850  0.00  0.00            
ATOM   4908  H71 PSO X  25      74.910  64.330  71.940  0.00  0.00            
ATOM   4909  H72 PSO X  25      68.860  63.680  67.370  0.00  0.00            
ATOM   4910  H73 PSO X  25      68.300  64.270  65.730  0.00  0.00            
ATOM   4911  H74 PSO X  25      62.760  54.030  71.020  0.00  0.00            
ATOM   4912  H75 PSO X  25      61.390  54.690  71.870  0.00  0.00            
ATOM   4913  H76 PSO X  25      71.400  67.440  65.970  0.00  0.00            
ATOM   4914  H77 PSO X  25      71.690  66.730  67.530  0.00  0.00            
ATOM   4915  H78 PSO X  25      60.810  49.970  69.450  0.00  0.00            
ATOM   4916  H79 PSO X  25      59.740  51.050  70.290  0.00  0.00            
ATOM   4917  H80 PSO X  25      68.220  57.860  77.970  0.00  0.00            
ATOM   4918  H81 PSO X  25      66.970  56.740  77.460  0.00  0.00            
ATOM   4919  H82 PSO X  25      73.710  65.260  70.100  0.00  0.00            
ATOM   4920  H83 PSO X  25      72.760  64.450  71.310  0.00  0.00            
ATOM   4921  H84 PSO X  25      70.440  65.430  65.040  0.00  0.00            
ATOM   4922  H85 PSO X  25      71.080  64.350  66.270  0.00  0.00            
ATOM   4923  H86 PSO X  25      62.390  51.330  70.590  0.00  0.00            
ATOM   4924  H87 PSO X  25      62.160  52.380  69.140  0.00  0.00            
ATOM   4925  H88 PSO X  25      71.640  64.750  68.850  0.00  0.00            
ATOM   4926  H89 PSO X  25      72.790  63.700  68.290  0.00  0.00            
ATOM   4927  H90 PSO X  25      65.820  58.510  78.760  0.00  0.00            
ATOM   4928  H91 PSO X  25      66.550  59.780  77.740  0.00  0.00            
ATOM   4929  H92 PSO X  25      69.720  64.220  69.570  0.00  0.00            
ATOM   4930  H93 PSO X  25      70.390  63.760  71.210  0.00  0.00            
ATOM   4931  H94 PSO X  25      68.700  62.090  69.240  0.00  0.00            
ATOM   4932  H95 PSO X  25      69.440  61.520  70.810  0.00  0.00            
ATOM   4933  H96 PSO X  25      64.400  56.880  77.360  0.00  0.00            
ATOM   4934  H97 PSO X  25      65.400  56.730  75.980  0.00  0.00            
ATOM   4935  H98 PSO X  25      62.880  56.750  75.670  0.00  0.00            
ATOM   4936  H99 PSO X  25      62.800  58.440  76.010  0.00  0.00            
ATOM   4937 H100 PSO X  25      66.790  61.170  70.920  0.00  0.00            
ATOM   4938 H101 PSO X  25      66.360  62.100  69.490  0.00  0.00            
ATOM   4939 H102 PSO X  25      65.880  62.940  72.390  0.00  0.00            
ATOM   4940 H103 PSO X  25      65.300  63.660  70.900  0.00  0.00            
ATOM   4941 H104 PSO X  25      62.570  56.660  73.450  0.00  0.00            
ATOM   4942 H105 PSO X  25      63.760  57.380  72.260  0.00  0.00            
ATOM   4943 H106 PSO X  25      61.300  58.390  72.100  0.00  0.00            
ATOM   4944 H107 PSO X  25      61.680  59.080  73.730  0.00  0.00            
ATOM   4945 H108 PSO X  25      63.360  62.440  72.970  0.00  0.00            
ATOM   4946 H109 PSO X  25      62.810  63.070  71.400  0.00  0.00            
ATOM   4947 H110 PSO X  25      61.430  61.270  72.700  0.00  0.00            
ATOM   4948 H111 PSO X  25      77.110  68.480  68.140  0.00  0.00            
ATOM   4949 H112 PSO X  25      59.410  48.890  63.820  0.00  0.00            
ATOM   4950 H113 PSO X  25      72.030  52.610  76.530  0.00  0.00            
ATOM   4951  C   PSO X  26      54.270  49.110  43.520  0.00  0.00            
ATOM   4952  C1  PSO X  26      46.330  38.100  40.600  0.00  0.00            
ATOM   4953  C2  PSO X  26      46.290  38.940  41.840  0.00  0.00            
ATOM   4954  C3  PSO X  26      47.410  38.310  42.770  0.00  0.00            
ATOM   4955  C4  PSO X  26      48.190  37.220  41.930  0.00  0.00            
ATOM   4956  C5  PSO X  26      66.570  51.400  44.640  0.00  0.00            
ATOM   4957  C6  PSO X  26      54.490  50.610  43.580  0.00  0.00            
ATOM   4958  C7  PSO X  26      65.560  51.440  43.570  0.00  0.00            
ATOM   4959  C8  PSO X  26      55.900  51.180  43.530  0.00  0.00            
ATOM   4960  C9  PSO X  26      64.090  51.740  44.020  0.00  0.00            
ATOM   4961  C10 PSO X  26      56.540  51.180  42.130  0.00  0.00            
ATOM   4962  C11 PSO X  26      63.000  51.690  43.010  0.00  0.00            
ATOM   4963  C12 PSO X  26      58.000  51.750  42.040  0.00  0.00            
ATOM   4964  C13 PSO X  26      61.630  51.180  43.510  0.00  0.00            
ATOM   4965  C14 PSO X  26      59.060  51.210  43.030  0.00  0.00            
ATOM   4966  C15 PSO X  26      60.450  51.580  42.550  0.00  0.00            
ATOM   4967  C16 PSO X  26      39.040  35.820  39.030  0.00  0.00            
ATOM   4968  C17 PSO X  26      42.500  46.290  40.690  0.00  0.00            
ATOM   4969  C18 PSO X  26      46.190  40.570  56.560  0.00  0.00            
ATOM   4970  C19 PSO X  26      55.200  46.990  44.320  0.00  0.00            
ATOM   4971  C20 PSO X  26      44.740  39.430  43.650  0.00  0.00            
ATOM   4972  C21 PSO X  26      49.220  39.070  44.200  0.00  0.00            
ATOM   4973  C22 PSO X  26      39.390  34.560  39.910  0.00  0.00            
ATOM   4974  C23 PSO X  26      44.080  46.050  41.030  0.00  0.00            
ATOM   4975  C24 PSO X  26      46.440  40.540  55.010  0.00  0.00            
ATOM   4976  C25 PSO X  26      55.490  46.340  42.970  0.00  0.00            
ATOM   4977  C26 PSO X  26      43.370  38.930  44.200  0.00  0.00            
ATOM   4978  C27 PSO X  26      48.510  39.090  45.540  0.00  0.00            
ATOM   4979  C28 PSO X  26      38.550  33.200  41.750  0.00  0.00            
ATOM   4980  C29 PSO X  26      44.090  45.590  43.390  0.00  0.00            
ATOM   4981  C30 PSO X  26      45.550  38.860  53.380  0.00  0.00            
ATOM   4982  C31 PSO X  26      55.570  44.250  41.860  0.00  0.00            
ATOM   4983  C32 PSO X  26      42.180  37.340  45.540  0.00  0.00            
ATOM   4984  C33 PSO X  26      47.150  40.490  47.000  0.00  0.00            
ATOM   4985  C34 PSO X  26      39.910  32.550  42.090  0.00  0.00            
ATOM   4986  C35 PSO X  26      45.000  44.750  44.410  0.00  0.00            
ATOM   4987  C36 PSO X  26      45.570  37.400  53.010  0.00  0.00            
ATOM   4988  C37 PSO X  26      55.620  42.690  42.110  0.00  0.00            
ATOM   4989  C38 PSO X  26      42.310  35.830  45.940  0.00  0.00            
ATOM   4990  C39 PSO X  26      46.920  42.000  47.210  0.00  0.00            
ATOM   4991  C40 PSO X  26      41.870  32.900  43.570  0.00  0.00            
ATOM   4992  C41 PSO X  26      47.140  43.800  43.810  0.00  0.00            
ATOM   4993  C42 PSO X  26      44.590  36.110  51.090  0.00  0.00            
ATOM   4994  C43 PSO X  26      55.540  40.640  40.930  0.00  0.00            
ATOM   4995  C44 PSO X  26      42.160  33.650  44.870  0.00  0.00            
ATOM   4996  C45 PSO X  26      47.560  43.290  45.190  0.00  0.00            
ATOM   4997  C46 PSO X  26      54.090  40.170  41.030  0.00  0.00            
ATOM   4998  C47 PSO X  26      43.770  36.360  49.810  0.00  0.00            
ATOM   4999  C48 PSO X  26      52.530  39.090  42.800  0.00  0.00            
ATOM   5000  C49 PSO X  26      52.440  37.700  42.150  0.00  0.00            
ATOM   5001  C50 PSO X  26      45.530  36.220  48.150  0.00  0.00            
ATOM   5002  C51 PSO X  26      45.910  36.830  46.800  0.00  0.00            
ATOM   5003  C52 PSO X  26      52.830  35.350  42.780  0.00  0.00            
ATOM   5004  C53 PSO X  26      51.420  34.740  42.900  0.00  0.00            
ATOM   5005  C54 PSO X  26      46.250  34.790  45.390  0.00  0.00            
ATOM   5006  C55 PSO X  26      47.140  34.360  44.160  0.00  0.00            
ATOM   5007  C56 PSO X  26      49.140  34.800  41.920  0.00  0.00            
ATOM   5008  C57 PSO X  26      48.440  35.930  42.750  0.00  0.00            
ATOM   5009  O   PSO X  26      53.260  48.580  43.120  0.00  0.00            
ATOM   5010  O1  PSO X  26      47.270  37.000  40.790  0.00  0.00            
ATOM   5011  O2  PSO X  26      37.610  36.120  38.820  0.00  0.00            
ATOM   5012  O3  PSO X  26      41.800  46.750  41.800  0.00  0.00            
ATOM   5013  O4  PSO X  26      45.150  39.640  56.960  0.00  0.00            
ATOM   5014  O5  PSO X  26      55.270  48.400  44.150  0.00  0.00            
ATOM   5015  O6  PSO X  26      44.910  38.760  42.450  0.00  0.00            
ATOM   5016  O7  PSO X  26      48.290  39.420  43.170  0.00  0.00            
ATOM   5017  O8  PSO X  26      38.730  34.520  41.160  0.00  0.00            
ATOM   5018  O9  PSO X  26      44.260  45.060  42.040  0.00  0.00            
ATOM   5019  O10 PSO X  26      46.330  39.130  54.520  0.00  0.00            
ATOM   5020  O11 PSO X  26      55.500  44.920  43.110  0.00  0.00            
ATOM   5021  O12 PSO X  26      43.300  37.600  44.690  0.00  0.00            
ATOM   5022  O13 PSO X  26      48.170  40.430  46.030  0.00  0.00            
ATOM   5023  O14 PSO X  26      40.520  33.300  43.100  0.00  0.00            
ATOM   5024  O15 PSO X  26      46.350  44.990  43.920  0.00  0.00            
ATOM   5025  O16 PSO X  26      44.790  37.440  51.800  0.00  0.00            
ATOM   5026  O17 PSO X  26      55.590  42.020  40.840  0.00  0.00            
ATOM   5027  O18 PSO X  26      42.190  35.130  44.690  0.00  0.00            
ATOM   5028  O19 PSO X  26      46.490  42.660  45.940  0.00  0.00            
ATOM   5029  O20 PSO X  26      53.740  39.760  42.410  0.00  0.00            
ATOM   5030  O21 PSO X  26      44.470  36.950  48.660  0.00  0.00            
ATOM   5031  O22 PSO X  26      52.730  36.710  43.170  0.00  0.00            
ATOM   5032  O23 PSO X  26      46.910  35.980  46.030  0.00  0.00            
ATOM   5033  O24 PSO X  26      50.550  35.040  41.710  0.00  0.00            
ATOM   5034  O25 PSO X  26      47.130  35.490  43.230  0.00  0.00            
ATOM   5035  H   PSO X  26      46.560  38.680  39.700  0.00  0.00            
ATOM   5036  H1  PSO X  26      45.320  37.690  40.470  0.00  0.00            
ATOM   5037  H2  PSO X  26      46.530  39.980  41.610  0.00  0.00            
ATOM   5038  H3  PSO X  26      46.910  37.820  43.610  0.00  0.00            
ATOM   5039  H4  PSO X  26      49.140  37.640  41.570  0.00  0.00            
ATOM   5040  H5  PSO X  26      66.350  50.470  45.170  0.00  0.00            
ATOM   5041  H6  PSO X  26      67.530  51.410  44.100  0.00  0.00            
ATOM   5042  H7  PSO X  26      66.480  52.240  45.330  0.00  0.00            
ATOM   5043  H8  PSO X  26      53.970  51.080  44.410  0.00  0.00            
ATOM   5044  H9  PSO X  26      53.920  50.940  42.700  0.00  0.00            
ATOM   5045  H10 PSO X  26      65.600  50.500  43.010  0.00  0.00            
ATOM   5046  H11 PSO X  26      65.970  52.310  43.030  0.00  0.00            
ATOM   5047  H12 PSO X  26      56.540  50.750  44.320  0.00  0.00            
ATOM   5048  H13 PSO X  26      55.810  52.210  43.920  0.00  0.00            
ATOM   5049  H14 PSO X  26      64.110  52.780  44.360  0.00  0.00            
ATOM   5050  H15 PSO X  26      63.830  51.210  44.950  0.00  0.00            
ATOM   5051  H16 PSO X  26      56.670  50.190  41.660  0.00  0.00            
ATOM   5052  H17 PSO X  26      55.910  51.660  41.380  0.00  0.00            
ATOM   5053  H18 PSO X  26      62.770  52.670  42.580  0.00  0.00            
ATOM   5054  H19 PSO X  26      63.320  51.060  42.170  0.00  0.00            
ATOM   5055  H20 PSO X  26      57.940  52.780  42.430  0.00  0.00            
ATOM   5056  H21 PSO X  26      58.350  51.820  41.000  0.00  0.00            
ATOM   5057  H22 PSO X  26      61.680  50.090  43.590  0.00  0.00            
ATOM   5058  H23 PSO X  26      61.340  51.560  44.500  0.00  0.00            
ATOM   5059  H24 PSO X  26      58.740  51.620  43.990  0.00  0.00            
ATOM   5060  H25 PSO X  26      58.980  50.120  43.130  0.00  0.00            
ATOM   5061  H26 PSO X  26      60.620  51.120  41.560  0.00  0.00            
ATOM   5062  H27 PSO X  26      60.540  52.650  42.290  0.00  0.00
[truncated: 147,577 more chars]
