# Supplementary material for: Small-angle x-ray scattering investigation of the integration of free fatty acids in polysorbate 20 micelles
Source: Biophys J. 2023 Jun 19;122(15):3078–88. doi: 10.1016/j.bpj.2023.06.011 (PMC10432221; doi:10.1016/j.bpj.2023.06.011)
Supplement: Document S2. Structure models and force field parameters [file mmc2.zip › F2-micelle-initial-model.pdb]

CRYST1  117.530  109.270   99.720  90.00  90.00  90.00 P 1           1
ATOM      1  C   PSO X   1      60.410  51.450  62.490  0.00  0.00            
ATOM      2  C1  PSO X   1      63.140  57.560  73.330  0.00  0.00            
ATOM      3  C2  PSO X   1      62.390  57.210  72.030  0.00  0.00            
ATOM      4  C3  PSO X   1      62.680  55.730  71.760  0.00  0.00            
ATOM      5  C4  PSO X   1      63.740  55.350  72.800  0.00  0.00            
ATOM      6  C5  PSO X   1      61.300  49.860  50.960  0.00  0.00            
ATOM      7  C6  PSO X   1      59.860  52.380  61.420  0.00  0.00            
ATOM      8  C7  PSO X   1      60.470  50.870  51.760  0.00  0.00            
ATOM      9  C8  PSO X   1      60.870  53.470  61.020  0.00  0.00            
ATOM     10  C9  PSO X   1      61.280  51.510  52.910  0.00  0.00            
ATOM     11  C10 PSO X   1      60.470  54.240  59.750  0.00  0.00            
ATOM     12  C11 PSO X   1      60.560  52.700  53.580  0.00  0.00            
ATOM     13  C12 PSO X   1      60.560  53.340  58.490  0.00  0.00            
ATOM     14  C13 PSO X   1      60.980  52.900  55.070  0.00  0.00            
ATOM     15  C14 PSO X   1      60.370  54.200  57.250  0.00  0.00            
ATOM     16  C15 PSO X   1      59.880  53.550  55.920  0.00  0.00            
ATOM     17  C16 PSO X   1      63.720  68.520  63.360  0.00  0.00            
ATOM     18  C17 PSO X   1      61.630  51.390  80.130  0.00  0.00            
ATOM     19  C18 PSO X   1      69.600  47.320  66.210  0.00  0.00            
ATOM     20  C19 PSO X   1      59.520  49.900  64.120  0.00  0.00            
ATOM     21  C20 PSO X   1      62.640  59.350  70.990  0.00  0.00            
ATOM     22  C21 PSO X   1      61.450  53.750  71.070  0.00  0.00            
ATOM     23  C22 PSO X   1      63.560  67.250  64.250  0.00  0.00            
ATOM     24  C23 PSO X   1      61.320  50.250  79.130  0.00  0.00            
ATOM     25  C24 PSO X   1      68.780  46.840  67.420  0.00  0.00            
ATOM     26  C25 PSO X   1      58.510  50.680  65.010  0.00  0.00            
ATOM     27  C26 PSO X   1      62.830  59.960  69.600  0.00  0.00            
ATOM     28  C27 PSO X   1      60.000  53.460  70.600  0.00  0.00            
ATOM     29  C28 PSO X   1      63.170  68.580  66.260  0.00  0.00            
ATOM     30  C29 PSO X   1      59.430  49.200  78.070  0.00  0.00            
ATOM     31  C30 PSO X   1      67.410  47.590  69.260  0.00  0.00            
ATOM     32  C31 PSO X   1      59.030  53.070  64.770  0.00  0.00            
ATOM     33  C32 PSO X   1      63.090  62.040  68.490  0.00  0.00            
ATOM     34  C33 PSO X   1      57.930  52.420  71.280  0.00  0.00            
ATOM     35  C34 PSO X   1      62.190  68.670  67.440  0.00  0.00            
ATOM     36  C35 PSO X   1      57.990  49.460  77.580  0.00  0.00            
ATOM     37  C36 PSO X   1      66.780  48.770  69.990  0.00  0.00            
ATOM     38  C37 PSO X   1      58.500  53.650  66.070  0.00  0.00            
ATOM     39  C38 PSO X   1      62.670  63.490  68.720  0.00  0.00            
ATOM     40  C39 PSO X   1      57.220  51.990  72.580  0.00  0.00            
ATOM     41  C40 PSO X   1      62.320  66.420  68.470  0.00  0.00            
ATOM     42  C41 PSO X   1      58.300  49.730  75.180  0.00  0.00            
ATOM     43  C42 PSO X   1      67.660  50.170  71.820  0.00  0.00            
ATOM     44  C43 PSO X   1      58.480  55.650  67.400  0.00  0.00            
ATOM     45  C44 PSO X   1      63.530  65.640  67.950  0.00  0.00            
ATOM     46  C45 PSO X   1      58.600  50.860  74.160  0.00  0.00            
ATOM     47  C46 PSO X   1      59.530  56.430  68.210  0.00  0.00            
ATOM     48  C47 PSO X   1      68.990  50.850  72.190  0.00  0.00            
ATOM     49  C48 PSO X   1      61.850  56.760  68.430  0.00  0.00            
ATOM     50  C49 PSO X   1      63.210  56.500  67.780  0.00  0.00            
ATOM     51  C50 PSO X   1      69.810  53.120  72.480  0.00  0.00            
ATOM     52  C51 PSO X   1      69.770  54.260  73.520  0.00  0.00            
ATOM     53  C52 PSO X   1      64.670  54.610  67.430  0.00  0.00            
ATOM     54  C53 PSO X   1      65.210  54.080  68.770  0.00  0.00            
ATOM     55  C54 PSO X   1      68.360  56.210  73.950  0.00  0.00            
ATOM     56  C55 PSO X   1      67.000  56.640  73.380  0.00  0.00            
ATOM     57  C56 PSO X   1      65.550  54.550  71.100  0.00  0.00            
ATOM     58  C57 PSO X   1      65.170  55.570  72.200  0.00  0.00            
ATOM     59  O   PSO X   1      61.460  51.640  63.100  0.00  0.00            
ATOM     60  O1  PSO X   1      63.520  56.290  73.890  0.00  0.00            
ATOM     61  O2  PSO X   1      62.470  69.150  63.140  0.00  0.00            
ATOM     62  O3  PSO X   1      62.120  52.570  79.480  0.00  0.00            
ATOM     63  O4  PSO X   1      70.980  47.020  66.440  0.00  0.00            
ATOM     64  O5  PSO X   1      59.510  50.470  62.780  0.00  0.00            
ATOM     65  O6  PSO X   1      62.970  57.960  70.940  0.00  0.00            
ATOM     66  O7  PSO X   1      61.470  54.940  71.900  0.00  0.00            
ATOM     67  O8  PSO X   1      62.710  67.530  65.380  0.00  0.00            
ATOM     68  O9  PSO X   1      60.000  50.430  78.560  0.00  0.00            
ATOM     69  O10 PSO X   1      68.270  47.980  68.170  0.00  0.00            
ATOM     70  O11 PSO X   1      58.170  51.960  64.420  0.00  0.00            
ATOM     71  O12 PSO X   1      63.040  61.370  69.750  0.00  0.00            
ATOM     72  O13 PSO X   1      59.350  52.520  71.500  0.00  0.00            
ATOM     73  O14 PSO X   1      62.620  67.830  68.540  0.00  0.00            
ATOM     74  O15 PSO X   1      57.990  50.360  76.440  0.00  0.00            
ATOM     75  O16 PSO X   1      67.840  49.590  70.510  0.00  0.00            
ATOM     76  O17 PSO X   1      59.110  54.920  66.320  0.00  0.00            
ATOM     77  O18 PSO X   1      63.130  64.290  67.620  0.00  0.00            
ATOM     78  O19 PSO X   1      57.720  50.720  73.030  0.00  0.00            
ATOM     79  O20 PSO X   1      60.800  56.390  67.550  0.00  0.00            
ATOM     80  O21 PSO X   1      68.760  52.160  72.750  0.00  0.00            
ATOM     81  O22 PSO X   1      63.320  55.080  67.590  0.00  0.00            
ATOM     82  O23 PSO X   1      69.010  55.360  72.970  0.00  0.00            
ATOM     83  O24 PSO X   1      65.020  55.030  69.840  0.00  0.00            
ATOM     84  O25 PSO X   1      66.160  55.470  73.250  0.00  0.00            
ATOM     85  H   PSO X   1      62.510  58.140  74.010  0.00  0.00            
ATOM     86  H1  PSO X   1      64.040  58.150  73.100  0.00  0.00            
ATOM     87  H2  PSO X   1      61.310  57.380  72.120  0.00  0.00            
ATOM     88  H3  PSO X   1      63.070  55.640  70.750  0.00  0.00            
ATOM     89  H4  PSO X   1      63.620  54.310  73.140  0.00  0.00            
ATOM     90  H5  PSO X   1      60.750  49.490  50.090  0.00  0.00            
ATOM     91  H6  PSO X   1      62.230  50.330  50.600  0.00  0.00            
ATOM     92  H7  PSO X   1      61.560  48.990  51.580  0.00  0.00            
ATOM     93  H8  PSO X   1      58.960  52.840  61.830  0.00  0.00            
ATOM     94  H9  PSO X   1      59.550  51.760  60.580  0.00  0.00            
ATOM     95  H10 PSO X   1      59.600  50.340  52.170  0.00  0.00            
ATOM     96  H11 PSO X   1      60.070  51.650  51.100  0.00  0.00            
ATOM     97  H12 PSO X   1      61.840  53.010  60.810  0.00  0.00            
ATOM     98  H13 PSO X   1      61.000  54.180  61.850  0.00  0.00            
ATOM     99  H14 PSO X   1      62.260  51.840  52.540  0.00  0.00            
ATOM    100  H15 PSO X   1      61.490  50.730  53.650  0.00  0.00            
ATOM    101  H16 PSO X   1      59.460  54.640  59.870  0.00  0.00            
ATOM    102  H17 PSO X   1      61.140  55.100  59.630  0.00  0.00            
ATOM    103  H18 PSO X   1      60.780  53.610  53.010  0.00  0.00            
ATOM    104  H19 PSO X   1      59.480  52.600  53.470  0.00  0.00            
ATOM    105  H20 PSO X   1      59.760  52.590  58.560  0.00  0.00            
ATOM    106  H21 PSO X   1      61.520  52.820  58.440  0.00  0.00            
ATOM    107  H22 PSO X   1      61.290  51.950  55.520  0.00  0.00            
ATOM    108  H23 PSO X   1      61.850  53.550  55.080  0.00  0.00            
ATOM    109  H24 PSO X   1      59.590  54.910  57.550  0.00  0.00            
ATOM    110  H25 PSO X   1      61.290  54.760  57.080  0.00  0.00            
ATOM    111  H26 PSO X   1      59.050  52.880  56.130  0.00  0.00            
ATOM    112  H27 PSO X   1      59.440  54.330  55.290  0.00  0.00            
ATOM    113  H28 PSO X   1      64.410  69.220  63.850  0.00  0.00            
ATOM    114  H29 PSO X   1      64.180  68.230  62.400  0.00  0.00            
ATOM    115  H30 PSO X   1      60.720  51.620  80.710  0.00  0.00            
ATOM    116  H31 PSO X   1      62.380  51.020  80.840  0.00  0.00            
ATOM    117  H32 PSO X   1      69.260  46.820  65.300  0.00  0.00            
ATOM    118  H33 PSO X   1      69.450  48.400  66.080  0.00  0.00            
ATOM    119  H34 PSO X   1      60.520  49.930  64.560  0.00  0.00            
ATOM    120  H35 PSO X   1      59.200  48.850  64.080  0.00  0.00            
ATOM    121  H36 PSO X   1      63.260  59.870  71.720  0.00  0.00            
ATOM    122  H37 PSO X   1      61.580  59.440  71.250  0.00  0.00            
ATOM    123  H38 PSO X   1      61.840  52.890  71.610  0.00  0.00            
ATOM    124  H39 PSO X   1      62.060  53.890  70.170  0.00  0.00            
ATOM    125  H40 PSO X   1      63.120  66.440  63.650  0.00  0.00            
ATOM    126  H41 PSO X   1      64.540  66.900  64.600  0.00  0.00            
ATOM    127  H42 PSO X   1      62.070  50.240  78.340  0.00  0.00            
ATOM    128  H43 PSO X   1      61.360  49.300  79.670  0.00  0.00            
ATOM    129  H44 PSO X   1      67.960  46.200  67.110  0.00  0.00            
ATOM    130  H45 PSO X   1      69.430  46.220  68.040  0.00  0.00            
ATOM    131  H46 PSO X   1      57.590  50.070  65.080  0.00  0.00            
ATOM    132  H47 PSO X   1      58.910  50.790  66.030  0.00  0.00            
ATOM    133  H48 PSO X   1      63.670  59.490  69.090  0.00  0.00            
ATOM    134  H49 PSO X   1      61.910  59.800  69.030  0.00  0.00            
ATOM    135  H50 PSO X   1      59.440  54.400  70.570  0.00  0.00            
ATOM    136  H51 PSO X   1      60.020  53.040  69.590  0.00  0.00            
ATOM    137  H52 PSO X   1      63.160  69.540  65.740  0.00  0.00            
ATOM    138  H53 PSO X   1      64.180  68.380  66.610  0.00  0.00            
ATOM    139  H54 PSO X   1      59.390  48.450  78.880  0.00  0.00            
ATOM    140  H55 PSO X   1      60.040  48.790  77.260  0.00  0.00            
ATOM    141  H56 PSO X   1      68.010  47.120  70.020  0.00  0.00            
ATOM    142  H57 PSO X   1      66.650  46.900  68.900  0.00  0.00            
ATOM    143  H58 PSO X   1      58.970  53.830  63.980  0.00  0.00            
ATOM    144  H59 PSO X   1      60.070  52.760  64.890  0.00  0.00            
ATOM    145  H60 PSO X   1      62.410  61.580  67.760  0.00  0.00            
ATOM    146  H61 PSO X   1      64.110  62.000  68.090  0.00  0.00            
ATOM    147  H62 PSO X   1      57.720  51.700  70.490  0.00  0.00            
ATOM    148  H63 PSO X   1      57.520  53.390  70.970  0.00  0.00            
ATOM    149  H64 PSO X   1      62.130  69.710  67.790  0.00  0.00            
ATOM    150  H65 PSO X   1      61.190  68.390  67.090  0.00  0.00            
ATOM    151  H66 PSO X   1      57.500  48.510  77.330  0.00  0.00            
ATOM    152  H67 PSO X   1      57.420  49.920  78.410  0.00  0.00            
ATOM    153  H68 PSO X   1      66.140  49.320  69.300  0.00  0.00            
ATOM    154  H69 PSO X   1      66.150  48.380  70.810  0.00  0.00            
ATOM    155  H70 PSO X   1      57.420  53.780  65.980  0.00  0.00            
ATOM    156  H71 PSO X   1      58.740  52.960  66.890  0.00  0.00            
ATOM    157  H72 PSO X   1      61.580  63.550  68.780  0.00  0.00            
ATOM    158  H73 PSO X   1      63.100  63.840  69.670  0.00  0.00            
ATOM    159  H74 PSO X   1      57.320  52.780  73.330  0.00  0.00            
ATOM    160  H75 PSO X   1      56.150  51.870  72.400  0.00  0.00            
ATOM    161  H76 PSO X   1      61.470  66.230  67.820  0.00  0.00            
ATOM    162  H77 PSO X   1      62.060  66.070  69.480  0.00  0.00            
ATOM    163  H78 PSO X   1      57.460  49.120  74.840  0.00  0.00            
ATOM    164  H79 PSO X   1      59.190  49.100  75.260  0.00  0.00            
ATOM    165  H80 PSO X   1      67.420  49.400  72.560  0.00  0.00            
ATOM    166  H81 PSO X   1      66.840  50.910  71.800  0.00  0.00            
ATOM    167  H82 PSO X   1      58.010  54.950  68.100  0.00  0.00            
ATOM    168  H83 PSO X   1      57.720  56.330  67.000  0.00  0.00            
ATOM    169  H84 PSO X   1      63.950  66.120  67.070  0.00  0.00            
ATOM    170  H85 PSO X   1      64.290  65.630  68.740  0.00  0.00            
ATOM    171  H86 PSO X   1      58.450  51.820  74.670  0.00  0.00            
ATOM    172  H87 PSO X   1      59.640  50.830  73.840  0.00  0.00            
ATOM    173  H88 PSO X   1      59.210  57.470  68.360  0.00  0.00            
ATOM    174  H89 PSO X   1      59.600  55.980  69.210  0.00  0.00            
ATOM    175  H90 PSO X   1      69.550  50.230  72.910  0.00  0.00            
ATOM    176  H91 PSO X   1      69.600  50.930  71.290  0.00  0.00            
ATOM    177  H92 PSO X   1      61.770  56.180  69.350  0.00  0.00            
ATOM    178  H93 PSO X   1      61.750  57.820  68.690  0.00  0.00            
ATOM    179  H94 PSO X   1      63.280  57.030  66.820  0.00  0.00            
ATOM    180  H95 PSO X   1      63.990  56.870  68.450  0.00  0.00            
ATOM    181  H96 PSO X   1      69.670  53.550  71.480  0.00  0.00            
ATOM    182  H97 PSO X   1      70.790  52.630  72.520  0.00  0.00            
ATOM    183  H98 PSO X   1      69.350  53.880  74.450  0.00  0.00            
ATOM    184  H99 PSO X   1      70.800  54.570  73.730  0.00  0.00            
ATOM    185 H100 PSO X   1      65.330  55.400  67.040  0.00  0.00            
ATOM    186 H101 PSO X   1      64.680  53.780  66.720  0.00  0.00            
ATOM    187 H102 PSO X   1      64.680  53.150  69.010  0.00  0.00            
ATOM    188 H103 PSO X   1      66.270  53.880  68.660  0.00  0.00            
ATOM    189 H104 PSO X   1      68.970  57.090  74.170  0.00  0.00            
ATOM    190 H105 PSO X   1      68.180  55.660  74.880  0.00  0.00            
ATOM    191 H106 PSO X   1      66.530  57.370  74.050  0.00  0.00            
ATOM    192 H107 PSO X   1      67.160  57.110  72.400  0.00  0.00            
ATOM    193 H108 PSO X   1      65.140  53.560  71.350  0.00  0.00            
ATOM    194 H109 PSO X   1      66.640  54.470  71.030  0.00  0.00            
ATOM    195 H110 PSO X   1      65.200  56.570  71.750  0.00  0.00            
ATOM    196 H111 PSO X   1      61.780  68.460  63.300  0.00  0.00            
ATOM    197 H112 PSO X   1      61.540  52.750  78.710  0.00  0.00            
ATOM    198 H113 PSO X   1      71.080  46.990  67.410  0.00  0.00            
ATOM    199  C   PSO X   2      54.300  54.170  63.070  0.00  0.00            
ATOM    200  C1  PSO X   2      54.740  46.730  73.180  0.00  0.00            
ATOM    201  C2  PSO X   2      55.320  47.610  72.050  0.00  0.00            
ATOM    202  C3  PSO X   2      54.150  48.440  71.510  0.00  0.00            
ATOM    203  C4  PSO X   2      52.910  47.860  72.220  0.00  0.00            
ATOM    204  C5  PSO X   2      54.010  57.390  51.700  0.00  0.00            
ATOM    205  C6  PSO X   2      55.330  54.110  61.960  0.00  0.00            
ATOM    206  C7  PSO X   2      55.270  56.690  52.260  0.00  0.00            
ATOM    207  C8  PSO X   2      55.380  52.730  61.260  0.00  0.00            
ATOM    208  C9  PSO X   2      54.980  55.780  53.480  0.00  0.00            
ATOM    209  C10 PSO X   2      56.310  52.690  60.030  0.00  0.00            
ATOM    210  C11 PSO X   2      56.260  55.340  54.230  0.00  0.00            
ATOM    211  C12 PSO X   2      55.810  53.570  58.860  0.00  0.00            
ATOM    212  C13 PSO X   2      55.960  54.340  55.380  0.00  0.00            
ATOM    213  C14 PSO X   2      56.780  53.480  57.680  0.00  0.00            
ATOM    214  C15 PSO X   2      56.690  54.660  56.690  0.00  0.00            
ATOM    215  C16 PSO X   2      64.070  40.040  63.190  0.00  0.00            
ATOM    216  C17 PSO X   2      50.630  51.720  79.150  0.00  0.00            
ATOM    217  C18 PSO X   2      44.720  51.050  64.440  0.00  0.00            
ATOM    218  C19 PSO X   2      52.990  55.750  64.370  0.00  0.00            
ATOM    219  C20 PSO X   2      57.200  46.440  71.040  0.00  0.00            
ATOM    220  C21 PSO X   2      53.380  50.740  71.330  0.00  0.00            
ATOM    221  C22 PSO X   2      62.930  40.750  63.960  0.00  0.00            
ATOM    222  C23 PSO X   2      50.310  53.170  78.770  0.00  0.00            
ATOM    223  C24 PSO X   2      44.610  52.010  65.640  0.00  0.00            
ATOM    224  C25 PSO X   2      53.630  56.350  65.650  0.00  0.00            
ATOM    225  C26 PSO X   2      57.630  45.880  69.680  0.00  0.00            
ATOM    226  C27 PSO X   2      54.050  52.090  70.980  0.00  0.00            
ATOM    227  C28 PSO X   2      63.910  40.310  66.150  0.00  0.00            
ATOM    228  C29 PSO X   2      51.290  55.300  78.340  0.00  0.00            
ATOM    229  C30 PSO X   2      45.030  51.880  68.050  0.00  0.00            
ATOM    230  C31 PSO X   2      54.640  54.270  66.470  0.00  0.00            
ATOM    231  C32 PSO X   2      59.120  44.290  68.690  0.00  0.00            
ATOM    232  C33 PSO X   2      54.610  54.290  71.790  0.00  0.00            
ATOM    233  C34 PSO X   2      64.710  41.020  67.250  0.00  0.00            
ATOM    234  C35 PSO X   2      52.550  56.030  77.800  0.00  0.00            
ATOM    235  C36 PSO X   2      46.060  51.380  69.070  0.00  0.00            
ATOM    236  C37 PSO X   2      55.050  54.160  67.960  0.00  0.00            
ATOM    237  C38 PSO X   2      60.460  43.610  68.950  0.00  0.00            
ATOM    238  C39 PSO X   2      54.860  55.110  73.070  0.00  0.00            
ATOM    239  C40 PSO X   2      62.960  42.110  68.550  0.00  0.00            
ATOM    240  C41 PSO X   2      52.100  55.410  75.460  0.00  0.00            
ATOM    241  C42 PSO X   2      46.560  49.210  70.110  0.00  0.00            
ATOM    242  C43 PSO X   2      56.380  52.090  67.920  0.00  0.00            
ATOM    243  C44 PSO X   2      61.550  41.530  68.260  0.00  0.00            
ATOM    244  C45 PSO X   2      52.790  54.690  74.280  0.00  0.00            
ATOM    245  C46 PSO X   2      56.390  50.650  68.440  0.00  0.00            
ATOM    246  C47 PSO X   2      46.140  47.750  69.840  0.00  0.00            
ATOM    247  C48 PSO X   2      56.010  48.380  67.760  0.00  0.00            
ATOM    248  C49 PSO X   2      54.690  47.850  67.170  0.00  0.00            
ATOM    249  C50 PSO X   2      46.940  45.540  70.160  0.00  0.00            
ATOM    250  C51 PSO X   2      47.610  44.580  71.160  0.00  0.00            
ATOM    251  C52 PSO X   2      52.370  48.440  66.820  0.00  0.00            
ATOM    252  C53 PSO X   2      51.460  48.420  68.070  0.00  0.00            
ATOM    253  C54 PSO X   2      49.830  44.110  72.050  0.00  0.00            
ATOM    254  C55 PSO X   2      51.280  44.610  71.850  0.00  0.00            
ATOM    255  C56 PSO X   2      51.290  47.410  70.260  0.00  0.00            
ATOM    256  C57 PSO X   2      52.190  46.790  71.360  0.00  0.00            
ATOM    257  O   PSO X   2      53.570  53.240  63.370  0.00  0.00            
ATOM    258  O1  PSO X   2      53.420  47.250  73.420  0.00  0.00            
ATOM    259  O2  PSO X   2      65.290  40.790  63.280  0.00  0.00            
ATOM    260  O3  PSO X   2      51.150  51.000  78.030  0.00  0.00            
ATOM    261  O4  PSO X   2      44.320  49.740  64.830  0.00  0.00            
ATOM    262  O5  PSO X   2      54.020  55.480  63.380  0.00  0.00            
ATOM    263  O6  PSO X   2      55.800  46.770  70.970  0.00  0.00            
ATOM    264  O7  PSO X   2      54.370  49.820  71.870  0.00  0.00            
ATOM    265  O8  PSO X   2      63.420  41.290  65.210  0.00  0.00            
ATOM    266  O9  PSO X   2      51.540  53.890  78.550  0.00  0.00            
ATOM    267  O10 PSO X   2      45.490  51.570  66.710  0.00  0.00            
ATOM    268  O11 PSO X   2      54.830  55.630  66.040  0.00  0.00            
ATOM    269  O12 PSO X   2      58.740  45.000  69.880  0.00  0.00            
ATOM    270  O13 PSO X   2      54.080  52.990  72.120  0.00  0.00            
ATOM    271  O14 PSO X   2      63.960  41.060  68.480  0.00  0.00            
ATOM    272  O15 PSO X   2      53.040  55.470  76.560  0.00  0.00            
ATOM    273  O16 PSO X   2      46.000  49.950  69.020  0.00  0.00            
ATOM    274  O17 PSO X   2      55.180  52.770  68.360  0.00  0.00            
ATOM    275  O18 PSO X   2      60.650  42.610  67.930  0.00  0.00            
ATOM    276  O19 PSO X   2      53.610  55.650  73.570  0.00  0.00            
ATOM    277  O20 PSO X   2      56.190  49.750  67.340  0.00  0.00            
ATOM    278  O21 PSO X   2      46.800  46.850  70.750  0.00  0.00            
ATOM    279  O22 PSO X   2      53.690  48.890  67.210  0.00  0.00            
ATOM    280  O23 PSO X   2      49.020  44.820  71.090  0.00  0.00            
ATOM    281  O24 PSO X   2      52.100  47.630  69.090  0.00  0.00            
ATOM    282  O25 PSO X   2      51.350  46.000  72.220  0.00  0.00            
ATOM    283  H   PSO X   2      55.350  46.780  74.090  0.00  0.00            
ATOM    284  H1  PSO X   2      54.680  45.680  72.850  0.00  0.00            
ATOM    285  H2  PSO X   2      56.110  48.270  72.430  0.00  0.00            
ATOM    286  H3  PSO X   2      54.080  48.320  70.420  0.00  0.00            
ATOM    287  H4  PSO X   2      52.190  48.660  72.470  0.00  0.00            
ATOM    288  H5  PSO X   2      54.290  58.270  51.110  0.00  0.00            
ATOM    289  H6  PSO X   2      53.420  56.740  51.050  0.00  0.00            
ATOM    290  H7  PSO X   2      53.340  57.730  52.510  0.00  0.00            
ATOM    291  H8  PSO X   2      56.310  54.360  62.390  0.00  0.00            
ATOM    292  H9  PSO X   2      55.070  54.890  61.240  0.00  0.00            
ATOM    293  H10 PSO X   2      56.000  57.450  52.530  0.00  0.00            
ATOM    294  H11 PSO X   2      55.750  56.090  51.470  0.00  0.00            
ATOM    295  H12 PSO X   2      54.370  52.430  60.940  0.00  0.00            
ATOM    296  H13 PSO X   2      55.730  51.980  61.980  0.00  0.00            
ATOM    297  H14 PSO X   2      54.420  54.900  53.160  0.00  0.00            
ATOM    298  H15 PSO X   2      54.320  56.310  54.190  0.00  0.00            
ATOM    299  H16 PSO X   2      57.310  53.020  60.330  0.00  0.00            
ATOM    300  H17 PSO X   2      56.400  51.650  59.690  0.00  0.00            
ATOM    301  H18 PSO X   2      56.960  54.870  53.520  0.00  0.00            
ATOM    302  H19 PSO X   2      56.780  56.220  54.620  0.00  0.00            
ATOM    303  H20 PSO X   2      55.760  54.620  59.190  0.00  0.00            
ATOM    304  H21 PSO X   2      54.800  53.270  58.560  0.00  0.00            
ATOM    305  H22 PSO X   2      54.880  54.320  55.590  0.00  0.00            
ATOM    306  H23 PSO X   2      56.260  53.340  55.040  0.00  0.00            
ATOM    307  H24 PSO X   2      57.790  53.470  58.080  0.00  0.00            
ATOM    308  H25 PSO X   2      56.660  52.530  57.160  0.00  0.00            
ATOM    309  H26 PSO X   2      56.280  55.550  57.180  0.00  0.00            
ATOM    310  H27 PSO X   2      57.700  54.940  56.430  0.00  0.00            
ATOM    311  H28 PSO X   2      64.230  39.040  63.620  0.00  0.00            
ATOM    312  H29 PSO X   2      63.770  39.910  62.140  0.00  0.00            
ATOM    313  H30 PSO X   2      51.350  51.710  79.980  0.00  0.00            
ATOM    314  H31 PSO X   2      49.700  51.250  79.510  0.00  0.00            
ATOM    315  H32 PSO X   2      44.080  51.420  63.630  0.00  0.00            
ATOM    316  H33 PSO X   2      45.750  51.050  64.070  0.00  0.00            
ATOM    317  H34 PSO X   2      52.430  54.850  64.640  0.00  0.00            
ATOM    318  H35 PSO X   2      52.270  56.480  63.970  0.00  0.00            
ATOM    319  H36 PSO X   2      57.360  45.690  71.830  0.00  0.00            
ATOM    320  H37 PSO X   2      57.800  47.330  71.260  0.00  0.00            
ATOM    321  H38 PSO X   2      52.550  50.880  72.040  0.00  0.00            
ATOM    322  H39 PSO X   2      52.980  50.320  70.400  0.00  0.00            
ATOM    323  H40 PSO X   2      62.550  41.560  63.330  0.00  0.00            
ATOM    324  H41 PSO X   2      62.100  40.060  64.140  0.00  0.00            
ATOM    325  H42 PSO X   2      49.700  53.170  77.860  0.00  0.00            
ATOM    326  H43 PSO X   2      49.730  53.640  79.570  0.00  0.00            
ATOM    327  H44 PSO X   2      44.890  53.010  65.310  0.00  0.00            
ATOM    328  H45 PSO X   2      43.570  52.040  65.970  0.00  0.00            
ATOM    329  H46 PSO X   2      53.890  57.400  65.450  0.00  0.00            
ATOM    330  H47 PSO X   2      52.910  56.330  66.470  0.00  0.00            
ATOM    331  H48 PSO X   2      56.790  45.340  69.220  0.00  0.00            
ATOM    332  H49 PSO X   2      57.920  46.710  69.020  0.00  0.00            
ATOM    333  H50 PSO X   2      55.070  51.900  70.640  0.00  0.00            
ATOM    334  H51 PSO X   2      53.500  52.550  70.160  0.00  0.00            
ATOM    335  H52 PSO X   2      64.580  39.590  65.660  0.00  0.00            
ATOM    336  H53 PSO X   2      63.080  39.760  66.580  0.00  0.00            
ATOM    337  H54 PSO X   2      50.980  55.760  79.280  0.00  0.00            
ATOM    338  H55 PSO X   2      50.470  55.440  77.620  0.00  0.00            
ATOM    339  H56 PSO X   2      44.090  51.360  68.240  0.00  0.00            
ATOM    340  H57 PSO X   2      44.870  52.950  68.190  0.00  0.00            
ATOM    341  H58 PSO X   2      55.260  53.620  65.850  0.00  0.00            
ATOM    342  H59 PSO X   2      53.600  53.950  66.360  0.00  0.00            
ATOM    343  H60 PSO X   2      59.230  44.990  67.850  0.00  0.00            
ATOM    344  H61 PSO X   2      58.360  43.540  68.440  0.00  0.00            
ATOM    345  H62 PSO X   2      53.910  54.840  71.140  0.00  0.00            
ATOM    346  H63 PSO X   2      55.560  54.190  71.250  0.00  0.00            
ATOM    347  H64 PSO X   2      65.650  40.490  67.410  0.00  0.00            
ATOM    348  H65 PSO X   2      64.950  42.040  66.910  0.00  0.00            
ATOM    349  H66 PSO X   2      52.300  57.090  77.650  0.00  0.00            
ATOM    350  H67 PSO X   2      53.330  55.970  78.550  0.00  0.00            
ATOM    351  H68 PSO X   2      47.070  51.740  68.820  0.00  0.00            
ATOM    352  H69 PSO X   2      45.800  51.740  70.070  0.00  0.00            
ATOM    353  H70 PSO X   2      55.980  54.700  68.140  0.00  0.00            
ATOM    354  H71 PSO X   2      54.280  54.640  68.570  0.00  0.00            
ATOM    355  H72 PSO X   2      61.270  44.350  68.910  0.00  0.00            
ATOM    356  H73 PSO X   2      60.450  43.150  69.940  0.00  0.00            
ATOM    357  H74 PSO X   2      55.350  54.490  73.830  0.00  0.00            
ATOM    358  H75 PSO X   2      55.530  55.940  72.830  0.00  0.00            
ATOM    359  H76 PSO X   2      63.190  42.910  67.830  0.00  0.00            
ATOM    360  H77 PSO X   2      62.970  42.550  69.550  0.00  0.00            
ATOM    361  H78 PSO X   2      51.770  56.410  75.160  0.00  0.00            
ATOM    362  H79 PSO X   2      51.220  54.820  75.740  0.00  0.00            
ATOM    363  H80 PSO X   2      46.140  49.550  71.060  0.00  0.00            
ATOM    364  H81 PSO X   2      47.650  49.310  70.120  0.00  0.00            
ATOM    365  H82 PSO X   2      57.250  52.620  68.310  0.00  0.00            
ATOM    366  H83 PSO X   2      56.430  52.070  66.820  0.00  0.00            
ATOM    367  H84 PSO X   2      61.580  40.830  67.430  0.00  0.00            
ATOM    368  H85 PSO X   2      61.190  40.990  69.140  0.00  0.00            
ATOM    369  H86 PSO X   2      53.390  53.870  74.680  0.00  0.00            
ATOM    370  H87 PSO X   2      52.030  54.270  73.610  0.00  0.00            
ATOM    371  H88 PSO X   2      57.370  50.430  68.900  0.00  0.00            
ATOM    372  H89 PSO X   2      55.610  50.500  69.190  0.00  0.00            
ATOM    373  H90 PSO X   2      45.060  47.660  69.940  0.00  0.00            
ATOM    374  H91 PSO X   2      46.420  47.510  68.800  0.00  0.00            
ATOM    375  H92 PSO X   2      55.950  48.310  68.850  0.00  0.00            
ATOM    376  H93 PSO X   2      56.840  47.770  67.410  0.00  0.00            
ATOM    377  H94 PSO X   2      54.860  47.540  66.130  0.00  0.00            
ATOM    378  H95 PSO X   2      54.370  46.980  67.750  0.00  0.00            
ATOM    379  H96 PSO X   2      47.560  45.590  69.260  0.00  0.00            
ATOM    380  H97 PSO X   2      45.960  45.150  69.860  0.00  0.00            
ATOM    381  H98 PSO X   2      47.240  44.770  72.170  0.00  0.00            
ATOM    382  H99 PSO X   2      47.390  43.540  70.890  0.00  0.00            
ATOM    383 H100 PSO X   2      52.420  47.430  66.380  0.00  0.00            
ATOM    384 H101 PSO X   2      51.950  49.110  66.070  0.00  0.00            
ATOM    385 H102 PSO X   2      51.310  49.440  68.420  0.00  0.00            
ATOM    386 H103 PSO X   2      50.490  47.990  67.800  0.00  0.00            
ATOM    387 H104 PSO X   2      49.780  43.030  71.870  0.00  0.00            
ATOM    388 H105 PSO X   2      49.490  44.320  73.070  0.00  0.00            
ATOM    389 H106 PSO X   2      51.980  44.060  72.480  0.00  0.00            
ATOM    390 H107 PSO X   2      51.560  44.450  70.800  0.00  0.00            
ATOM    391 H108 PSO X   2      50.850  48.350  70.610  0.00  0.00            
ATOM    392 H109 PSO X   2      50.470  46.720  70.010  0.00  0.00            
ATOM    393 H110 PSO X   2      52.950  46.150  70.890  0.00  0.00            
ATOM    394 H111 PSO X   2      65.220  41.510  62.610  0.00  0.00            
ATOM    395 H112 PSO X   2      51.880  51.540  77.660  0.00  0.00            
ATOM    396 H113 PSO X   2      44.990  49.500  65.510  0.00  0.00            
ATOM    397  C   PSO X   3      62.040  59.910  62.020  0.00  0.00            
ATOM    398  C1  PSO X   3      56.230  67.000  71.800  0.00  0.00            
ATOM    399  C2  PSO X   3      56.320  65.730  70.930  0.00  0.00            
ATOM    400  C3  PSO X   3      57.750  65.690  70.420  0.00  0.00            
ATOM    401  C4  PSO X   3      58.370  67.030  70.820  0.00  0.00            
ATOM    402  C5  PSO X   3      63.500  56.090  51.260  0.00  0.00            
ATOM    403  C6  PSO X   3      61.110  59.060  61.160  0.00  0.00            
ATOM    404  C7  PSO X   3      62.350  55.760  52.240  0.00  0.00            
ATOM    405  C8  PSO X   3      59.910  59.870  60.600  0.00  0.00            
ATOM    406  C9  PSO X   3      61.980  56.940  53.170  0.00  0.00            
ATOM    407  C10 PSO X   3      59.050  59.070  59.600  0.00  0.00            
ATOM    408  C11 PSO X   3      60.960  56.510  54.220  0.00  0.00            
ATOM    409  C12 PSO X   3      59.750  58.900  58.230  0.00  0.00            
ATOM    410  C13 PSO X   3      60.400  57.680  55.070  0.00  0.00            
ATOM    411  C14 PSO X   3      58.920  58.040  57.260  0.00  0.00            
ATOM    412  C15 PSO X   3      59.780  57.140  56.350  0.00  0.00            
ATOM    413  C16 PSO X   3      45.410  64.900  61.960  0.00  0.00            
ATOM    414  C17 PSO X   3      62.340  66.460  77.520  0.00  0.00            
ATOM    415  C18 PSO X   3      67.170  67.280  63.880  0.00  0.00            
ATOM    416  C19 PSO X   3      63.880  59.610  63.530  0.00  0.00            
ATOM    417  C20 PSO X   3      54.240  65.120  69.870  0.00  0.00            
ATOM    418  C21 PSO X   3      59.630  64.200  70.500  0.00  0.00            
ATOM    419  C22 PSO X   3      46.710  64.940  62.800  0.00  0.00            
ATOM    420  C23 PSO X   3      63.770  65.910  77.340  0.00  0.00            
ATOM    421  C24 PSO X   3      67.520  66.790  65.300  0.00  0.00            
ATOM    422  C25 PSO X   3      63.250  58.870  64.740  0.00  0.00            
ATOM    423  C26 PSO X   3      53.610  65.070  68.480  0.00  0.00            
ATOM    424  C27 PSO X   3      59.750  62.710  70.810  0.00  0.00            
ATOM    425  C28 PSO X   3      45.830  64.070  64.880  0.00  0.00            
ATOM    426  C29 PSO X   3      65.040  63.880  77.340  0.00  0.00            
ATOM    427  C30 PSO X   3      67.080  67.360  67.610  0.00  0.00            
ATOM    428  C31 PSO X   3      61.040  59.870  65.110  0.00  0.00            
ATOM    429  C32 PSO X   3      51.540  64.630  67.450  0.00  0.00            
ATOM    430  C33 PSO X   3      60.730  61.420  72.510  0.00  0.00            
ATOM    431  C34 PSO X   3      46.090  63.140  66.070  0.00  0.00            
ATOM    432  C35 PSO X   3      64.990  62.330  77.390  0.00  0.00            
ATOM    433  C36 PSO X   3      66.060  67.990  68.590  0.00  0.00            
ATOM    434  C37 PSO X   3      60.440  59.380  66.440  0.00  0.00            
ATOM    435  C38 PSO X   3      50.390  63.640  67.470  0.00  0.00            
ATOM    436  C39 PSO X   3      61.040  61.310  74.010  0.00  0.00            
ATOM    437  C40 PSO X   3      47.440  64.040  67.870  0.00  0.00            
ATOM    438  C41 PSO X   3      64.540  62.050  74.970  0.00  0.00            
ATOM    439  C42 PSO X   3      65.040  70.050  69.320  0.00  0.00            
ATOM    440  C43 PSO X   3      58.180  59.970  67.070  0.00  0.00            
ATOM    441  C44 PSO X   3      48.390  64.890  66.970  0.00  0.00            
ATOM    442  C45 PSO X   3      63.240  62.310  74.190  0.00  0.00            
ATOM    443  C46 PSO X   3      57.390  61.040  67.830  0.00  0.00            
ATOM    444  C47 PSO X   3      64.330  71.200  68.580  0.00  0.00            
ATOM    445  C48 PSO X   3      57.010  63.400  67.660  0.00  0.00            
ATOM    446  C49 PSO X   3      56.780  64.510  66.630  0.00  0.00            
ATOM    447  C50 PSO X   3      62.360  72.630  68.750  0.00  0.00            
ATOM    448  C51 PSO X   3      61.170  72.880  69.700  0.00  0.00            
ATOM    449  C52 PSO X   3      58.210  65.990  65.360  0.00  0.00            
ATOM    450  C53 PSO X   3      59.120  66.740  66.340  0.00  0.00            
ATOM    451  C54 PSO X   3      59.230  71.690  70.500  0.00  0.00            
ATOM    452  C55 PSO X   3      58.280  70.550  70.100  0.00  0.00            
ATOM    453  C56 PSO X   3      59.090  67.890  68.460  0.00  0.00            
ATOM    454  C57 PSO X   3      58.290  68.160  69.750  0.00  0.00            
ATOM    455  O   PSO X   3      61.840  61.080  62.300  0.00  0.00            
ATOM    456  O1  PSO X   3      57.600  67.430  71.960  0.00  0.00            
ATOM    457  O2  PSO X   3      45.090  63.580  61.530  0.00  0.00            
ATOM    458  O3  PSO X   3      61.510  66.150  76.390  0.00  0.00            
ATOM    459  O4  PSO X   3      66.830  68.650  63.950  0.00  0.00            
ATOM    460  O5  PSO X   3      63.180  59.220  62.330  0.00  0.00            
ATOM    461  O6  PSO X   3      55.480  65.820  69.760  0.00  0.00            
ATOM    462  O7  PSO X   3      58.420  64.640  71.130  0.00  0.00            
ATOM    463  O8  PSO X   3      46.740  63.860  63.790  0.00  0.00            
ATOM    464  O9  PSO X   3      63.720  64.470  77.260  0.00  0.00            
ATOM    465  O10 PSO X   3      66.590  67.390  66.240  0.00  0.00            
ATOM    466  O11 PSO X   3      61.810  58.770  64.580  0.00  0.00            
ATOM    467  O12 PSO X   3      52.370  64.350  68.580  0.00  0.00            
ATOM    468  O13 PSO X   3      59.940  62.580  72.230  0.00  0.00            
ATOM    469  O14 PSO X   3      46.140  63.940  67.270  0.00  0.00            
ATOM    470  O15 PSO X   3      64.180  61.770  76.340  0.00  0.00            
ATOM    471  O16 PSO X   3      65.960  69.410  68.400  0.00  0.00            
ATOM    472  O17 PSO X   3      59.560  60.390  66.980  0.00  0.00            
ATOM    473  O18 PSO X   3      49.430  64.030  66.470  0.00  0.00            
ATOM    474  O19 PSO X   3      62.450  61.090  74.190  0.00  0.00            
ATOM    475  O20 PSO X   3      57.160  62.150  66.960  0.00  0.00            
ATOM    476  O21 PSO X   3      63.230  71.670  69.390  0.00  0.00            
ATOM    477  O22 PSO X   3      57.980  64.660  65.840  0.00  0.00            
ATOM    478  O23 PSO X   3      60.150  71.900  69.420  0.00  0.00            
ATOM    479  O24 PSO X   3      58.400  67.020  67.560  0.00  0.00            
ATOM    480  O25 PSO X   3      58.940  69.300  70.340  0.00  0.00            
ATOM    481  H   PSO X   3      55.770  66.790  72.770  0.00  0.00            
ATOM    482  H1  PSO X   3      55.640  67.770  71.280  0.00  0.00            
ATOM    483  H2  PSO X   3      56.100  64.830  71.530  0.00  0.00            
ATOM    484  H3  PSO X   3      57.760  65.520  69.340  0.00  0.00            
ATOM    485  H4  PSO X   3      59.420  66.860  71.090  0.00  0.00            
ATOM    486  H5  PSO X   3      63.590  55.310  50.490  0.00  0.00            
ATOM    487  H6  PSO X   3      63.330  57.050  50.750  0.00  0.00            
ATOM    488  H7  PSO X   3      64.450  56.130  51.790  0.00  0.00            
ATOM    489  H8  PSO X   3      60.750  58.230  61.780  0.00  0.00            
ATOM    490  H9  PSO X   3      61.710  58.620  60.360  0.00  0.00            
ATOM    491  H10 PSO X   3      62.630  54.890  52.840  0.00  0.00            
ATOM    492  H11 PSO X   3      61.450  55.490  51.670  0.00  0.00            
ATOM    493  H12 PSO X   3      60.280  60.760  60.100  0.00  0.00            
ATOM    494  H13 PSO X   3      59.270  60.200  61.440  0.00  0.00            
ATOM    495  H14 PSO X   3      61.580  57.750  52.560  0.00  0.00            
ATOM    496  H15 PSO X   3      62.870  57.310  53.690  0.00  0.00            
ATOM    497  H16 PSO X   3      58.810  58.090  60.030  0.00  0.00            
ATOM    498  H17 PSO X   3      58.100  59.590  59.450  0.00  0.00            
ATOM    499  H18 PSO X   3      60.120  55.990  53.730  0.00  0.00            
ATOM    500  H19 PSO X   3      61.440  55.790  54.890  0.00  0.00            
ATOM    501  H20 PSO X   3      60.730  58.430  58.380  0.00  0.00            
ATOM    502  H21 PSO X   3      59.960  59.880  57.780  0.00  0.00            
ATOM    503  H22 PSO X   3      61.190  58.400  55.300  0.00  0.00            
ATOM    504  H23 PSO X   3      59.600  58.140  54.480  0.00  0.00            
ATOM    505  H24 PSO X   3      58.300  57.360  57.860  0.00  0.00            
ATOM    506  H25 PSO X   3      58.200  58.620  56.680  0.00  0.00            
ATOM    507  H26 PSO X   3      60.590  56.750  56.960  0.00  0.00            
ATOM    508  H27 PSO X   3      59.130  56.340  56.020  0.00  0.00            
ATOM    509  H28 PSO X   3      44.580  65.300  62.550  0.00  0.00            
ATOM    510  H29 PSO X   3      45.530  65.560  61.100  0.00  0.00            
ATOM    511  H30 PSO X   3      61.920  66.040  78.440  0.00  0.00            
ATOM    512  H31 PSO X   3      62.410  67.550  77.650  0.00  0.00            
ATOM    513  H32 PSO X   3      68.040  67.130  63.220  0.00  0.00            
ATOM    514  H33 PSO X   3      66.340  66.690  63.480  0.00  0.00            
ATOM    515  H34 PSO X   3      63.850  60.690  63.680  0.00  0.00            
ATOM    516  H35 PSO X   3      64.940  59.310  63.460  0.00  0.00            
ATOM    517  H36 PSO X   3      53.570  65.630  70.570  0.00  0.00            
ATOM    518  H37 PSO X   3      54.420  64.090  70.200  0.00  0.00            
ATOM    519  H38 PSO X   3      60.490  64.750  70.900  0.00  0.00            
ATOM    520  H39 PSO X   3      59.590  64.330  69.420  0.00  0.00            
ATOM    521  H40 PSO X   3      47.570  64.860  62.120  0.00  0.00            
ATOM    522  H41 PSO X   3      46.800  65.910  63.300  0.00  0.00            
ATOM    523  H42 PSO X   3      64.220  66.330  76.430  0.00  0.00            
ATOM    524  H43 PSO X   3      64.370  66.210  78.200  0.00  0.00            
ATOM    525  H44 PSO X   3      67.470  65.700  65.340  0.00  0.00            
ATOM    526  H45 PSO X   3      68.550  67.090  65.520  0.00  0.00            
ATOM    527  H46 PSO X   3      63.660  57.850  64.770  0.00  0.00            
ATOM    528  H47 PSO X   3      63.510  59.370  65.680  0.00  0.00            
ATOM    529  H48 PSO X   3      53.450  66.080  68.110  0.00  0.00            
ATOM    530  H49 PSO X   3      54.280  64.560  67.780  0.00  0.00            
ATOM    531  H50 PSO X   3      58.850  62.170  70.490  0.00  0.00            
ATOM    532  H51 PSO X   3      60.610  62.310  70.260  0.00  0.00            
ATOM    533  H52 PSO X   3      44.820  63.890  64.510  0.00  0.00            
ATOM    534  H53 PSO X   3      45.920  65.100  65.240  0.00  0.00            
ATOM    535  H54 PSO X   3      65.550  64.240  78.250  0.00  0.00            
ATOM    536  H55 PSO X   3      65.650  64.210  76.490  0.00  0.00            
ATOM    537  H56 PSO X   3      68.030  67.900  67.680  0.00  0.00            
ATOM    538  H57 PSO X   3      67.270  66.320  67.910  0.00  0.00            
ATOM    539  H58 PSO X   3      60.230  60.130  64.420  0.00  0.00            
ATOM    540  H59 PSO X   3      61.660  60.760  65.270  0.00  0.00            
ATOM    541  H60 PSO X   3      52.100  64.500  66.510  0.00  0.00            
ATOM    542  H61 PSO X   3      51.160  65.660  67.500  0.00  0.00            
ATOM    543  H62 PSO X   3      61.670  61.490  71.970  0.00  0.00            
ATOM    544  H63 PSO X   3      60.180  60.520  72.200  0.00  0.00            
ATOM    545  H64 PSO X   3      45.260  62.420  66.150  0.00  0.00            
ATOM    546  H65 PSO X   3      47.030  62.590  65.930  0.00  0.00            
ATOM    547  H66 PSO X   3      66.010  61.940  77.320  0.00  0.00            
ATOM    548  H67 PSO X   3      64.580  62.020  78.360  0.00  0.00            
ATOM    549  H68 PSO X   3      65.090  67.540  68.430  0.00  0.00            
ATOM    550  H69 PSO X   3      66.370  67.770  69.620  0.00  0.00            
ATOM    551  H70 PSO X   3      59.920  58.440  66.260  0.00  0.00            
ATOM    552  H71 PSO X   3      61.270  59.190  67.130  0.00  0.00            
ATOM    553  H72 PSO X   3      50.780  62.650  67.240  0.00  0.00            
ATOM    554  H73 PSO X   3      49.940  63.630  68.470  0.00  0.00            
ATOM    555  H74 PSO X   3      60.690  62.190  74.550  0.00  0.00            
ATOM    556  H75 PSO X   3      60.510  60.430  74.370  0.00  0.00            
ATOM    557  H76 PSO X   3      47.850  63.030  68.020  0.00  0.00            
ATOM    558  H77 PSO X   3      47.380  64.510  68.850  0.00  0.00            
ATOM    559  H78 PSO X   3      65.080  61.210  74.530  0.00  0.00            
ATOM    560  H79 PSO X   3      65.170  62.950  74.890  0.00  0.00            
ATOM    561  H80 PSO X   3      65.580  70.440  70.190  0.00  0.00            
ATOM    562  H81 PSO X   3      64.290  69.340  69.680  0.00  0.00            
ATOM    563  H82 PSO X   3      58.100  59.030  67.630  0.00  0.00            
ATOM    564  H83 PSO X   3      57.740  59.830  66.080  0.00  0.00            
ATOM    565  H84 PSO X   3      47.840  65.340  66.140  0.00  0.00            
ATOM    566  H85 PSO X   3      48.810  65.720  67.560  0.00  0.00            
ATOM    567  H86 PSO X   3      62.690  63.120  74.680  0.00  0.00            
ATOM    568  H87 PSO X   3      63.460  62.620  73.160  0.00  0.00            
ATOM    569  H88 PSO X   3      56.430  60.620  68.150  0.00  0.00            
ATOM    570  H89 PSO X   3      57.950  61.330  68.720  0.00  0.00            
ATOM    571  H90 PSO X   3      65.040  72.000  68.390  0.00  0.00            
ATOM    572  H91 PSO X   3      63.960  70.830  67.610  0.00  0.00            
ATOM    573  H92 PSO X   3      57.920  63.610  68.230  0.00  0.00            
ATOM    574  H93 PSO X   3      56.160  63.350  68.350  0.00  0.00            
ATOM    575  H94 PSO X   3      55.930  64.250  65.980  0.00  0.00            
ATOM    576  H95 PSO X   3      56.530  65.430  67.160  0.00  0.00            
ATOM    577  H96 PSO X   3      62.000  72.250  67.790  0.00  0.00            
ATOM    578  H97 PSO X   3      62.900  73.570  68.580  0.00  0.00            
ATOM    579  H98 PSO X   3      61.520  72.800  70.740  0.00  0.00            
ATOM    580  H99 PSO X   3      60.770  73.890  69.540  0.00  0.00            
ATOM    581 H100 PSO X   3      57.260  66.530  65.280  0.00  0.00            
ATOM    582 H101 PSO X   3      58.690  65.950  64.380  0.00  0.00            
ATOM    583 H102 PSO X   3      60.000  66.110  66.530  0.00  0.00            
ATOM    584 H103 PSO X   3      59.460  67.670  65.860  0.00  0.00            
ATOM    585 H104 PSO X   3      58.640  72.610  70.680  0.00  0.00            
ATOM    586 H105 PSO X   3      59.760  71.420  71.420  0.00  0.00            
ATOM    587 H106 PSO X   3      57.360  70.600  70.690  0.00  0.00            
ATOM    588 H107 PSO X   3      58.030  70.640  69.030  0.00  0.00            
ATOM    589 H108 PSO X   3      60.040  67.460  68.760  0.00  0.00            
ATOM    590 H109 PSO X   3      59.280  68.850  67.970  0.00  0.00            
ATOM    591 H110 PSO X   3      57.240  68.370  69.510  0.00  0.00            
ATOM    592 H111 PSO X   3      45.490  62.950  62.180  0.00  0.00            
ATOM    593 H112 PSO X   3      61.950  66.540  75.590  0.00  0.00            
ATOM    594 H113 PSO X   3      66.510  68.760  64.870  0.00  0.00            
ATOM    595  C   PSO X   4      61.020  46.600  62.330  0.00  0.00            
ATOM    596  C1  PSO X   4      70.660  44.580  71.590  0.00  0.00            
ATOM    597  C2  PSO X   4      69.670  45.660  71.110  0.00  0.00            
ATOM    598  C3  PSO X   4      68.510  44.830  70.430  0.00  0.00            
ATOM    599  C4  PSO X   4      68.900  43.350  70.550  0.00  0.00            
ATOM    600  C5  PSO X   4      56.070  50.080  51.970  0.00  0.00            
ATOM    601  C6  PSO X   4      61.430  47.970  61.810  0.00  0.00            
ATOM    602  C7  PSO X   4      56.920  50.750  53.060  0.00  0.00            
ATOM    603  C8  PSO X   4      62.650  47.970  60.820  0.00  0.00            
ATOM    604  C9  PSO X   4      57.600  49.710  54.000  0.00  0.00            
ATOM    605  C10 PSO X   4      62.670  49.180  59.830  0.00  0.00            
ATOM    606  C11 PSO X   4      58.360  50.330  55.170  0.00  0.00            
ATOM    607  C12 PSO X   4      61.300  49.350  59.120  0.00  0.00            
ATOM    608  C13 PSO X   4      59.520  49.470  55.760  0.00  0.00            
ATOM    609  C14 PSO X   4      61.340  49.790  57.650  0.00  0.00            
ATOM    610  C15 PSO X   4      59.890  50.040  57.150  0.00  0.00            
ATOM    611  C16 PSO X   4      76.390  53.830  61.430  0.00  0.00            
ATOM    612  C17 PSO X   4      66.080  40.060  76.720  0.00  0.00            
ATOM    613  C18 PSO X   4      62.250  37.110  62.590  0.00  0.00            
ATOM    614  C19 PSO X   4      59.430  45.560  63.810  0.00  0.00            
ATOM    615  C20 PSO X   4      70.770  47.870  70.420  0.00  0.00            
ATOM    616  C21 PSO X   4      66.100  44.380  70.380  0.00  0.00            
ATOM    617  C22 PSO X   4      75.960  52.970  62.630  0.00  0.00            
ATOM    618  C23 PSO X   4      64.570  39.760  76.740  0.00  0.00            
ATOM    619  C24 PSO X   4      61.790  37.290  64.060  0.00  0.00            
ATOM    620  C25 PSO X   4      58.770  45.810  65.200  0.00  0.00            
ATOM    621  C26 PSO X   4      71.330  48.460  69.090  0.00  0.00            
ATOM    622  C27 PSO X   4      64.830  45.280  70.290  0.00  0.00            
ATOM    623  C28 PSO X   4      77.080  53.720  64.660  0.00  0.00            
ATOM    624  C29 PSO X   4      62.430  40.890  76.640  0.00  0.00            
ATOM    625  C30 PSO X   4      62.490  37.260  66.350  0.00  0.00            
ATOM    626  C31 PSO X   4      60.630  47.140  66.180  0.00  0.00            
ATOM    627  C32 PSO X   4      72.210  50.160  67.690  0.00  0.00            
ATOM    628  C33 PSO X   4      62.810  45.930  71.390  0.00  0.00            
ATOM    629  C34 PSO X   4      76.880  54.650  65.880  0.00  0.00            
ATOM    630  C35 PSO X   4      61.800  42.300  76.700  0.00  0.00            
ATOM    631  C36 PSO X   4      63.700  37.240  67.340  0.00  0.00            
ATOM    632  C37 PSO X   4      60.790  47.960  67.480  0.00  0.00            
ATOM    633  C38 PSO X   4      72.620  51.640  67.520  0.00  0.00            
ATOM    634  C39 PSO X   4      62.160  46.090  72.780  0.00  0.00            
ATOM    635  C40 PSO X   4      74.780  53.690  66.690  0.00  0.00            
ATOM    636  C41 PSO X   4      61.500  42.820  74.340  0.00  0.00            
ATOM    637  C42 PSO X   4      66.120  37.450  67.550  0.00  0.00            
ATOM    638  C43 PSO X   4      62.780  49.330  67.010  0.00  0.00            
ATOM    639  C44 PSO X   4      74.640  52.220  66.240  0.00  0.00            
ATOM    640  C45 PSO X   4      62.110  43.680  73.220  0.00  0.00            
ATOM    641  C46 PSO X   4      64.320  49.170  66.980  0.00  0.00            
ATOM    642  C47 PSO X   4      67.400  37.240  66.730  0.00  0.00            
ATOM    643  C48 PSO X   4      66.080  47.920  65.910  0.00  0.00            
ATOM    644  C49 PSO X   4      66.400  46.810  64.860  0.00  0.00            
ATOM    645  C50 PSO X   4      69.790  37.530  66.820  0.00  0.00            
ATOM    646  C51 PSO X   4      70.890  38.010  67.780  0.00  0.00            
ATOM    647  C52 PSO X   4      67.380  44.560  65.030  0.00  0.00            
ATOM    648  C53 PSO X   4      67.420  43.370  66.020  0.00  0.00            
ATOM    649  C54 PSO X   4      71.750  39.960  68.890  0.00  0.00            
ATOM    650  C55 PSO X   4      71.420  41.440  69.060  0.00  0.00            
ATOM    651  C56 PSO X   4      68.390  42.530  68.080  0.00  0.00            
ATOM    652  C57 PSO X   4      69.450  42.800  69.200  0.00  0.00            
ATOM    653  O   PSO X   4      61.540  45.540  62.030  0.00  0.00            
ATOM    654  O1  PSO X   4      69.930  43.340  71.570  0.00  0.00            
ATOM    655  O2  PSO X   4      75.500  54.950  61.310  0.00  0.00            
ATOM    656  O3  PSO X   4      66.470  40.630  75.470  0.00  0.00            
ATOM    657  O4  PSO X   4      62.680  35.780  62.290  0.00  0.00            
ATOM    658  O5  PSO X   4      60.000  46.740  63.230  0.00  0.00            
ATOM    659  O6  PSO X   4      70.360  46.490  70.110  0.00  0.00            
ATOM    660  O7  PSO X   4      67.210  45.060  71.050  0.00  0.00            
ATOM    661  O8  PSO X   4      75.910  53.800  63.800  0.00  0.00            
ATOM    662  O9  PSO X   4      63.840  40.990  76.920  0.00  0.00            
ATOM    663  O10 PSO X   4      62.910  37.340  64.960  0.00  0.00            
ATOM    664  O11 PSO X   4      59.220  47.020  65.870  0.00  0.00            
ATOM    665  O12 PSO X   4      71.880  49.810  69.080  0.00  0.00            
ATOM    666  O13 PSO X   4      64.070  45.230  71.510  0.00  0.00            
ATOM    667  O14 PSO X   4      76.180  53.970  66.940  0.00  0.00            
ATOM    668  O15 PSO X   4      62.230  43.080  75.570  0.00  0.00            
ATOM    669  O16 PSO X   4      64.980  37.280  66.660  0.00  0.00            
ATOM    670  O17 PSO X   4      62.200  48.220  67.740  0.00  0.00            
ATOM    671  O18 PSO X   4      73.260  51.810  66.240  0.00  0.00            
ATOM    672  O19 PSO X   4      61.380  44.930  73.130  0.00  0.00            
ATOM    673  O20 PSO X   4      64.680  48.230  65.950  0.00  0.00            
ATOM    674  O21 PSO X   4      68.500  37.980  67.300  0.00  0.00            
ATOM    675  O22 PSO X   4      66.460  45.540  65.550  0.00  0.00            
ATOM    676  O23 PSO X   4      70.910  39.440  67.830  0.00  0.00            
ATOM    677  O24 PSO X   4      68.410  43.580  67.070  0.00  0.00            
ATOM    678  O25 PSO X   4      70.060  41.540  69.500  0.00  0.00            
ATOM    679  H   PSO X   4      71.050  44.810  72.590  0.00  0.00            
ATOM    680  H1  PSO X   4      71.500  44.510  70.880  0.00  0.00            
ATOM    681  H2  PSO X   4      69.290  46.250  71.940  0.00  0.00            
ATOM    682  H3  PSO X   4      68.460  45.080  69.360  0.00  0.00            
ATOM    683  H4  PSO X   4      68.050  42.730  70.870  0.00  0.00            
ATOM    684  H5  PSO X   4      55.560  50.830  51.350  0.00  0.00            
ATOM    685  H6  PSO X   4      56.690  49.460  51.310  0.00  0.00            
ATOM    686  H7  PSO X   4      55.290  49.440  52.410  0.00  0.00            
ATOM    687  H8  PSO X   4      61.660  48.600  62.670  0.00  0.00            
ATOM    688  H9  PSO X   4      60.530  48.380  61.360  0.00  0.00            
ATOM    689  H10 PSO X   4      56.290  51.430  53.640  0.00  0.00            
ATOM    690  H11 PSO X   4      57.670  51.390  52.580  0.00  0.00            
ATOM    691  H12 PSO X   4      62.630  47.040  60.230  0.00  0.00            
ATOM    692  H13 PSO X   4      63.580  47.950  61.400  0.00  0.00            
ATOM    693  H14 PSO X   4      58.260  49.080  53.400  0.00  0.00            
ATOM    694  H15 PSO X   4      56.820  49.090  54.440  0.00  0.00            
ATOM    695  H16 PSO X   4      62.920  50.100  60.380  0.00  0.00            
ATOM    696  H17 PSO X   4      63.470  49.020  59.100  0.00  0.00            
ATOM    697  H18 PSO X   4      58.770  51.260  54.830  0.00  0.00            
ATOM    698  H19 PSO X   4      57.650  50.580  55.960  0.00  0.00            
ATOM    699  H20 PSO X   4      60.700  50.070  59.700  0.00  0.00            
ATOM    700  H21 PSO X   4      60.750  48.410  59.150  0.00  0.00            
ATOM    701  H22 PSO X   4      59.220  48.420  55.860  0.00  0.00            
ATOM    702  H23 PSO X   4      60.380  49.490  55.090  0.00  0.00            
ATOM    703  H24 PSO X   4      61.940  50.710  57.540  0.00  0.00            
ATOM    704  H25 PSO X   4      61.820  49.030  57.040  0.00  0.00            
ATOM    705  H26 PSO X   4      59.160  49.670  57.880  0.00  0.00            
ATOM    706  H27 PSO X   4      59.740  51.110  57.120  0.00  0.00            
ATOM    707  H28 PSO X   4      77.420  54.170  61.570  0.00  0.00            
ATOM    708  H29 PSO X   4      76.360  53.220  60.510  0.00  0.00            
ATOM    709  H30 PSO X   4      66.320  40.750  77.540  0.00  0.00            
ATOM    710  H31 PSO X   4      66.630  39.130  76.890  0.00  0.00            
ATOM    711  H32 PSO X   4      61.410  37.370  61.940  0.00  0.00            
ATOM    712  H33 PSO X   4      63.060  37.810  62.390  0.00  0.00            
ATOM    713  H34 PSO X   4      60.200  44.800  63.940  0.00  0.00            
ATOM    714  H35 PSO X   4      58.690  45.130  63.120  0.00  0.00            
ATOM    715  H36 PSO X   4      71.520  47.890  71.220  0.00  0.00            
ATOM    716  H37 PSO X   4      69.910  48.460  70.760  0.00  0.00            
ATOM    717  H38 PSO X   4      65.860  43.440  70.890  0.00  0.00            
ATOM    718  H39 PSO X   4      66.370  44.140  69.350  0.00  0.00            
ATOM    719  H40 PSO X   4      74.960  52.560  62.430  0.00  0.00            
ATOM    720  H41 PSO X   4      76.650  52.120  62.770  0.00  0.00            
ATOM    721  H42 PSO X   4      64.300  39.280  75.790  0.00  0.00            
ATOM    722  H43 PSO X   4      64.330  39.060  77.540  0.00  0.00            
ATOM    723  H44 PSO X   4      61.180  38.190  64.150  0.00  0.00            
ATOM    724  H45 PSO X   4      61.160  36.440  64.310  0.00  0.00            
ATOM    725  H46 PSO X   4      57.680  45.870  65.070  0.00  0.00            
ATOM    726  H47 PSO X   4      58.980  44.940  65.820  0.00  0.00            
ATOM    727  H48 PSO X   4      72.090  47.770  68.700  0.00  0.00            
ATOM    728  H49 PSO X   4      70.500  48.480  68.390  0.00  0.00            
ATOM    729  H50 PSO X   4      65.100  46.310  70.070  0.00  0.00            
ATOM    730  H51 PSO X   4      64.210  44.910  69.460  0.00  0.00            
ATOM    731  H52 PSO X   4      77.970  54.040  64.100  0.00  0.00            
ATOM    732  H53 PSO X   4      77.250  52.690  65.000  0.00  0.00            
ATOM    733  H54 PSO X   4      61.940  40.240  77.380  0.00  0.00            
ATOM    734  H55 PSO X   4      62.260  40.450  75.650  0.00  0.00            
ATOM    735  H56 PSO X   4      61.900  36.360  66.520  0.00  0.00            
ATOM    736  H57 PSO X   4      61.840  38.110  66.590  0.00  0.00            
ATOM    737  H58 PSO X   4      61.140  47.650  65.360  0.00  0.00            
ATOM    738  H59 PSO X   4      61.090  46.150  66.320  0.00  0.00            
ATOM    739  H60 PSO X   4      71.340  49.980  67.040  0.00  0.00            
ATOM    740  H61 PSO X   4      73.020  49.520  67.340  0.00  0.00            
ATOM    741  H62 PSO X   4      62.120  45.400  70.710  0.00  0.00            
ATOM    742  H63 PSO X   4      62.980  46.930  70.970  0.00  0.00            
ATOM    743  H64 PSO X   4      77.870  54.960  66.250  0.00  0.00            
ATOM    744  H65 PSO X   4      76.340  55.560  65.600  0.00  0.00            
ATOM    745  H66 PSO X   4      60.700  42.230  76.710  0.00  0.00            
ATOM    746  H67 PSO X   4      62.120  42.780  77.630  0.00  0.00            
ATOM    747  H68 PSO X   4      63.610  38.100  68.010  0.00  0.00            
ATOM    748  H69 PSO X   4      63.640  36.340  67.960  0.00  0.00            
ATOM    749  H70 PSO X   4      60.230  48.910  67.400  0.00  0.00            
ATOM    750  H71 PSO X   4      60.370  47.390  68.310  0.00  0.00            
ATOM    751  H72 PSO X   4      71.730  52.270  67.520  0.00  0.00            
ATOM    752  H73 PSO X   4      73.280  51.940  68.340  0.00  0.00            
ATOM    753  H74 PSO X   4      62.930  46.280  73.540  0.00  0.00            
ATOM    754  H75 PSO X   4      61.510  46.950  72.750  0.00  0.00            
ATOM    755  H76 PSO X   4      74.360  54.360  65.930  0.00  0.00            
ATOM    756  H77 PSO X   4      74.220  53.840  67.620  0.00  0.00            
ATOM    757  H78 PSO X   4      60.440  43.060  74.470  0.00  0.00            
ATOM    758  H79 PSO X   4      61.590  41.770  74.060  0.00  0.00            
ATOM    759  H80 PSO X   4      66.080  36.720  68.360  0.00  0.00            
ATOM    760  H81 PSO X   4      66.110  38.460  67.970  0.00  0.00            
ATOM    761  H82 PSO X   4      62.530  50.280  67.500  0.00  0.00            
ATOM    762  H83 PSO X   4      62.410  49.380  65.980  0.00  0.00            
ATOM    763  H84 PSO X   4      75.030  52.100  65.230  0.00  0.00            
ATOM    764  H85 PSO X   4      75.230  51.580  66.900  0.00  0.00            
ATOM    765  H86 PSO X   4      63.170  43.860  73.450  0.00  0.00            
ATOM    766  H87 PSO X   4      62.050  43.150  72.270  0.00  0.00            
ATOM    767  H88 PSO X   4      64.800  50.140  66.800  0.00  0.00            
ATOM    768  H89 PSO X   4      64.660  48.800  67.960  0.00  0.00            
ATOM    769  H90 PSO X   4      67.630  36.170  66.720  0.00  0.00            
ATOM    770  H91 PSO X   4      67.240  37.570  65.700  0.00  0.00            
ATOM    771  H92 PSO X   4      66.350  47.550  66.890  0.00  0.00            
ATOM    772  H93 PSO X   4      66.670  48.820  65.690  0.00  0.00            
ATOM    773  H94 PSO X   4      65.670  46.780  64.050  0.00  0.00            
ATOM    774  H95 PSO X   4      67.370  47.050  64.410  0.00  0.00            
ATOM    775  H96 PSO X   4      69.970  37.890  65.810  0.00  0.00            
ATOM    776  H97 PSO X   4      69.820  36.430  66.800  0.00  0.00            
ATOM    777  H98 PSO X   4      70.670  37.600  68.770  0.00  0.00            
ATOM    778  H99 PSO X   4      71.870  37.630  67.450  0.00  0.00            
ATOM    779 H100 PSO X   4      68.380  44.970  64.900  0.00  0.00            
ATOM    780 H101 PSO X   4      67.030  44.220  64.040  0.00  0.00            
ATOM    781 H102 PSO X   4      66.430  43.270  66.450  0.00  0.00            
ATOM    782 H103 PSO X   4      67.660  42.450  65.460  0.00  0.00            
ATOM    783 H104 PSO X   4      72.810  39.870  68.640  0.00  0.00            
ATOM    784 H105 PSO X   4      71.550  39.450  69.840  0.00  0.00            
ATOM    785 H106 PSO X   4      72.090  41.900  69.810  0.00  0.00            
ATOM    786 H107 PSO X   4      71.570  41.950  68.100  0.00  0.00            
ATOM    787 H108 PSO X   4      67.390  42.440  68.530  0.00  0.00            
ATOM    788 H109 PSO X   4      68.620  41.570  67.600  0.00  0.00            
ATOM    789 H110 PSO X   4      70.200  43.510  68.820  0.00  0.00            
ATOM    790 H111 PSO X   4      74.780  54.780  61.960  0.00  0.00            
ATOM    791 H112 PSO X   4      66.360  41.610  75.490  0.00  0.00            
ATOM    792 H113 PSO X   4      63.050  35.430  63.130  0.00  0.00            
ATOM    793  C   PSO X   5      49.660  59.120  62.660  0.00  0.00            
ATOM    794  C1  PSO X   5      41.010  55.010  70.520  0.00  0.00            
ATOM    795  C2  PSO X   5      42.310  54.740  69.720  0.00  0.00            
ATOM    796  C3  PSO X   5      42.690  56.100  69.100  0.00  0.00            
ATOM    797  C4  PSO X   5      41.450  56.990  69.370  0.00  0.00            
ATOM    798  C5  PSO X   5      55.780  60.180  53.460  0.00  0.00            
ATOM    799  C6  PSO X   5      50.490  58.230  61.730  0.00  0.00            
ATOM    800  C7  PSO X   5      55.840  59.310  54.720  0.00  0.00            
ATOM    801  C8  PSO X   5      49.790  56.910  61.320  0.00  0.00            
ATOM    802  C9  PSO X   5      54.460  58.990  55.320  0.00  0.00            
ATOM    803  C10 PSO X   5      50.740  55.920  60.600  0.00  0.00            
ATOM    804  C11 PSO X   5      54.590  58.040  56.530  0.00  0.00            
ATOM    805  C12 PSO X   5      51.500  56.570  59.420  0.00  0.00            
ATOM    806  C13 PSO X   5      53.280  57.310  56.930  0.00  0.00            
ATOM    807  C14 PSO X   5      52.310  55.550  58.600  0.00  0.00            
ATOM    808  C15 PSO X   5      53.560  56.180  57.950  0.00  0.00            
ATOM    809  C16 PSO X   5      43.020  43.210  61.500  0.00  0.00            
ATOM    810  C17 PSO X   5      40.460  61.200  76.520  0.00  0.00            
ATOM    811  C18 PSO X   5      41.540  66.370  61.910  0.00  0.00            
ATOM    812  C19 PSO X   5      49.930  60.430  64.700  0.00  0.00            
ATOM    813  C20 PSO X   5      41.740  52.440  69.180  0.00  0.00            
ATOM    814  C21 PSO X   5      44.370  57.890  69.250  0.00  0.00            
ATOM    815  C22 PSO X   5      43.500  44.480  62.260  0.00  0.00            
ATOM    816  C23 PSO X   5      41.460  62.340  76.200  0.00  0.00            
ATOM    817  C24 PSO X   5      40.250  66.660  62.740  0.00  0.00            
ATOM    818  C25 PSO X   5      50.890  60.360  65.910  0.00  0.00            
ATOM    819  C26 PSO X   5      41.420  51.450  68.030  0.00  0.00            
ATOM    820  C27 PSO X   5      45.880  58.050  69.550  0.00  0.00            
ATOM    821  C28 PSO X   5      43.290  43.350  64.420  0.00  0.00            
ATOM    822  C29 PSO X   5      43.830  62.810  76.160  0.00  0.00            
ATOM    823  C30 PSO X   5      39.590  67.040  65.060  0.00  0.00            
ATOM    824  C31 PSO X   5      50.580  57.970  66.320  0.00  0.00            
ATOM    825  C32 PSO X   5      42.110  49.180  67.350  0.00  0.00            
ATOM    826  C33 PSO X   5      47.520  58.860  71.120  0.00  0.00            
ATOM    827  C34 PSO X   5      44.070  43.080  65.720  0.00  0.00            
ATOM    828  C35 PSO X   5      45.190  62.130  76.430  0.00  0.00            
ATOM    829  C36 PSO X   5      39.510  65.730  65.930  0.00  0.00            
ATOM    830  C37 PSO X   5      50.370  57.850  67.850  0.00  0.00            
ATOM    831  C38 PSO X   5      43.200  48.170  67.800  0.00  0.00            
ATOM    832  C39 PSO X   5      47.850  58.820  72.650  0.00  0.00            
ATOM    833  C40 PSO X   5      44.040  45.130  67.080  0.00  0.00            
ATOM    834  C41 PSO X   5      46.060  61.770  74.200  0.00  0.00            
ATOM    835  C42 PSO X   5      38.320  63.670  66.340  0.00  0.00            
ATOM    836  C43 PSO X   5      49.120  55.770  67.550  0.00  0.00            
ATOM    837  C44 PSO X   5      43.260  46.210  66.310  0.00  0.00            
ATOM    838  C45 PSO X   5      46.290  60.660  73.150  0.00  0.00            
ATOM    839  C46 PSO X   5      47.740  55.170  67.830  0.00  0.00            
ATOM    840  C47 PSO X   5      37.470  62.590  65.630  0.00  0.00            
ATOM    841  C48 PSO X   5      45.520  55.220  66.970  0.00  0.00            
ATOM    842  C49 PSO X   5      44.700  55.660  65.740  0.00  0.00            
ATOM    843  C50 PSO X   5      36.910  60.260  65.880  0.00  0.00            
ATOM    844  C51 PSO X   5      36.190  59.240  66.790  0.00  0.00            
ATOM    845  C52 PSO X   5      43.570  57.520  64.730  0.00  0.00            
ATOM    846  C53 PSO X   5      42.330  58.170  65.370  0.00  0.00            
ATOM    847  C54 PSO X   5      36.750  57.670  68.580  0.00  0.00            
ATOM    848  C55 PSO X   5      37.950  56.780  68.250  0.00  0.00            
ATOM    849  C56 PSO X   5      40.660  57.840  67.060  0.00  0.00            
ATOM    850  C57 PSO X   5      40.360  56.910  68.260  0.00  0.00            
ATOM    851  O   PSO X   5      48.440  59.200  62.640  0.00  0.00            
ATOM    852  O1  PSO X   5      40.930  56.450  70.600  0.00  0.00            
ATOM    853  O2  PSO X   5      44.080  42.260  61.460  0.00  0.00            
ATOM    854  O3  PSO X   5      40.620  60.140  75.580  0.00  0.00            
ATOM    855  O4  PSO X   5      41.220  65.510  60.820  0.00  0.00            
ATOM    856  O5  PSO X   5      50.480  59.640  63.620  0.00  0.00            
ATOM    857  O6  PSO X   5      42.040  53.770  68.660  0.00  0.00            
ATOM    858  O7  PSO X   5      43.860  56.640  69.800  0.00  0.00            
ATOM    859  O8  PSO X   5      44.130  44.080  63.500  0.00  0.00            
ATOM    860  O9  PSO X   5      42.800  61.820  76.330  0.00  0.00            
ATOM    861  O10 PSO X   5      40.640  67.040  64.070  0.00  0.00            
ATOM    862  O11 PSO X   5      51.490  59.040  66.030  0.00  0.00            
ATOM    863  O12 PSO X   5      41.930  50.150  68.410  0.00  0.00            
ATOM    864  O13 PSO X   5      46.110  58.570  70.890  0.00  0.00            
ATOM    865  O14 PSO X   5      43.490  43.810  66.820  0.00  0.00            
ATOM    866  O15 PSO X   5      45.510  61.170  75.390  0.00  0.00            
ATOM    867  O16 PSO X   5      38.550  64.780  65.420  0.00  0.00            
ATOM    868  O17 PSO X   5      49.160  57.100  68.100  0.00  0.00            
ATOM    869  O18 PSO X   5      43.800  47.500  66.660  0.00  0.00            
ATOM    870  O19 PSO X   5      47.600  60.090  73.310  0.00  0.00            
ATOM    871  O20 PSO X   5      46.760  55.930  67.090  0.00  0.00            
ATOM    872  O21 PSO X   5      37.070  61.540  66.550  0.00  0.00            
ATOM    873  O22 PSO X   5      44.440  57.070  65.790  0.00  0.00            
ATOM    874  O23 PSO X   5      36.970  58.970  67.970  0.00  0.00            
ATOM    875  O24 PSO X   5      41.640  57.220  66.200  0.00  0.00            
ATOM    876  O25 PSO X   5      39.120  57.370  68.820  0.00  0.00            
ATOM    877  H   PSO X   5      41.040  54.540  71.510  0.00  0.00            
ATOM    878  H1  PSO X   5      40.140  54.630  69.970  0.00  0.00            
ATOM    879  H2  PSO X   5      43.110  54.390  70.380  0.00  0.00            
ATOM    880  H3  PSO X   5      42.880  56.010  68.020  0.00  0.00            
ATOM    881  H4  PSO X   5      41.740  58.040  69.500  0.00  0.00            
ATOM    882  H5  PSO X   5      56.730  60.120  52.910  0.00  0.00            
ATOM    883  H6  PSO X   5      54.990  59.860  52.780  0.00  0.00            
ATOM    884  H7  PSO X   5      55.610  61.230  53.710  0.00  0.00            
ATOM    885  H8  PSO X   5      51.440  58.000  62.230  0.00  0.00            
ATOM    886  H9  PSO X   5      50.730  58.830  60.850  0.00  0.00            
ATOM    887  H10 PSO X   5      56.440  59.810  55.480  0.00  0.00            
ATOM    888  H11 PSO X   5      56.380  58.390  54.490  0.00  0.00            
ATOM    889  H12 PSO X   5      48.930  57.120  60.670  0.00  0.00            
ATOM    890  H13 PSO X   5      49.390  56.410  62.210  0.00  0.00            
ATOM    891  H14 PSO X   5      53.870  58.510  54.540  0.00  0.00            
ATOM    892  H15 PSO X   5      53.940  59.910  55.610  0.00  0.00            
ATOM    893  H16 PSO X   5      51.470  55.530  61.330  0.00  0.00            
ATOM    894  H17 PSO X   5      50.160  55.060  60.240  0.00  0.00            
ATOM    895  H18 PSO X   5      55.350  57.280  56.290  0.00  0.00            
ATOM    896  H19 PSO X   5      54.980  58.600  57.390  0.00  0.00            
ATOM    897  H20 PSO X   5      52.190  57.320  59.830  0.00  0.00            
ATOM    898  H21 PSO X   5      50.790  57.090  58.770  0.00  0.00            
ATOM    899  H22 PSO X   5      52.580  58.050  57.350  0.00  0.00            
ATOM    900  H23 PSO X   5      52.820  56.860  56.050  0.00  0.00            
ATOM    901  H24 PSO X   5      52.640  54.730  59.250  0.00  0.00            
ATOM    902  H25 PSO X   5      51.670  55.100  57.830  0.00  0.00            
ATOM    903  H26 PSO X   5      54.230  56.550  58.740  0.00  0.00            
ATOM    904  H27 PSO X   5      54.090  55.380  57.430  0.00  0.00            
ATOM    905  H28 PSO X   5      42.150  42.780  62.010  0.00  0.00            
ATOM    906  H29 PSO X   5      42.700  43.470  60.490  0.00  0.00            
ATOM    907  H30 PSO X   5      40.640  60.840  77.540  0.00  0.00            
ATOM    908  H31 PSO X   5      39.440  61.600  76.480  0.00  0.00            
ATOM    909  H32 PSO X   5      41.990  67.300  61.560  0.00  0.00            
ATOM    910  H33 PSO X   5      42.330  65.910  62.500  0.00  0.00            
ATOM    911  H34 PSO X   5      48.950  60.050  65.000  0.00  0.00            
ATOM    912  H35 PSO X   5      49.800  61.480  64.390  0.00  0.00            
ATOM    913  H36 PSO X   5      40.890  52.470  69.860  0.00  0.00            
ATOM    914  H37 PSO X   5      42.600  52.070  69.740  0.00  0.00            
ATOM    915  H38 PSO X   5      43.820  58.750  69.660  0.00  0.00            
ATOM    916  H39 PSO X   5      44.240  57.900  68.170  0.00  0.00            
ATOM    917  H40 PSO X   5      44.220  45.020  61.630  0.00  0.00            
ATOM    918  H41 PSO X   5      42.660  45.150  62.450  0.00  0.00            
ATOM    919  H42 PSO X   5      41.290  62.710  75.180  0.00  0.00            
ATOM    920  H43 PSO X   5      41.310  63.170  76.900  0.00  0.00            
ATOM    921  H44 PSO X   5      39.690  67.490  62.280  0.00  0.00            
ATOM    922  H45 PSO X   5      39.610  65.780  62.770  0.00  0.00            
ATOM    923  H46 PSO X   5      51.690  61.100  65.780  0.00  0.00            
ATOM    924  H47 PSO X   5      50.340  60.610  66.830  0.00  0.00            
ATOM    925  H48 PSO X   5      40.330  51.410  67.870  0.00  0.00            
ATOM    926  H49 PSO X   5      41.890  51.800  67.100  0.00  0.00            
ATOM    927  H50 PSO X   5      46.380  57.080  69.430  0.00  0.00            
ATOM    928  H51 PSO X   5      46.310  58.740  68.810  0.00  0.00            
ATOM    929  H52 PSO X   5      43.010  42.380  64.000  0.00  0.00            
ATOM    930  H53 PSO X   5      42.380  43.910  64.640  0.00  0.00            
ATOM    931  H54 PSO X   5      43.680  63.620  76.880  0.00  0.00            
ATOM    932  H55 PSO X   5      43.790  63.230  75.150  0.00  0.00            
ATOM    933  H56 PSO X   5      38.630  67.280  64.610  0.00  0.00            
ATOM    934  H57 PSO X   5      39.870  67.830  65.760  0.00  0.00            
ATOM    935  H58 PSO X   5      50.970  57.030  65.930  0.00  0.00            
ATOM    936  H59 PSO X   5      49.620  58.130  65.820  0.00  0.00            
ATOM    937  H60 PSO X   5      42.460  49.690  66.440  0.00  0.00            
ATOM    938  H61 PSO X   5      41.170  48.660  67.130  0.00  0.00            
ATOM    939  H62 PSO X   5      47.790  59.840  70.710  0.00  0.00            
ATOM    940  H63 PSO X   5      48.150  58.110  70.630  0.00  0.00            
ATOM    941  H64 PSO X   5      44.010  42.000  65.930  0.00  0.00            
ATOM    942  H65 PSO X   5      45.130  43.330  65.600  0.00  0.00            
ATOM    943  H66 PSO X   5      45.970  62.900  76.500  0.00  0.00            
ATOM    944  H67 PSO X   5      45.130  61.620  77.400  0.00  0.00            
ATOM    945  H68 PSO X   5      40.490  65.250  66.010  0.00  0.00            
ATOM    946  H69 PSO X   5      39.220  66.020  66.940  0.00  0.00            
ATOM    947  H70 PSO X   5      51.230  57.340  68.300  0.00  0.00            
ATOM    948  H71 PSO X   5      50.270  58.850  68.290  0.00  0.00            
ATOM    949  H72 PSO X   5      43.970  48.740  68.320  0.00  0.00            
ATOM    950  H73 PSO X   5      42.770  47.450  68.510  0.00  0.00            
ATOM    951  H74 PSO X   5      47.300  58.010  73.130  0.00  0.00            
ATOM    952  H75 PSO X   5      48.910  58.570  72.760  0.00  0.00            
ATOM    953  H76 PSO X   5      45.100  45.180  66.820  0.00  0.00            
ATOM    954  H77 PSO X   5      43.960  45.350  68.150  0.00  0.00            
ATOM    955  H78 PSO X   5      47.010  62.280  74.420  0.00  0.00            
ATOM    956  H79 PSO X   5      45.360  62.500  73.780  0.00  0.00            
ATOM    957  H80 PSO X   5      37.820  64.030  67.240  0.00  0.00            
ATOM    958  H81 PSO X   5      39.270  63.230  66.650  0.00  0.00            
ATOM    959  H82 PSO X   5      49.890  55.140  68.000  0.00  0.00            
ATOM    960  H83 PSO X   5      49.260  55.780  66.460  0.00  0.00            
ATOM    961  H84 PSO X   5      43.380  46.040  65.230  0.00  0.00            
ATOM    962  H85 PSO X   5      42.190  46.150  66.550  0.00  0.00            
ATOM    963  H86 PSO X   5      45.500  59.910  73.240  0.00  0.00            
ATOM    964  H87 PSO X   5      46.230  61.110  72.160  0.00  0.00            
ATOM    965  H88 PSO X   5      47.760  54.120  67.510  0.00  0.00            
ATOM    966  H89 PSO X   5      47.530  55.210  68.910  0.00  0.00            
ATOM    967  H90 PSO X   5      36.580  63.050  65.170  0.00  0.00            
ATOM    968  H91 PSO X   5      38.090  62.160  64.840  0.00  0.00            
ATOM    969  H92 PSO X   5      44.940  55.310  67.890  0.00  0.00            
ATOM    970  H93 PSO X   5      45.750  54.160  66.820  0.00  0.00            
ATOM    971  H94 PSO X   5      45.240  55.400  64.830  0.00  0.00            
ATOM    972  H95 PSO X   5      43.750  55.110  65.750  0.00  0.00            
ATOM    973  H96 PSO X   5      37.900  59.860  65.600  0.00  0.00            
ATOM    974  H97 PSO X   5      36.320  60.390  64.960  0.00  0.00            
ATOM    975  H98 PSO X   5      35.190  59.610  67.060  0.00  0.00            
ATOM    976  H99 PSO X   5      36.060  58.310  66.220  0.00  0.00            
ATOM    977 H100 PSO X   5      43.250  56.700  64.080  0.00  0.00            
ATOM    978 H101 PSO X   5      44.090  58.270  64.110  0.00  0.00            
ATOM    979 H102 PSO X   5      42.690  59.010  65.990  0.00  0.00            
ATOM    980 H103 PSO X   5      41.660  58.570  64.600  0.00  0.00            
ATOM    981 H104 PSO X   5      35.820  57.210  68.230  0.00  0.00            
ATOM    982 H105 PSO X   5      36.700  57.780  69.670  0.00  0.00            
ATOM    983 H106 PSO X   5      37.800  55.770  68.650  0.00  0.00            
ATOM    984 H107 PSO X   5      38.040  56.730  67.160  0.00  0.00            
ATOM    985 H108 PSO X   5      41.040  58.790  67.470  0.00  0.00            
ATOM    986 H109 PSO X   5      39.750  58.060  66.500  0.00  0.00            
ATOM    987 H110 PSO X   5      40.250  55.880  67.910  0.00  0.00            
ATOM    988 H111 PSO X   5      44.700  42.590  62.150  0.00  0.00            
ATOM    989 H112 PSO X   5      40.330  60.520  74.710  0.00  0.00            
ATOM    990 H113 PSO X   5      40.960  64.640  61.190  0.00  0.00            
ATOM    991  C   PSO X   6      69.060  58.270  62.160  0.00  0.00            
ATOM    992  C1  PSO X   6      73.520  67.630  68.890  0.00  0.00            
ATOM    993  C2  PSO X   6      72.360  66.790  68.320  0.00  0.00            
ATOM    994  C3  PSO X   6      73.030  65.500  67.780  0.00  0.00            
ATOM    995  C4  PSO X   6      74.540  65.750  67.950  0.00  0.00            
ATOM    996  C5  PSO X   6      65.460  52.640  53.200  0.00  0.00            
ATOM    997  C6  PSO X   6      67.690  58.380  61.500  0.00  0.00            
ATOM    998  C7  PSO X   6      64.690  53.070  54.470  0.00  0.00            
ATOM    999  C8  PSO X   6      67.580  59.430  60.360  0.00  0.00            
ATOM   1000  C9  PSO X   6      64.920  54.560  54.830  0.00  0.00            
ATOM   1001  C10 PSO X   6      66.150  59.490  59.750  0.00  0.00            
ATOM   1002  C11 PSO X   6      64.250  54.990  56.150  0.00  0.00            
ATOM   1003  C12 PSO X   6      65.780  58.230  58.920  0.00  0.00            
ATOM   1004  C13 PSO X   6      64.610  56.440  56.540  0.00  0.00            
ATOM   1005  C14 PSO X   6      64.340  58.280  58.350  0.00  0.00            
ATOM   1006  C15 PSO X   6      63.860  56.910  57.810  0.00  0.00            
ATOM   1007  C16 PSO X   6      62.020  73.900  60.800  0.00  0.00            
ATOM   1008  C17 PSO X   6      78.290  63.410  75.150  0.00  0.00            
ATOM   1009  C18 PSO X   6      78.460  58.400  60.740  0.00  0.00            
ATOM   1010  C19 PSO X   6      70.320  56.920  63.740  0.00  0.00            
ATOM   1011  C20 PSO X   6      71.130  68.750  67.480  0.00  0.00            
ATOM   1012  C21 PSO X   6      73.170  63.070  68.040  0.00  0.00            
ATOM   1013  C22 PSO X   6      63.270  73.620  61.650  0.00  0.00            
ATOM   1014  C23 PSO X   6      78.600  61.900  75.020  0.00  0.00            
ATOM   1015  C24 PSO X   6      79.390  58.370  61.960  0.00  0.00            
ATOM   1016  C25 PSO X   6      70.000  56.460  65.180  0.00  0.00            
ATOM   1017  C26 PSO X   6      70.680  69.340  66.140  0.00  0.00            
ATOM   1018  C27 PSO X   6      72.310  61.850  68.450  0.00  0.00            
ATOM   1019  C28 PSO X   6      63.230  74.970  63.690  0.00  0.00            
ATOM   1020  C29 PSO X   6      77.430  59.740  74.980  0.00  0.00            
ATOM   1021  C30 PSO X   6      79.250  58.950  64.330  0.00  0.00            
ATOM   1022  C31 PSO X   6      69.200  58.680  65.840  0.00  0.00            
ATOM   1023  C32 PSO X   6      68.500  70.200  65.730  0.00  0.00            
ATOM   1024  C33 PSO X   6      71.660  60.450  70.320  0.00  0.00            
ATOM   1025  C34 PSO X   6      63.190  74.770  65.230  0.00  0.00            
ATOM   1026  C35 PSO X   6      75.990  59.190  75.110  0.00  0.00            
ATOM   1027  C36 PSO X   6      79.400  60.260  65.150  0.00  0.00            
ATOM   1028  C37 PSO X   6      69.140  59.070  67.330  0.00  0.00            
ATOM   1029  C38 PSO X   6      67.450  71.250  66.120  0.00  0.00            
ATOM   1030  C39 PSO X   6      71.620  60.420  71.870  0.00  0.00            
ATOM   1031  C40 PSO X   6      64.950  73.060  65.400  0.00  0.00            
ATOM   1032  C41 PSO X   6      74.900  58.880  72.950  0.00  0.00            
ATOM   1033  C42 PSO X   6      80.610  62.370  65.030  0.00  0.00            
ATOM   1034  C43 PSO X   6      68.350  61.360  67.110  0.00  0.00            
ATOM   1035  C44 PSO X   6      66.430  73.170  65.000  0.00  0.00            
ATOM   1036  C45 PSO X   6      73.960  59.640  71.990  0.00  0.00            
ATOM   1037  C46 PSO X   6      68.880  62.790  67.050  0.00  0.00            
ATOM   1038  C47 PSO X   6      80.600  63.610  64.100  0.00  0.00            
ATOM   1039  C48 PSO X   6      70.260  64.280  65.840  0.00  0.00            
ATOM   1040  C49 PSO X   6      70.930  64.590  64.480  0.00  0.00            
ATOM   1041  C50 PSO X   6      80.490  66.030  64.310  0.00  0.00            
ATOM   1042  C51 PSO X   6      80.160  67.000  65.460  0.00  0.00            
ATOM   1043  C52 PSO X   6      72.820  63.860  63.170  0.00  0.00            
ATOM   1044  C53 PSO X   6      74.150  64.010  63.940  0.00  0.00            
ATOM   1045  C54 PSO X   6      78.290  68.270  66.340  0.00  0.00            
ATOM   1046  C55 PSO X   6      76.760  68.180  66.360  0.00  0.00            
ATOM   1047  C56 PSO X   6      75.310  65.340  65.550  0.00  0.00            
ATOM   1048  C57 PSO X   6      75.120  66.400  66.660  0.00  0.00            
ATOM   1049  O   PSO X   6      70.030  58.960  61.900  0.00  0.00            
ATOM   1050  O1  PSO X   6      74.600  66.690  69.050  0.00  0.00            
ATOM   1051  O2  PSO X   6      60.970  73.050  61.230  0.00  0.00            
ATOM   1052  O3  PSO X   6      77.400  63.880  74.120  0.00  0.00            
ATOM   1053  O4  PSO X   6      78.220  59.740  60.360  0.00  0.00            
ATOM   1054  O5  PSO X   6      69.080  57.260  63.070  0.00  0.00            
ATOM   1055  O6  PSO X   6      71.750  67.480  67.200  0.00  0.00            
ATOM   1056  O7  PSO X   6      72.610  64.320  68.530  0.00  0.00            
ATOM   1057  O8  PSO X   6      62.950  73.700  63.060  0.00  0.00            
ATOM   1058  O9  PSO X   6      77.360  61.170  75.110  0.00  0.00            
ATOM   1059  O10 PSO X   6      78.850  59.250  62.980  0.00  0.00            
ATOM   1060  O11 PSO X   6      68.940  57.270  65.750  0.00  0.00            
ATOM   1061  O12 PSO X   6      69.740  70.410  66.410  0.00  0.00            
ATOM   1062  O13 PSO X   6      72.200  61.720  69.890  0.00  0.00            
ATOM   1063  O14 PSO X   6      64.500  74.390  65.710  0.00  0.00            
ATOM   1064  O15 PSO X   6      75.150  59.740  74.080  0.00  0.00            
ATOM   1065  O16 PSO X   6      79.980  61.280  64.320  0.00  0.00            
ATOM   1066  O17 PSO X   6      69.440  60.470  67.440  0.00  0.00            
ATOM   1067  O18 PSO X   6      67.000  71.860  64.890  0.00  0.00            
ATOM   1068  O19 PSO X   6      72.580  59.490  72.430  0.00  0.00            
ATOM   1069  O20 PSO X   6      69.580  63.010  65.810  0.00  0.00            
ATOM   1070  O21 PSO X   6      80.940  64.780  64.870  0.00  0.00            
ATOM   1071  O22 PSO X   6      71.770  63.490  64.090  0.00  0.00            
ATOM   1072  O23 PSO X   6      78.760  67.300  65.390  0.00  0.00            
ATOM   1073  O24 PSO X   6      74.100  65.170  64.790  0.00  0.00            
ATOM   1074  O25 PSO X   6      76.420  66.940  66.990  0.00  0.00            
ATOM   1075  H   PSO X   6      73.250  68.100  69.840  0.00  0.00            
ATOM   1076  H1  PSO X   6      73.820  68.420  68.180  0.00  0.00            
ATOM   1077  H2  PSO X   6      71.620  66.560  69.100  0.00  0.00            
ATOM   1078  H3  PSO X   6      72.780  65.380  66.720  0.00  0.00            
ATOM   1079  H4  PSO X   6      75.100  64.850  68.200  0.00  0.00            
ATOM   1080  H5  PSO X   6      65.130  51.640  52.880  0.00  0.00            
ATOM   1081  H6  PSO X   6      65.270  53.330  52.380  0.00  0.00            
ATOM   1082  H7  PSO X   6      66.540  52.600  53.390  0.00  0.00            
ATOM   1083  H8  PSO X   6      66.970  58.620  62.290  0.00  0.00            
ATOM   1084  H9  PSO X   6      67.440  57.390  61.120  0.00  0.00            
ATOM   1085  H10 PSO X   6      64.990  52.430  55.310  0.00  0.00            
ATOM   1086  H11 PSO X   6      63.640  52.880  54.280  0.00  0.00            
ATOM   1087  H12 PSO X   6      68.310  59.200  59.570  0.00  0.00            
ATOM   1088  H13 PSO X   6      67.840  60.420  60.750  0.00  0.00            
ATOM   1089  H14 PSO X   6      64.570  55.200  54.010  0.00  0.00            
ATOM   1090  H15 PSO X   6      65.990  54.740  54.930  0.00  0.00            
ATOM   1091  H16 PSO X   6      65.420  59.640  60.550  0.00  0.00            
ATOM   1092  H17 PSO X   6      66.080  60.370  59.090  0.00  0.00            
ATOM   1093  H18 PSO X   6      63.170  54.910  56.050  0.00  0.00            
ATOM   1094  H19 PSO X   6      64.550  54.310  56.960  0.00  0.00            
ATOM   1095  H20 PSO X   6      65.870  57.330  59.550  0.00  0.00            
ATOM   1096  H21 PSO X   6      66.500  58.120  58.100  0.00  0.00            
ATOM   1097  H22 PSO X   6      65.690  56.510  56.690  0.00  0.00            
ATOM   1098  H23 PSO X   6      64.360  57.110  55.710  0.00  0.00            
ATOM   1099  H24 PSO X   6      63.660  58.610  59.140  0.00  0.00            
ATOM   1100  H25 PSO X   6      64.290  59.040  57.550  0.00  0.00            
ATOM   1101  H26 PSO X   6      63.960  56.150  58.600  0.00  0.00            
ATOM   1102  H27 PSO X   6      62.790  56.980  57.580  0.00  0.00            
ATOM   1103  H28 PSO X   6      61.730  74.950  60.910  0.00  0.00            
ATOM   1104  H29 PSO X   6      62.260  73.720  59.750  0.00  0.00            
ATOM   1105  H30 PSO X   6      77.860  63.610  76.140  0.00  0.00            
ATOM   1106  H31 PSO X   6      79.240  63.960  75.080  0.00  0.00            
ATOM   1107  H32 PSO X   6      78.940  57.850  59.910  0.00  0.00            
ATOM   1108  H33 PSO X   6      77.520  57.900  60.980  0.00  0.00            
ATOM   1109  H34 PSO X   6      70.990  57.780  63.780  0.00  0.00            
ATOM   1110  H35 PSO X   6      70.830  56.110  63.200  0.00  0.00            
ATOM   1111  H36 PSO X   6      71.840  69.440  67.960  0.00  0.00            
ATOM   1112  H37 PSO X   6      70.270  68.620  68.140  0.00  0.00            
ATOM   1113  H38 PSO X   6      74.190  62.940  68.410  0.00  0.00            
ATOM   1114  H39 PSO X   6      73.210  63.090  66.940  0.00  0.00            
ATOM   1115  H40 PSO X   6      63.630  72.610  61.410  0.00  0.00            
ATOM   1116  H41 PSO X   6      64.060  74.340  61.390  0.00  0.00            
ATOM   1117  H42 PSO X   6      79.100  61.690  74.070  0.00  0.00            
ATOM   1118  H43 PSO X   6      79.270  61.590  75.830  0.00  0.00            
ATOM   1119  H44 PSO X   6      79.460  57.340  62.330  0.00  0.00            
ATOM   1120  H45 PSO X   6      80.390  58.700  61.670  0.00  0.00            
ATOM   1121  H46 PSO X   6      69.690  55.410  65.160  0.00  0.00            
ATOM   1122  H47 PSO X   6      70.910  56.540  65.800  0.00  0.00            
ATOM   1123  H48 PSO X   6      71.540  69.710  65.580  0.00  0.00            
ATOM   1124  H49 PSO X   6      70.220  68.540  65.550  0.00  0.00            
ATOM   1125  H50 PSO X   6      71.320  61.930  68.000  0.00  0.00            
ATOM   1126  H51 PSO X   6      72.780  60.950  68.040  0.00  0.00            
ATOM   1127  H52 PSO X   6      62.490  75.710  63.380  0.00  0.00            
ATOM   1128  H53 PSO X   6      64.230  75.330  63.400  0.00  0.00            
ATOM   1129  H54 PSO X   6      78.070  59.320  75.770  0.00  0.00            
ATOM   1130  H55 PSO X   6      77.850  59.460  74.010  0.00  0.00            
ATOM   1131  H56 PSO X   6      80.200  58.420  64.350  0.00  0.00            
ATOM   1132  H57 PSO X   6      78.530  58.290  64.810  0.00  0.00            
ATOM   1133  H58 PSO X   6      68.440  59.230  65.270  0.00  0.00            
ATOM   1134  H59 PSO X   6      70.180  58.950  65.440  0.00  0.00            
ATOM   1135  H60 PSO X   6      68.110  69.230  66.010  0.00  0.00            
ATOM   1136  H61 PSO X   6      68.670  70.220  64.650  0.00  0.00            
ATOM   1137  H62 PSO X   6      72.270  59.630  69.930  0.00  0.00            
ATOM   1138  H63 PSO X   6      70.650  60.320  69.920  0.00  0.00            
ATOM   1139  H64 PSO X   6      62.910  75.720  65.700  0.00  0.00            
ATOM   1140  H65 PSO X   6      62.430  74.020  65.510  0.00  0.00            
ATOM   1141  H66 PSO X   6      75.990  58.100  75.070  0.00  0.00            
ATOM   1142  H67 PSO X   6      75.600  59.490  76.090  0.00  0.00            
ATOM   1143  H68 PSO X   6      78.420  60.590  65.520  0.00  0.00            
ATOM   1144  H69 PSO X   6      80.040  60.040  66.000  0.00  0.00            
ATOM   1145  H70 PSO X   6      68.160  58.840  67.750  0.00  0.00            
ATOM   1146  H71 PSO X   6      69.900  58.490  67.870  0.00  0.00            
ATOM   1147  H72 PSO X   6      66.600  70.770  66.610  0.00  0.00            
ATOM   1148  H73 PSO X   6      67.880  71.990  66.810  0.00  0.00            
ATOM   1149  H74 PSO X   6      71.800  61.420  72.260  0.00  0.00            
ATOM   1150  H75 PSO X   6      70.610  60.120  72.200  0.00  0.00            
ATOM   1151  H76 PSO X   6      64.400  72.610  64.570  0.00  0.00            
ATOM   1152  H77 PSO X   6      64.840  72.410  66.270  0.00  0.00            
ATOM   1153  H78 PSO X   6      74.430  57.940  73.270  0.00  0.00            
ATOM   1154  H79 PSO X   6      75.840  58.650  72.430  0.00  0.00            
ATOM   1155  H80 PSO X   6      81.640  62.110  65.300  0.00  0.00            
ATOM   1156  H81 PSO X   6      80.060  62.600  65.940  0.00  0.00            
ATOM   1157  H82 PSO X   6      67.600  61.310  67.910  0.00  0.00            
ATOM   1158  H83 PSO X   6      67.890  61.100  66.150  0.00  0.00            
ATOM   1159  H84 PSO X   6      66.480  73.680  64.030  0.00  0.00            
ATOM   1160  H85 PSO X   6      67.010  73.760  65.700  0.00  0.00            
ATOM   1161  H86 PSO X   6      74.230  60.700  71.970  0.00  0.00            
ATOM   1162  H87 PSO X   6      74.080  59.230  70.980  0.00  0.00            
ATOM   1163  H88 PSO X   6      68.060  63.500  67.140  0.00  0.00            
ATOM   1164  H89 PSO X   6      69.550  62.940  67.910  0.00  0.00            
ATOM   1165  H90 PSO X   6      81.300  63.480  63.270  0.00  0.00            
ATOM   1166  H91 PSO X   6      79.590  63.710  63.670  0.00  0.00            
ATOM   1167  H92 PSO X   6      71.030  64.240  66.610  0.00  0.00            
ATOM   1168  H93 PSO X   6      69.570  65.080  66.090  0.00  0.00            
ATOM   1169  H94 PSO X   6      70.160  64.780  63.720  0.00  0.00            
ATOM   1170  H95 PSO X   6      71.520  65.510  64.600  0.00  0.00            
ATOM   1171  H96 PSO X   6      79.580  65.880  63.700  0.00  0.00            
ATOM   1172  H97 PSO X   6      81.260  66.460  63.660  0.00  0.00            
ATOM   1173  H98 PSO X   6      80.400  66.520  66.430  0.00  0.00            
ATOM   1174  H99 PSO X   6      80.770  67.910  65.370  0.00  0.00            
ATOM   1175 H100 PSO X   6      72.580  64.800  62.650  0.00  0.00            
ATOM   1176 H101 PSO X   6      72.940  63.070  62.420  0.00  0.00            
ATOM   1177 H102 PSO X   6      74.310  63.100  64.540  0.00  0.00            
ATOM   1178 H103 PSO X   6      74.970  64.100  63.230  0.00  0.00            
ATOM   1179 H104 PSO X   6      78.610  69.280  66.060  0.00  0.00            
ATOM   1180 H105 PSO X   6      78.680  68.050  67.350  0.00  0.00            
ATOM   1181 H106 PSO X   6      76.320  69.020  66.930  0.00  0.00            
ATOM   1182 H107 PSO X   6      76.380  68.220  65.330  0.00  0.00            
ATOM   1183 H108 PSO X   6      75.580  64.380  66.020  0.00  0.00            
ATOM   1184 H109 PSO X   6      76.120  65.650  64.880  0.00  0.00            
ATOM   1185 H110 PSO X   6      74.460  67.190  66.300  0.00  0.00            
ATOM   1186 H111 PSO X   6      60.880  73.200  62.200  0.00  0.00            
ATOM   1187 H112 PSO X   6      77.920  63.760  73.280  0.00  0.00            
ATOM   1188 H113 PSO X   6      78.960  60.250  60.760  0.00  0.00            
ATOM   1189  C   PSO X   7      53.140  44.780  60.930  0.00  0.00            
ATOM   1190  C1  PSO X   7      55.850  34.560  67.300  0.00  0.00            
ATOM   1191  C2  PSO X   7      56.170  35.920  66.640  0.00  0.00            
ATOM   1192  C3  PSO X   7      54.860  36.340  65.950  0.00  0.00            
ATOM   1193  C4  PSO X   7      54.000  35.080  65.950  0.00  0.00            
ATOM   1194  C5  PSO X   7      52.410  52.550  53.100  0.00  0.00            
ATOM   1195  C6  PSO X   7      54.260  45.660  60.430  0.00  0.00            
ATOM   1196  C7  PSO X   7      53.410  52.410  54.240  0.00  0.00            
ATOM   1197  C8  PSO X   7      55.280  44.980  59.510  0.00  0.00            
ATOM   1198  C9  PSO X   7      53.510  50.970  54.800  0.00  0.00            
ATOM   1199  C10 PSO X   7      56.360  46.000  59.080  0.00  0.00            
ATOM   1200  C11 PSO X   7      54.530  50.900  55.970  0.00  0.00            
ATOM   1201  C12 PSO X   7      55.860  46.910  57.930  0.00  0.00            
ATOM   1202  C13 PSO X   7      54.720  49.480  56.550  0.00  0.00            
ATOM   1203  C14 PSO X   7      56.620  48.250  57.830  0.00  0.00            
ATOM   1204  C15 PSO X   7      55.700  49.480  57.760  0.00  0.00            
ATOM   1205  C16 PSO X   7      69.170  37.370  58.850  0.00  0.00            
ATOM   1206  C17 PSO X   7      49.720  33.350  73.000  0.00  0.00            
ATOM   1207  C18 PSO X   7      47.360  38.090  59.070  0.00  0.00            
ATOM   1208  C19 PSO X   7      51.130  44.950  62.240  0.00  0.00            
ATOM   1209  C20 PSO X   7      58.520  35.630  66.090  0.00  0.00            
ATOM   1210  C21 PSO X   7      53.070  37.980  66.100  0.00  0.00            
ATOM   1211  C22 PSO X   7      68.330  37.490  60.140  0.00  0.00            
ATOM   1212  C23 PSO X   7      48.590  34.380  73.260  0.00  0.00            
ATOM   1213  C24 PSO X   7      46.360  38.180  60.230  0.00  0.00            
ATOM   1214  C25 PSO X   7      51.540  45.230  63.720  0.00  0.00            
ATOM   1215  C26 PSO X   7      59.330  34.830  65.050  0.00  0.00            
ATOM   1216  C27 PSO X   7      52.900  39.420  66.620  0.00  0.00            
ATOM   1217  C28 PSO X   7      69.030  36.120  62.000  0.00  0.00            
ATOM   1218  C29 PSO X   7      48.190  36.750  73.370  0.00  0.00            
ATOM   1219  C30 PSO X   7      46.140  37.000  62.300  0.00  0.00            
ATOM   1220  C31 PSO X   7      53.620  43.990  64.090  0.00  0.00            
ATOM   1221  C32 PSO X   7      61.530  33.750  64.840  0.00  0.00            
ATOM   1222  C33 PSO X   7      52.570  40.720  68.600  0.00  0.00            
ATOM   1223  C34 PSO X   7      68.110  36.320  63.230  0.00  0.00            
ATOM   1224  C35 PSO X   7      48.890  38.130  73.440  0.00  0.00            
ATOM   1225  C36 PSO X   7      46.960  36.040  63.170  0.00  0.00            
ATOM   1226  C37 PSO X   7      53.870  43.810  65.610  0.00  0.00            
ATOM   1227  C38 PSO X   7      62.960  33.970  65.390  0.00  0.00            
ATOM   1228  C39 PSO X   7      52.100  40.650  70.070  0.00  0.00            
ATOM   1229  C40 PSO X   7      65.970  35.520  64.060  0.00  0.00            
ATOM   1230  C41 PSO X   7      49.330  38.460  71.060  0.00  0.00            
ATOM   1231  C42 PSO X   7      48.430  34.160  62.960  0.00  0.00            
ATOM   1232  C43 PSO X   7      55.950  42.540  65.600  0.00  0.00            
ATOM   1233  C44 PSO X   7      65.060  34.270  64.090  0.00  0.00            
ATOM   1234  C45 PSO X   7      50.480  38.800  70.100  0.00  0.00            
ATOM   1235  C46 PSO X   7      56.400  41.080  65.660  0.00  0.00            
ATOM   1236  C47 PSO X   7      48.740  32.970  62.050  0.00  0.00            
ATOM   1237  C48 PSO X   7      56.480  39.070  64.400  0.00  0.00            
ATOM   1238  C49 PSO X   7      56.000  38.410  63.090  0.00  0.00            
ATOM   1239  C50 PSO X   7      50.440  31.220  61.910  0.00  0.00            
ATOM   1240  C51 PSO X   7      51.390  30.430  62.840  0.00  0.00            
ATOM   1241  C52 PSO X   7      53.990  38.050  61.770  0.00  0.00            
ATOM   1242  C53 PSO X   7      53.260  36.740  62.150  0.00  0.00            
ATOM   1243  C54 PSO X   7      53.480  30.700  64.030  0.00  0.00            
ATOM   1244  C55 PSO X   7      54.510  31.810  64.300  0.00  0.00            
ATOM   1245  C56 PSO X   7      53.490  34.700  63.430  0.00  0.00            
ATOM   1246  C57 PSO X   7      54.270  34.190  64.690  0.00  0.00            
ATOM   1247  O   PSO X   7      53.170  43.550  60.930  0.00  0.00            
ATOM   1248  O1  PSO X   7      54.420  34.400  67.160  0.00  0.00            
ATOM   1249  O2  PSO X   7      70.240  38.310  58.880  0.00  0.00            
ATOM   1250  O3  PSO X   7      50.280  33.500  71.690  0.00  0.00            
ATOM   1251  O4  PSO X   7      47.730  36.720  58.930  0.00  0.00            
ATOM   1252  O5  PSO X   7      52.110  45.540  61.370  0.00  0.00            
ATOM   1253  O6  PSO X   7      57.170  35.740  65.610  0.00  0.00            
ATOM   1254  O7  PSO X   7      54.220  37.380  66.730  0.00  0.00            
ATOM   1255  O8  PSO X   7      69.190  37.360  61.290  0.00  0.00            
ATOM   1256  O9  PSO X   7      49.150  35.680  73.560  0.00  0.00            
ATOM   1257  O10 PSO X   7      47.030  37.630  61.370  0.00  0.00            
ATOM   1258  O11 PSO X   7      52.980  45.260  63.890  0.00  0.00            
ATOM   1259  O12 PSO X   7      60.580  34.450  65.670  0.00  0.00            
ATOM   1260  O13 PSO X   7      52.690  39.390  68.050  0.00  0.00            
ATOM   1261  O14 PSO X   7      67.140  35.250  63.250  0.00  0.00            
ATOM   1262  O15 PSO X   7      49.870  38.270  72.390  0.00  0.00            
ATOM   1263  O16 PSO X   7      47.490  35.020  62.300  0.00  0.00            
ATOM   1264  O17 PSO X   7      54.530  42.550  65.830  0.00  0.00            
ATOM   1265  O18 PSO X   7      63.730  34.710  64.410  0.00  0.00            
ATOM   1266  O19 PSO X   7      50.710  40.230  70.160  0.00  0.00            
ATOM   1267  O20 PSO X   7      56.130  40.460  64.390  0.00  0.00            
ATOM   1268  O21 PSO X   7      49.700  32.140  62.740  0.00  0.00            
ATOM   1269  O22 PSO X   7      54.590  38.640  62.940  0.00  0.00            
ATOM   1270  O23 PSO X   7      52.620  31.170  62.980  0.00  0.00            
ATOM   1271  O24 PSO X   7      54.120  35.900  62.940  0.00  0.00            
ATOM   1272  O25 PSO X   7      53.820  32.860  65.000  0.00  0.00            
ATOM   1273  H   PSO X   7      56.140  34.550  68.360  0.00  0.00            
ATOM   1274  H1  PSO X   7      56.370  33.750  66.770  0.00  0.00            
ATOM   1275  H2  PSO X   7      56.490  36.650  67.380  0.00  0.00            
ATOM   1276  H3  PSO X   7      55.060  36.690  64.940  0.00  0.00            
ATOM   1277  H4  PSO X   7      52.930  35.310  66.000  0.00  0.00            
ATOM   1278  H5  PSO X   7      52.310  53.600  52.800  0.00  0.00            
ATOM   1279  H6  PSO X   7      52.750  51.990  52.220  0.00  0.00            
ATOM   1280  H7  PSO X   7      51.420  52.200  53.410  0.00  0.00            
ATOM   1281  H8  PSO X   7      54.750  46.090  61.320  0.00  0.00            
ATOM   1282  H9  PSO X   7      53.790  46.500  59.910  0.00  0.00            
ATOM   1283  H10 PSO X   7      53.130  53.090  55.040  0.00  0.00            
ATOM   1284  H11 PSO X   7      54.390  52.710  53.860  0.00  0.00            
ATOM   1285  H12 PSO X   7      54.780  44.560  58.630  0.00  0.00            
ATOM   1286  H13 PSO X   7      55.750  44.140  60.030  0.00  0.00            
ATOM   1287  H14 PSO X   7      53.800  50.280  54.010  0.00  0.00            
ATOM   1288  H15 PSO X   7      52.520  50.660  55.150  0.00  0.00            
ATOM   1289  H16 PSO X   7      56.650  46.610  59.950  0.00  0.00            
ATOM   1290  H17 PSO X   7      57.260  45.460  58.780  0.00  0.00            
ATOM   1291  H18 PSO X   7      55.500  51.250  55.610  0.00  0.00            
ATOM   1292  H19 PSO X   7      54.250  51.600  56.760  0.00  0.00            
ATOM   1293  H20 PSO X   7      54.800  47.120  58.050  0.00  0.00            
ATOM   1294  H21 PSO X   7      55.960  46.360  56.980  0.00  0.00            
ATOM   1295  H22 PSO X   7      53.760  49.080  56.880  0.00  0.00            
ATOM   1296  H23 PSO X   7      55.080  48.810  55.760  0.00  0.00            
ATOM   1297  H24 PSO X   7      57.310  48.360  58.670  0.00  0.00            
ATOM   1298  H25 PSO X   7      57.250  48.220  56.930  0.00  0.00            
ATOM   1299  H26 PSO X   7      55.130  49.570  58.690  0.00  0.00            
ATOM   1300  H27 PSO X   7      56.340  50.370  57.730  0.00  0.00            
ATOM   1301  H28 PSO X   7      69.570  36.350  58.790  0.00  0.00            
ATOM   1302  H29 PSO X   7      68.530  37.540  57.970  0.00  0.00            
ATOM   1303  H30 PSO X   7      50.500  33.470  73.770  0.00  0.00            
ATOM   1304  H31 PSO X   7      49.300  32.340  73.110  0.00  0.00            
ATOM   1305  H32 PSO X   7      46.920  38.480  58.160  0.00  0.00            
ATOM   1306  H33 PSO X   7      48.240  38.700  59.300  0.00  0.00            
ATOM   1307  H34 PSO X   7      51.060  43.870  62.060  0.00  0.00            
ATOM   1308  H35 PSO X   7      50.150  45.390  62.050  0.00  0.00            
ATOM   1309  H36 PSO X   7      58.550  35.100  67.050  0.00  0.00            
ATOM   1310  H37 PSO X   7      58.960  36.620  66.240  0.00  0.00            
ATOM   1311  H38 PSO X   7      52.160  37.400  66.310  0.00  0.00            
ATOM   1312  H39 PSO X   7      53.200  38.020  65.010  0.00  0.00            
ATOM   1313  H40 PSO X   7      67.810  38.450  60.150  0.00  0.00            
ATOM   1314  H41 PSO X   7      67.570  36.700  60.140  0.00  0.00            
ATOM   1315  H42 PSO X   7      47.960  34.420  72.360  0.00  0.00            
ATOM   1316  H43 PSO X   7      47.970  34.040  74.100  0.00  0.00            
ATOM   1317  H44 PSO X   7      46.040  39.210  60.410  0.00  0.00            
ATOM   1318  H45 PSO X   7      45.480  37.580  59.970  0.00  0.00            
ATOM   1319  H46 PSO X   7      51.130  46.210  64.000  0.00  0.00            
ATOM   1320  H47 PSO X   7      51.080  44.480  64.370  0.00  0.00            
ATOM   1321  H48 PSO X   7      58.760  33.950  64.740  0.00  0.00            
ATOM   1322  H49 PSO X   7      59.480  35.440  64.160  0.00  0.00            
ATOM   1323  H50 PSO X   7      53.780  40.010  66.370  0.00  0.00            
ATOM   1324  H51 PSO X   7      52.030  39.880  66.130  0.00  0.00            
ATOM   1325  H52 PSO X   7      70.010  35.780  62.340  0.00  0.00            
ATOM   1326  H53 PSO X   7      68.620  35.340  61.350  0.00  0.00            
ATOM   1327  H54 PSO X   7      47.420  36.690  74.150  0.00  0.00            
ATOM   1328  H55 PSO X   7      47.700  36.650  72.400  0.00  0.00            
ATOM   1329  H56 PSO X   7      45.390  36.410  61.750  0.00  0.00            
ATOM   1330  H57 PSO X   7      45.620  37.750  62.910  0.00  0.00            
ATOM   1331  H58 PSO X   7      54.580  43.990  63.560  0.00  0.00            
ATOM   1332  H59 PSO X   7      53.010  43.160  63.700  0.00  0.00            
ATOM   1333  H60 PSO X   7      61.460  34.110  63.800  0.00  0.00            
ATOM   1334  H61 PSO X   7      61.300  32.680  64.840  0.00  0.00            
ATOM   1335  H62 PSO X   7      51.870  41.320  68.010  0.00  0.00            
ATOM   1336  H63 PSO X   7      53.540  41.230  68.540  0.00  0.00            
ATOM   1337  H64 PSO X   7      68.720  36.300  64.140  0.00  0.00            
ATOM   1338  H65 PSO X   7      67.620  37.290  63.150  0.00  0.00            
ATOM   1339  H66 PSO X   7      48.140  38.920  73.360  0.00  0.00            
ATOM   1340  H67 PSO X   7      49.380  38.240  74.420  0.00  0.00            
ATOM   1341  H68 PSO X   7      47.770  36.590  63.660  0.00  0.00            
ATOM   1342  H69 PSO X   7      46.320  35.590  63.930  0.00  0.00            
ATOM   1343  H70 PSO X   7      54.470  44.650  65.990  0.00  0.00            
ATOM   1344  H71 PSO X   7      52.910  43.820  66.130  0.00  0.00            
ATOM   1345  H72 PSO X   7      62.930  34.530  66.330  0.00  0.00            
ATOM   1346  H73 PSO X   7      63.420  33.010  65.610  0.00  0.00            
ATOM   1347  H74 PSO X   7      52.750  39.980  70.640  0.00  0.00            
ATOM   1348  H75 PSO X   7      52.190  41.660  70.500  0.00  0.00            
ATOM   1349  H76 PSO X   7      65.420  36.380  63.660  0.00  0.00            
ATOM   1350  H77 PSO X   7      66.250  35.720  65.100  0.00  0.00            
ATOM   1351  H78 PSO X   7      48.610  39.290  71.060  0.00  0.00            
ATOM   1352  H79 PSO X   7      48.830  37.550  70.720  0.00  0.00            
ATOM   1353  H80 PSO X   7      48.010  33.820  63.910  0.00  0.00            
ATOM   1354  H81 PSO X   7      49.360  34.700  63.190  0.00  0.00            
ATOM   1355  H82 PSO X   7      56.460  43.120  66.370  0.00  0.00            
ATOM   1356  H83 PSO X   7      56.210  42.960  64.620  0.00  0.00            
ATOM   1357  H84 PSO X   7      65.080  33.790  63.100  0.00  0.00            
ATOM   1358  H85 PSO X   7      65.440  33.570  64.850  0.00  0.00            
ATOM   1359  H86 PSO X   7      51.380  38.240  70.400  0.00  0.00            
ATOM   1360  H87 PSO X   7      50.220  38.510  69.080  0.00  0.00            
ATOM   1361  H88 PSO X   7      57.460  41.000  65.920  0.00  0.00            
ATOM   1362  H89 PSO X   7      55.830  40.580  66.450  0.00  0.00            
ATOM   1363  H90 PSO X   7      47.830  32.390  61.820  0.00  0.00            
ATOM   1364  H91 PSO X   7      49.160  33.350  61.110  0.00  0.00            
ATOM   1365  H92 PSO X   7      56.010  38.580  65.260  0.00  0.00            
ATOM   1366  H93 PSO X   7      57.570  38.950  64.510  0.00  0.00            
ATOM   1367  H94 PSO X   7      56.550  38.840  62.240  0.00  0.00            
ATOM   1368  H95 PSO X   7      56.220  37.330  63.130  0.00  0.00            
ATOM   1369  H96 PSO X   7      51.030  31.760  61.160  0.00  0.00            
ATOM   1370  H97 PSO X   7      49.760  30.530  61.400  0.00  0.00            
ATOM   1371  H98 PSO X   7      50.910  30.290  63.810  0.00  0.00            
ATOM   1372  H99 PSO X   7      51.600  29.450  62.400  0.00  0.00            
ATOM   1373 H100 PSO X   7      54.740  37.850  60.990  0.00  0.00            
ATOM   1374 H101 PSO X   7      53.260  38.750  61.350  0.00  0.00            
ATOM   1375 H102 PSO X   7      52.350  36.990  62.720  0.00  0.00            
ATOM   1376 H103 PSO X   7      52.960  36.230  61.240  0.00  0.00            
ATOM   1377 H104 PSO X   7      53.980  29.770  63.740  0.00  0.00            
ATOM   1378 H105 PSO X   7      52.900  30.520  64.950  0.00  0.00            
ATOM   1379 H106 PSO X   7      55.330  31.420  64.910  0.00  0.00            
ATOM   1380 H107 PSO X   7      54.910  32.160  63.340  0.00  0.00            
ATOM   1381 H108 PSO X   7      52.450  34.890  63.710  0.00  0.00            
ATOM   1382 H109 PSO X   7      53.490  33.930  62.650  0.00  0.00            
ATOM   1383 H110 PSO X   7      55.340  34.190  64.480  0.00  0.00            
ATOM   1384 H111 PSO X   7      70.360  38.500  59.830  0.00  0.00            
ATOM   1385 H112 PSO X   7      50.190  32.620  71.230  0.00  0.00            
ATOM   1386 H113 PSO X   7      47.660  36.330  59.830  0.00  0.00            
ATOM   1387  C   PSO X   8      55.690  67.230  60.500  0.00  0.00            
ATOM   1388  C1  PSO X   8      46.030  72.850  66.100  0.00  0.00            
ATOM   1389  C2  PSO X   8      46.960  71.650  65.800  0.00  0.00            
ATOM   1390  C3  PSO X   8      48.160  72.270  65.050  0.00  0.00            
ATOM   1391  C4  PSO X   8      47.870  73.790  64.970  0.00  0.00            
ATOM   1392  C5  PSO X   8      60.710  60.840  52.810  0.00  0.00            
ATOM   1393  C6  PSO X   8      55.650  65.860  59.880  0.00  0.00            
ATOM   1394  C7  PSO X   8      59.680  60.630  53.880  0.00  0.00            
ATOM   1395  C8  PSO X   8      54.220  65.410  59.440  0.00  0.00            
ATOM   1396  C9  PSO X   8      58.950  61.890  54.380  0.00  0.00            
ATOM   1397  C10 PSO X   8      54.140  63.900  59.160  0.00  0.00            
ATOM   1398  C11 PSO X   8      58.560  61.610  55.850  0.00  0.00            
ATOM   1399  C12 PSO X   8      55.220  63.450  58.150  0.00  0.00            
ATOM   1400  C13 PSO X   8      57.270  62.270  56.340  0.00  0.00            
ATOM   1401  C14 PSO X   8      55.360  61.930  58.030  0.00  0.00            
ATOM   1402  C15 PSO X   8      56.800  61.560  57.640  0.00  0.00            
ATOM   1403  C16 PSO X   8      39.330  61.980  58.110  0.00  0.00            
ATOM   1404  C17 PSO X   8      50.100  78.030  71.760  0.00  0.00            
ATOM   1405  C18 PSO X   8      56.230  76.140  57.840  0.00  0.00            
ATOM   1406  C19 PSO X   8      57.130  68.740  61.730  0.00  0.00            
ATOM   1407  C20 PSO X   8      45.250  69.930  65.630  0.00  0.00            
ATOM   1408  C21 PSO X   8      50.620  72.290  65.200  0.00  0.00            
ATOM   1409  C22 PSO X   8      40.080  63.190  58.710  0.00  0.00            
ATOM   1410  C23 PSO X   8      51.630  78.220  71.710  0.00  0.00            
ATOM   1411  C24 PSO X   8      56.400  76.110  59.370  0.00  0.00            
ATOM   1412  C25 PSO X   8      57.020  68.430  63.240  0.00  0.00            
ATOM   1413  C26 PSO X   8      44.880  68.680  64.800  0.00  0.00            
ATOM   1414  C27 PSO X   8      51.740  71.480  65.910  0.00  0.00            
ATOM   1415  C28 PSO X   8      39.030  63.040  60.930  0.00  0.00            
ATOM   1416  C29 PSO X   8      53.650  77.040  72.360  0.00  0.00            
ATOM   1417  C30 PSO X   8      55.140  76.200  61.410  0.00  0.00            
ATOM   1418  C31 PSO X   8      54.680  67.790  63.540  0.00  0.00            
ATOM   1419  C32 PSO X   8      43.660  66.580  65.040  0.00  0.00            
ATOM   1420  C33 PSO X   8      52.770  71.160  68.100  0.00  0.00            
ATOM   1421  C34 PSO X   8      39.380  62.650  62.380  0.00  0.00            
ATOM   1422  C35 PSO X   8      54.160  75.640  72.830  0.00  0.00            
ATOM   1423  C36 PSO X   8      53.750  76.600  61.970  0.00  0.00            
ATOM   1424  C37 PSO X   8      54.210  67.810  65.010  0.00  0.00            
ATOM   1425  C38 PSO X   8      43.130  65.580  66.120  0.00  0.00            
ATOM   1426  C39 PSO X   8      52.440  71.320  69.610  0.00  0.00            
ATOM   1427  C40 PSO X   8      41.160  63.100  64.030  0.00  0.00            
ATOM   1428  C41 PSO X   8      54.030  74.560  70.650  0.00  0.00            
ATOM   1429  C42 PSO X   8      51.800  78.010  61.660  0.00  0.00            
ATOM   1430  C43 PSO X   8      51.900  67.110  64.690  0.00  0.00            
ATOM   1431  C44 PSO X   8      42.220  64.190  64.270  0.00  0.00            
ATOM   1432  C45 PSO X   8      53.060  73.660  69.860  0.00  0.00            
ATOM   1433  C46 PSO X   8      50.470  67.650  64.730  0.00  0.00            
ATOM   1434  C47 PSO X   8      50.720  78.330  60.600  0.00  0.00            
ATOM   1435  C48 PSO X   8      48.940  69.040  63.480  0.00  0.00            
ATOM   1436  C49 PSO X   8      48.760  69.730  62.100  0.00  0.00            
ATOM   1437  C50 PSO X   8      48.380  78.640  60.250  0.00  0.00            
ATOM   1438  C51 PSO X   8      47.000  78.640  60.950  0.00  0.00            
ATOM   1439  C52 PSO X   8      49.830  71.350  60.620  0.00  0.00            
ATOM   1440  C53 PSO X   8      49.710  72.810  61.110  0.00  0.00            
ATOM   1441  C54 PSO X   8      45.610  77.230  62.350  0.00  0.00            
ATOM   1442  C55 PSO X   8      45.550  75.780  62.870  0.00  0.00            
ATOM   1443  C56 PSO X   8      48.340  74.280  62.470  0.00  0.00            
ATOM   1444  C57 PSO X   8      47.280  74.230  63.600  0.00  0.00            
ATOM   1445  O   PSO X   8      54.790  68.050  60.370  0.00  0.00            
ATOM   1446  O1  PSO X   8      46.880  74.010  66.000  0.00  0.00            
ATOM   1447  O2  PSO X   8      39.720  60.770  58.780  0.00  0.00            
ATOM   1448  O3  PSO X   8      49.620  77.260  70.650  0.00  0.00            
ATOM   1449  O4  PSO X   8      57.120  77.110  57.260  0.00  0.00            
ATOM   1450  O5  PSO X   8      56.930  67.520  60.970  0.00  0.00            
ATOM   1451  O6  PSO X   8      46.300  70.660  64.950  0.00  0.00            
ATOM   1452  O7  PSO X   8      49.350  72.010  65.840  0.00  0.00            
ATOM   1453  O8  PSO X   8      40.240  62.970  60.130  0.00  0.00            
ATOM   1454  O9  PSO X   8      52.250  76.960  72.000  0.00  0.00            
ATOM   1455  O10 PSO X   8      55.110  75.970  59.980  0.00  0.00            
ATOM   1456  O11 PSO X   8      56.060  67.370  63.490  0.00  0.00            
ATOM   1457  O12 PSO X   8      44.160  67.770  65.670  0.00  0.00            
ATOM   1458  O13 PSO X   8      51.650  71.660  67.340  0.00  0.00            
ATOM   1459  O14 PSO X   8      40.460  63.500  62.830  0.00  0.00            
ATOM   1460  O15 PSO X   8      53.610  74.570  72.030  0.00  0.00            
ATOM   1461  O16 PSO X   8      52.920  77.330  61.030  0.00  0.00            
ATOM   1462  O17 PSO X   8      52.810  68.170  65.050  0.00  0.00            
ATOM   1463  O18 PSO X   8      42.780  64.250  65.600  0.00  0.00            
ATOM   1464  O19 PSO X   8      53.320  72.290  70.210  0.00  0.00            
ATOM   1465  O20 PSO X   8      50.290  68.560  63.620  0.00  0.00            
ATOM   1466  O21 PSO X   8      49.440  78.520  61.230  0.00  0.00            
ATOM   1467  O22 PSO X   8      49.960  70.460  61.750  0.00  0.00            
ATOM   1468  O23 PSO X   8      46.800  77.340  61.540  0.00  0.00            
ATOM   1469  O24 PSO X   8      48.590  72.930  62.010  0.00  0.00            
ATOM   1470  O25 PSO X   8      46.700  75.550  63.720  0.00  0.00            
ATOM   1471  H   PSO X   8      45.590  72.770  67.100  0.00  0.00            
ATOM   1472  H1  PSO X   8      45.220  72.910  65.350  0.00  0.00            
ATOM   1473  H2  PSO X   8      47.300  71.200  66.740  0.00  0.00            
ATOM   1474  H3  PSO X   8      48.250  71.820  64.060  0.00  0.00            
ATOM   1475  H4  PSO X   8      48.760  74.390  65.190  0.00  0.00            
ATOM   1476  H5  PSO X   8      61.250  59.910  52.590  0.00  0.00            
ATOM   1477  H6  PSO X   8      60.250  61.180  51.880  0.00  0.00            
ATOM   1478  H7  PSO X   8      61.440  61.560  53.190  0.00  0.00            
ATOM   1479  H8  PSO X   8      56.090  65.150  60.580  0.00  0.00            
ATOM   1480  H9  PSO X   8      56.310  65.920  59.000  0.00  0.00            
ATOM   1481  H10 PSO X   8      60.240  60.230  54.730  0.00  0.00            
ATOM   1482  H11 PSO X   8      58.940  59.900  53.540  0.00  0.00            
ATOM   1483  H12 PSO X   8      53.910  65.970  58.550  0.00  0.00            
ATOM   1484  H13 PSO X   8      53.490  65.660  60.230  0.00  0.00            
ATOM   1485  H14 PSO X   8      58.070  62.080  53.750  0.00  0.00            
ATOM   1486  H15 PSO X   8      59.600  62.770  54.320  0.00  0.00            
ATOM   1487  H16 PSO X   8      54.280  63.350  60.100  0.00  0.00            
ATOM   1488  H17 PSO X   8      53.150  63.640  58.780  0.00  0.00            
ATOM   1489  H18 PSO X   8      58.440  60.540  55.960  0.00  0.00            
ATOM   1490  H19 PSO X   8      59.390  61.870  56.510  0.00  0.00            
ATOM   1491  H20 PSO X   8      56.190  63.830  58.460  0.00  0.00            
ATOM   1492  H21 PSO X   8      55.010  63.890  57.160  0.00  0.00            
ATOM   1493  H22 PSO X   8      57.450  63.340  56.510  0.00  0.00            
ATOM   1494  H23 PSO X   8      56.490  62.200  55.570  0.00  0.00            
ATOM   1495  H24 PSO X   8      55.130  61.450  58.990  0.00  0.00            
ATOM   1496  H25 PSO X   8      54.650  61.540  57.300  0.00  0.00            
ATOM   1497  H26 PSO X   8      57.480  61.820  58.450  0.00  0.00            
ATOM   1498  H27 PSO X   8      56.840  60.470  57.540  0.00  0.00            
ATOM   1499  H28 PSO X   8      38.270  62.170  58.230  0.00  0.00            
ATOM   1500  H29 PSO X   8      39.550  61.920  57.040  0.00  0.00            
ATOM   1501  H30 PSO X   8      49.840  77.540  72.710  0.00  0.00            
ATOM   1502  H31 PSO X   8      49.620  79.020  71.770  0.00  0.00            
ATOM   1503  H32 PSO X   8      56.430  75.130  57.460  0.00  0.00            
ATOM   1504  H33 PSO X   8      55.190  76.360  57.590  0.00  0.00            
ATOM   1505  H34 PSO X   8      56.410  69.510  61.440  0.00  0.00            
ATOM   1506  H35 PSO X   8      58.140  69.140  61.530  0.00  0.00            
ATOM   1507  H36 PSO X   8      44.360  70.560  65.770  0.00  0.00            
ATOM   1508  H37 PSO X   8      45.600  69.590  66.620  0.00  0.00            
ATOM   1509  H38 PSO X   8      50.850  73.360  65.260  0.00  0.00            
ATOM   1510  H39 PSO X   8      50.590  71.990  64.150  0.00  0.00            
ATOM   1511  H40 PSO X   8      41.050  63.290  58.230  0.00  0.00            
ATOM   1512  H41 PSO X   8      39.510  64.110  58.520  0.00  0.00            
ATOM   1513  H42 PSO X   8      51.940  78.580  70.720  0.00  0.00            
ATOM   1514  H43 PSO X   8      51.920  78.980  72.450  0.00  0.00            
ATOM   1515  H44 PSO X   8      57.060  75.280  59.650  0.00  0.00            
ATOM   1516  H45 PSO X   8      56.890  77.020  59.700  0.00  0.00            
ATOM   1517  H46 PSO X   8      58.010  68.100  63.580  0.00  0.00            
ATOM   1518  H47 PSO X   8      56.770  69.340  63.800  0.00  0.00            
ATOM   1519  H48 PSO X   8      44.250  68.970  63.950  0.00  0.00            
ATOM   1520  H49 PSO X   8      45.790  68.200  64.420  0.00  0.00            
ATOM   1521  H50 PSO X   8      51.630  70.420  65.670  0.00  0.00            
ATOM   1522  H51 PSO X   8      52.710  71.830  65.540  0.00  0.00            
ATOM   1523  H52 PSO X   8      38.270  62.350  60.550  0.00  0.00            
ATOM   1524  H53 PSO X   8      38.620  64.060  60.900  0.00  0.00            
ATOM   1525  H54 PSO X   8      53.800  77.760  73.170  0.00  0.00            
ATOM   1526  H55 PSO X   8      54.240  77.370  71.500  0.00  0.00            
ATOM   1527  H56 PSO X   8      55.840  77.010  61.650  0.00  0.00            
ATOM   1528  H57 PSO X   8      55.500  75.300  61.920  0.00  0.00            
ATOM   1529  H58 PSO X   8      54.080  67.080  62.960  0.00  0.00            
ATOM   1530  H59 PSO X   8      54.560  68.780  63.080  0.00  0.00            
ATOM   1531  H60 PSO X   8      44.450  66.130  64.430  0.00  0.00            
ATOM   1532  H61 PSO X   8      42.870  66.870  64.350  0.00  0.00            
ATOM   1533  H62 PSO X   8      53.680  71.710  67.850  0.00  0.00            
ATOM   1534  H63 PSO X   8      52.940  70.110  67.860  0.00  0.00            
ATOM   1535  H64 PSO X   8      38.490  62.800  62.990  0.00  0.00            
ATOM   1536  H65 PSO X   8      39.670  61.600  62.410  0.00  0.00            
ATOM   1537  H66 PSO X   8      55.260  75.620  72.800  0.00  0.00            
ATOM   1538  H67 PSO X   8      53.860  75.490  73.880  0.00  0.00            
ATOM   1539  H68 PSO X   8      53.220  75.700  62.320  0.00  0.00            
ATOM   1540  H69 PSO X   8      53.950  77.240  62.840  0.00  0.00            
ATOM   1541  H70 PSO X   8      54.370  66.830  65.480  0.00  0.00            
ATOM   1542  H71 PSO X   8      54.800  68.550  65.570  0.00  0.00            
ATOM   1543  H72 PSO X   8      43.890  65.470  66.900  0.00  0.00            
ATOM   1544  H73 PSO X   8      42.260  66.040  66.610  0.00  0.00            
ATOM   1545  H74 PSO X   8      51.400  71.630  69.740  0.00  0.00            
ATOM   1546  H75 PSO X   8      52.570  70.360  70.120  0.00  0.00            
ATOM   1547  H76 PSO X   8      41.630  62.120  63.880  0.00  0.00            
ATOM   1548  H77 PSO X   8      40.480  63.050  64.880  0.00  0.00            
ATOM   1549  H78 PSO X   8      55.060  74.190  70.560  0.00  0.00            
ATOM   1550  H79 PSO X   8      53.980  75.560  70.220  0.00  0.00            
ATOM   1551  H80 PSO X   8      52.140  78.950  62.130  0.00  0.00            
ATOM   1552  H81 PSO X   8      51.360  77.370  62.430  0.00  0.00            
ATOM   1553  H82 PSO X   8      52.000  66.280  65.390  0.00  0.00            
ATOM   1554  H83 PSO X   8      52.110  66.730  63.680  0.00  0.00            
ATOM   1555  H84 PSO X   8      43.000  64.110  63.510  0.00  0.00            
ATOM   1556  H85 PSO X   8      41.670  65.090  64.140  0.00  0.00            
ATOM   1557  H86 PSO X   8      52.030  73.930  70.110  0.00  0.00            
ATOM   1558  H87 PSO X   8      53.220  73.820  68.790  0.00  0.00            
ATOM   1559  H88 PSO X   8      49.760  66.810  64.650  0.00  0.00            
ATOM   1560  H89 PSO X   8      50.300  68.170  65.670  0.00  0.00            
ATOM   1561  H90 PSO X   8      51.010  79.220  60.030  0.00  0.00            
ATOM   1562  H91 PSO X   8      50.650  77.470  59.930  0.00  0.00            
ATOM   1563  H92 PSO X   8      48.720  69.750  64.280  0.00  0.00            
ATOM   1564  H93 PSO X   8      48.220  68.220  63.550  0.00  0.00            
ATOM   1565  H94 PSO X   8      48.550  68.970  61.330  0.00  0.00            
ATOM   1566  H95 PSO X   8      47.900  70.410  62.150  0.00  0.00            
ATOM   1567  H96 PSO X   8      48.410  77.800  59.540  0.00  0.00            
ATOM   1568  H97 PSO X   8      48.500  79.570  59.680  0.00  0.00            
ATOM   1569  H98 PSO X   8      46.980  79.410  61.730  0.00  0.00            
ATOM   1570  H99 PSO X   8      46.210  78.840  60.220  0.00  0.00            
ATOM   1571 H100 PSO X   8      48.950  71.100  60.010  0.00  0.00            
ATOM   1572 H101 PSO X   8      50.720  71.280  59.980  0.00  0.00            
ATOM   1573 H102 PSO X   8      50.640  73.100  61.630  0.00  0.00            
ATOM   1574 H103 PSO X   8      49.570  73.470  60.250  0.00  0.00            
ATOM   1575 H104 PSO X   8      44.720  77.440  61.750  0.00  0.00            
ATOM   1576 H105 PSO X   8      45.650  77.930  63.190  0.00  0.00            
ATOM   1577 H106 PSO X   8      44.630  75.620  63.440  0.00  0.00            
ATOM   1578 H107 PSO X   8      45.550  75.100  62.010  0.00  0.00            
ATOM   1579 H108 PSO X   8      49.270  74.730  62.850  0.00  0.00            
ATOM   1580 H109 PSO X   8      47.980  74.890  61.630  0.00  0.00            
ATOM   1581 H110 PSO X   8      46.490  73.510  63.320  0.00  0.00            
ATOM   1582 H111 PSO X   8      40.120  61.080  59.640  0.00  0.00            
ATOM   1583 H112 PSO X   8      49.780  77.830  69.860  0.00  0.00            
ATOM   1584 H113 PSO X   8      56.730  77.980  57.490  0.00  0.00            
ATOM   1585  C   PSO X   9      71.970  46.950  60.570  0.00  0.00            
ATOM   1586  C1  PSO X   9      83.160  48.420  65.470  0.00  0.00            
ATOM   1587  C2  PSO X   9      81.710  48.830  65.140  0.00  0.00            
ATOM   1588  C3  PSO X   9      81.060  47.560  64.560  0.00  0.00            
ATOM   1589  C4  PSO X   9      82.240  46.590  64.340  0.00  0.00            
ATOM   1590  C5  PSO X   9      63.230  47.810  53.530  0.00  0.00            
ATOM   1591  C6  PSO X   9      70.970  48.030  60.190  0.00  0.00            
ATOM   1592  C7  PSO X   9      63.560  48.590  54.800  0.00  0.00            
ATOM   1593  C8  PSO X   9      71.550  49.180  59.350  0.00  0.00            
ATOM   1594  C9  PSO X   9      65.060  48.900  54.890  0.00  0.00            
ATOM   1595  C10 PSO X   9      70.520  50.310  59.210  0.00  0.00            
ATOM   1596  C11 PSO X   9      65.360  49.600  56.220  0.00  0.00            
ATOM   1597  C12 PSO X   9      69.330  49.940  58.290  0.00  0.00            
ATOM   1598  C13 PSO X   9      66.810  50.130  56.300  0.00  0.00            
ATOM   1599  C14 PSO X   9      68.460  51.190  57.980  0.00  0.00            
ATOM   1600  C15 PSO X   9      67.000  50.830  57.660  0.00  0.00            
ATOM   1601  C16 PSO X   9      80.630  62.440  57.720  0.00  0.00            
ATOM   1602  C17 PSO X   9      84.000  42.370  70.880  0.00  0.00            
ATOM   1603  C18 PSO X   9      79.750  37.850  56.740  0.00  0.00            
ATOM   1604  C19 PSO X   9      72.070  44.900  61.860  0.00  0.00            
ATOM   1605  C20 PSO X   9      81.840  51.220  64.620  0.00  0.00            
ATOM   1606  C21 PSO X   9      79.250  46.010  65.080  0.00  0.00            
ATOM   1607  C22 PSO X   9      80.490  61.020  58.330  0.00  0.00            
ATOM   1608  C23 PSO X   9      83.220  41.030  70.900  0.00  0.00            
ATOM   1609  C24 PSO X   9      79.710  37.100  58.080  0.00  0.00            
ATOM   1610  C25 PSO X   9      71.940  45.160  63.380  0.00  0.00            
ATOM   1611  C26 PSO X   9      81.550  52.230  63.470  0.00  0.00            
ATOM   1612  C27 PSO X   9      77.940  46.040  65.900  0.00  0.00            
ATOM   1613  C28 PSO X   9      81.700  61.810  60.360  0.00  0.00            
ATOM   1614  C29 PSO X   9      80.950  40.220  71.230  0.00  0.00            
ATOM   1615  C30 PSO X   9      79.830  37.680  60.450  0.00  0.00            
ATOM   1616  C31 PSO X   9      73.330  47.160  63.620  0.00  0.00            
ATOM   1617  C32 PSO X   9      81.450  54.640  62.980  0.00  0.00            
ATOM   1618  C33 PSO X   9      76.960  45.530  68.020  0.00  0.00            
ATOM   1619  C34 PSO X   9      81.940  61.290  61.790  0.00  0.00            
ATOM   1620  C35 PSO X   9      79.580  40.670  71.810  0.00  0.00            
ATOM   1621  C36 PSO X   9      80.510  38.730  61.380  0.00  0.00            
ATOM   1622  C37 PSO X   9      73.970  47.050  65.020  0.00  0.00            
ATOM   1623  C38 PSO X   9      81.760  56.030  63.610  0.00  0.00            
ATOM   1624  C39 PSO X   9      77.290  45.160  69.480  0.00  0.00            
ATOM   1625  C40 PSO X   9      82.670  59.370  63.060  0.00  0.00            
ATOM   1626  C41 PSO X   9      78.660  41.740  69.820  0.00  0.00            
ATOM   1627  C42 PSO X   9      82.250  40.480  61.180  0.00  0.00            
ATOM   1628  C43 PSO X   9      75.250  49.100  65.250  0.00  0.00            
ATOM   1629  C44 PSO X   9      83.250  57.940  62.930  0.00  0.00            
ATOM   1630  C45 PSO X   9      78.540  43.120  69.170  0.00  0.00            
ATOM   1631  C46 PSO X   9      76.700  49.640  65.120  0.00  0.00            
ATOM   1632  C47 PSO X   9      83.130  41.050  60.050  0.00  0.00            
ATOM   1633  C48 PSO X   9      78.460  49.870  63.480  0.00  0.00            
ATOM   1634  C49 PSO X   9      78.800  49.350  62.060  0.00  0.00            
ATOM   1635  C50 PSO X   9      84.920  42.590  59.610  0.00  0.00            
ATOM   1636  C51 PSO X   9      86.000  43.380  60.360  0.00  0.00            
ATOM   1637  C52 PSO X   9      78.590  47.300  60.740  0.00  0.00            
ATOM   1638  C53 PSO X   9      79.680  46.280  61.160  0.00  0.00            
ATOM   1639  C54 PSO X   9      86.140  45.400  61.710  0.00  0.00            
ATOM   1640  C55 PSO X   9      85.220  46.550  62.150  0.00  0.00            
ATOM   1641  C56 PSO X   9      82.000  46.080  61.830  0.00  0.00            
ATOM   1642  C57 PSO X   9      82.900  46.710  62.930  0.00  0.00            
ATOM   1643  O   PSO X   9      73.180  47.060  60.470  0.00  0.00            
ATOM   1644  O1  PSO X   9      83.190  46.980  65.340  0.00  0.00            
ATOM   1645  O2  PSO X   9      79.730  63.300  58.400  0.00  0.00            
ATOM   1646  O3  PSO X   9      83.310  43.350  70.080  0.00  0.00            
ATOM   1647  O4  PSO X   9      80.920  38.650  56.670  0.00  0.00            
ATOM   1648  O5  PSO X   9      71.310  45.910  61.160  0.00  0.00            
ATOM   1649  O6  PSO X   9      81.680  49.870  64.120  0.00  0.00            
ATOM   1650  O7  PSO X   9      80.140  47.040  65.540  0.00  0.00            
ATOM   1651  O8  PSO X   9      80.590  61.080  59.780  0.00  0.00            
ATOM   1652  O9  PSO X   9      81.870  41.320  71.310  0.00  0.00            
ATOM   1653  O10 PSO X   9      80.130  38.030  59.090  0.00  0.00            
ATOM   1654  O11 PSO X   9      72.010  46.590  63.650  0.00  0.00            
ATOM   1655  O12 PSO X   9      81.770  53.590  63.930  0.00  0.00            
ATOM   1656  O13 PSO X   9      78.180  45.720  67.280  0.00  0.00            
ATOM   1657  O14 PSO X   9      82.520  59.960  61.760  0.00  0.00            
ATOM   1658  O15 PSO X   9      79.120  41.880  71.180  0.00  0.00            
ATOM   1659  O16 PSO X   9      81.590  39.330  60.630  0.00  0.00            
ATOM   1660  O17 PSO X   9      75.260  47.680  65.000  0.00  0.00            
ATOM   1661  O18 PSO X   9      82.260  56.930  62.580  0.00  0.00            
ATOM   1662  O19 PSO X   9      77.320  43.730  69.630  0.00  0.00            
ATOM   1663  O20 PSO X   9      77.080  49.590  63.740  0.00  0.00            
ATOM   1664  O21 PSO X   9      83.990  42.060  60.580  0.00  0.00            
ATOM   1665  O22 PSO X   9      78.190  48.050  61.900  0.00  0.00            
ATOM   1666  O23 PSO X   9      85.550  44.740  60.560  0.00  0.00            
ATOM   1667  O24 PSO X   9      80.880  46.960  61.580  0.00  0.00            
ATOM   1668  O25 PSO X   9      84.150  45.980  62.940  0.00  0.00            
ATOM   1669  H   PSO X   9      83.440  48.730  66.490  0.00  0.00            
ATOM   1670  H1  PSO X   9      83.850  48.870  64.750  0.00  0.00            
ATOM   1671  H2  PSO X   9      81.170  49.130  66.040  0.00  0.00            
ATOM   1672  H3  PSO X   9      80.530  47.820  63.650  0.00  0.00            
ATOM   1673  H4  PSO X   9      81.930  45.550  64.490  0.00  0.00            
ATOM   1674  H5  PSO X   9      62.150  47.700  53.410  0.00  0.00            
ATOM   1675  H6  PSO X   9      63.630  48.310  52.650  0.00  0.00            
ATOM   1676  H7  PSO X   9      63.670  46.810  53.600  0.00  0.00            
ATOM   1677  H8  PSO X   9      70.560  48.420  61.130  0.00  0.00            
ATOM   1678  H9  PSO X   9      70.140  47.550  59.660  0.00  0.00            
ATOM   1679  H10 PSO X   9      63.260  47.990  55.660  0.00  0.00            
ATOM   1680  H11 PSO X   9      62.990  49.520  54.820  0.00  0.00            
ATOM   1681  H12 PSO X   9      71.860  48.800  58.370  0.00  0.00            
ATOM   1682  H13 PSO X   9      72.440  49.570  59.850  0.00  0.00            
ATOM   1683  H14 PSO X   9      65.360  49.550  54.050  0.00  0.00            
ATOM   1684  H15 PSO X   9      65.650  47.980  54.810  0.00  0.00            
ATOM   1685  H16 PSO X   9      70.120  50.550  60.210  0.00  0.00            
ATOM   1686  H17 PSO X   9      71.020  51.210  58.860  0.00  0.00            
ATOM   1687  H18 PSO X   9      64.660  50.430  56.370  0.00  0.00            
ATOM   1688  H19 PSO X   9      65.180  48.890  57.040  0.00  0.00            
ATOM   1689  H20 PSO X   9      68.720  49.180  58.780  0.00  0.00            
ATOM   1690  H21 PSO X   9      69.700  49.500  57.350  0.00  0.00            
ATOM   1691  H22 PSO X   9      67.510  49.290  56.190  0.00  0.00            
ATOM   1692  H23 PSO X   9      67.010  50.830  55.490  0.00  0.00            
ATOM   1693  H24 PSO X   9      68.450  51.840  58.860  0.00  0.00            
ATOM   1694  H25 PSO X   9      68.910  51.760  57.160  0.00  0.00            
ATOM   1695  H26 PSO X   9      66.620  50.180  58.450  0.00  0.00            
ATOM   1696  H27 PSO X   9      66.390  51.740  57.680  0.00  0.00            
ATOM   1697  H28 PSO X   9      81.660  62.790  57.820  0.00  0.00            
ATOM   1698  H29 PSO X   9      80.390  62.400  56.650  0.00  0.00            
ATOM   1699  H30 PSO X   9      84.100  42.730  71.910  0.00  0.00            
ATOM   1700  H31 PSO X   9      85.010  42.200  70.480  0.00  0.00            
ATOM   1701  H32 PSO X   9      79.710  37.130  55.900  0.00  0.00            
ATOM   1702  H33 PSO X   9      78.860  38.490  56.680  0.00  0.00            
ATOM   1703  H34 PSO X   9      73.120  44.900  61.550  0.00  0.00            
ATOM   1704  H35 PSO X   9      71.660  43.910  61.620  0.00  0.00            
ATOM   1705  H36 PSO X   9      82.870  51.360  64.990  0.00  0.00            
ATOM   1706  H37 PSO X   9      81.150  51.410  65.440  0.00  0.00            
ATOM   1707  H38 PSO X   9      79.720  45.020  65.180  0.00  0.00            
ATOM   1708  H39 PSO X   9      78.990  46.170  64.030  0.00  0.00            
ATOM   1709  H40 PSO X   9      79.520  60.600  58.040  0.00  0.00            
ATOM   1710  H41 PSO X   9      81.250  60.370  57.900  0.00  0.00            
ATOM   1711  H42 PSO X   9      83.220  40.590  69.890  0.00  0.00            
ATOM   1712  H43 PSO X   9      83.690  40.330  71.590  0.00  0.00            
ATOM   1713  H44 PSO X   9      78.690  36.750  58.290  0.00  0.00            
ATOM   1714  H45 PSO X   9      80.400  36.240  58.050  0.00  0.00            
ATOM   1715  H46 PSO X   9      70.970  44.780  63.720  0.00  0.00            
ATOM   1716  H47 PSO X   9      72.720  44.620  63.930  0.00  0.00            
ATOM   1717  H48 PSO X   9      82.210  52.010  62.620  0.00  0.00            
ATOM   1718  H49 PSO X   9      80.510  52.100  63.140  0.00  0.00            
ATOM   1719  H50 PSO X   9      77.490  47.030  65.820  0.00  0.00            
ATOM   1720  H51 PSO X   9      77.240  45.310  65.480  0.00  0.00            
ATOM   1721  H52 PSO X   9      81.450  62.880  60.420  0.00  0.00            
ATOM   1722  H53 PSO X   9      82.610  61.720  59.770  0.00  0.00            
ATOM   1723  H54 PSO X   9      81.320  39.370  71.820  0.00  0.00            
ATOM   1724  H55 PSO X   9      80.830  39.890  70.190  0.00  0.00            
ATOM   1725  H56 PSO X   9      80.210  36.670  60.680  0.00  0.00            
ATOM   1726  H57 PSO X   9      78.750  37.690  60.610  0.00  0.00            
ATOM   1727  H58 PSO X   9      73.270  48.210  63.340  0.00  0.00            
ATOM   1728  H59 PSO X   9      73.960  46.660  62.870  0.00  0.00            
ATOM   1729  H60 PSO X   9      80.400  54.590  62.690  0.00  0.00            
ATOM   1730  H61 PSO X   9      82.060  54.510  62.070  0.00  0.00            
ATOM   1731  H62 PSO X   9      76.360  44.720  67.570  0.00  0.00            
ATOM   1732  H63 PSO X   9      76.370  46.450  68.000  0.00  0.00            
ATOM   1733  H64 PSO X   9      82.600  61.970  62.330  0.00  0.00            
ATOM   1734  H65 PSO X   9      80.970  61.250  62.280  0.00  0.00            
ATOM   1735  H66 PSO X   9      78.840  39.870  71.700  0.00  0.00            
ATOM   1736  H67 PSO X   9      79.710  40.850  72.890  0.00  0.00            
ATOM   1737  H68 PSO X   9      79.770  39.490  61.660  0.00  0.00            
ATOM   1738  H69 PSO X   9      80.880  38.250  62.290  0.00  0.00            
ATOM   1739  H70 PSO X   9      73.320  47.520  65.760  0.00  0.00            
ATOM   1740  H71 PSO X   9      74.070  45.990  65.270  0.00  0.00            
ATOM   1741  H72 PSO X   9      80.840  56.430  64.070  0.00  0.00            
ATOM   1742  H73 PSO X   9      82.500  55.910  64.420  0.00  0.00            
ATOM   1743  H74 PSO X   9      78.240  45.620  69.790  0.00  0.00            
ATOM   1744  H75 PSO X   9      76.500  45.560  70.130  0.00  0.00            
ATOM   1745  H76 PSO X   9      81.720  59.350  63.590  0.00  0.00            
ATOM   1746  H77 PSO X   9      83.370  59.980  63.660  0.00  0.00            
ATOM   1747  H78 PSO X   9      77.690  41.250  69.780  0.00  0.00            
ATOM   1748  H79 PSO X   9      79.370  41.140  69.230  0.00  0.00            
ATOM   1749  H80 PSO X   9      82.880  40.190  62.040  0.00  0.00            
ATOM   1750  H81 PSO X   9      81.520  41.230  61.510  0.00  0.00            
ATOM   1751  H82 PSO X   9      74.890  49.300  66.270  0.00  0.00            
ATOM   1752  H83 PSO X   9      74.600  49.630  64.550  0.00  0.00            
ATOM   1753  H84 PSO X   9      84.020  57.960  62.150  0.00  0.00            
ATOM   1754  H85 PSO X   9      83.740  57.670  63.870  0.00  0.00            
ATOM   1755  H86 PSO X   9      79.420  43.730  69.440  0.00  0.00            
ATOM   1756  H87 PSO X   9      78.520  43.030  68.070  0.00  0.00            
ATOM   1757  H88 PSO X   9      76.750  50.670  65.490  0.00  0.00            
ATOM   1758  H89 PSO X   9      77.370  49.050  65.740  0.00  0.00            
ATOM   1759  H90 PSO X   9      83.730  40.240  59.620  0.00  0.00            
ATOM   1760  H91 PSO X   9      82.490  41.470  59.260  0.00  0.00            
ATOM   1761  H92 PSO X   9      79.080  49.350  64.210  0.00  0.00            
ATOM   1762  H93 PSO X   9      78.660  50.940  63.560  0.00  0.00            
ATOM   1763  H94 PSO X   9      78.410  50.050  61.320  0.00  0.00            
ATOM   1764  H95 PSO X   9      79.890  49.300  61.940  0.00  0.00            
ATOM   1765  H96 PSO X   9      84.400  43.240  58.880  0.00  0.00            
ATOM   1766  H97 PSO X   9      85.400  41.770  59.060  0.00  0.00            
ATOM   1767  H98 PSO X   9      86.160  42.890  61.330  0.00  0.00            
ATOM   1768  H99 PSO X   9      86.950  43.360  59.810  0.00  0.00            
ATOM   1769 H100 PSO X   9      78.950  47.970  59.940  0.00  0.00            
ATOM   1770 H101 PSO X   9      77.730  46.750  60.350  0.00  0.00            
ATOM   1771 H102 PSO X   9      79.300  45.640  61.960  0.00  0.00            
ATOM   1772 H103 PSO X   9      79.920  45.650  60.300  0.00  0.00            
ATOM   1773 H104 PSO X   9      87.140  45.790  61.460  0.00  0.00            
ATOM   1774 H105 PSO X   9      86.250  44.700  62.550  0.00  0.00            
ATOM   1775 H106 PSO X   9      85.790  47.270  62.760  0.00  0.00            
ATOM   1776 H107 PSO X   9      84.840  47.070  61.260  0.00  0.00            
ATOM   1777 H108 PSO X   9      81.660  45.090  62.180  0.00  0.00            
ATOM   1778 H109 PSO X   9      82.580  45.930  60.910  0.00  0.00            
ATOM   1779 H110 PSO X   9      83.080  47.770  62.700  0.00  0.00            
ATOM   1780 H111 PSO X   9      79.280  62.700  59.020  0.00  0.00            
ATOM   1781 H112 PSO X   9      82.630  42.810  69.580  0.00  0.00            
ATOM   1782 H113 PSO X   9      81.190  38.720  57.620  0.00  0.00            
ATOM   1783  C   PSO X  10      42.550  51.070  59.920  0.00  0.00            
ATOM   1784  C1  PSO X  10      35.270  42.380  64.090  0.00  0.00            
ATOM   1785  C2  PSO X  10      36.550  43.170  63.760  0.00  0.00            
ATOM   1786  C3  PSO X  10      36.050  44.550  63.270  0.00  0.00            
ATOM   1787  C4  PSO X  10      34.540  44.330  63.020  0.00  0.00            
ATOM   1788  C5  PSO X  10      50.300  56.090  52.850  0.00  0.00            
ATOM   1789  C6  PSO X  10      44.040  50.790  59.770  0.00  0.00            
ATOM   1790  C7  PSO X  10      50.460  55.470  54.250  0.00  0.00            
ATOM   1791  C8  PSO X  10      44.330  49.760  58.640  0.00  0.00            
ATOM   1792  C9  PSO X  10      49.450  54.330  54.490  0.00  0.00            
ATOM   1793  C10 PSO X  10      45.830  49.530  58.360  0.00  0.00            
ATOM   1794  C11 PSO X  10      49.740  53.540  55.790  0.00  0.00            
ATOM   1795  C12 PSO X  10      46.540  50.710  57.670  0.00  0.00            
ATOM   1796  C13 PSO X  10      48.640  52.490  56.070  0.00  0.00            
ATOM   1797  C14 PSO X  10      48.050  50.410  57.470  0.00  0.00            
ATOM   1798  C15 PSO X  10      48.920  51.680  57.350  0.00  0.00            
ATOM   1799  C16 PSO X  10      45.690  32.770  58.250  0.00  0.00            
ATOM   1800  C17 PSO X  10      29.850  46.180  68.880  0.00  0.00            
ATOM   1801  C18 PSO X  10      32.050  51.520  55.260  0.00  0.00            
ATOM   1802  C19 PSO X  10      41.000  52.740  60.780  0.00  0.00            
ATOM   1803  C20 PSO X  10      37.800  41.180  63.020  0.00  0.00            
ATOM   1804  C21 PSO X  10      35.920  46.900  63.950  0.00  0.00            
ATOM   1805  C22 PSO X  10      44.550  33.740  58.660  0.00  0.00            
ATOM   1806  C23 PSO X  10      29.800  47.710  68.940  0.00  0.00            
ATOM   1807  C24 PSO X  10      31.650  51.890  56.700  0.00  0.00            
ATOM   1808  C25 PSO X  10      40.890  52.790  62.330  0.00  0.00            
ATOM   1809  C26 PSO X  10      38.760  40.720  61.900  0.00  0.00            
ATOM   1810  C27 PSO X  10      36.920  47.860  64.630  0.00  0.00            
ATOM   1811  C28 PSO X  10      44.150  32.920  60.880  0.00  0.00            
ATOM   1812  C29 PSO X  10      30.900  49.510  70.080  0.00  0.00            
ATOM   1813  C30 PSO X  10      30.940  51.160  58.820  0.00  0.00            
ATOM   1814  C31 PSO X  10      41.150  50.390  62.750  0.00  0.00            
ATOM   1815  C32 PSO X  10      40.510  39.030  61.550  0.00  0.00            
ATOM   1816  C33 PSO X  10      37.410  49.220  66.510  0.00  0.00            
ATOM   1817  C34 PSO X  10      44.040  33.400  62.330  0.00  0.00            
ATOM   1818  C35 PSO X  10      32.180  49.820  70.880  0.00  0.00            
ATOM   1819  C36 PSO X  10      31.130  50.080  59.900  0.00  0.00            
ATOM   1820  C37 PSO X  10      40.360  49.980  64.020  0.00  0.00            
ATOM   1821  C38 PSO X  10      41.520  38.350  62.500  0.00  0.00            
ATOM   1822  C39 PSO X  10      37.160  49.350  68.040  0.00  0.00            
ATOM   1823  C40 PSO X  10      42.940  35.590  62.730  0.00  0.00            
ATOM   1824  C41 PSO X  10      33.690  50.220  69.020  0.00  0.00            
ATOM   1825  C42 PSO X  10      30.550  47.730  59.650  0.00  0.00            
ATOM   1826  C43 PSO X  10      40.980  47.620  64.030  0.00  0.00            
ATOM   1827  C44 PSO X  10      42.550  36.390  61.470  0.00  0.00            
ATOM   1828  C45 PSO X  10      34.760  49.490  68.190  0.00  0.00            
ATOM   1829  C46 PSO X  10      40.410  46.180  64.000  0.00  0.00            
ATOM   1830  C47 PSO X  10      30.860  47.430  58.180  0.00  0.00            
ATOM   1831  C48 PSO X  10      39.580  44.550  62.400  0.00  0.00            
ATOM   1832  C49 PSO X  10      39.150  44.520  60.930  0.00  0.00            
ATOM   1833  C50 PSO X  10      30.350  45.120  57.560  0.00  0.00            
ATOM   1834  C51 PSO X  10      30.010  44.070  58.660  0.00  0.00            
ATOM   1835  C52 PSO X  10      37.960  45.830  59.300  0.00  0.00            
ATOM   1836  C53 PSO X  10      36.430  45.780  59.290  0.00  0.00            
ATOM   1837  C54 PSO X  10      31.060  42.500  60.170  0.00  0.00            
ATOM   1838  C55 PSO X  10      32.430  42.310  60.850  0.00  0.00            
ATOM   1839  C56 PSO X  10      34.560  44.810  60.460  0.00  0.00            
ATOM   1840  C57 PSO X  10      34.220  43.800  61.580  0.00  0.00            
ATOM   1841  O   PSO X  10      41.680  50.390  59.410  0.00  0.00            
ATOM   1842  O1  PSO X  10      34.190  43.330  63.990  0.00  0.00            
ATOM   1843  O2  PSO X  10      46.920  33.240  58.800  0.00  0.00            
ATOM   1844  O3  PSO X  10      30.940  45.750  68.060  0.00  0.00            
ATOM   1845  O4  PSO X  10      31.180  50.530  54.720  0.00  0.00            
ATOM   1846  O5  PSO X  10      42.350  52.330  60.400  0.00  0.00            
ATOM   1847  O6  PSO X  10      37.280  42.490  62.700  0.00  0.00            
ATOM   1848  O7  PSO X  10      36.240  45.530  64.320  0.00  0.00            
ATOM   1849  O8  PSO X  10      44.610  34.010  60.070  0.00  0.00            
ATOM   1850  O9  PSO X  10      30.960  48.140  69.650  0.00  0.00            
ATOM   1851  O10 PSO X  10      31.550  50.740  57.570  0.00  0.00            
ATOM   1852  O11 PSO X  10      41.660  51.730  62.940  0.00  0.00            
ATOM   1853  O12 PSO X  10      39.450  39.540  62.390  0.00  0.00            
ATOM   1854  O13 PSO X  10      36.440  48.340  65.900  0.00  0.00            
ATOM   1855  O14 PSO X  10      42.830  34.170  62.500  0.00  0.00            
ATOM   1856  O15 PSO X  10      33.310  49.370  70.110  0.00  0.00            
ATOM   1857  O16 PSO X  10      30.100  49.090  59.750  0.00  0.00            
ATOM   1858  O17 PSO X  10      39.920  48.600  63.890  0.00  0.00            
ATOM   1859  O18 PSO X  10      42.620  37.800  61.750  0.00  0.00            
ATOM   1860  O19 PSO X  10      36.020  50.160  68.330  0.00  0.00            
ATOM   1861  O20 PSO X  10      40.290  45.770  62.620  0.00  0.00            
ATOM   1862  O21 PSO X  10      31.310  46.070  58.090  0.00  0.00            
ATOM   1863  O22 PSO X  10      38.440  45.730  60.650  0.00  0.00            
ATOM   1864  O23 PSO X  10      31.220  43.380  59.030  0.00  0.00            
ATOM   1865  O24 PSO X  10      35.960  44.700  60.130  0.00  0.00            
ATOM   1866  O25 PSO X  10      32.800  43.570  61.470  0.00  0.00            
ATOM   1867  H   PSO X  10      35.320  41.930  65.090  0.00  0.00            
ATOM   1868  H1  PSO X  10      35.110  41.580  63.350  0.00  0.00            
ATOM   1869  H2  PSO X  10      37.180  43.300  64.650  0.00  0.00            
ATOM   1870  H3  PSO X  10      36.590  44.850  62.370  0.00  0.00            
ATOM   1871  H4  PSO X  10      33.960  45.250  63.200  0.00  0.00            
ATOM   1872  H5  PSO X  10      50.990  56.930  52.710  0.00  0.00            
ATOM   1873  H6  PSO X  10      50.510  55.340  52.070  0.00  0.00            
ATOM   1874  H7  PSO X  10      49.280  56.460  52.700  0.00  0.00            
ATOM   1875  H8  PSO X  10      44.410  50.410  60.720  0.00  0.00            
ATOM   1876  H9  PSO X  10      44.560  51.730  59.580  0.00  0.00            
ATOM   1877  H10 PSO X  10      50.310  56.240  55.020  0.00  0.00            
ATOM   1878  H11 PSO X  10      51.490  55.100  54.380  0.00  0.00            
ATOM   1879  H12 PSO X  10      43.820  50.060  57.720  0.00  0.00            
ATOM   1880  H13 PSO X  10      43.890  48.800  58.950  0.00  0.00            
ATOM   1881  H14 PSO X  10      49.470  53.640  53.640  0.00  0.00            
ATOM   1882  H15 PSO X  10      48.440  54.750  54.530  0.00  0.00            
ATOM   1883  H16 PSO X  10      46.340  49.290  59.310  0.00  0.00            
ATOM   1884  H17 PSO X  10      45.930  48.650  57.720  0.00  0.00            
ATOM   1885  H18 PSO X  10      50.710  53.040  55.700  0.00  0.00            
ATOM   1886  H19 PSO X  10      49.810  54.240  56.630  0.00  0.00            
ATOM   1887  H20 PSO X  10      46.430  51.620  58.270  0.00  0.00            
ATOM   1888  H21 PSO X  10      46.080  50.920  56.700  0.00  0.00            
ATOM   1889  H22 PSO X  10      47.660  52.990  56.160  0.00  0.00            
ATOM   1890  H23 PSO X  10      48.580  51.810  55.210  0.00  0.00            
ATOM   1891  H24 PSO X  10      48.410  49.820  58.310  0.00  0.00            
ATOM   1892  H25 PSO X  10      48.190  49.790  56.580  0.00  0.00            
ATOM   1893  H26 PSO X  10      48.790  52.320  58.230  0.00  0.00            
ATOM   1894  H27 PSO X  10      49.970  51.370  57.340  0.00  0.00            
ATOM   1895  H28 PSO X  10      45.750  32.720  57.160  0.00  0.00            
ATOM   1896  H29 PSO X  10      45.470  31.770  58.620  0.00  0.00            
ATOM   1897  H30 PSO X  10      30.000  45.840  69.900  0.00  0.00            
ATOM   1898  H31 PSO X  10      28.900  45.780  68.510  0.00  0.00            
ATOM   1899  H32 PSO X  10      31.990  52.430  54.650  0.00  0.00            
ATOM   1900  H33 PSO X  10      33.100  51.190  55.220  0.00  0.00            
ATOM   1901  H34 PSO X  10      40.250  52.050  60.370  0.00  0.00            
ATOM   1902  H35 PSO X  10      40.780  53.740  60.380  0.00  0.00            
ATOM   1903  H36 PSO X  10      36.990  40.450  63.120  0.00  0.00            
ATOM   1904  H37 PSO X  10      38.350  41.220  63.970  0.00  0.00            
ATOM   1905  H38 PSO X  10      34.890  47.150  64.230  0.00  0.00            
ATOM   1906  H39 PSO X  10      36.030  47.020  62.860  0.00  0.00            
ATOM   1907  H40 PSO X  10      44.640  34.680  58.110  0.00  0.00            
ATOM   1908  H41 PSO X  10      43.580  33.290  58.400  0.00  0.00            
ATOM   1909  H42 PSO X  10      29.790  48.100  67.920  0.00  0.00            
ATOM   1910  H43 PSO X  10      28.900  48.040  69.460  0.00  0.00            
ATOM   1911  H44 PSO X  10      32.410  52.570  57.110  0.00  0.00            
ATOM   1912  H45 PSO X  10      30.690  52.410  56.650  0.00  0.00            
ATOM   1913  H46 PSO X  10      41.300  53.750  62.660  0.00  0.00            
ATOM   1914  H47 PSO X  10      39.840  52.740  62.640  0.00  0.00            
ATOM   1915  H48 PSO X  10      38.200  40.490  60.990  0.00  0.00            
ATOM   1916  H49 PSO X  10      39.480  41.510  61.690  0.00  0.00            
ATOM   1917  H50 PSO X  10      37.870  47.340  64.760  0.00  0.00            
ATOM   1918  H51 PSO X  10      37.090  48.720  63.970  0.00  0.00            
ATOM   1919  H52 PSO X  10      44.860  32.080  60.830  0.00  0.00            
ATOM   1920  H53 PSO X  10      43.170  32.560  60.540  0.00  0.00            
ATOM   1921  H54 PSO X  10      30.010  49.660  70.700  0.00  0.00            
ATOM   1922  H55 PSO X  10      30.830  50.180  69.210  0.00  0.00            
ATOM   1923  H56 PSO X  10      29.870  51.370  58.680  0.00  0.00            
ATOM   1924  H57 PSO X  10      31.420  52.080  59.170  0.00  0.00            
ATOM   1925  H58 PSO X  10      41.990  49.710  62.590  0.00  0.00            
ATOM   1926  H59 PSO X  10      40.490  50.340  61.880  0.00  0.00            
ATOM   1927  H60 PSO X  10      41.010  39.840  61.010  0.00  0.00            
ATOM   1928  H61 PSO X  10      40.110  38.310  60.830  0.00  0.00            
ATOM   1929  H62 PSO X  10      37.390  50.210  66.040  0.00  0.00            
ATOM   1930  H63 PSO X  10      38.420  48.810  66.390  0.00  0.00            
ATOM   1931  H64 PSO X  10      43.980  32.510  62.970  0.00  0.00            
ATOM   1932  H65 PSO X  10      44.930  33.980  62.600  0.00  0.00            
ATOM   1933  H66 PSO X  10      32.270  50.890  71.090  0.00  0.00            
ATOM   1934  H67 PSO X  10      32.150  49.290  71.840  0.00  0.00            
ATOM   1935  H68 PSO X  10      32.140  49.650  59.810  0.00  0.00            
ATOM   1936  H69 PSO X  10      31.040  50.550  60.890  0.00  0.00            
ATOM   1937  H70 PSO X  10      41.000  50.100  64.900  0.00  0.00            
ATOM   1938  H71 PSO X  10      39.500  50.640  64.130  0.00  0.00            
ATOM   1939  H72 PSO X  10      41.900  39.120  63.180  0.00  0.00            
ATOM   1940  H73 PSO X  10      41.010  37.590  63.100  0.00  0.00            
ATOM   1941  H74 PSO X  10      37.020  48.360  68.480  0.00  0.00            
ATOM   1942  H75 PSO X  10      38.050  49.810  68.490  0.00  0.00            
ATOM   1943  H76 PSO X  10      43.930  35.860  63.080  0.00  0.00            
ATOM   1944  H77 PSO X  10      42.240  35.860  63.530  0.00  0.00            
ATOM   1945  H78 PSO X  10      34.080  51.180  69.400  0.00  0.00            
ATOM   1946  H79 PSO X  10      32.830  50.420  68.370  0.00  0.00            
ATOM   1947  H80 PSO X  10      29.770  47.060  60.020  0.00  0.00            
ATOM   1948  H81 PSO X  10      31.450  47.580  60.260  0.00  0.00            
ATOM   1949  H82 PSO X  10      41.490  47.770  64.990  0.00  0.00            
ATOM   1950  H83 PSO X  10      41.710  47.720  63.230  0.00  0.00            
ATOM   1951  H84 PSO X  10      43.240  36.140  60.650  0.00  0.00            
ATOM   1952  H85 PSO X  10      41.530  36.120  61.170  0.00  0.00            
ATOM   1953  H86 PSO X  10      34.820  48.460  68.560  0.00  0.00            
ATOM   1954  H87 PSO X  10      34.460  49.460  67.140  0.00  0.00            
ATOM   1955  H88 PSO X  10      41.090  45.520  64.520  0.00  0.00            
ATOM   1956  H89 PSO X  10      39.440  46.140  64.510  0.00  0.00            
ATOM   1957  H90 PSO X  10      29.990  47.630  57.540  0.00  0.00            
ATOM   1958  H91 PSO X  10      31.670  48.100  57.870  0.00  0.00            
ATOM   1959  H92 PSO X  10      38.690  44.530  63.040  0.00  0.00            
ATOM   1960  H93 PSO X  10      40.210  43.690  62.640  0.00  0.00            
ATOM   1961  H94 PSO X  10      40.040  44.440  60.290  0.00  0.00            
ATOM   1962  H95 PSO X  10      38.510  43.650  60.740  0.00  0.00            
ATOM   1963  H96 PSO X  10      30.770  44.630  56.690  0.00  0.00            
ATOM   1964  H97 PSO X  10      29.440  45.610  57.220  0.00  0.00            
ATOM   1965  H98 PSO X  10      29.580  44.580  59.530  0.00  0.00            
ATOM   1966  H99 PSO X  10      29.270  43.350  58.280  0.00  0.00            
ATOM   1967 H100 PSO X  10      38.360  45.020  58.670  0.00  0.00            
ATOM   1968 H101 PSO X  10      38.280  46.780  58.860  0.00  0.00            
ATOM   1969 H102 PSO X  10      36.060  46.740  59.660  0.00  0.00            
ATOM   1970 H103 PSO X  10      36.100  45.630  58.260  0.00  0.00            
ATOM   1971 H104 PSO X  10      30.680  41.520  59.840  0.00  0.00            
ATOM   1972 H105 PSO X  10      30.360  42.920  60.900  0.00  0.00            
ATOM   1973 H106 PSO X  10      32.380  41.530  61.620  0.00  0.00            
ATOM   1974 H107 PSO X  10      33.170  42.010  60.100  0.00  0.00            
ATOM   1975 H108 PSO X  10      34.320  45.820  60.820  0.00  0.00            
ATOM   1976 H109 PSO X  10      33.950  44.600  59.570  0.00  0.00            
ATOM   1977 H110 PSO X  10      34.780  42.870  61.410  0.00  0.00            
ATOM   1978 H111 PSO X  10      46.620  33.930  59.440  0.00  0.00            
ATOM   1979 H112 PSO X  10      30.620  45.650  67.140  0.00  0.00            
ATOM   1980 H113 PSO X  10      31.470  49.660  55.080  0.00  0.00            
ATOM   1981  C   PSO X  11      68.310  66.890  57.150  0.00  0.00            
ATOM   1982  C1  PSO X  11      67.610  79.230  61.810  0.00  0.00            
ATOM   1983  C2  PSO X  11      67.040  77.790  61.710  0.00  0.00            
ATOM   1984  C3  PSO X  11      68.220  76.920  61.320  0.00  0.00            
ATOM   1985  C4  PSO X  11      69.310  77.910  60.830  0.00  0.00            
ATOM   1986  C5  PSO X  11      66.580  58.220  51.990  0.00  0.00            
ATOM   1987  C6  PSO X  11      67.030  66.110  57.410  0.00  0.00            
ATOM   1988  C7  PSO X  11      65.550  58.550  53.080  0.00  0.00            
ATOM   1989  C8  PSO X  11      65.760  66.760  56.820  0.00  0.00            
ATOM   1990  C9  PSO X  11      65.490  60.050  53.380  0.00  0.00            
ATOM   1991  C10 PSO X  11      64.520  65.860  56.980  0.00  0.00            
ATOM   1992  C11 PSO X  11      64.440  60.370  54.470  0.00  0.00            
ATOM   1993  C12 PSO X  11      64.670  64.470  56.330  0.00  0.00            
ATOM   1994  C13 PSO X  11      64.330  61.890  54.680  0.00  0.00            
ATOM   1995  C14 PSO X  11      63.310  63.790  56.090  0.00  0.00            
ATOM   1996  C15 PSO X  11      63.430  62.260  55.880  0.00  0.00            
ATOM   1997  C16 PSO X  11      53.060  78.010  55.260  0.00  0.00            
ATOM   1998  C17 PSO X  11      74.560  80.010  66.390  0.00  0.00            
ATOM   1999  C18 PSO X  11      74.450  71.520  54.580  0.00  0.00            
ATOM   2000  C19 PSO X  11      70.300  67.110  58.530  0.00  0.00            
ATOM   2001  C20 PSO X  11      64.740  78.130  60.840  0.00  0.00            
ATOM   2002  C21 PSO X  11      69.680  75.210  62.230  0.00  0.00            
ATOM   2003  C22 PSO X  11      54.310  78.630  55.890  0.00  0.00            
ATOM   2004  C23 PSO X  11      75.550  78.850  66.220  0.00  0.00            
ATOM   2005  C24 PSO X  11      75.690  71.890  55.400  0.00  0.00            
ATOM   2006  C25 PSO X  11      69.880  67.170  60.020  0.00  0.00            
ATOM   2007  C26 PSO X  11      63.920  77.570  59.650  0.00  0.00            
ATOM   2008  C27 PSO X  11      69.550  74.020  63.180  0.00  0.00            
ATOM   2009  C28 PSO X  11      54.390  79.730  58.050  0.00  0.00            
ATOM   2010  C29 PSO X  11      76.180  76.710  67.140  0.00  0.00            
ATOM   2011  C30 PSO X  11      76.650  73.660  56.670  0.00  0.00            
ATOM   2012  C31 PSO X  11      67.840  68.490  59.760  0.00  0.00            
ATOM   2013  C32 PSO X  11      61.510  77.750  59.330  0.00  0.00            
ATOM   2014  C33 PSO X  11      70.230  73.240  65.340  0.00  0.00            
ATOM   2015  C34 PSO X  11      55.140  79.470  59.370  0.00  0.00            
ATOM   2016  C35 PSO X  11      75.690  75.590  68.080  0.00  0.00            
ATOM   2017  C36 PSO X  11      76.450  75.080  57.210  0.00  0.00            
ATOM   2018  C37 PSO X  11      67.290  69.200  60.990  0.00  0.00            
ATOM   2019  C38 PSO X  11      60.800  77.910  60.710  0.00  0.00            
ATOM   2020  C39 PSO X  11      70.660  73.710  66.740  0.00  0.00            
ATOM   2021  C40 PSO X  11      57.420  79.410  60.260  0.00  0.00            
ATOM   2022  C41 PSO X  11      74.350  74.290  66.510  0.00  0.00            
ATOM   2023  C42 PSO X  11      75.070  76.970  56.720  0.00  0.00            
ATOM   2024  C43 PSO X  11      66.300  71.320  61.600  0.00  0.00            
ATOM   2025  C44 PSO X  11      58.850  79.070  59.790  0.00  0.00            
ATOM   2026  C45 PSO X  11      72.910  74.230  65.990  0.00  0.00            
ATOM   2027  C46 PSO X  11      66.510  72.810  61.240  0.00  0.00            
ATOM   2028  C47 PSO X  11      74.350  77.680  55.580  0.00  0.00            
ATOM   2029  C48 PSO X  11      66.340  74.340  59.380  0.00  0.00            
ATOM   2030  C49 PSO X  11      66.190  74.300  57.850  0.00  0.00            
ATOM   2031  C50 PSO X  11      73.130  79.760  55.360  0.00  0.00            
ATOM   2032  C51 PSO X  11      72.320  80.730  56.230  0.00  0.00            
ATOM   2033  C52 PSO X  11      68.200  74.340  56.440  0.00  0.00            
ATOM   2034  C53 PSO X  11      69.310  75.000  57.280  0.00  0.00            
ATOM   2035  C54 PSO X  11      70.140  81.040  57.200  0.00  0.00            
ATOM   2036  C55 PSO X  11      69.120  80.130  57.900  0.00  0.00            
ATOM   2037  C56 PSO X  11      69.860  77.070  58.440  0.00  0.00            
ATOM   2038  C57 PSO X  11      69.180  78.170  59.300  0.00  0.00            
ATOM   2039  O   PSO X  11      68.360  68.000  56.640  0.00  0.00            
ATOM   2040  O1  PSO X  11      69.020  79.130  61.550  0.00  0.00            
ATOM   2041  O2  PSO X  11      52.930  76.660  55.720  0.00  0.00            
ATOM   2042  O3  PSO X  11      73.210  79.590  66.170  0.00  0.00            
ATOM   2043  O4  PSO X  11      74.210  72.510  53.580  0.00  0.00            
ATOM   2044  O5  PSO X  11      69.350  66.280  57.810  0.00  0.00            
ATOM   2045  O6  PSO X  11      66.100  77.690  60.630  0.00  0.00            
ATOM   2046  O7  PSO X  11      68.630  76.160  62.490  0.00  0.00            
ATOM   2047  O8  PSO X  11      54.220  78.480  57.320  0.00  0.00            
ATOM   2048  O9  PSO X  11      75.260  77.820  67.190  0.00  0.00            
ATOM   2049  O10 PSO X  11      75.510  73.220  55.910  0.00  0.00            
ATOM   2050  O11 PSO X  11      68.440  67.230  60.160  0.00  0.00            
ATOM   2051  O12 PSO X  11      62.780  78.420  59.410  0.00  0.00            
ATOM   2052  O13 PSO X  11      70.190  74.350  64.430  0.00  0.00            
ATOM   2053  O14 PSO X  11      56.560  79.430  59.100  0.00  0.00            
ATOM   2054  O15 PSO X  11      74.380  75.140  67.680  0.00  0.00            
ATOM   2055  O16 PSO X  11      75.890  75.930  56.180  0.00  0.00            
ATOM   2056  O17 PSO X  11      66.920  70.530  60.580  0.00  0.00            
ATOM   2057  O18 PSO X  11      59.360  77.950  60.530  0.00  0.00            
ATOM   2058  O19 PSO X  11      72.080  73.510  66.930  0.00  0.00            
ATOM   2059  O20 PSO X  11      65.960  73.070  59.930  0.00  0.00            
ATOM   2060  O21 PSO X  11      73.460  78.630  56.190  0.00  0.00            
ATOM   2061  O22 PSO X  11      67.320  73.580  57.300  0.00  0.00            
ATOM   2062  O23 PSO X  11      70.980  80.220  56.360  0.00  0.00            
ATOM   2063  O24 PSO X  11      68.840  76.260  57.820  0.00  0.00            
ATOM   2064  O25 PSO X  11      69.790  79.440  58.970  0.00  0.00            
ATOM   2065  H   PSO X  11      67.450  79.620  62.810  0.00  0.00            
ATOM   2066  H1  PSO X  11      67.140  79.880  61.060  0.00  0.00            
ATOM   2067  H2  PSO X  11      66.600  77.470  62.660  0.00  0.00            
ATOM   2068  H3  PSO X  11      67.940  76.240  60.510  0.00  0.00            
ATOM   2069  H4  PSO X  11      70.310  77.550  61.070  0.00  0.00            
ATOM   2070  H5  PSO X  11      66.630  57.140  51.820  0.00  0.00            
ATOM   2071  H6  PSO X  11      66.300  58.700  51.050  0.00  0.00            
ATOM   2072  H7  PSO X  11      67.580  58.570  52.290  0.00  0.00            
ATOM   2073  H8  PSO X  11      66.910  65.990  58.490  0.00  0.00            
ATOM   2074  H9  PSO X  11      67.170  65.110  57.000  0.00  0.00            
ATOM   2075  H10 PSO X  11      65.780  57.980  53.990  0.00  0.00            
ATOM   2076  H11 PSO X  11      64.560  58.230  52.720  0.00  0.00            
ATOM   2077  H12 PSO X  11      65.930  66.960  55.750  0.00  0.00            
ATOM   2078  H13 PSO X  11      65.580  67.730  57.300  0.00  0.00            
ATOM   2079  H14 PSO X  11      65.240  60.600  52.460  0.00  0.00            
ATOM   2080  H15 PSO X  11      66.480  60.400  53.710  0.00  0.00            
ATOM   2081  H16 PSO X  11      64.300  65.730  58.040  0.00  0.00            
ATOM   2082  H17 PSO X  11      63.670  66.390  56.530  0.00  0.00            
ATOM   2083  H18 PSO X  11      63.460  59.960  54.190  0.00  0.00            
ATOM   2084  H19 PSO X  11      64.740  59.880  55.400  0.00  0.00            
ATOM   2085  H20 PSO X  11      65.290  63.840  56.980  0.00  0.00            
ATOM   2086  H21 PSO X  11      65.210  64.570  55.380  0.00  0.00            
ATOM   2087  H22 PSO X  11      65.340  62.300  54.830  0.00  0.00            
ATOM   2088  H23 PSO X  11      63.940  62.360  53.780  0.00  0.00            
ATOM   2089  H24 PSO X  11      62.680  63.990  56.960  0.00  0.00            
ATOM   2090  H25 PSO X  11      62.810  64.250  55.220  0.00  0.00            
ATOM   2091  H26 PSO X  11      63.830  61.800  56.790  0.00  0.00            
ATOM   2092  H27 PSO X  11      62.420  61.840  55.730  0.00  0.00            
ATOM   2093  H28 PSO X  11      52.180  78.600  55.530  0.00  0.00            
ATOM   2094  H29 PSO X  11      53.120  78.060  54.170  0.00  0.00            
ATOM   2095  H30 PSO X  11      74.660  80.430  67.400  0.00  0.00            
ATOM   2096  H31 PSO X  11      74.820  80.810  65.680  0.00  0.00            
ATOM   2097  H32 PSO X  11      74.610  70.540  54.120  0.00  0.00            
ATOM   2098  H33 PSO X  11      73.590  71.440  55.250  0.00  0.00            
ATOM   2099  H34 PSO X  11      70.340  68.120  58.110  0.00  0.00            
ATOM   2100  H35 PSO X  11      71.310  66.670  58.460  0.00  0.00            
ATOM   2101  H36 PSO X  11      64.710  79.220  60.860  0.00  0.00            
ATOM   2102  H37 PSO X  11      64.340  77.730  61.780  0.00  0.00            
ATOM   2103  H38 PSO X  11      70.640  75.690  62.390  0.00  0.00            
ATOM   2104  H39 PSO X  11      69.620  74.840  61.190  0.00  0.00            
ATOM   2105  H40 PSO X  11      55.210  78.120  55.510  0.00  0.00            
ATOM   2106  H41 PSO X  11      54.360  79.680  55.610  0.00  0.00            
ATOM   2107  H42 PSO X  11      75.470  78.450  65.210  0.00  0.00            
ATOM   2108  H43 PSO X  11      76.570  79.230  66.360  0.00  0.00            
ATOM   2109  H44 PSO X  11      76.580  71.830  54.760  0.00  0.00            
ATOM   2110  H45 PSO X  11      75.820  71.180  56.230  0.00  0.00            
ATOM   2111  H46 PSO X  11      70.250  66.270  60.520  0.00  0.00            
ATOM   2112  H47 PSO X  11      70.350  68.030  60.510  0.00  0.00            
ATOM   2113  H48 PSO X  11      64.550  77.550  58.750  0.00  0.00            
ATOM   2114  H49 PSO X  11      63.620  76.540  59.880  0.00  0.00            
ATOM   2115  H50 PSO X  11      68.500  73.780  63.330  0.00  0.00            
ATOM   2116  H51 PSO X  11      70.040  73.150  62.720  0.00  0.00            
ATOM   2117  H52 PSO X  11      53.400  80.150  58.260  0.00  0.00            
ATOM   2118  H53 PSO X  11      54.960  80.460  57.470  0.00  0.00            
ATOM   2119  H54 PSO X  11      77.180  77.040  67.470  0.00  0.00            
ATOM   2120  H55 PSO X  11      76.270  76.340  66.120  0.00  0.00            
ATOM   2121  H56 PSO X  11      77.540  73.670  56.040  0.00  0.00            
ATOM   2122  H57 PSO X  11      76.830  72.970  57.500  0.00  0.00            
ATOM   2123  H58 PSO X  11      67.000  68.300  59.070  0.00  0.00            
ATOM   2124  H59 PSO X  11      68.570  69.130  59.250  0.00  0.00            
ATOM   2125  H60 PSO X  11      61.610  76.690  59.080  0.00  0.00            
ATOM   2126  H61 PSO X  11      60.920  78.220  58.540  0.00  0.00            
ATOM   2127  H62 PSO X  11      70.910  72.460  64.980  0.00  0.00            
ATOM   2128  H63 PSO X  11      69.230  72.820  65.400  0.00  0.00            
ATOM   2129  H64 PSO X  11      54.920  80.280  60.080  0.00  0.00            
ATOM   2130  H65 PSO X  11      54.800  78.530  59.820  0.00  0.00            
ATOM   2131  H66 PSO X  11      76.400  74.750  68.070  0.00  0.00            
ATOM   2132  H67 PSO X  11      75.640  75.970  69.100  0.00  0.00            
ATOM   2133  H68 PSO X  11      75.760  75.010  58.050  0.00  0.00            
ATOM   2134  H69 PSO X  11      77.400  75.490  57.580  0.00  0.00            
ATOM   2135  H70 PSO X  11      66.420  68.660  61.380  0.00  0.00            
ATOM   2136  H71 PSO X  11      68.070  69.250  61.760  0.00  0.00            
ATOM   2137  H72 PSO X  11      61.070  77.070  61.350  0.00  0.00            
ATOM   2138  H73 PSO X  11      61.130  78.830  61.200  0.00  0.00            
ATOM   2139  H74 PSO X  11      70.390  74.770  66.890  0.00  0.00            
ATOM   2140  H75 PSO X  11      70.120  73.120  67.490  0.00  0.00            
ATOM   2141  H76 PSO X  11      57.070  78.670  60.990  0.00  0.00            
ATOM   2142  H77 PSO X  11      57.430  80.390  60.740  0.00  0.00            
ATOM   2143  H78 PSO X  11      74.720  73.290  66.750  0.00  0.00            
ATOM   2144  H79 PSO X  11      74.980  74.700  65.710  0.00  0.00            
ATOM   2145  H80 PSO X  11      75.670  77.690  57.290  0.00  0.00            
ATOM   2146  H81 PSO X  11      74.300  76.540  57.390  0.00  0.00            
ATOM   2147  H82 PSO X  11      66.770  71.130  62.570  0.00  0.00            
ATOM   2148  H83 PSO X  11      65.230  71.090  61.680  0.00  0.00            
ATOM   2149  H84 PSO X  11      58.820  78.810  58.730  0.00  0.00            
ATOM   2150  H85 PSO X  11      59.490  79.950  59.930  0.00  0.00            
ATOM   2151  H86 PSO X  11      72.540  75.260  65.870  0.00  0.00            
ATOM   2152  H87 PSO X  11      72.890  73.740  65.010  0.00  0.00            
ATOM   2153  H88 PSO X  11      66.030  73.450  61.990  0.00  0.00            
ATOM   2154  H89 PSO X  11      67.590  73.020  61.250  0.00  0.00            
ATOM   2155  H90 PSO X  11      75.090  78.190  54.950  0.00  0.00            
ATOM   2156  H91 PSO X  11      73.800  76.970  54.960  0.00  0.00            
ATOM   2157  H92 PSO X  11      67.400  74.550  59.600  0.00  0.00            
ATOM   2158  H93 PSO X  11      65.720  75.140  59.800  0.00  0.00            
ATOM   2159  H94 PSO X  11      65.250  73.800  57.580  0.00  0.00            
ATOM   2160  H95 PSO X  11      66.150  75.330  57.460  0.00  0.00            
ATOM   2161  H96 PSO X  11      72.540  79.440  54.490  0.00  0.00            
ATOM   2162  H97 PSO X  11      74.040  80.260  55.010  0.00  0.00            
ATOM   2163  H98 PSO X  11      72.800  80.830  57.210  0.00  0.00            
ATOM   2164  H99 PSO X  11      72.290  81.720  55.770  0.00  0.00            
ATOM   2165 H100 PSO X  11      67.650  75.080  55.850  0.00  0.00            
ATOM   2166 H101 PSO X  11      68.670  73.640  55.730  0.00  0.00            
ATOM   2167 H102 PSO X  11      69.610  74.330  58.100  0.00  0.00            
ATOM   2168 H103 PSO X  11      70.180  75.170  56.640  0.00  0.00            
ATOM   2169 H104 PSO X  11      69.630  81.800  56.600  0.00  0.00            
ATOM   2170 H105 PSO X  11      70.740  81.550  57.980  0.00  0.00            
ATOM   2171 H106 PSO X  11      68.300  80.730  58.300  0.00  0.00            
ATOM   2172 H107 PSO X  11      68.720  79.430  57.160  0.00  0.00            
ATOM   2173 H108 PSO X  11      70.510  76.440  59.070  0.00  0.00            
ATOM   2174 H109 PSO X  11      70.490  77.530  57.670  0.00  0.00            
ATOM   2175 H110 PSO X  11      68.110  78.210  59.040  0.00  0.00            
ATOM   2176 H111 PSO X  11      53.370  76.680  56.590  0.00  0.00            
ATOM   2177 H112 PSO X  11      73.240  78.700  65.710  0.00  0.00            
ATOM   2178 H113 PSO X  11      74.820  73.240  53.810  0.00  0.00            
ATOM   2179  C   PSO X  12      59.650  38.740  56.100  0.00  0.00            
ATOM   2180  C1  PSO X  12      68.960  30.270  60.090  0.00  0.00            
ATOM   2181  C2  PSO X  12      68.160  31.590  60.150  0.00  0.00            
ATOM   2182  C3  PSO X  12      66.890  31.330  59.350  0.00  0.00            
ATOM   2183  C4  PSO X  12      66.870  29.820  59.070  0.00  0.00            
ATOM   2184  C5  PSO X  12      54.910  46.150  53.290  0.00  0.00            
ATOM   2185  C6  PSO X  12      60.210  40.150  56.190  0.00  0.00            
ATOM   2186  C7  PSO X  12      56.320  46.630  53.610  0.00  0.00            
ATOM   2187  C8  PSO X  12      61.630  40.290  55.570  0.00  0.00            
ATOM   2188  C9  PSO X  12      57.480  45.680  53.250  0.00  0.00            
ATOM   2189  C10 PSO X  12      62.260  41.690  55.760  0.00  0.00            
ATOM   2190  C11 PSO X  12      58.770  46.140  53.970  0.00  0.00            
ATOM   2191  C12 PSO X  12      61.330  42.790  55.210  0.00  0.00            
ATOM   2192  C13 PSO X  12      59.960  45.180  53.820  0.00  0.00            
ATOM   2193  C14 PSO X  12      61.980  44.180  55.140  0.00  0.00            
ATOM   2194  C15 PSO X  12      60.910  45.290  55.040  0.00  0.00            
ATOM   2195  C16 PSO X  12      76.770  41.830  54.540  0.00  0.00            
ATOM   2196  C17 PSO X  12      64.500  23.700  64.370  0.00  0.00            
ATOM   2197  C18 PSO X  12      59.200  31.360  52.650  0.00  0.00            
ATOM   2198  C19 PSO X  12      58.810  37.170  57.720  0.00  0.00            
ATOM   2199  C20 PSO X  12      70.090  33.080  59.980  0.00  0.00            
ATOM   2200  C21 PSO X  12      64.490  31.830  59.400  0.00  0.00            
ATOM   2201  C22 PSO X  12      75.470  41.470  55.310  0.00  0.00            
ATOM   2202  C23 PSO X  12      63.000  23.900  64.640  0.00  0.00            
ATOM   2203  C24 PSO X  12      58.370  30.480  53.600  0.00  0.00            
ATOM   2204  C25 PSO X  12      59.450  37.280  59.140  0.00  0.00            
ATOM   2205  C26 PSO X  12      70.730  33.830  58.820  0.00  0.00            
ATOM   2206  C27 PSO X  12      63.450  32.260  60.430  0.00  0.00            
ATOM   2207  C28 PSO X  12      76.530  40.230  57.100  0.00  0.00            
ATOM   2208  C29 PSO X  12      61.520  25.400  65.830  0.00  0.00            
ATOM   2209  C30 PSO X  12      58.750  28.600  55.130  0.00  0.00            
ATOM   2210  C31 PSO X  12      61.540  38.420  58.570  0.00  0.00            
ATOM   2211  C32 PSO X  12      72.240  35.500  58.200  0.00  0.00            
ATOM   2212  C33 PSO X  12      62.930  31.770  62.720  0.00  0.00            
ATOM   2213  C34 PSO X  12      76.700  40.190  58.640  0.00  0.00            
ATOM   2214  C35 PSO X  12      61.550  26.760  66.560  0.00  0.00            
ATOM   2215  C36 PSO X  12      59.920  27.730  55.610  0.00  0.00            
ATOM   2216  C37 PSO X  12      62.560  37.880  59.540  0.00  0.00            
ATOM   2217  C38 PSO X  12      73.350  36.360  58.760  0.00  0.00            
ATOM   2218  C39 PSO X  12      63.450  30.870  63.860  0.00  0.00            
ATOM   2219  C40 PSO X  12      75.570  38.120  59.130  0.00  0.00            
ATOM   2220  C41 PSO X  12      60.940  28.360  64.860  0.00  0.00            
ATOM   2221  C42 PSO X  12      61.940  26.690  54.780  0.00  0.00            
ATOM   2222  C43 PSO X  12      64.910  37.550  59.830  0.00  0.00            
ATOM   2223  C44 PSO X  12      75.580  36.980  58.090  0.00  0.00            
ATOM   2224  C45 PSO X  12      61.550  29.380  63.880  0.00  0.00            
ATOM   2225  C46 PSO X  12      65.150  36.060  59.550  0.00  0.00            
ATOM   2226  C47 PSO X  12      62.920  26.940  53.630  0.00  0.00            
ATOM   2227  C48 PSO X  12      66.660  34.770  58.170  0.00  0.00            
ATOM   2228  C49 PSO X  12      66.660  34.430  56.680  0.00  0.00            
ATOM   2229  C50 PSO X  12      65.290  26.900  53.170  0.00  0.00            
ATOM   2230  C51 PSO X  12      66.600  26.350  53.760  0.00  0.00            
ATOM   2231  C52 PSO X  12      65.180  33.390  55.090  0.00  0.00            
ATOM   2232  C53 PSO X  12      64.920  31.910  55.500  0.00  0.00            
ATOM   2233  C54 PSO X  12      67.960  26.590  55.720  0.00  0.00            
ATOM   2234  C55 PSO X  12      68.380  27.640  56.740  0.00  0.00            
ATOM   2235  C56 PSO X  12      65.870  30.000  56.660  0.00  0.00            
ATOM   2236  C57 PSO X  12      67.060  29.530  57.560  0.00  0.00            
ATOM   2237  O   PSO X  12      60.160  37.880  55.420  0.00  0.00            
ATOM   2238  O1  PSO X  12      67.980  29.250  59.830  0.00  0.00            
ATOM   2239  O2  PSO X  12      77.330  43.030  55.050  0.00  0.00            
ATOM   2240  O3  PSO X  12      65.100  24.920  63.940  0.00  0.00            
ATOM   2241  O4  PSO X  12      60.060  30.560  51.820  0.00  0.00            
ATOM   2242  O5  PSO X  12      58.750  38.480  57.110  0.00  0.00            
ATOM   2243  O6  PSO X  12      68.870  32.600  59.430  0.00  0.00            
ATOM   2244  O7  PSO X  12      65.750  31.740  60.110  0.00  0.00            
ATOM   2245  O8  PSO X  12      75.750  41.380  56.730  0.00  0.00            
ATOM   2246  O9  PSO X  12      62.870  24.980  65.590  0.00  0.00            
ATOM   2247  O10 PSO X  12      59.280  29.760  54.450  0.00  0.00            
ATOM   2248  O11 PSO X  12      60.260  38.480  59.240  0.00  0.00            
ATOM   2249  O12 PSO X  12      71.690  34.760  59.310  0.00  0.00            
ATOM   2250  O13 PSO X  12      63.510  31.310  61.500  0.00  0.00            
ATOM   2251  O14 PSO X  12      76.820  38.810  59.060  0.00  0.00            
ATOM   2252  O15 PSO X  12      62.000  27.780  65.650  0.00  0.00            
ATOM   2253  O16 PSO X  12      60.730  27.390  54.470  0.00  0.00            
ATOM   2254  O17 PSO X  12      63.870  38.040  58.970  0.00  0.00            
ATOM   2255  O18 PSO X  12      74.230  36.710  57.680  0.00  0.00            
ATOM   2256  O19 PSO X  12      62.340  30.340  64.620  0.00  0.00            
ATOM   2257  O20 PSO X  12      65.920  35.990  58.340  0.00  0.00            
ATOM   2258  O21 PSO X  12      64.240  26.690  54.140  0.00  0.00            
ATOM   2259  O22 PSO X  12      65.300  34.160  56.290  0.00  0.00            
ATOM   2260  O23 PSO X  12      67.000  27.200  54.850  0.00  0.00            
ATOM   2261  O24 PSO X  12      66.050  31.370  56.230  0.00  0.00            
ATOM   2262  O25 PSO X  12      67.190  28.110  57.410  0.00  0.00            
ATOM   2263  H   PSO X  12      69.490  30.090  61.030  0.00  0.00            
ATOM   2264  H1  PSO X  12      69.680  30.300  59.260  0.00  0.00            
ATOM   2265  H2  PSO X  12      67.930  31.890  61.180  0.00  0.00            
ATOM   2266  H3  PSO X  12      66.940  31.900  58.410  0.00  0.00            
ATOM   2267  H4  PSO X  12      65.930  29.380  59.420  0.00  0.00            
ATOM   2268  H5  PSO X  12      54.180  46.710  53.880  0.00  0.00            
ATOM   2269  H6  PSO X  12      54.680  46.370  52.260  0.00  0.00            
ATOM   2270  H7  PSO X  12      54.780  45.070  53.480  0.00  0.00            
ATOM   2271  H8  PSO X  12      60.210  40.480  57.240  0.00  0.00            
ATOM   2272  H9  PSO X  12      59.500  40.790  55.670  0.00  0.00            
ATOM   2273  H10 PSO X  12      56.360  46.880  54.680  0.00  0.00            
ATOM   2274  H11 PSO X  12      56.470  47.550  53.040  0.00  0.00            
ATOM   2275  H12 PSO X  12      61.570  40.070  54.490  0.00  0.00            
ATOM   2276  H13 PSO X  12      62.310  39.540  56.000  0.00  0.00            
ATOM   2277  H14 PSO X  12      57.650  45.690  52.170  0.00  0.00            
ATOM   2278  H15 PSO X  12      57.220  44.660  53.550  0.00  0.00            
ATOM   2279  H16 PSO X  12      62.450  41.870  56.820  0.00  0.00            
ATOM   2280  H17 PSO X  12      63.230  41.730  55.240  0.00  0.00            
ATOM   2281  H18 PSO X  12      59.080  47.120  53.600  0.00  0.00            
ATOM   2282  H19 PSO X  12      58.540  46.260  55.040  0.00  0.00            
ATOM   2283  H20 PSO X  12      60.450  42.850  55.860  0.00  0.00            
ATOM   2284  H21 PSO X  12      60.990  42.490  54.210  0.00  0.00            
ATOM   2285  H22 PSO X  12      59.580  44.160  53.720  0.00  0.00            
ATOM   2286  H23 PSO X  12      60.510  45.410  52.900  0.00  0.00            
ATOM   2287  H24 PSO X  12      62.570  44.340  56.050  0.00  0.00            
ATOM   2288  H25 PSO X  12      62.670  44.230  54.290  0.00  0.00            
ATOM   2289  H26 PSO X  12      60.310  45.230  55.960  0.00  0.00            
ATOM   2290  H27 PSO X  12      61.380  46.270  55.060  0.00  0.00            
ATOM   2291  H28 PSO X  12      77.500  41.020  54.630  0.00  0.00            
ATOM   2292  H29 PSO X  12      76.530  41.940  53.470  0.00  0.00            
ATOM   2293  H30 PSO X  12      64.980  23.340  65.290  0.00  0.00            
ATOM   2294  H31 PSO X  12      64.620  22.910  63.610  0.00  0.00            
ATOM   2295  H32 PSO X  12      58.490  31.940  52.060  0.00  0.00            
ATOM   2296  H33 PSO X  12      59.790  32.080  53.230  0.00  0.00            
ATOM   2297  H34 PSO X  12      59.400  36.460  57.120  0.00  0.00            
ATOM   2298  H35 PSO X  12      57.800  36.750  57.820  0.00  0.00            
ATOM   2299  H36 PSO X  12      70.750  32.270  60.290  0.00  0.00            
ATOM   2300  H37 PSO X  12      69.900  33.760  60.820  0.00  0.00            
ATOM   2301  H38 PSO X  12      64.200  30.860  58.990  0.00  0.00            
ATOM   2302  H39 PSO X  12      64.540  32.560  58.580  0.00  0.00            
ATOM   2303  H40 PSO X  12      74.730  42.250  55.140  0.00  0.00            
ATOM   2304  H41 PSO X  12      75.050  40.520  54.940  0.00  0.00            
ATOM   2305  H42 PSO X  12      62.490  24.160  63.700  0.00  0.00            
ATOM   2306  H43 PSO X  12      62.560  22.990  65.050  0.00  0.00            
ATOM   2307  H44 PSO X  12      57.670  31.090  54.180  0.00  0.00            
ATOM   2308  H45 PSO X  12      57.790  29.800  52.980  0.00  0.00            
ATOM   2309  H46 PSO X  12      58.640  37.340  59.880  0.00  0.00            
ATOM   2310  H47 PSO X  12      60.040  36.390  59.360  0.00  0.00            
ATOM   2311  H48 PSO X  12      71.200  33.090  58.160  0.00  0.00            
ATOM   2312  H49 PSO X  12      69.950  34.340  58.240  0.00  0.00            
ATOM   2313  H50 PSO X  12      63.690  33.270  60.780  0.00  0.00            
ATOM   2314  H51 PSO X  12      62.440  32.270  60.000  0.00  0.00            
ATOM   2315  H52 PSO X  12      77.530  40.270  56.640  0.00  0.00            
ATOM   2316  H53 PSO X  12      76.030  39.320  56.750  0.00  0.00            
ATOM   2317  H54 PSO X  12      61.020  24.670  66.460  0.00  0.00            
ATOM   2318  H55 PSO X  12      60.970  25.500  64.880  0.00  0.00            
ATOM   2319  H56 PSO X  12      58.170  27.990  54.430  0.00  0.00            
ATOM   2320  H57 PSO X  12      58.110  28.890  55.970  0.00  0.00            
ATOM   2321  H58 PSO X  12      61.860  39.430  58.290  0.00  0.00            
ATOM   2322  H59 PSO X  12      61.510  37.790  57.670  0.00  0.00            
ATOM   2323  H60 PSO X  12      71.480  36.140  57.720  0.00  0.00            
ATOM   2324  H61 PSO X  12      72.630  34.810  57.450  0.00  0.00            
ATOM   2325  H62 PSO X  12      61.830  31.750  62.650  0.00  0.00            
ATOM   2326  H63 PSO X  12      63.230  32.800  62.900  0.00  0.00            
ATOM   2327  H64 PSO X  12      77.600  40.720  58.940  0.00  0.00            
ATOM   2328  H65 PSO X  12      75.850  40.670  59.130  0.00  0.00            
ATOM   2329  H66 PSO X  12      60.540  27.010  66.910  0.00  0.00            
ATOM   2330  H67 PSO X  12      62.220  26.700  67.420  0.00  0.00            
ATOM   2331  H68 PSO X  12      60.500  28.310  56.330  0.00  0.00            
ATOM   2332  H69 PSO X  12      59.550  26.820  56.100  0.00  0.00            
ATOM   2333  H70 PSO X  12      62.490  38.490  60.450  0.00  0.00            
ATOM   2334  H71 PSO X  12      62.360  36.820  59.750  0.00  0.00            
ATOM   2335  H72 PSO X  12      72.930  37.250  59.240  0.00  0.00            
ATOM   2336  H73 PSO X  12      73.900  35.770  59.520  0.00  0.00            
ATOM   2337  H74 PSO X  12      64.030  30.050  63.430  0.00  0.00            
ATOM   2338  H75 PSO X  12      64.120  31.430  64.520  0.00  0.00            
ATOM   2339  H76 PSO X  12      74.740  38.800  58.910  0.00  0.00            
ATOM   2340  H77 PSO X  12      75.420  37.710  60.140  0.00  0.00            
ATOM   2341  H78 PSO X  12      60.220  28.870  65.500  0.00  0.00            
ATOM   2342  H79 PSO X  12      60.420  27.590  64.280  0.00  0.00            
ATOM   2343  H80 PSO X  12      61.740  25.620  54.910  0.00  0.00            
ATOM   2344  H81 PSO X  12      62.380  27.080  55.710  0.00  0.00            
ATOM   2345  H82 PSO X  12      64.650  37.710  60.890  0.00  0.00            
ATOM   2346  H83 PSO X  12      65.820  38.110  59.620  0.00  0.00            
ATOM   2347  H84 PSO X  12      76.190  37.260  57.220  0.00  0.00            
ATOM   2348  H85 PSO X  12      76.040  36.080  58.530  0.00  0.00            
ATOM   2349  H86 PSO X  12      62.170  28.840  63.160  0.00  0.00            
ATOM   2350  H87 PSO X  12      60.750  29.890  63.330  0.00  0.00            
ATOM   2351  H88 PSO X  12      65.720  35.630  60.390  0.00  0.00            
ATOM   2352  H89 PSO X  12      64.210  35.510  59.460  0.00  0.00            
ATOM   2353  H90 PSO X  12      62.690  26.270  52.790  0.00  0.00            
ATOM   2354  H91 PSO X  12      62.850  27.980  53.290  0.00  0.00            
ATOM   2355  H92 PSO X  12      66.190  33.950  58.730  0.00  0.00            
ATOM   2356  H93 PSO X  12      67.690  34.900  58.530  0.00  0.00            
ATOM   2357  H94 PSO X  12      67.070  35.260  56.100  0.00  0.00            
ATOM   2358  H95 PSO X  12      67.290  33.550  56.520  0.00  0.00            
ATOM   2359  H96 PSO X  12      65.400  27.960  52.940  0.00  0.00            
ATOM   2360  H97 PSO X  12      65.050  26.360  52.250  0.00  0.00            
ATOM   2361  H98 PSO X  12      66.440  25.320  54.110  0.00  0.00            
ATOM   2362  H99 PSO X  12      67.390  26.350  53.000  0.00  0.00            
ATOM   2363 H100 PSO X  12      66.070  33.480  54.460  0.00  0.00            
ATOM   2364 H101 PSO X  12      64.330  33.770  54.510  0.00  0.00            
ATOM   2365 H102 PSO X  12      64.010  31.890  56.120  0.00  0.00            
ATOM   2366 H103 PSO X  12      64.730  31.320  54.590  0.00  0.00            
ATOM   2367 H104 PSO X  12      68.840  26.260  55.140  0.00  0.00            
ATOM   2368 H105 PSO X  12      67.530  25.720  56.230  0.00  0.00            
ATOM   2369 H106 PSO X  12      69.070  27.200  57.470  0.00  0.00            
ATOM   2370 H107 PSO X  12      68.890  28.450  56.200  0.00  0.00            
ATOM   2371 H108 PSO X  12      64.940  29.890  57.230  0.00  0.00            
ATOM   2372 H109 PSO X  12      65.800  29.340  55.790  0.00  0.00            
ATOM   2373 H110 PSO X  12      67.970  30.050  57.220  0.00  0.00            
ATOM   2374 H111 PSO X  12      77.590  42.840  55.990  0.00  0.00            
ATOM   2375 H112 PSO X  12      64.360  25.570  63.800  0.00  0.00            
ATOM   2376 H113 PSO X  12      59.620  30.400  50.970  0.00  0.00            
ATOM   2377  C   PSO X  13      44.040  66.480  56.820  0.00  0.00            
ATOM   2378  C1  PSO X  13      31.660  67.850  59.180  0.00  0.00            
ATOM   2379  C2  PSO X  13      33.030  67.160  59.360  0.00  0.00            
ATOM   2380  C3  PSO X  13      34.060  68.200  58.880  0.00  0.00            
ATOM   2381  C4  PSO X  13      33.210  69.380  58.350  0.00  0.00            
ATOM   2382  C5  PSO X  13      53.980  63.500  52.230  0.00  0.00            
ATOM   2383  C6  PSO X  13      44.880  65.220  56.730  0.00  0.00            
ATOM   2384  C7  PSO X  13      53.180  62.790  53.320  0.00  0.00            
ATOM   2385  C8  PSO X  13      44.320  64.150  55.760  0.00  0.00            
ATOM   2386  C9  PSO X  13      51.650  62.870  53.110  0.00  0.00            
ATOM   2387  C10 PSO X  13      45.090  62.810  55.820  0.00  0.00            
ATOM   2388  C11 PSO X  13      50.980  62.250  54.330  0.00  0.00            
ATOM   2389  C12 PSO X  13      46.590  62.930  55.440  0.00  0.00            
ATOM   2390  C13 PSO X  13      49.440  62.230  54.300  0.00  0.00            
ATOM   2391  C14 PSO X  13      47.340  61.610  55.680  0.00  0.00            
ATOM   2392  C15 PSO X  13      48.880  61.790  55.660  0.00  0.00            
ATOM   2393  C16 PSO X  13      34.650  53.980  54.880  0.00  0.00            
ATOM   2394  C17 PSO X  13      31.010  75.200  63.380  0.00  0.00            
ATOM   2395  C18 PSO X  13      39.740  75.190  49.980  0.00  0.00            
ATOM   2396  C19 PSO X  13      44.240  68.850  57.360  0.00  0.00            
ATOM   2397  C20 PSO X  13      32.450  64.810  58.890  0.00  0.00            
ATOM   2398  C21 PSO X  13      35.730  69.710  59.870  0.00  0.00            
ATOM   2399  C22 PSO X  13      34.350  55.270  55.700  0.00  0.00            
ATOM   2400  C23 PSO X  13      32.280  76.070  63.350  0.00  0.00            
ATOM   2401  C24 PSO X  13      39.570  76.240  51.120  0.00  0.00            
ATOM   2402  C25 PSO X  13      43.770  69.030  58.830  0.00  0.00            
ATOM   2403  C26 PSO X  13      33.050  63.650  58.070  0.00  0.00            
ATOM   2404  C27 PSO X  13      36.950  69.570  60.810  0.00  0.00            
ATOM   2405  C28 PSO X  13      32.000  55.110  56.430  0.00  0.00            
ATOM   2406  C29 PSO X  13      34.520  76.260  64.110  0.00  0.00            
ATOM   2407  C30 PSO X  13      38.410  76.530  53.240  0.00  0.00            
ATOM   2408  C31 PSO X  13      41.580  67.900  58.640  0.00  0.00            
ATOM   2409  C32 PSO X  13      32.520  61.430  57.260  0.00  0.00            
ATOM   2410  C33 PSO X  13      37.760  70.010  63.000  0.00  0.00            
ATOM   2411  C34 PSO X  13      31.160  55.110  57.730  0.00  0.00            
ATOM   2412  C35 PSO X  13      35.500  75.760  65.190  0.00  0.00            
ATOM   2413  C36 PSO X  13      37.370  75.780  54.100  0.00  0.00            
ATOM   2414  C37 PSO X  13      40.550  68.620  59.560  0.00  0.00            
ATOM   2415  C38 PSO X  13      32.840  60.430  58.390  0.00  0.00            
ATOM   2416  C39 PSO X  13      37.400  70.660  64.340  0.00  0.00            
ATOM   2417  C40 PSO X  13      31.900  57.310  58.510  0.00  0.00            
ATOM   2418  C41 PSO X  13      36.900  74.310  63.780  0.00  0.00            
ATOM   2419  C42 PSO X  13      35.230  74.650  53.890  0.00  0.00            
ATOM   2420  C43 PSO X  13      38.830  66.840  59.500  0.00  0.00            
ATOM   2421  C44 PSO X  13      32.150  58.330  57.380  0.00  0.00            
ATOM   2422  C45 PSO X  13      36.920  72.830  63.370  0.00  0.00            
ATOM   2423  C46 PSO X  13      37.390  66.600  59.040  0.00  0.00            
ATOM   2424  C47 PSO X  13      34.440  73.980  52.750  0.00  0.00            
ATOM   2425  C48 PSO X  13      36.290  65.110  57.470  0.00  0.00            
ATOM   2426  C49 PSO X  13      36.750  65.480  56.040  0.00  0.00            
ATOM   2427  C50 PSO X  13      32.550  72.580  52.280  0.00  0.00            
ATOM   2428  C51 PSO X  13      31.230  72.070  52.890  0.00  0.00            
ATOM   2429  C52 PSO X  13      37.020  67.520  54.730  0.00  0.00            
ATOM   2430  C53 PSO X  13      36.240  68.830  54.960  0.00  0.00            
ATOM   2431  C54 PSO X  13      30.380  70.540  54.550  0.00  0.00            
ATOM   2432  C55 PSO X  13      30.870  69.540  55.610  0.00  0.00            
ATOM   2433  C56 PSO X  13      34.250  69.700  55.990  0.00  0.00            
ATOM   2434  C57 PSO X  13      32.990  69.290  56.800  0.00  0.00            
ATOM   2435  O   PSO X  13      42.910  66.580  56.360  0.00  0.00            
ATOM   2436  O1  PSO X  13      31.960  69.250  59.040  0.00  0.00            
ATOM   2437  O2  PSO X  13      35.130  52.920  55.720  0.00  0.00            
ATOM   2438  O3  PSO X  13      31.200  73.980  62.670  0.00  0.00            
ATOM   2439  O4  PSO X  13      38.460  74.680  49.550  0.00  0.00            
ATOM   2440  O5  PSO X  13      44.820  67.540  57.170  0.00  0.00            
ATOM   2441  O6  PSO X  13      33.150  66.000  58.500  0.00  0.00            
ATOM   2442  O7  PSO X  13      34.870  68.570  60.030  0.00  0.00            
ATOM   2443  O8  PSO X  13      33.410  55.020  56.770  0.00  0.00            
ATOM   2444  O9  PSO X  13      33.390  75.370  63.950  0.00  0.00            
ATOM   2445  O10 PSO X  13      38.950  75.610  52.260  0.00  0.00            
ATOM   2446  O11 PSO X  13      42.900  67.950  59.240  0.00  0.00            
ATOM   2447  O12 PSO X  13      32.030  62.650  57.840  0.00  0.00            
ATOM   2448  O13 PSO X  13      36.630  70.070  62.110  0.00  0.00            
ATOM   2449  O14 PSO X  13      30.820  56.460  58.080  0.00  0.00            
ATOM   2450  O15 PSO X  13      36.000  74.430  64.910  0.00  0.00            
ATOM   2451  O16 PSO X  13      36.210  75.520  53.280  0.00  0.00            
ATOM   2452  O17 PSO X  13      39.190  68.220  59.240  0.00  0.00            
ATOM   2453  O18 PSO X  13      33.230  59.190  57.780  0.00  0.00            
ATOM   2454  O19 PSO X  13      37.700  72.080  64.330  0.00  0.00            
ATOM   2455  O20 PSO X  13      37.350  65.300  58.430  0.00  0.00            
ATOM   2456  O21 PSO X  13      33.350  73.230  53.300  0.00  0.00            
ATOM   2457  O22 PSO X  13      37.220  66.850  55.990  0.00  0.00            
ATOM   2458  O23 PSO X  13      31.510  70.970  53.770  0.00  0.00            
ATOM   2459  O24 PSO X  13      35.030  68.530  55.690  0.00  0.00            
ATOM   2460  O25 PSO X  13      31.920  70.170  56.400  0.00  0.00            
ATOM   2461  H   PSO X  13      31.000  67.670  60.040  0.00  0.00            
ATOM   2462  H1  PSO X  13      31.170  67.480  58.270  0.00  0.00            
ATOM   2463  H2  PSO X  13      33.200  66.900  60.410  0.00  0.00            
ATOM   2464  H3  PSO X  13      34.700  67.780  58.090  0.00  0.00            
ATOM   2465  H4  PSO X  13      33.660  70.340  58.570  0.00  0.00            
ATOM   2466  H5  PSO X  13      55.050  63.480  52.460  0.00  0.00            
ATOM   2467  H6  PSO X  13      53.820  63.000  51.270  0.00  0.00            
ATOM   2468  H7  PSO X  13      53.670  64.550  52.140  0.00  0.00            
ATOM   2469  H8  PSO X  13      44.990  64.820  57.740  0.00  0.00            
ATOM   2470  H9  PSO X  13      45.880  65.530  56.410  0.00  0.00            
ATOM   2471  H10 PSO X  13      53.450  63.220  54.290  0.00  0.00            
ATOM   2472  H11 PSO X  13      53.460  61.730  53.350  0.00  0.00            
ATOM   2473  H12 PSO X  13      44.320  64.540  54.730  0.00  0.00            
ATOM   2474  H13 PSO X  13      43.270  63.950  56.020  0.00  0.00            
ATOM   2475  H14 PSO X  13      51.370  62.330  52.190  0.00  0.00            
ATOM   2476  H15 PSO X  13      51.340  63.920  52.990  0.00  0.00            
ATOM   2477  H16 PSO X  13      45.010  62.400  56.840  0.00  0.00            
ATOM   2478  H17 PSO X  13      44.610  62.080  55.160  0.00  0.00            
ATOM   2479  H18 PSO X  13      51.340  61.230  54.460  0.00  0.00            
ATOM   2480  H19 PSO X  13      51.310  62.800  55.210  0.00  0.00            
ATOM   2481  H20 PSO X  13      47.070  63.720  56.040  0.00  0.00            
ATOM   2482  H21 PSO X  13      46.670  63.230  54.390  0.00  0.00            
ATOM   2483  H22 PSO X  13      49.060  63.230  54.030  0.00  0.00            
ATOM   2484  H23 PSO X  13      49.120  61.530  53.530  0.00  0.00            
ATOM   2485  H24 PSO X  13      47.070  61.230  56.670  0.00  0.00            
ATOM   2486  H25 PSO X  13      47.030  60.870  54.940  0.00  0.00            
ATOM   2487  H26 PSO X  13      49.150  62.520  56.430  0.00  0.00            
ATOM   2488  H27 PSO X  13      49.340  60.840  55.960  0.00  0.00            
ATOM   2489  H28 PSO X  13      33.750  53.660  54.360  0.00  0.00            
ATOM   2490  H29 PSO X  13      35.400  54.220  54.120  0.00  0.00            
ATOM   2491  H30 PSO X  13      30.730  74.990  64.420  0.00  0.00            
ATOM   2492  H31 PSO X  13      30.200  75.770  62.920  0.00  0.00            
ATOM   2493  H32 PSO X  13      40.260  75.670  49.140  0.00  0.00            
ATOM   2494  H33 PSO X  13      40.380  74.370  50.320  0.00  0.00            
ATOM   2495  H34 PSO X  13      43.420  69.010  56.650  0.00  0.00            
ATOM   2496  H35 PSO X  13      45.010  69.610  57.150  0.00  0.00            
ATOM   2497  H36 PSO X  13      31.380  64.910  58.690  0.00  0.00            
ATOM   2498  H37 PSO X  13      32.590  64.600  59.960  0.00  0.00            
ATOM   2499  H38 PSO X  13      35.200  70.640  60.110  0.00  0.00            
ATOM   2500  H39 PSO X  13      36.100  69.770  58.840  0.00  0.00            
ATOM   2501  H40 PSO X  13      35.290  55.640  56.120  0.00  0.00            
ATOM   2502  H41 PSO X  13      33.970  56.050  55.020  0.00  0.00            
ATOM   2503  H42 PSO X  13      32.520  76.360  62.320  0.00  0.00            
ATOM   2504  H43 PSO X  13      32.070  76.990  63.910  0.00  0.00            
ATOM   2505  H44 PSO X  13      40.560  76.650  51.390  0.00  0.00            
ATOM   2506  H45 PSO X  13      38.960  77.070  50.750  0.00  0.00            
ATOM   2507  H46 PSO X  13      44.650  69.040  59.480  0.00  0.00            
ATOM   2508  H47 PSO X  13      43.250  69.990  58.950  0.00  0.00            
ATOM   2509  H48 PSO X  13      33.410  64.030  57.100  0.00  0.00            
ATOM   2510  H49 PSO X  13      33.900  63.220  58.610  0.00  0.00            
ATOM   2511  H50 PSO X  13      37.240  68.520  60.880  0.00  0.00            
ATOM   2512  H51 PSO X  13      37.780  70.150  60.400  0.00  0.00            
ATOM   2513  H52 PSO X  13      31.720  54.250  55.820  0.00  0.00            
ATOM   2514  H53 PSO X  13      31.780  56.000  55.850  0.00  0.00            
ATOM   2515  H54 PSO X  13      34.160  77.230  64.450  0.00  0.00            
ATOM   2516  H55 PSO X  13      35.020  76.400  63.150  0.00  0.00            
ATOM   2517  H56 PSO X  13      37.910  77.380  52.750  0.00  0.00            
ATOM   2518  H57 PSO X  13      39.210  76.920  53.880  0.00  0.00            
ATOM   2519  H58 PSO X  13      41.310  66.850  58.510  0.00  0.00            
ATOM   2520  H59 PSO X  13      41.570  68.370  57.650  0.00  0.00            
ATOM   2521  H60 PSO X  13      33.420  61.610  56.650  0.00  0.00            
ATOM   2522  H61 PSO X  13      31.750  61.000  56.610  0.00  0.00            
ATOM   2523  H62 PSO X  13      38.630  70.520  62.560  0.00  0.00            
ATOM   2524  H63 PSO X  13      38.040  68.960  63.170  0.00  0.00            
ATOM   2525  H64 PSO X  13      30.230  54.550  57.550  0.00  0.00            
ATOM   2526  H65 PSO X  13      31.700  54.610  58.540  0.00  0.00            
ATOM   2527  H66 PSO X  13      36.330  76.470  65.280  0.00  0.00            
ATOM   2528  H67 PSO X  13      34.970  75.740  66.150  0.00  0.00            
ATOM   2529  H68 PSO X  13      37.810  74.850  54.460  0.00  0.00            
ATOM   2530  H69 PSO X  13      37.090  76.390  54.970  0.00  0.00            
ATOM   2531  H70 PSO X  13      40.760  68.450  60.610  0.00  0.00            
ATOM   2532  H71 PSO X  13      40.670  69.700  59.400  0.00  0.00            
ATOM   2533  H72 PSO X  13      33.670  60.810  58.990  0.00  0.00            
ATOM   2534  H73 PSO X  13      31.980  60.290  59.050  0.00  0.00            
ATOM   2535  H74 PSO X  13      36.340  70.480  64.580  0.00  0.00            
ATOM   2536  H75 PSO X  13      38.010  70.200  65.110  0.00  0.00            
ATOM   2537  H76 PSO X  13      32.810  56.740  58.720  0.00  0.00            
ATOM   2538  H77 PSO X  13      31.610  57.850  59.420  0.00  0.00            
ATOM   2539  H78 PSO X  13      37.900  74.660  64.040  0.00  0.00            
ATOM   2540  H79 PSO X  13      36.530  74.890  62.930  0.00  0.00            
ATOM   2541  H80 PSO X  13      34.550  75.220  54.540  0.00  0.00            
ATOM   2542  H81 PSO X  13      35.720  73.860  54.490  0.00  0.00            
ATOM   2543  H82 PSO X  13      38.880  66.610  60.570  0.00  0.00            
ATOM   2544  H83 PSO X  13      39.490  66.160  58.960  0.00  0.00            
ATOM   2545  H84 PSO X  13      32.440  57.820  56.460  0.00  0.00            
ATOM   2546  H85 PSO X  13      31.240  58.900  57.180  0.00  0.00            
ATOM   2547  H86 PSO X  13      35.890  72.460  63.340  0.00  0.00            
ATOM   2548  H87 PSO X  13      37.350  72.730  62.370  0.00  0.00            
ATOM   2549  H88 PSO X  13      36.700  66.630  59.890  0.00  0.00            
ATOM   2550  H89 PSO X  13      37.100  67.380  58.330  0.00  0.00            
ATOM   2551  H90 PSO X  13      34.060  74.760  52.070  0.00  0.00            
ATOM   2552  H91 PSO X  13      35.110  73.320  52.180  0.00  0.00            
ATOM   2553  H92 PSO X  13      35.420  65.710  57.750  0.00  0.00            
ATOM   2554  H93 PSO X  13      35.980  64.060  57.470  0.00  0.00            
ATOM   2555  H94 PSO X  13      37.550  64.800  55.720  0.00  0.00            
ATOM   2556  H95 PSO X  13      35.890  65.340  55.380  0.00  0.00            
ATOM   2557  H96 PSO X  13      33.110  71.740  51.840  0.00  0.00            
ATOM   2558  H97 PSO X  13      32.310  73.290  51.480  0.00  0.00            
ATOM   2559  H98 PSO X  13      30.750  72.900  53.440  0.00  0.00            
ATOM   2560  H99 PSO X  13      30.550  71.750  52.090  0.00  0.00            
ATOM   2561 H100 PSO X  13      36.450  66.900  54.030  0.00  0.00            
ATOM   2562 H101 PSO X  13      37.990  67.750  54.260  0.00  0.00            
ATOM   2563 H102 PSO X  13      36.870  69.530  55.520  0.00  0.00            
ATOM   2564 H103 PSO X  13      35.990  69.270  53.990  0.00  0.00            
ATOM   2565 H104 PSO X  13      29.620  70.070  53.920  0.00  0.00            
ATOM   2566 H105 PSO X  13      29.920  71.410  55.060  0.00  0.00            
ATOM   2567 H106 PSO X  13      30.040  69.230  56.260  0.00  0.00            
ATOM   2568 H107 PSO X  13      31.240  68.650  55.090  0.00  0.00            
ATOM   2569 H108 PSO X  13      34.850  70.430  56.570  0.00  0.00            
ATOM   2570 H109 PSO X  13      33.940  70.190  55.060  0.00  0.00            
ATOM   2571 H110 PSO X  13      32.740  68.250  56.560  0.00  0.00            
ATOM   2572 H111 PSO X  13      36.010  53.190  56.090  0.00  0.00            
ATOM   2573 H112 PSO X  13      31.900  74.140  61.990  0.00  0.00            
ATOM   2574 H113 PSO X  13      37.810  75.400  49.750  0.00  0.00            
ATOM   2575  C   PSO X  14      79.390  55.680  56.220  0.00  0.00            
ATOM   2576  C1  PSO X  14      89.320  63.550  57.680  0.00  0.00            
ATOM   2577  C2  PSO X  14      87.970  62.930  58.110  0.00  0.00            
ATOM   2578  C3  PSO X  14      87.980  61.480  57.580  0.00  0.00            
ATOM   2579  C4  PSO X  14      89.340  61.340  56.850  0.00  0.00            
ATOM   2580  C5  PSO X  14      69.950  51.930  51.630  0.00  0.00            
ATOM   2581  C6  PSO X  14      77.940  56.120  56.270  0.00  0.00            
ATOM   2582  C7  PSO X  14      70.180  52.590  53.000  0.00  0.00            
ATOM   2583  C8  PSO X  14      77.620  57.420  55.500  0.00  0.00            
ATOM   2584  C9  PSO X  14      71.140  53.790  52.900  0.00  0.00            
ATOM   2585  C10 PSO X  14      76.170  57.900  55.740  0.00  0.00            
ATOM   2586  C11 PSO X  14      71.320  54.480  54.270  0.00  0.00            
ATOM   2587  C12 PSO X  14      75.100  56.860  55.340  0.00  0.00            
ATOM   2588  C13 PSO X  14      72.460  55.520  54.250  0.00  0.00            
ATOM   2589  C14 PSO X  14      73.670  57.320  55.660  0.00  0.00            
ATOM   2590  C15 PSO X  14      72.670  56.130  55.650  0.00  0.00            
ATOM   2591  C16 PSO X  14      78.610  73.970  53.030  0.00  0.00            
ATOM   2592  C17 PSO X  14      95.120  58.880  61.490  0.00  0.00            
ATOM   2593  C18 PSO X  14      87.500  51.750  49.400  0.00  0.00            
ATOM   2594  C19 PSO X  14      80.870  54.120  57.320  0.00  0.00            
ATOM   2595  C20 PSO X  14      86.690  65.000  57.760  0.00  0.00            
ATOM   2596  C21 PSO X  14      87.760  59.160  58.360  0.00  0.00            
ATOM   2597  C22 PSO X  14      79.120  72.630  53.640  0.00  0.00            
ATOM   2598  C23 PSO X  14      95.030  57.390  61.860  0.00  0.00            
ATOM   2599  C24 PSO X  14      88.700  51.370  50.300  0.00  0.00            
ATOM   2600  C25 PSO X  14      81.120  54.680  58.750  0.00  0.00            
ATOM   2601  C26 PSO X  14      85.660  65.530  56.740  0.00  0.00            
ATOM   2602  C27 PSO X  14      86.940  58.450  59.460  0.00  0.00            
ATOM   2603  C28 PSO X  14      80.300  73.690  55.540  0.00  0.00            
ATOM   2604  C29 PSO X  14      93.670  55.800  63.040  0.00  0.00            
ATOM   2605  C30 PSO X  14      90.150  52.290  51.970  0.00  0.00            
ATOM   2606  C31 PSO X  14      81.710  56.990  58.200  0.00  0.00            
ATOM   2607  C32 PSO X  14      83.900  67.130  56.520  0.00  0.00            
ATOM   2608  C33 PSO X  14      86.890  57.680  61.710  0.00  0.00            
ATOM   2609  C34 PSO X  14      80.750  73.270  56.960  0.00  0.00            
ATOM   2610  C35 PSO X  14      92.570  55.670  64.110  0.00  0.00            
ATOM   2611  C36 PSO X  14      90.490  53.620  52.660  0.00  0.00            
ATOM   2612  C37 PSO X  14      82.950  57.130  59.080  0.00  0.00            
ATOM   2613  C38 PSO X  14      83.700  68.620  56.860  0.00  0.00            
ATOM   2614  C39 PSO X  14      87.680  57.500  63.040  0.00  0.00            
ATOM   2615  C40 PSO X  14      82.140  71.250  57.160  0.00  0.00            
ATOM   2616  C41 PSO X  14      90.760  55.610  62.460  0.00  0.00            
ATOM   2617  C42 PSO X  14      91.370  55.810  52.210  0.00  0.00            
ATOM   2618  C43 PSO X  14      83.680  59.370  59.090  0.00  0.00            
ATOM   2619  C44 PSO X  14      82.690  70.610  55.870  0.00  0.00            
ATOM   2620  C45 PSO X  14      89.590  56.470  62.020  0.00  0.00            
ATOM   2621  C46 PSO X  14      84.400  60.430  58.260  0.00  0.00            
ATOM   2622  C47 PSO X  14      91.530  56.800  51.040  0.00  0.00            
ATOM   2623  C48 PSO X  14      84.140  61.970  56.470  0.00  0.00            
ATOM   2624  C49 PSO X  14      84.450  61.530  55.020  0.00  0.00            
ATOM   2625  C50 PSO X  14      92.090  59.150  50.700  0.00  0.00            
ATOM   2626  C51 PSO X  14      92.550  60.370  51.540  0.00  0.00            
ATOM   2627  C52 PSO X  14      85.020  59.600  53.650  0.00  0.00            
ATOM   2628  C53 PSO X  14      86.530  59.260  53.760  0.00  0.00            
ATOM   2629  C54 PSO X  14      91.790  62.250  52.810  0.00  0.00            
ATOM   2630  C55 PSO X  14      90.610  62.660  53.720  0.00  0.00            
ATOM   2631  C56 PSO X  14      88.600  60.170  54.660  0.00  0.00            
ATOM   2632  C57 PSO X  14      89.180  61.460  55.300  0.00  0.00            
ATOM   2633  O   PSO X  14      80.280  56.250  55.610  0.00  0.00            
ATOM   2634  O1  PSO X  14      90.160  62.440  57.350  0.00  0.00            
ATOM   2635  O2  PSO X  14      77.290  74.310  53.490  0.00  0.00            
ATOM   2636  O3  PSO X  14      93.900  59.340  60.900  0.00  0.00            
ATOM   2637  O4  PSO X  14      87.860  52.690  48.400  0.00  0.00            
ATOM   2638  O5  PSO X  14      79.540  54.510  56.910  0.00  0.00            
ATOM   2639  O6  PSO X  14      86.890  63.610  57.440  0.00  0.00            
ATOM   2640  O7  PSO X  14      87.870  60.570  58.700  0.00  0.00            
ATOM   2641  O8  PSO X  14      79.360  72.710  55.060  0.00  0.00            
ATOM   2642  O9  PSO X  14      93.980  57.190  62.830  0.00  0.00            
ATOM   2643  O10 PSO X  14      89.040  52.520  51.090  0.00  0.00            
ATOM   2644  O11 PSO X  14      80.780  56.090  58.830  0.00  0.00            
ATOM   2645  O12 PSO X  14      84.950  66.610  57.360  0.00  0.00            
ATOM   2646  O13 PSO X  14      87.740  58.160  60.630  0.00  0.00            
ATOM   2647  O14 PSO X  14      82.070  72.680  56.960  0.00  0.00            
ATOM   2648  O15 PSO X  14      91.340  56.230  63.630  0.00  0.00            
ATOM   2649  O16 PSO X  14      91.010  54.530  51.680  0.00  0.00            
ATOM   2650  O17 PSO X  14      83.800  58.100  58.450  0.00  0.00            
ATOM   2651  O18 PSO X  14      82.710  69.160  55.970  0.00  0.00            
ATOM   2652  O19 PSO X  14      88.530  56.340  62.990  0.00  0.00            
ATOM   2653  O20 PSO X  14      83.530  60.920  57.230  0.00  0.00            
ATOM   2654  O21 PSO X  14      91.760  58.100  51.610  0.00  0.00            
ATOM   2655  O22 PSO X  14      84.550  60.080  54.920  0.00  0.00            
ATOM   2656  O23 PSO X  14      91.400  61.100  52.020  0.00  0.00            
ATOM   2657  O24 PSO X  14      87.230  60.400  54.300  0.00  0.00            
ATOM   2658  O25 PSO X  14      90.490  61.670  54.750  0.00  0.00            
ATOM   2659  H   PSO X  14      89.760  64.150  58.490  0.00  0.00            
ATOM   2660  H1  PSO X  14      89.180  64.180  56.790  0.00  0.00            
ATOM   2661  H2  PSO X  14      87.840  62.950  59.200  0.00  0.00            
ATOM   2662  H3  PSO X  14      87.150  61.330  56.880  0.00  0.00            
ATOM   2663  H4  PSO X  14      89.820  60.380  57.080  0.00  0.00            
ATOM   2664  H5  PSO X  14      69.250  51.090  51.720  0.00  0.00            
ATOM   2665  H6  PSO X  14      69.530  52.660  50.920  0.00  0.00            
ATOM   2666  H7  PSO X  14      70.890  51.550  51.220  0.00  0.00            
ATOM   2667  H8  PSO X  14      77.670  56.220  57.330  0.00  0.00            
ATOM   2668  H9  PSO X  14      77.360  55.280  55.870  0.00  0.00            
ATOM   2669  H10 PSO X  14      70.590  51.860  53.700  0.00  0.00            
ATOM   2670  H11 PSO X  14      69.210  52.910  53.410  0.00  0.00            
ATOM   2671  H12 PSO X  14      77.790  57.270  54.430  0.00  0.00            
ATOM   2672  H13 PSO X  14      78.310  58.220  55.810  0.00  0.00            
ATOM   2673  H14 PSO X  14      70.750  54.520  52.170  0.00  0.00            
ATOM   2674  H15 PSO X  14      72.110  53.450  52.520  0.00  0.00            
ATOM   2675  H16 PSO X  14      76.050  58.150  56.800  0.00  0.00            
ATOM   2676  H17 PSO X  14      75.980  58.820  55.180  0.00  0.00            
ATOM   2677  H18 PSO X  14      70.390  54.960  54.570  0.00  0.00            
ATOM   2678  H19 PSO X  14      71.550  53.720  55.030  0.00  0.00            
ATOM   2679  H20 PSO X  14      75.280  55.910  55.850  0.00  0.00            
ATOM   2680  H21 PSO X  14      75.190  56.670  54.260  0.00  0.00            
ATOM   2681  H22 PSO X  14      73.380  55.020  53.930  0.00  0.00            
ATOM   2682  H23 PSO X  14      72.230  56.300  53.520  0.00  0.00            
ATOM   2683  H24 PSO X  14      73.640  57.780  56.660  0.00  0.00            
ATOM   2684  H25 PSO X  14      73.350  58.090  54.950  0.00  0.00            
ATOM   2685  H26 PSO X  14      73.030  55.350  56.340  0.00  0.00            
ATOM   2686  H27 PSO X  14      71.710  56.460  56.060  0.00  0.00            
ATOM   2687  H28 PSO X  14      79.320  74.770  53.260  0.00  0.00            
ATOM   2688  H29 PSO X  14      78.600  73.860  51.940  0.00  0.00            
ATOM   2689  H30 PSO X  14      95.350  59.470  62.390  0.00  0.00            
ATOM   2690  H31 PSO X  14      95.940  59.020  60.780  0.00  0.00            
ATOM   2691  H32 PSO X  14      87.100  50.840  48.930  0.00  0.00            
ATOM   2692  H33 PSO X  14      86.710  52.170  50.040  0.00  0.00            
ATOM   2693  H34 PSO X  14      81.640  54.470  56.620  0.00  0.00            
ATOM   2694  H35 PSO X  14      80.930  53.020  57.350  0.00  0.00            
ATOM   2695  H36 PSO X  14      87.610  65.580  57.660  0.00  0.00            
ATOM   2696  H37 PSO X  14      86.310  65.100  58.780  0.00  0.00            
ATOM   2697  H38 PSO X  14      88.740  58.690  58.240  0.00  0.00            
ATOM   2698  H39 PSO X  14      87.220  59.050  57.410  0.00  0.00            
ATOM   2699  H40 PSO X  14      78.380  71.850  53.450  0.00  0.00            
ATOM   2700  H41 PSO X  14      80.040  72.330  53.130  0.00  0.00            
ATOM   2701  H42 PSO X  14      94.830  56.810  60.950  0.00  0.00            
ATOM   2702  H43 PSO X  14      95.990  57.060  62.280  0.00  0.00            
ATOM   2703  H44 PSO X  14      88.430  50.540  50.960  0.00  0.00            
ATOM   2704  H45 PSO X  14      89.540  51.060  49.680  0.00  0.00            
ATOM   2705  H46 PSO X  14      80.470  54.140  59.440  0.00  0.00            
ATOM   2706  H47 PSO X  14      82.160  54.500  59.040  0.00  0.00            
ATOM   2707  H48 PSO X  14      86.170  65.870  55.830  0.00  0.00            
ATOM   2708  H49 PSO X  14      84.960  64.730  56.470  0.00  0.00            
ATOM   2709  H50 PSO X  14      86.130  59.120  59.750  0.00  0.00            
ATOM   2710  H51 PSO X  14      86.510  57.530  59.060  0.00  0.00            
ATOM   2711  H52 PSO X  14      79.810  74.670  55.590  0.00  0.00            
ATOM   2712  H53 PSO X  14      81.160  73.780  54.870  0.00  0.00            
ATOM   2713  H54 PSO X  14      94.550  55.250  63.380  0.00  0.00            
ATOM   2714  H55 PSO X  14      93.360  55.330  62.100  0.00  0.00            
ATOM   2715  H56 PSO X  14      91.030  51.940  51.410  0.00  0.00            
ATOM   2716  H57 PSO X  14      89.890  51.540  52.730  0.00  0.00            
ATOM   2717  H58 PSO X  14      81.230  57.970  58.070  0.00  0.00            
ATOM   2718  H59 PSO X  14      82.020  56.630  57.220  0.00  0.00            
ATOM   2719  H60 PSO X  14      82.960  66.580  56.690  0.00  0.00            
ATOM   2720  H61 PSO X  14      84.160  67.050  55.460  0.00  0.00            
ATOM   2721  H62 PSO X  14      86.430  56.720  61.430  0.00  0.00            
ATOM   2722  H63 PSO X  14      86.100  58.410  61.900  0.00  0.00            
ATOM   2723  H64 PSO X  14      80.750  74.160  57.610  0.00  0.00            
ATOM   2724  H65 PSO X  14      80.010  72.560  57.360  0.00  0.00            
ATOM   2725  H66 PSO X  14      92.420  54.610  64.360  0.00  0.00            
ATOM   2726  H67 PSO X  14      92.900  56.200  65.010  0.00  0.00            
ATOM   2727  H68 PSO X  14      89.570  54.040  53.110  0.00  0.00            
ATOM   2728  H69 PSO X  14      91.220  53.460  53.460  0.00  0.00            
ATOM   2729  H70 PSO X  14      82.650  57.440  60.090  0.00  0.00            
ATOM   2730  H71 PSO X  14      83.470  56.180  59.160  0.00  0.00            
ATOM   2731  H72 PSO X  14      83.380  68.720  57.910  0.00  0.00            
ATOM   2732  H73 PSO X  14      84.660  69.140  56.740  0.00  0.00            
ATOM   2733  H74 PSO X  14      88.280  58.400  63.240  0.00  0.00            
ATOM   2734  H75 PSO X  14      86.970  57.390  63.860  0.00  0.00            
ATOM   2735  H76 PSO X  14      81.150  70.820  57.390  0.00  0.00            
ATOM   2736  H77 PSO X  14      82.810  71.020  58.000  0.00  0.00            
ATOM   2737  H78 PSO X  14      90.420  54.600  62.690  0.00  0.00            
ATOM   2738  H79 PSO X  14      91.470  55.580  61.630  0.00  0.00            
ATOM   2739  H80 PSO X  14      92.310  55.740  52.770  0.00  0.00            
ATOM   2740  H81 PSO X  14      90.580  56.180  52.870  0.00  0.00            
ATOM   2741  H82 PSO X  14      84.130  59.320  60.090  0.00  0.00            
ATOM   2742  H83 PSO X  14      82.630  59.630  59.210  0.00  0.00            
ATOM   2743  H84 PSO X  14      82.030  70.910  55.040  0.00  0.00            
ATOM   2744  H85 PSO X  14      83.690  70.990  55.650  0.00  0.00            
ATOM   2745  H86 PSO X  14      89.930  57.510  61.940  0.00  0.00            
ATOM   2746  H87 PSO X  14      89.240  56.130  61.030  0.00  0.00            
ATOM   2747  H88 PSO X  14      84.700  61.260  58.930  0.00  0.00            
ATOM   2748  H89 PSO X  14      85.300  60.010  57.810  0.00  0.00            
ATOM   2749  H90 PSO X  14      92.380  56.500  50.410  0.00  0.00            
ATOM   2750  H91 PSO X  14      90.620  56.810  50.430  0.00  0.00            
ATOM   2751  H92 PSO X  14      85.070  62.280  56.940  0.00  0.00            
ATOM   2752  H93 PSO X  14      83.480  62.850  56.460  0.00  0.00            
ATOM   2753  H94 PSO X  14      83.670  61.900  54.350  0.00  0.00            
ATOM   2754  H95 PSO X  14      85.390  62.000  54.710  0.00  0.00            
ATOM   2755  H96 PSO X  14      91.220  59.410  50.080  0.00  0.00            
ATOM   2756  H97 PSO X  14      92.910  58.830  50.040  0.00  0.00            
ATOM   2757  H98 PSO X  14      93.160  60.010  52.380  0.00  0.00            
ATOM   2758  H99 PSO X  14      93.180  61.020  50.930  0.00  0.00            
ATOM   2759 H100 PSO X  14      84.860  60.340  52.860  0.00  0.00            
ATOM   2760 H101 PSO X  14      84.470  58.700  53.360  0.00  0.00            
ATOM   2761 H102 PSO X  14      86.650  58.390  54.430  0.00  0.00            
ATOM   2762 H103 PSO X  14      86.930  58.990  52.780  0.00  0.00            
ATOM   2763 H104 PSO X  14      92.080  63.080  52.160  0.00  0.00            
ATOM   2764 H105 PSO X  14      92.640  62.010  53.460  0.00  0.00            
ATOM   2765 H106 PSO X  14      90.810  63.640  54.170  0.00  0.00            
ATOM   2766 H107 PSO X  14      89.700  62.730  53.120  0.00  0.00            
ATOM   2767 H108 PSO X  14      88.670  59.340  55.370  0.00  0.00            
ATOM   2768 H109 PSO X  14      89.190  59.900  53.770  0.00  0.00            
ATOM   2769 H110 PSO X  14      88.530  62.320  55.070  0.00  0.00            
ATOM   2770 H111 PSO X  14      77.420  74.640  54.410  0.00  0.00            
ATOM   2771 H112 PSO X  14      93.630  58.660  60.220  0.00  0.00            
ATOM   2772 H113 PSO X  14      88.460  53.350  48.820  0.00  0.00            
ATOM   2773  C   PSO X  15      45.720  41.670  54.530  0.00  0.00            
ATOM   2774  C1  PSO X  15      43.550  29.430  55.140  0.00  0.00            
ATOM   2775  C2  PSO X  15      44.190  30.810  55.460  0.00  0.00            
ATOM   2776  C3  PSO X  15      43.210  31.860  54.960  0.00  0.00            
ATOM   2777  C4  PSO X  15      42.020  31.070  54.350  0.00  0.00            
ATOM   2778  C5  PSO X  15      49.490  51.220  50.660  0.00  0.00            
ATOM   2779  C6  PSO X  15      47.060  42.370  54.680  0.00  0.00            
ATOM   2780  C7  PSO X  15      50.120  50.400  51.790  0.00  0.00            
ATOM   2781  C8  PSO X  15      48.210  41.730  53.880  0.00  0.00            
ATOM   2782  C9  PSO X  15      49.830  48.890  51.730  0.00  0.00            
ATOM   2783  C10 PSO X  15      49.590  42.360  54.190  0.00  0.00            
ATOM   2784  C11 PSO X  15      50.620  48.190  52.850  0.00  0.00            
ATOM   2785  C12 PSO X  15      49.600  43.890  53.950  0.00  0.00            
ATOM   2786  C13 PSO X  15      50.500  46.650  52.830  0.00  0.00            
ATOM   2787  C14 PSO X  15      50.980  44.520  54.220  0.00  0.00            
ATOM   2788  C15 PSO X  15      50.920  46.070  54.190  0.00  0.00            
ATOM   2789  C16 PSO X  15      57.990  27.790  50.940  0.00  0.00            
ATOM   2790  C17 PSO X  15      34.910  28.620  58.800  0.00  0.00            
ATOM   2791  C18 PSO X  15      37.470  38.430  47.220  0.00  0.00            
ATOM   2792  C19 PSO X  15      43.370  42.020  55.090  0.00  0.00            
ATOM   2793  C20 PSO X  15      46.500  30.190  55.290  0.00  0.00            
ATOM   2794  C21 PSO X  15      42.050  33.860  55.680  0.00  0.00            
ATOM   2795  C22 PSO X  15      56.520  28.000  51.370  0.00  0.00            
ATOM   2796  C23 PSO X  15      34.100  29.890  59.100  0.00  0.00            
ATOM   2797  C24 PSO X  15      36.530  38.190  48.410  0.00  0.00            
ATOM   2798  C25 PSO X  15      43.010  41.510  56.510  0.00  0.00            
ATOM   2799  C26 PSO X  15      47.760  30.410  54.440  0.00  0.00            
ATOM   2800  C27 PSO X  15      41.660  34.710  56.910  0.00  0.00            
ATOM   2801  C28 PSO X  15      56.160  26.800  53.500  0.00  0.00            
ATOM   2802  C29 PSO X  15      34.250  31.830  60.530  0.00  0.00            
ATOM   2803  C30 PSO X  15      35.670  36.430  49.780  0.00  0.00            
ATOM   2804  C31 PSO X  15      44.470  39.560  56.500  0.00  0.00            
ATOM   2805  C32 PSO X  15      50.140  30.050  54.730  0.00  0.00            
ATOM   2806  C33 PSO X  15      40.950  34.540  59.200  0.00  0.00            
ATOM   2807  C34 PSO X  15      55.710  27.120  54.940  0.00  0.00            
ATOM   2808  C35 PSO X  15      35.080  32.400  61.700  0.00  0.00            
ATOM   2809  C36 PSO X  15      36.220  35.260  50.610  0.00  0.00            
ATOM   2810  C37 PSO X  15      44.030  38.440  57.460  0.00  0.00            
ATOM   2811  C38 PSO X  15      51.050  29.730  55.940  0.00  0.00            
ATOM   2812  C39 PSO X  15      40.400  33.550  60.270  0.00  0.00            
ATOM   2813  C40 PSO X  15      53.550  27.850  55.800  0.00  0.00            
ATOM   2814  C41 PSO X  15      36.690  33.740  60.390  0.00  0.00            
ATOM   2815  C42 PSO X  15      37.490  33.280  50.040  0.00  0.00            
ATOM   2816  C43 PSO X  15      45.460  36.990  56.030  0.00  0.00            
ATOM   2817  C44 PSO X  15      53.090  28.970  54.840  0.00  0.00            
ATOM   2818  C45 PSO X  15      38.080  33.550  59.760  0.00  0.00            
ATOM   2819  C46 PSO X  15      45.830  35.510  55.890  0.00  0.00            
ATOM   2820  C47 PSO X  15      37.800  32.470  48.790  0.00  0.00            
ATOM   2821  C48 PSO X  15      46.750  34.140  54.150  0.00  0.00            
ATOM   2822  C49 PSO X  15      46.180  34.390  52.740  0.00  0.00            
ATOM   2823  C50 PSO X  15      39.080  30.540  48.110  0.00  0.00            
ATOM   2824  C51 PSO X  15      39.480  29.200  48.750  0.00  0.00            
ATOM   2825  C52 PSO X  15      44.270  35.210  51.550  0.00  0.00            
ATOM   2826  C53 PSO X  15      42.870  34.580  51.670  0.00  0.00            
ATOM   2827  C54 PSO X  15      40.740  28.400  50.660  0.00  0.00            
ATOM   2828  C55 PSO X  15      41.600  28.980  51.790  0.00  0.00            
ATOM   2829  C56 PSO X  15      41.750  32.540  52.230  0.00  0.00            
ATOM   2830  C57 PSO X  15      42.030  31.130  52.790  0.00  0.00            
ATOM   2831  O   PSO X  15      45.500  40.770  53.720  0.00  0.00            
ATOM   2832  O1  PSO X  15      42.180  29.700  54.800  0.00  0.00            
ATOM   2833  O2  PSO X  15      58.910  27.560  52.010  0.00  0.00            
ATOM   2834  O3  PSO X  15      36.290  28.930  58.520  0.00  0.00            
ATOM   2835  O4  PSO X  15      37.050  37.690  46.060  0.00  0.00            
ATOM   2836  O5  PSO X  15      44.750  42.450  55.060  0.00  0.00            
ATOM   2837  O6  PSO X  15      45.420  30.960  54.730  0.00  0.00            
ATOM   2838  O7  PSO X  15      42.770  32.670  56.070  0.00  0.00            
ATOM   2839  O8  PSO X  15      56.320  28.050  52.810  0.00  0.00            
ATOM   2840  O9  PSO X  15      34.500  30.410  60.390  0.00  0.00            
ATOM   2841  O10 PSO X  15      36.700  36.850  48.880  0.00  0.00            
ATOM   2842  O11 PSO X  15      44.140  40.830  57.110  0.00  0.00            
ATOM   2843  O12 PSO X  15      48.810  29.700  55.120  0.00  0.00            
ATOM   2844  O13 PSO X  15      40.950  33.920  57.900  0.00  0.00            
ATOM   2845  O14 PSO X  15      54.300  26.890  55.040  0.00  0.00            
ATOM   2846  O15 PSO X  15      36.440  32.630  61.280  0.00  0.00            
ATOM   2847  O16 PSO X  15      36.380  34.130  49.740  0.00  0.00            
ATOM   2848  O17 PSO X  15      44.350  37.110  56.950  0.00  0.00            
ATOM   2849  O18 PSO X  15      52.410  30.000  55.570  0.00  0.00            
ATOM   2850  O19 PSO X  15      39.080  33.970  60.700  0.00  0.00            
ATOM   2851  O20 PSO X  15      46.810  35.390  54.850  0.00  0.00            
ATOM   2852  O21 PSO X  15      38.760  31.470  49.160  0.00  0.00            
ATOM   2853  O22 PSO X  15      44.910  35.050  52.830  0.00  0.00            
ATOM   2854  O23 PSO X  15      40.600  29.410  49.640  0.00  0.00            
ATOM   2855  O24 PSO X  15      43.010  33.170  51.920  0.00  0.00            
ATOM   2856  O25 PSO X  15      41.050  30.230  52.240  0.00  0.00            
ATOM   2857  H   PSO X  15      43.610  28.760  56.010  0.00  0.00            
ATOM   2858  H1  PSO X  15      44.070  28.960  54.290  0.00  0.00            
ATOM   2859  H2  PSO X  15      44.330  30.910  56.550  0.00  0.00            
ATOM   2860  H3  PSO X  15      43.700  32.500  54.210  0.00  0.00            
ATOM   2861  H4  PSO X  15      41.070  31.460  54.700  0.00  0.00            
ATOM   2862  H5  PSO X  15      49.630  52.290  50.850  0.00  0.00            
ATOM   2863  H6  PSO X  15      49.980  50.980  49.710  0.00  0.00            
ATOM   2864  H7  PSO X  15      48.410  51.030  50.580  0.00  0.00            
ATOM   2865  H8  PSO X  15      47.300  42.390  55.750  0.00  0.00            
ATOM   2866  H9  PSO X  15      46.900  43.410  54.370  0.00  0.00            
ATOM   2867  H10 PSO X  15      49.780  50.790  52.750  0.00  0.00            
ATOM   2868  H11 PSO X  15      51.200  50.530  51.730  0.00  0.00            
ATOM   2869  H12 PSO X  15      48.000  41.790  52.800  0.00  0.00            
ATOM   2870  H13 PSO X  15      48.260  40.660  54.130  0.00  0.00            
ATOM   2871  H14 PSO X  15      50.100  48.480  50.750  0.00  0.00            
ATOM   2872  H15 PSO X  15      48.750  48.720  51.870  0.00  0.00            
ATOM   2873  H16 PSO X  15      49.860  42.160  55.230  0.00  0.00            
ATOM   2874  H17 PSO X  15      50.350  41.890  53.560  0.00  0.00            
ATOM   2875  H18 PSO X  15      51.690  48.450  52.780  0.00  0.00            
ATOM   2876  H19 PSO X  15      50.270  48.570  53.820  0.00  0.00            
ATOM   2877  H20 PSO X  15      48.870  44.370  54.620  0.00  0.00            
ATOM   2878  H21 PSO X  15      49.270  44.100  52.920  0.00  0.00            
ATOM   2879  H22 PSO X  15      49.460  46.380  52.610  0.00  0.00            
ATOM   2880  H23 PSO X  15      51.110  46.230  52.030  0.00  0.00            
ATOM   2881  H24 PSO X  15      51.320  44.210  55.210  0.00  0.00            
ATOM   2882  H25 PSO X  15      51.720  44.160  53.500  0.00  0.00            
ATOM   2883  H26 PSO X  15      50.220  46.410  54.970  0.00  0.00            
ATOM   2884  H27 PSO X  15      51.890  46.480  54.460  0.00  0.00            
ATOM   2885  H28 PSO X  15      58.000  26.920  50.270  0.00  0.00            
ATOM   2886  H29 PSO X  15      58.310  28.650  50.340  0.00  0.00            
ATOM   2887  H30 PSO X  15      34.840  27.940  59.660  0.00  0.00            
ATOM   2888  H31 PSO X  15      34.460  28.100  57.940  0.00  0.00            
ATOM   2889  H32 PSO X  15      37.450  39.500  47.030  0.00  0.00            
ATOM   2890  H33 PSO X  15      38.500  38.160  47.500  0.00  0.00            
ATOM   2891  H34 PSO X  15      43.190  41.220  54.360  0.00  0.00            
ATOM   2892  H35 PSO X  15      42.710  42.860  54.840  0.00  0.00            
ATOM   2893  H36 PSO X  15      46.260  29.120  55.290  0.00  0.00            
ATOM   2894  H37 PSO X  15      46.710  30.510  56.320  0.00  0.00            
ATOM   2895  H38 PSO X  15      41.140  33.570  55.160  0.00  0.00            
ATOM   2896  H39 PSO X  15      42.660  34.470  55.000  0.00  0.00            
ATOM   2897  H40 PSO X  15      56.190  28.940  50.940  0.00  0.00            
ATOM   2898  H41 PSO X  15      55.910  27.200  50.930  0.00  0.00            
ATOM   2899  H42 PSO X  15      34.310  30.620  58.310  0.00  0.00            
ATOM   2900  H43 PSO X  15      33.030  29.670  59.100  0.00  0.00            
ATOM   2901  H44 PSO X  15      36.780  38.890  49.210  0.00  0.00            
ATOM   2902  H45 PSO X  15      35.500  38.360  48.090  0.00  0.00            
ATOM   2903  H46 PSO X  15      42.740  42.370  57.130  0.00  0.00            
ATOM   2904  H47 PSO X  15      42.140  40.850  56.470  0.00  0.00            
ATOM   2905  H48 PSO X  15      47.620  30.030  53.430  0.00  0.00            
ATOM   2906  H49 PSO X  15      47.990  31.480  54.400  0.00  0.00            
ATOM   2907  H50 PSO X  15      42.580  35.130  57.330  0.00  0.00            
ATOM   2908  H51 PSO X  15      41.040  35.550  56.580  0.00  0.00            
ATOM   2909  H52 PSO X  15      57.110  26.260  53.520  0.00  0.00            
ATOM   2910  H53 PSO X  15      55.400  26.180  53.010  0.00  0.00            
ATOM   2911  H54 PSO X  15      33.190  32.000  60.730  0.00  0.00            
ATOM   2912  H55 PSO X  15      34.490  32.360  59.600  0.00  0.00            
ATOM   2913  H56 PSO X  15      34.780  36.110  49.230  0.00  0.00            
ATOM   2914  H57 PSO X  15      35.400  37.250  50.460  0.00  0.00            
ATOM   2915  H58 PSO X  15      45.560  39.520  56.360  0.00  0.00            
ATOM   2916  H59 PSO X  15      43.990  39.430  55.530  0.00  0.00            
ATOM   2917  H60 PSO X  15      50.220  31.120  54.500  0.00  0.00            
ATOM   2918  H61 PSO X  15      50.440  29.460  53.860  0.00  0.00            
ATOM   2919  H62 PSO X  15      40.360  35.460  59.200  0.00  0.00            
ATOM   2920  H63 PSO X  15      41.980  34.780  59.470  0.00  0.00            
ATOM   2921  H64 PSO X  15      56.250  26.470  55.650  0.00  0.00            
ATOM   2922  H65 PSO X  15      55.960  28.170  55.180  0.00  0.00            
ATOM   2923  H66 PSO X  15      34.630  33.330  62.050  0.00  0.00            
ATOM   2924  H67 PSO X  15      35.070  31.680  62.530  0.00  0.00            
ATOM   2925  H68 PSO X  15      37.180  35.570  51.040  0.00  0.00            
ATOM   2926  H69 PSO X  15      35.530  35.030  51.430  0.00  0.00            
ATOM   2927  H70 PSO X  15      44.510  38.610  58.420  0.00  0.00            
ATOM   2928  H71 PSO X  15      42.950  38.510  57.610  0.00  0.00            
ATOM   2929  H72 PSO X  15      50.750  30.390  56.770  0.00  0.00            
ATOM   2930  H73 PSO X  15      50.920  28.690  56.260  0.00  0.00            
ATOM   2931  H74 PSO X  15      40.390  32.520  59.880  0.00  0.00            
ATOM   2932  H75 PSO X  15      41.060  33.570  61.140  0.00  0.00            
ATOM   2933  H76 PSO X  15      54.160  28.270  56.620  0.00  0.00            
ATOM   2934  H77 PSO X  15      52.670  27.370  56.240  0.00  0.00            
ATOM   2935  H78 PSO X  15      36.630  34.700  60.910  0.00  0.00            
ATOM   2936  H79 PSO X  15      35.970  33.730  59.560  0.00  0.00            
ATOM   2937  H80 PSO X  15      37.240  32.600  50.860  0.00  0.00            
ATOM   2938  H81 PSO X  15      38.380  33.870  50.320  0.00  0.00            
ATOM   2939  H82 PSO X  15      46.340  37.520  56.400  0.00  0.00            
ATOM   2940  H83 PSO X  15      45.190  37.380  55.050  0.00  0.00            
ATOM   2941  H84 PSO X  15      53.970  29.400  54.340  0.00  0.00            
ATOM   2942  H85 PSO X  15      52.440  28.550  54.070  0.00  0.00            
ATOM   2943  H86 PSO X  15      38.210  32.490  59.520  0.00  0.00            
ATOM   2944  H87 PSO X  15      38.150  34.150  58.850  0.00  0.00            
ATOM   2945  H88 PSO X  15      46.250  35.150  56.840  0.00  0.00            
ATOM   2946  H89 PSO X  15      44.910  34.950  55.650  0.00  0.00            
ATOM   2947  H90 PSO X  15      36.880  32.000  48.420  0.00  0.00            
ATOM   2948  H91 PSO X  15      38.200  33.130  48.010  0.00  0.00            
ATOM   2949  H92 PSO X  15      46.130  33.410  54.680  0.00  0.00            
ATOM   2950  H93 PSO X  15      47.760  33.720  54.050  0.00  0.00            
ATOM   2951  H94 PSO X  15      46.890  35.000  52.160  0.00  0.00            
ATOM   2952  H95 PSO X  15      46.050  33.420  52.250  0.00  0.00            
ATOM   2953  H96 PSO X  15      39.900  30.920  47.490  0.00  0.00            
ATOM   2954  H97 PSO X  15      38.210  30.370  47.470  0.00  0.00            
ATOM   2955  H98 PSO X  15      38.620  28.800  49.290  0.00  0.00            
ATOM   2956  H99 PSO X  15      39.750  28.500  47.960  0.00  0.00            
ATOM   2957 H100 PSO X  15      44.810  34.700  50.750  0.00  0.00            
ATOM   2958 H101 PSO X  15      44.190  36.270  51.300  0.00  0.00            
ATOM   2959 H102 PSO X  15      42.370  35.060  52.510  0.00  0.00            
ATOM   2960 H103 PSO X  15      42.300  34.760  50.750  0.00  0.00            
ATOM   2961 H104 PSO X  15      41.200  27.500  50.240  0.00  0.00            
ATOM   2962 H105 PSO X  15      39.760  28.110  51.070  0.00  0.00            
ATOM   2963 H106 PSO X  15      41.660  28.270  52.630  0.00  0.00            
ATOM   2964 H107 PSO X  15      42.610  29.130  51.380  0.00  0.00            
ATOM   2965 H108 PSO X  15      41.190  33.120  52.970  0.00  0.00            
ATOM   2966 H109 PSO X  15      41.130  32.460  51.320  0.00  0.00            
ATOM   2967 H110 PSO X  15      43.030  30.830  52.460  0.00  0.00            
ATOM   2968 H111 PSO X  15      59.140  28.420  52.440  0.00  0.00            
ATOM   2969 H112 PSO X  15      36.430  28.720  57.560  0.00  0.00            
ATOM   2970 H113 PSO X  15      37.220  36.740  46.240  0.00  0.00            
ATOM   2971  C   PSO X  16      60.580  71.980  52.930  0.00  0.00            
ATOM   2972  C1  PSO X  16      53.080  82.710  53.130  0.00  0.00            
ATOM   2973  C2  PSO X  16      53.450  81.250  53.430  0.00  0.00            
ATOM   2974  C3  PSO X  16      54.910  81.070  52.980  0.00  0.00            
ATOM   2975  C4  PSO X  16      55.220  82.360  52.200  0.00  0.00            
ATOM   2976  C5  PSO X  16      63.880  62.890  50.470  0.00  0.00            
ATOM   2977  C6  PSO X  16      59.830  70.680  53.250  0.00  0.00            
ATOM   2978  C7  PSO X  16      62.480  62.870  51.080  0.00  0.00            
ATOM   2979  C8  PSO X  16      58.350  70.650  52.810  0.00  0.00            
ATOM   2980  C9  PSO X  16      61.570  64.090  50.800  0.00  0.00            
ATOM   2981  C10 PSO X  16      57.620  69.320  53.150  0.00  0.00            
ATOM   2982  C11 PSO X  16      60.450  64.180  51.870  0.00  0.00            
ATOM   2983  C12 PSO X  16      58.430  68.060  52.790  0.00  0.00            
ATOM   2984  C13 PSO X  16      59.540  65.410  51.740  0.00  0.00            
ATOM   2985  C14 PSO X  16      57.640  66.730  52.920  0.00  0.00            
ATOM   2986  C15 PSO X  16      58.580  65.500  52.960  0.00  0.00            
ATOM   2987  C16 PSO X  16      42.590  71.810  50.810  0.00  0.00            
ATOM   2988  C17 PSO X  16      58.660  88.400  55.860  0.00  0.00            
ATOM   2989  C18 PSO X  16      62.010  79.410  45.740  0.00  0.00            
ATOM   2990  C19 PSO X  16      62.330  73.410  53.830  0.00  0.00            
ATOM   2991  C20 PSO X  16      51.280  80.240  53.050  0.00  0.00            
ATOM   2992  C21 PSO X  16      57.140  80.640  53.840  0.00  0.00            
ATOM   2993  C22 PSO X  16      43.730  72.730  51.340  0.00  0.00            
ATOM   2994  C23 PSO X  16      60.030  87.760  56.200  0.00  0.00            
ATOM   2995  C24 PSO X  16      63.050  80.370  46.330  0.00  0.00            
ATOM   2996  C25 PSO X  16      61.680  74.360  54.890  0.00  0.00            
ATOM   2997  C26 PSO X  16      50.700  79.030  52.310  0.00  0.00            
ATOM   2998  C27 PSO X  16      57.770  79.920  55.050  0.00  0.00            
ATOM   2999  C28 PSO X  16      42.600  74.590  52.440  0.00  0.00            
ATOM   3000  C29 PSO X  16      61.180  87.030  58.170  0.00  0.00            
ATOM   3001  C30 PSO X  16      63.280  82.050  48.090  0.00  0.00            
ATOM   3002  C31 PSO X  16      59.380  73.590  55.140  0.00  0.00            
ATOM   3003  C32 PSO X  16      48.890  77.480  52.610  0.00  0.00            
ATOM   3004  C33 PSO X  16      58.890  81.030  56.880  0.00  0.00            
ATOM   3005  C34 PSO X  16      42.420  75.210  53.840  0.00  0.00            
ATOM   3006  C35 PSO X  16      61.030  86.400  59.600  0.00  0.00            
ATOM   3007  C36 PSO X  16      62.350  83.090  48.740  0.00  0.00            
ATOM   3008  C37 PSO X  16      58.410  74.400  55.990  0.00  0.00            
ATOM   3009  C38 PSO X  16      47.560  77.330  53.380  0.00  0.00            
ATOM   3010  C39 PSO X  16      58.650  82.010  58.050  0.00  0.00            
ATOM   3011  C40 PSO X  16      44.780  76.000  54.070  0.00  0.00            
ATOM   3012  C41 PSO X  16      61.530  84.070  58.980  0.00  0.00            
ATOM   3013  C42 PSO X  16      60.150  83.740  47.960  0.00  0.00            
ATOM   3014  C43 PSO X  16      56.400  74.020  54.680  0.00  0.00            
ATOM   3015  C44 PSO X  16      45.420  76.370  52.710  0.00  0.00            
ATOM   3016  C45 PSO X  16      60.750  83.200  57.980  0.00  0.00            
ATOM   3017  C46 PSO X  16      55.140  74.820  54.330  0.00  0.00            
ATOM   3018  C47 PSO X  16      59.380  83.420  46.660  0.00  0.00            
ATOM   3019  C48 PSO X  16      54.220  76.170  52.610  0.00  0.00            
ATOM   3020  C49 PSO X  16      54.360  76.560  51.140  0.00  0.00            
ATOM   3021  C50 PSO X  16      57.190  84.040  45.770  0.00  0.00            
ATOM   3022  C51 PSO X  16      56.020  84.860  46.370  0.00  0.00            
ATOM   3023  C52 PSO X  16      55.960  77.600  49.680  0.00  0.00            
ATOM   3024  C53 PSO X  16      56.600  79.000  49.670  0.00  0.00            
ATOM   3025  C54 PSO X  16      54.290  84.690  48.070  0.00  0.00            
ATOM   3026  C55 PSO X  16      53.790  83.730  49.160  0.00  0.00            
ATOM   3027  C56 PSO X  16      55.990  81.330  49.970  0.00  0.00            
ATOM   3028  C57 PSO X  16      54.910  82.190  50.690  0.00  0.00            
ATOM   3029  O   PSO X  16      60.280  72.760  52.050  0.00  0.00            
ATOM   3030  O1  PSO X  16      54.310  83.340  52.760  0.00  0.00            
ATOM   3031  O2  PSO X  16      42.390  70.660  51.640  0.00  0.00            
ATOM   3032  O3  PSO X  16      57.840  87.530  55.080  0.00  0.00            
ATOM   3033  O4  PSO X  16      60.860  80.130  45.310  0.00  0.00            
ATOM   3034  O5  PSO X  16      61.640  72.140  53.780  0.00  0.00            
ATOM   3035  O6  PSO X  16      52.640  80.370  52.620  0.00  0.00            
ATOM   3036  O7  PSO X  16      55.760  80.950  54.140  0.00  0.00            
ATOM   3037  O8  PSO X  16      43.380  73.380  52.580  0.00  0.00            
ATOM   3038  O9  PSO X  16      59.930  87.070  57.460  0.00  0.00            
ATOM   3039  O10 PSO X  16      62.460  81.020  47.480  0.00  0.00            
ATOM   3040  O11 PSO X  16      60.710  73.680  55.710  0.00  0.00            
ATOM   3041  O12 PSO X  16      49.380  78.810  52.840  0.00  0.00            
ATOM   3042  O13 PSO X  16      57.640  80.740  56.230  0.00  0.00            
ATOM   3043  O14 PSO X  16      43.360  76.300  54.040  0.00  0.00            
ATOM   3044  O15 PSO X  16      60.600  85.020  59.540  0.00  0.00            
ATOM   3045  O16 PSO X  16      61.560  83.680  47.680  0.00  0.00            
ATOM   3046  O17 PSO X  16      57.400  74.950  55.120  0.00  0.00            
ATOM   3047  O18 PSO X  16      46.850  76.220  52.790  0.00  0.00            
ATOM   3048  O19 PSO X  16      59.910  82.280  58.710  0.00  0.00            
ATOM   3049  O20 PSO X  16      55.090  75.070  52.910  0.00  0.00            
ATOM   3050  O21 PSO X  16      58.410  84.460  46.430  0.00  0.00            
ATOM   3051  O22 PSO X  16      55.600  77.270  51.030  0.00  0.00            
ATOM   3052  O23 PSO X  16      55.370  84.040  47.360  0.00  0.00            
ATOM   3053  O24 PSO X  16      55.570  79.950  50.010  0.00  0.00            
ATOM   3054  O25 PSO X  16      54.890  83.490  50.070  0.00  0.00            
ATOM   3055  H   PSO X  16      52.650  83.200  54.010  0.00  0.00            
ATOM   3056  H1  PSO X  16      52.360  82.770  52.300  0.00  0.00            
ATOM   3057  H2  PSO X  16      53.330  81.040  54.500  0.00  0.00            
ATOM   3058  H3  PSO X  16      55.000  80.170  52.360  0.00  0.00            
ATOM   3059  H4  PSO X  16      56.260  82.680  52.320  0.00  0.00            
ATOM   3060  H5  PSO X  16      64.630  63.090  51.240  0.00  0.00            
ATOM   3061  H6  PSO X  16      64.120  61.910  50.030  0.00  0.00            
ATOM   3062  H7  PSO X  16      63.950  63.660  49.710  0.00  0.00            
ATOM   3063  H8  PSO X  16      59.910  70.480  54.330  0.00  0.00            
ATOM   3064  H9  PSO X  16      60.360  69.880  52.720  0.00  0.00            
ATOM   3065  H10 PSO X  16      62.640  62.820  52.160  0.00  0.00            
ATOM   3066  H11 PSO X  16      61.980  61.960  50.750  0.00  0.00            
ATOM   3067  H12 PSO X  16      58.330  70.770  51.730  0.00  0.00            
ATOM   3068  H13 PSO X  16      57.800  71.490  53.240  0.00  0.00            
ATOM   3069  H14 PSO X  16      61.120  64.000  49.810  0.00  0.00            
ATOM   3070  H15 PSO X  16      62.150  65.020  50.810  0.00  0.00            
ATOM   3071  H16 PSO X  16      57.340  69.310  54.210  0.00  0.00            
ATOM   3072  H17 PSO X  16      56.690  69.320  52.570  0.00  0.00            
ATOM   3073  H18 PSO X  16      59.810  63.290  51.800  0.00  0.00            
ATOM   3074  H19 PSO X  16      60.910  64.180  52.860  0.00  0.00            
ATOM   3075  H20 PSO X  16      59.320  68.000  53.440  0.00  0.00            
ATOM   3076  H21 PSO X  16      58.800  68.150  51.760  0.00  0.00            
ATOM   3077  H22 PSO X  16      60.180  66.300  51.680  0.00  0.00            
ATOM   3078  H23 PSO X  16      58.960  65.350  50.820  0.00  0.00            
ATOM   3079  H24 PSO X  16      57.060  66.750  53.850  0.00  0.00            
ATOM   3080  H25 PSO X  16      56.940  66.640  52.090  0.00  0.00            
ATOM   3081  H26 PSO X  16      59.170  65.540  53.880  0.00  0.00            
ATOM   3082  H27 PSO X  16      57.970  64.590  53.020  0.00  0.00            
ATOM   3083  H28 PSO X  16      41.660  72.390  50.730  0.00  0.00            
ATOM   3084  H29 PSO X  16      42.850  71.490  49.800  0.00  0.00            
ATOM   3085  H30 PSO X  16      58.150  88.670  56.800  0.00  0.00            
ATOM   3086  H31 PSO X  16      58.840  89.330  55.310  0.00  0.00            
ATOM   3087  H32 PSO X  16      62.460  78.870  44.900  0.00  0.00            
ATOM   3088  H33 PSO X  16      61.740  78.660  46.510  0.00  0.00            
ATOM   3089  H34 PSO X  16      62.350  73.890  52.850  0.00  0.00            
ATOM   3090  H35 PSO X  16      63.370  73.230  54.130  0.00  0.00            
ATOM   3091  H36 PSO X  16      50.710  81.150  52.820  0.00  0.00            
ATOM   3092  H37 PSO X  16      51.230  80.060  54.130  0.00  0.00            
ATOM   3093  H38 PSO X  16      57.700  81.560  53.620  0.00  0.00            
ATOM   3094  H39 PSO X  16      57.210  79.980  52.970  0.00  0.00            
ATOM   3095  H40 PSO X  16      44.640  72.130  51.470  0.00  0.00            
ATOM   3096  H41 PSO X  16      43.940  73.500  50.590  0.00  0.00            
ATOM   3097  H42 PSO X  16      60.340  87.070  55.400  0.00  0.00            
ATOM   3098  H43 PSO X  16      60.770  88.570  56.260  0.00  0.00            
ATOM   3099  H44 PSO X  16      63.920  79.810  46.640  0.00  0.00            
ATOM   3100  H45 PSO X  16      63.350  81.110  45.580  0.00  0.00            
ATOM   3101  H46 PSO X  16      62.490  74.730  55.530  0.00  0.00            
ATOM   3102  H47 PSO X  16      61.240  75.230  54.390  0.00  0.00            
ATOM   3103  H48 PSO X  16      50.660  79.220  51.230  0.00  0.00            
ATOM   3104  H49 PSO X  16      51.340  78.160  52.500  0.00  0.00            
ATOM   3105  H50 PSO X  16      57.270  78.960  55.210  0.00  0.00            
ATOM   3106  H51 PSO X  16      58.820  79.730  54.820  0.00  0.00            
ATOM   3107  H52 PSO X  16      41.630  74.360  52.020  0.00  0.00            
ATOM   3108  H53 PSO X  16      43.080  75.300  51.760  0.00  0.00            
ATOM   3109  H54 PSO X  16      61.550  88.050  58.300  0.00  0.00            
ATOM   3110  H55 PSO X  16      61.930  86.480  57.590  0.00  0.00            
ATOM   3111  H56 PSO X  16      63.880  82.550  47.330  0.00  0.00            
ATOM   3112  H57 PSO X  16      63.950  81.620  48.840  0.00  0.00            
ATOM   3113  H58 PSO X  16      59.050  72.550  55.120  0.00  0.00            
ATOM   3114  H59 PSO X  16      59.370  74.000  54.120  0.00  0.00            
ATOM   3115  H60 PSO X  16      49.610  76.730  52.970  0.00  0.00            
ATOM   3116  H61 PSO X  16      48.720  77.320  51.540  0.00  0.00            
ATOM   3117  H62 PSO X  16      59.590  81.500  56.170  0.00  0.00            
ATOM   3118  H63 PSO X  16      59.360  80.110  57.240  0.00  0.00            
ATOM   3119  H64 PSO X  16      41.400  75.600  53.910  0.00  0.00            
ATOM   3120  H65 PSO X  16      42.540  74.450  54.620  0.00  0.00            
ATOM   3121  H66 PSO X  16      61.980  86.460  60.130  0.00  0.00            
ATOM   3122  H67 PSO X  16      60.300  86.990  60.170  0.00  0.00            
ATOM   3123  H68 PSO X  16      61.730  82.590  49.490  0.00  0.00            
ATOM   3124  H69 PSO X  16      62.950  83.860  49.230  0.00  0.00            
ATOM   3125  H70 PSO X  16      57.970  73.760  56.770  0.00  0.00            
ATOM   3126  H71 PSO X  16      58.960  75.210  56.490  0.00  0.00            
ATOM   3127  H72 PSO X  16      47.760  77.140  54.440  0.00  0.00            
ATOM   3128  H73 PSO X  16      46.990  78.260  53.300  0.00  0.00            
ATOM   3129  H74 PSO X  16      58.190  82.930  57.680  0.00  0.00            
ATOM   3130  H75 PSO X  16      57.950  81.560  58.760  0.00  0.00            
ATOM   3131  H76 PSO X  16      44.960  74.940  54.300  0.00  0.00            
ATOM   3132  H77 PSO X  16      45.250  76.610  54.850  0.00  0.00            
ATOM   3133  H78 PSO X  16      61.980  83.460  59.770  0.00  0.00            
ATOM   3134  H79 PSO X  16      62.340  84.580  58.440  0.00  0.00            
ATOM   3135  H80 PSO X  16      59.880  84.740  48.340  0.00  0.00            
ATOM   3136  H81 PSO X  16      59.850  83.000  48.710  0.00  0.00            
ATOM   3137  H82 PSO X  16      56.140  73.330  55.490  0.00  0.00            
ATOM   3138  H83 PSO X  16      56.740  73.440  53.810  0.00  0.00            
ATOM   3139  H84 PSO X  16      45.050  75.710  51.930  0.00  0.00            
ATOM   3140  H85 PSO X  16      45.160  77.400  52.430  0.00  0.00            
ATOM   3141  H86 PSO X  16      60.150  83.870  57.360  0.00  0.00            
ATOM   3142  H87 PSO X  16      61.440  82.650  57.330  0.00  0.00            
ATOM   3143  H88 PSO X  16      55.180  75.770  54.890  0.00  0.00            
ATOM   3144  H89 PSO X  16      54.240  74.280  54.650  0.00  0.00            
ATOM   3145  H90 PSO X  16      60.080  83.360  45.810  0.00  0.00            
ATOM   3146  H91 PSO X  16      58.900  82.440  46.770  0.00  0.00            
ATOM   3147  H92 PSO X  16      54.520  77.040  53.200  0.00  0.00            
ATOM   3148  H93 PSO X  16      53.180  75.920  52.840  0.00  0.00            
ATOM   3149  H94 PSO X  16      54.350  75.670  50.500  0.00  0.00            
ATOM   3150  H95 PSO X  16      53.530  77.220  50.860  0.00  0.00            
ATOM   3151  H96 PSO X  16      57.000  82.970  45.930  0.00  0.00            
ATOM   3152  H97 PSO X  16      57.270  84.220  44.690  0.00  0.00            
ATOM   3153  H98 PSO X  16      56.390  85.780  46.830  0.00  0.00            
ATOM   3154  H99 PSO X  16      55.300  85.120  45.580  0.00  0.00            
ATOM   3155 H100 PSO X  16      55.080  77.620  49.040  0.00  0.00            
ATOM   3156 H101 PSO X  16      56.660  76.860  49.300  0.00  0.00            
ATOM   3157 H102 PSO X  16      57.420  79.040  50.390  0.00  0.00            
ATOM   3158 H103 PSO X  16      56.980  79.220  48.660  0.00  0.00            
ATOM   3159 H104 PSO X  16      53.470  84.940  47.390  0.00  0.00            
ATOM   3160 H105 PSO X  16      54.650  85.620  48.540  0.00  0.00            
ATOM   3161 H106 PSO X  16      52.940  84.170  49.700  0.00  0.00            
ATOM   3162 H107 PSO X  16      53.470  82.800  48.680  0.00  0.00            
ATOM   3163 H108 PSO X  16      56.950  81.460  50.470  0.00  0.00            
ATOM   3164 H109 PSO X  16      56.100  81.650  48.930  0.00  0.00            
ATOM   3165 H110 PSO X  16      53.930  81.710  50.580  0.00  0.00            
ATOM   3166 H111 PSO X  16      42.290  71.000  52.560  0.00  0.00            
ATOM   3167 H112 PSO X  16      57.680  86.710  55.580  0.00  0.00            
ATOM   3168 H113 PSO X  16      61.190  80.990  44.930  0.00  0.00            
ATOM   3169  C   PSO X  17      71.330  39.260  51.930  0.00  0.00            
ATOM   3170  C1  PSO X  17      83.660  36.200  52.220  0.00  0.00            
ATOM   3171  C2  PSO X  17      82.410  37.060  52.520  0.00  0.00            
ATOM   3172  C3  PSO X  17      81.200  36.230  52.080  0.00  0.00            
ATOM   3173  C4  PSO X  17      81.810  35.100  51.220  0.00  0.00            
ATOM   3174  C5  PSO X  17      62.060  44.940  50.290  0.00  0.00            
ATOM   3175  C6  PSO X  17      70.870  40.670  52.280  0.00  0.00            
ATOM   3176  C7  PSO X  17      63.170  45.260  51.270  0.00  0.00            
ATOM   3177  C8  PSO X  17      71.600  41.770  51.470  0.00  0.00            
ATOM   3178  C9  PSO X  17      64.580  45.030  50.710  0.00  0.00            
ATOM   3179  C10 PSO X  17      71.280  43.200  51.960  0.00  0.00            
ATOM   3180  C11 PSO X  17      65.640  45.420  51.770  0.00  0.00            
ATOM   3181  C12 PSO X  17      69.780  43.570  51.840  0.00  0.00            
ATOM   3182  C13 PSO X  17      67.080  45.080  51.350  0.00  0.00            
ATOM   3183  C14 PSO X  17      69.530  45.060  52.190  0.00  0.00            
ATOM   3184  C15 PSO X  17      68.050  45.350  52.530  0.00  0.00            
ATOM   3185  C16 PSO X  17      83.900  50.940  49.880  0.00  0.00            
ATOM   3186  C17 PSO X  17      83.760  27.870  54.500  0.00  0.00            
ATOM   3187  C18 PSO X  17      72.470  31.640  43.930  0.00  0.00            
ATOM   3188  C19 PSO X  17      71.100  36.990  52.720  0.00  0.00            
ATOM   3189  C20 PSO X  17      83.500  39.160  51.900  0.00  0.00            
ATOM   3190  C21 PSO X  17      79.310  34.970  52.950  0.00  0.00            
ATOM   3191  C22 PSO X  17      83.810  49.390  49.930  0.00  0.00            
ATOM   3192  C23 PSO X  17      82.300  27.390  54.710  0.00  0.00            
ATOM   3193  C24 PSO X  17      72.880  30.390  44.730  0.00  0.00            
ATOM   3194  C25 PSO X  17      71.870  36.890  54.080  0.00  0.00            
ATOM   3195  C26 PSO X  17      83.170  40.390  51.070  0.00  0.00            
ATOM   3196  C27 PSO X  17      78.420  34.850  54.190  0.00  0.00            
ATOM   3197  C28 PSO X  17      86.020  49.100  50.980  0.00  0.00            
ATOM   3198  C29 PSO X  17      80.500  27.350  56.330  0.00  0.00            
ATOM   3199  C30 PSO X  17      74.420  29.650  46.400  0.00  0.00            
ATOM   3200  C31 PSO X  17      73.980  37.970  53.470  0.00  0.00            
ATOM   3201  C32 PSO X  17      83.740  42.700  50.850  0.00  0.00            
ATOM   3202  C33 PSO X  17      78.360  34.340  56.500  0.00  0.00            
ATOM   3203  C34 PSO X  17      86.650  48.580  52.290  0.00  0.00            
ATOM   3204  C35 PSO X  17      80.030  27.940  57.690  0.00  0.00            
ATOM   3205  C36 PSO X  17      75.770  29.990  47.040  0.00  0.00            
ATOM   3206  C37 PSO X  17      75.020  37.090  54.190  0.00  0.00            
ATOM   3207  C38 PSO X  17      84.490  43.770  51.630  0.00  0.00            
ATOM   3208  C39 PSO X  17      79.140  33.690  57.680  0.00  0.00            
ATOM   3209  C40 PSO X  17      85.930  46.260  52.260  0.00  0.00            
ATOM   3210  C41 PSO X  17      78.890  30.000  56.970  0.00  0.00            
ATOM   3211  C42 PSO X  17      78.040  30.420  46.320  0.00  0.00            
ATOM   3212  C43 PSO X  17      77.120  38.290  54.100  0.00  0.00            
ATOM   3213  C44 PSO X  17      85.600  45.760  50.840  0.00  0.00            
ATOM   3214  C45 PSO X  17      79.230  31.480  56.720  0.00  0.00            
ATOM   3215  C46 PSO X  17      78.400  38.440  53.260  0.00  0.00            
ATOM   3216  C47 PSO X  17      78.810  31.130  45.180  0.00  0.00            
ATOM   3217  C48 PSO X  17      79.460  39.960  51.710  0.00  0.00            
ATOM   3218  C49 PSO X  17      79.070  39.550  50.260  0.00  0.00            
ATOM   3219  C50 PSO X  17      80.910  32.120  44.610  0.00  0.00            
ATOM   3220  C51 PSO X  17      82.320  32.460  45.140  0.00  0.00            
ATOM   3221  C52 PSO X  17      77.720  37.960  48.990  0.00  0.00            
ATOM   3222  C53 PSO X  17      78.330  36.550  49.020  0.00  0.00            
ATOM   3223  C54 PSO X  17      83.490  33.580  46.930  0.00  0.00            
ATOM   3224  C55 PSO X  17      83.340  34.770  47.890  0.00  0.00            
ATOM   3225  C56 PSO X  17      80.460  35.400  49.020  0.00  0.00            
ATOM   3226  C57 PSO X  17      81.860  35.420  49.700  0.00  0.00            
ATOM   3227  O   PSO X  17      72.120  39.000  51.030  0.00  0.00            
ATOM   3228  O1  PSO X  17      83.160  34.950  51.700  0.00  0.00            
ATOM   3229  O2  PSO X  17      83.890  51.520  51.180  0.00  0.00            
ATOM   3230  O3  PSO X  17      83.890  29.290  54.710  0.00  0.00            
ATOM   3231  O4  PSO X  17      73.580  32.040  43.130  0.00  0.00            
ATOM   3232  O5  PSO X  17      70.590  38.340  52.580  0.00  0.00            
ATOM   3233  O6  PSO X  17      82.430  38.240  51.690  0.00  0.00            
ATOM   3234  O7  PSO X  17      80.530  35.690  53.250  0.00  0.00            
ATOM   3235  O8  PSO X  17      84.600  48.820  51.000  0.00  0.00            
ATOM   3236  O9  PSO X  17      81.830  27.810  56.020  0.00  0.00            
ATOM   3237  O10 PSO X  17      73.930  30.780  45.630  0.00  0.00            
ATOM   3238  O11 PSO X  17      72.770  38.010  54.250  0.00  0.00            
ATOM   3239  O12 PSO X  17      84.100  41.430  51.400  0.00  0.00            
ATOM   3240  O13 PSO X  17      79.170  34.340  55.310  0.00  0.00            
ATOM   3241  O14 PSO X  17      87.020  47.190  52.160  0.00  0.00            
ATOM   3242  O15 PSO X  17      80.010  29.390  57.630  0.00  0.00            
ATOM   3243  O16 PSO X  17      76.640  30.530  46.030  0.00  0.00            
ATOM   3244  O17 PSO X  17      76.300  37.250  53.530  0.00  0.00            
ATOM   3245  O18 PSO X  17      84.380  45.010  50.890  0.00  0.00            
ATOM   3246  O19 PSO X  17      78.760  32.310  57.800  0.00  0.00            
ATOM   3247  O20 PSO X  17      78.380  39.740  52.640  0.00  0.00            
ATOM   3248  O21 PSO X  17      80.150  31.410  45.620  0.00  0.00            
ATOM   3249  O22 PSO X  17      77.960  38.610  50.260  0.00  0.00            
ATOM   3250  O23 PSO X  17      82.200  33.230  46.360  0.00  0.00            
ATOM   3251  O24 PSO X  17      79.740  36.610  49.320  0.00  0.00            
ATOM   3252  O25 PSO X  17      82.620  34.370  49.070  0.00  0.00            
ATOM   3253  H   PSO X  17      84.240  36.050  53.140  0.00  0.00            
ATOM   3254  H1  PSO X  17      84.310  36.670  51.480  0.00  0.00            
ATOM   3255  H2  PSO X  17      82.350  37.320  53.590  0.00  0.00            
ATOM   3256  H3  PSO X  17      80.510  36.860  51.520  0.00  0.00            
ATOM   3257  H4  PSO X  17      81.270  34.150  51.340  0.00  0.00            
ATOM   3258  H5  PSO X  17      61.070  44.970  50.770  0.00  0.00            
ATOM   3259  H6  PSO X  17      62.080  45.690  49.500  0.00  0.00            
ATOM   3260  H7  PSO X  17      62.200  43.950  49.850  0.00  0.00            
ATOM   3261  H8  PSO X  17      71.060  40.810  53.350  0.00  0.00            
ATOM   3262  H9  PSO X  17      69.790  40.710  52.140  0.00  0.00            
ATOM   3263  H10 PSO X  17      63.030  44.670  52.180  0.00  0.00            
ATOM   3264  H11 PSO X  17      63.050  46.310  51.520  0.00  0.00            
ATOM   3265  H12 PSO X  17      71.350  41.680  50.400  0.00  0.00            
ATOM   3266  H13 PSO X  17      72.680  41.620  51.540  0.00  0.00            
ATOM   3267  H14 PSO X  17      64.730  45.640  49.800  0.00  0.00            
ATOM   3268  H15 PSO X  17      64.700  43.980  50.410  0.00  0.00            
ATOM   3269  H16 PSO X  17      71.590  43.300  53.010  0.00  0.00            
ATOM   3270  H17 PSO X  17      71.880  43.910  51.390  0.00  0.00            
ATOM   3271  H18 PSO X  17      65.560  46.490  51.980  0.00  0.00            
ATOM   3272  H19 PSO X  17      65.410  44.890  52.700  0.00  0.00            
ATOM   3273  H20 PSO X  17      69.190  42.940  52.510  0.00  0.00            
ATOM   3274  H21 PSO X  17      69.440  43.380  50.810  0.00  0.00            
ATOM   3275  H22 PSO X  17      67.130  44.030  51.050  0.00  0.00            
ATOM   3276  H23 PSO X  17      67.370  45.680  50.480  0.00  0.00            
ATOM   3277  H24 PSO X  17      70.150  45.340  53.050  0.00  0.00            
ATOM   3278  H25 PSO X  17      69.860  45.700  51.360  0.00  0.00            
ATOM   3279  H26 PSO X  17      67.750  44.740  53.390  0.00  0.00            
ATOM   3280  H27 PSO X  17      67.960  46.400  52.840  0.00  0.00            
ATOM   3281  H28 PSO X  17      84.820  51.230  49.350  0.00  0.00            
ATOM   3282  H29 PSO X  17      83.060  51.330  49.300  0.00  0.00            
ATOM   3283  H30 PSO X  17      84.420  27.320  55.180  0.00  0.00            
ATOM   3284  H31 PSO X  17      84.070  27.620  53.470  0.00  0.00            
ATOM   3285  H32 PSO X  17      71.590  31.410  43.310  0.00  0.00            
ATOM   3286  H33 PSO X  17      72.190  32.450  44.620  0.00  0.00            
ATOM   3287  H34 PSO X  17      71.760  36.720  51.890  0.00  0.00            
ATOM   3288  H35 PSO X  17      70.280  36.280  52.740  0.00  0.00            
ATOM   3289  H36 PSO X  17      84.450  38.740  51.550  0.00  0.00            
ATOM   3290  H37 PSO X  17      83.590  39.430  52.960  0.00  0.00            
ATOM   3291  H38 PSO X  17      79.530  33.960  52.580  0.00  0.00            
ATOM   3292  H39 PSO X  17      78.730  35.500  52.180  0.00  0.00            
ATOM   3293  H40 PSO X  17      82.760  49.100  50.060  0.00  0.00            
ATOM   3294  H41 PSO X  17      84.140  48.980  48.980  0.00  0.00            
ATOM   3295  H42 PSO X  17      81.660  27.790  53.930  0.00  0.00            
ATOM   3296  H43 PSO X  17      82.280  26.290  54.640  0.00  0.00            
ATOM   3297  H44 PSO X  17      72.030  29.970  45.280  0.00  0.00            
ATOM   3298  H45 PSO X  17      73.240  29.630  44.040  0.00  0.00            
ATOM   3299  H46 PSO X  17      71.130  36.910  54.890  0.00  0.00            
ATOM   3300  H47 PSO X  17      72.420  35.950  54.150  0.00  0.00            
ATOM   3301  H48 PSO X  17      83.230  40.150  50.010  0.00  0.00            
ATOM   3302  H49 PSO X  17      82.150  40.710  51.320  0.00  0.00            
ATOM   3303  H50 PSO X  17      78.030  35.840  54.440  0.00  0.00            
ATOM   3304  H51 PSO X  17      77.570  34.190  53.970  0.00  0.00            
ATOM   3305  H52 PSO X  17      86.170  50.180  50.960  0.00  0.00            
ATOM   3306  H53 PSO X  17      86.500  48.650  50.110  0.00  0.00            
ATOM   3307  H54 PSO X  17      80.490  26.250  56.390  0.00  0.00            
ATOM   3308  H55 PSO X  17      79.800  27.640  55.540  0.00  0.00            
ATOM   3309  H56 PSO X  17      74.560  28.780  45.750  0.00  0.00            
ATOM   3310  H57 PSO X  17      73.700  29.370  47.180  0.00  0.00            
ATOM   3311  H58 PSO X  17      74.380  38.980  53.360  0.00  0.00            
ATOM   3312  H59 PSO X  17      73.800  37.570  52.460  0.00  0.00            
ATOM   3313  H60 PSO X  17      82.670  42.880  50.940  0.00  0.00            
ATOM   3314  H61 PSO X  17      84.030  42.730  49.790  0.00  0.00            
ATOM   3315  H62 PSO X  17      77.440  33.790  56.340  0.00  0.00            
ATOM   3316  H63 PSO X  17      78.090  35.370  56.760  0.00  0.00            
ATOM   3317  H64 PSO X  17      87.550  49.170  52.500  0.00  0.00            
ATOM   3318  H65 PSO X  17      85.950  48.710  53.120  0.00  0.00            
ATOM   3319  H66 PSO X  17      79.030  27.550  57.940  0.00  0.00            
ATOM   3320  H67 PSO X  17      80.730  27.610  58.460  0.00  0.00            
ATOM   3321  H68 PSO X  17      75.630  30.720  47.850  0.00  0.00            
ATOM   3322  H69 PSO X  17      76.200  29.080  47.470  0.00  0.00            
ATOM   3323  H70 PSO X  17      75.080  37.370  55.250  0.00  0.00            
ATOM   3324  H71 PSO X  17      74.710  36.040  54.140  0.00  0.00            
ATOM   3325  H72 PSO X  17      84.050  43.880  52.630  0.00  0.00            
ATOM   3326  H73 PSO X  17      85.530  43.460  51.740  0.00  0.00            
ATOM   3327  H74 PSO X  17      80.220  33.800  57.530  0.00  0.00            
ATOM   3328  H75 PSO X  17      78.860  34.220  58.600  0.00  0.00            
ATOM   3329  H76 PSO X  17      85.040  46.720  52.720  0.00  0.00            
ATOM   3330  H77 PSO X  17      86.230  45.410  52.880  0.00  0.00            
ATOM   3331  H78 PSO X  17      77.980  29.910  57.570  0.00  0.00            
ATOM   3332  H79 PSO X  17      78.710  29.520  56.000  0.00  0.00            
ATOM   3333  H80 PSO X  17      78.350  29.370  46.370  0.00  0.00            
ATOM   3334  H81 PSO X  17      78.270  30.910  47.270  0.00  0.00            
ATOM   3335  H82 PSO X  17      77.380  38.030  55.130  0.00  0.00            
ATOM   3336  H83 PSO X  17      76.560  39.230  54.090  0.00  0.00            
ATOM   3337  H84 PSO X  17      85.470  46.610  50.160  0.00  0.00            
ATOM   3338  H85 PSO X  17      86.420  45.150  50.450  0.00  0.00            
ATOM   3339  H86 PSO X  17      80.310  31.600  56.620  0.00  0.00            
ATOM   3340  H87 PSO X  17      78.760  31.790  55.770  0.00  0.00            
ATOM   3341  H88 PSO X  17      79.280  38.350  53.910  0.00  0.00            
ATOM   3342  H89 PSO X  17      78.440  37.650  52.500  0.00  0.00            
ATOM   3343  H90 PSO X  17      78.830  30.470  44.310  0.00  0.00            
ATOM   3344  H91 PSO X  17      78.290  32.050  44.910  0.00  0.00            
ATOM   3345  H92 PSO X  17      80.340  39.390  52.030  0.00  0.00            
ATOM   3346  H93 PSO X  17      79.730  41.020  51.710  0.00  0.00            
ATOM   3347  H94 PSO X  17      78.790  40.450  49.700  0.00  0.00            
ATOM   3348  H95 PSO X  17      79.950  39.110  49.780  0.00  0.00            
ATOM   3349  H96 PSO X  17      80.410  33.050  44.340  0.00  0.00            
ATOM   3350  H97 PSO X  17      81.000  31.510  43.700  0.00  0.00            
ATOM   3351  H98 PSO X  17      82.880  31.530  45.320  0.00  0.00            
ATOM   3352  H99 PSO X  17      82.850  33.030  44.380  0.00  0.00            
ATOM   3353 H100 PSO X  17      78.130  38.550  48.160  0.00  0.00            
ATOM   3354 H101 PSO X  17      76.630  37.870  48.830  0.00  0.00            
ATOM   3355 H102 PSO X  17      77.810  35.960  49.780  0.00  0.00            
ATOM   3356 H103 PSO X  17      78.170  36.070  48.040  0.00  0.00            
ATOM   3357 H104 PSO X  17      84.180  33.890  46.140  0.00  0.00            
ATOM   3358 H105 PSO X  17      83.920  32.730  47.460  0.00  0.00            
ATOM   3359 H106 PSO X  17      84.340  35.110  48.180  0.00  0.00            
ATOM   3360 H107 PSO X  17      82.830  35.600  47.370  0.00  0.00            
ATOM   3361 H108 PSO X  17      79.920  34.520  49.360  0.00  0.00            
ATOM   3362 H109 PSO X  17      80.590  35.310  47.930  0.00  0.00            
ATOM   3363 H110 PSO X  17      82.340  36.400  49.550  0.00  0.00            
ATOM   3364 H111 PSO X  17      83.260  50.950  51.700  0.00  0.00            
ATOM   3365 H112 PSO X  17      83.000  29.700  54.620  0.00  0.00            
ATOM   3366 H113 PSO X  17      74.290  31.400  43.370  0.00  0.00            
ATOM   3367  C   PSO X  18      36.200  57.660  51.070  0.00  0.00            
ATOM   3368  C1  PSO X  18      25.130  51.400  50.170  0.00  0.00            
ATOM   3369  C2  PSO X  18      26.580  51.720  50.580  0.00  0.00            
ATOM   3370  C3  PSO X  18      26.830  53.180  50.130  0.00  0.00            
ATOM   3371  C4  PSO X  18      25.590  53.550  49.270  0.00  0.00            
ATOM   3372  C5  PSO X  18      46.510  59.790  49.310  0.00  0.00            
ATOM   3373  C6  PSO X  18      37.390  56.830  51.480  0.00  0.00            
ATOM   3374  C7  PSO X  18      46.000  58.810  50.370  0.00  0.00            
ATOM   3375  C8  PSO X  18      37.540  55.450  50.800  0.00  0.00            
ATOM   3376  C9  PSO X  18      44.700  58.100  49.920  0.00  0.00            
ATOM   3377  C10 PSO X  18      38.740  54.660  51.370  0.00  0.00            
ATOM   3378  C11 PSO X  18      44.250  57.080  51.000  0.00  0.00            
ATOM   3379  C12 PSO X  18      40.090  55.400  51.200  0.00  0.00            
ATOM   3380  C13 PSO X  18      43.060  56.190  50.570  0.00  0.00            
ATOM   3381  C14 PSO X  18      41.280  54.540  51.660  0.00  0.00            
ATOM   3382  C15 PSO X  18      42.610  55.340  51.790  0.00  0.00            
ATOM   3383  C16 PSO X  18      34.640  41.210  47.630  0.00  0.00            
ATOM   3384  C17 PSO X  18      19.450  57.150  52.520  0.00  0.00            
ATOM   3385  C18 PSO X  18      30.900  62.240  42.970  0.00  0.00            
ATOM   3386  C19 PSO X  18      35.070  59.710  51.690  0.00  0.00            
ATOM   3387  C20 PSO X  18      27.540  49.500  50.420  0.00  0.00            
ATOM   3388  C21 PSO X  18      27.400  55.390  51.000  0.00  0.00            
ATOM   3389  C22 PSO X  18      33.440  41.960  48.240  0.00  0.00            
ATOM   3390  C23 PSO X  18      19.910  58.610  52.700  0.00  0.00            
ATOM   3391  C24 PSO X  18      29.770  62.880  43.780  0.00  0.00            
ATOM   3392  C25 PSO X  18      34.160  59.320  52.890  0.00  0.00            
ATOM   3393  C26 PSO X  18      28.670  48.740  49.700  0.00  0.00            
ATOM   3394  C27 PSO X  18      28.120  55.970  52.240  0.00  0.00            
ATOM   3395  C28 PSO X  18      32.270  40.270  49.530  0.00  0.00            
ATOM   3396  C29 PSO X  18      21.240  59.940  54.250  0.00  0.00            
ATOM   3397  C30 PSO X  18      27.650  62.260  44.730  0.00  0.00            
ATOM   3398  C31 PSO X  18      33.210  57.200  52.140  0.00  0.00            
ATOM   3399  C32 PSO X  18      29.850  46.650  49.720  0.00  0.00            
ATOM   3400  C33 PSO X  18      27.980  56.580  54.530  0.00  0.00            
ATOM   3401  C34 PSO X  18      31.590  40.120  50.910  0.00  0.00            
ATOM   3402  C35 PSO X  18      22.120  59.750  55.510  0.00  0.00            
ATOM   3403  C36 PSO X  18      26.940  61.070  45.380  0.00  0.00            
ATOM   3404  C37 PSO X  18      31.860  56.940  52.820  0.00  0.00            
ATOM   3405  C38 PSO X  18      30.030  45.390  50.580  0.00  0.00            
ATOM   3406  C39 PSO X  18      27.030  56.670  55.760  0.00  0.00            
ATOM   3407  C40 PSO X  18      30.660  42.390  51.170  0.00  0.00            
ATOM   3408  C41 PSO X  18      24.410  59.250  54.900  0.00  0.00            
ATOM   3409  C42 PSO X  18      25.430  59.280  44.720  0.00  0.00            
ATOM   3410  C43 PSO X  18      31.750  54.520  52.730  0.00  0.00            
ATOM   3411  C44 PSO X  18      30.440  43.130  49.810  0.00  0.00            
ATOM   3412  C45 PSO X  18      25.380  58.080  54.600  0.00  0.00            
ATOM   3413  C46 PSO X  18      30.930  53.350  52.160  0.00  0.00            
ATOM   3414  C47 PSO X  18      25.710  58.300  43.590  0.00  0.00            
ATOM   3415  C48 PSO X  18      30.450  52.160  50.150  0.00  0.00            
ATOM   3416  C49 PSO X  18      30.510  52.300  48.620  0.00  0.00            
ATOM   3417  C50 PSO X  18      25.110  56.160  42.770  0.00  0.00            
ATOM   3418  C51 PSO X  18      24.170  54.990  43.050  0.00  0.00            
ATOM   3419  C52 PSO X  18      30.560  54.010  46.870  0.00  0.00            
ATOM   3420  C53 PSO X  18      29.180  54.700  46.690  0.00  0.00            
ATOM   3421  C54 PSO X  18      23.660  53.400  44.830  0.00  0.00            
ATOM   3422  C55 PSO X  18      24.380  52.630  45.950  0.00  0.00            
ATOM   3423  C56 PSO X  18      26.800  54.380  47.110  0.00  0.00            
ATOM   3424  C57 PSO X  18      25.810  53.360  47.750  0.00  0.00            
ATOM   3425  O   PSO X  18      35.380  57.350  50.220  0.00  0.00            
ATOM   3426  O1  PSO X  18      24.560  52.640  49.710  0.00  0.00            
ATOM   3427  O2  PSO X  18      35.760  41.260  48.510  0.00  0.00            
ATOM   3428  O3  PSO X  18      20.490  56.330  51.990  0.00  0.00            
ATOM   3429  O4  PSO X  18      30.350  61.570  41.840  0.00  0.00            
ATOM   3430  O5  PSO X  18      36.250  58.870  51.700  0.00  0.00            
ATOM   3431  O6  PSO X  18      27.460  50.830  49.860  0.00  0.00            
ATOM   3432  O7  PSO X  18      26.920  54.060  51.290  0.00  0.00            
ATOM   3433  O8  PSO X  18      33.150  41.420  49.540  0.00  0.00            
ATOM   3434  O9  PSO X  18      20.930  58.640  53.710  0.00  0.00            
ATOM   3435  O10 PSO X  18      28.920  61.810  44.230  0.00  0.00            
ATOM   3436  O11 PSO X  18      34.080  57.880  53.060  0.00  0.00            
ATOM   3437  O12 PSO X  18      28.730  47.400  50.230  0.00  0.00            
ATOM   3438  O13 PSO X  18      27.250  56.090  53.380  0.00  0.00            
ATOM   3439  O14 PSO X  18      30.420  40.960  51.010  0.00  0.00            
ATOM   3440  O15 PSO X  18      23.140  58.730  55.280  0.00  0.00            
ATOM   3441  O16 PSO X  18      26.110  60.480  44.360  0.00  0.00            
ATOM   3442  O17 PSO X  18      31.260  55.780  52.220  0.00  0.00            
ATOM   3443  O18 PSO X  18      30.930  44.490  49.910  0.00  0.00            
ATOM   3444  O19 PSO X  18      26.270  57.900  55.730  0.00  0.00            
ATOM   3445  O20 PSO X  18      31.290  53.140  50.790  0.00  0.00            
ATOM   3446  O21 PSO X  18      24.740  57.240  43.640  0.00  0.00            
ATOM   3447  O22 PSO X  18      30.740  53.690  48.260  0.00  0.00            
ATOM   3448  O23 PSO X  18      24.620  54.310  44.250  0.00  0.00            
ATOM   3449  O24 PSO X  18      28.130  53.830  47.140  0.00  0.00            
ATOM   3450  O25 PSO X  18      24.530  53.490  47.090  0.00  0.00            
ATOM   3451  H   PSO X  18      24.560  50.990  51.010  0.00  0.00            
ATOM   3452  H1  PSO X  18      25.120  50.670  49.360  0.00  0.00            
ATOM   3453  H2  PSO X  18      26.720  51.640  51.670  0.00  0.00            
ATOM   3454  H3  PSO X  18      27.750  53.230  49.540  0.00  0.00            
ATOM   3455  H4  PSO X  18      25.280  54.580  49.460  0.00  0.00            
ATOM   3456  H5  PSO X  18      47.390  60.340  49.660  0.00  0.00            
ATOM   3457  H6  PSO X  18      46.800  59.230  48.420  0.00  0.00            
ATOM   3458  H7  PSO X  18      45.740  60.520  49.040  0.00  0.00            
ATOM   3459  H8  PSO X  18      37.360  56.710  52.570  0.00  0.00            
ATOM   3460  H9  PSO X  18      38.260  57.440  51.240  0.00  0.00            
ATOM   3461  H10 PSO X  18      45.830  59.330  51.320  0.00  0.00            
ATOM   3462  H11 PSO X  18      46.790  58.060  50.570  0.00  0.00            
ATOM   3463  H12 PSO X  18      37.690  55.590  49.720  0.00  0.00            
ATOM   3464  H13 PSO X  18      36.620  54.870  50.920  0.00  0.00            
ATOM   3465  H14 PSO X  18      44.870  57.590  48.960  0.00  0.00            
ATOM   3466  H15 PSO X  18      43.910  58.840  49.760  0.00  0.00            
ATOM   3467  H16 PSO X  18      38.580  54.460  52.440  0.00  0.00            
ATOM   3468  H17 PSO X  18      38.800  53.680  50.870  0.00  0.00            
ATOM   3469  H18 PSO X  18      45.100  56.440  51.270  0.00  0.00            
ATOM   3470  H19 PSO X  18      43.980  57.640  51.900  0.00  0.00            
ATOM   3471  H20 PSO X  18      40.090  56.330  51.770  0.00  0.00            
ATOM   3472  H21 PSO X  18      40.220  55.640  50.130  0.00  0.00            
ATOM   3473  H22 PSO X  18      42.250  56.840  50.230  0.00  0.00            
ATOM   3474  H23 PSO X  18      43.350  55.550  49.730  0.00  0.00            
ATOM   3475  H24 PSO X  18      41.050  54.120  52.650  0.00  0.00            
ATOM   3476  H25 PSO X  18      41.360  53.690  50.980  0.00  0.00            
ATOM   3477  H26 PSO X  18      42.500  56.020  52.630  0.00  0.00            
ATOM   3478  H27 PSO X  18      43.410  54.640  52.060  0.00  0.00            
ATOM   3479  H28 PSO X  18      34.360  40.160  47.430  0.00  0.00            
ATOM   3480  H29 PSO X  18      34.920  41.670  46.680  0.00  0.00            
ATOM   3481  H30 PSO X  18      19.130  56.760  53.500  0.00  0.00            
ATOM   3482  H31 PSO X  18      18.580  57.120  51.860  0.00  0.00            
ATOM   3483  H32 PSO X  18      31.610  63.020  42.660  0.00  0.00            
ATOM   3484  H33 PSO X  18      31.440  61.530  43.610  0.00  0.00            
ATOM   3485  H34 PSO X  18      34.530  59.620  50.740  0.00  0.00            
ATOM   3486  H35 PSO X  18      35.370  60.760  51.800  0.00  0.00            
ATOM   3487  H36 PSO X  18      26.590  48.960  50.290  0.00  0.00            
ATOM   3488  H37 PSO X  18      27.770  49.540  51.490  0.00  0.00            
ATOM   3489  H38 PSO X  18      26.570  56.050  50.700  0.00  0.00            
ATOM   3490  H39 PSO X  18      28.130  55.360  50.180  0.00  0.00            
ATOM   3491  H40 PSO X  18      33.680  43.030  48.310  0.00  0.00            
ATOM   3492  H41 PSO X  18      32.560  41.880  47.580  0.00  0.00            
ATOM   3493  H42 PSO X  18      20.290  59.010  51.750  0.00  0.00            
ATOM   3494  H43 PSO X  18      19.070  59.230  53.000  0.00  0.00            
ATOM   3495  H44 PSO X  18      30.170  63.430  44.640  0.00  0.00            
ATOM   3496  H45 PSO X  18      29.210  63.580  43.140  0.00  0.00            
ATOM   3497  H46 PSO X  18      34.600  59.760  53.800  0.00  0.00            
ATOM   3498  H47 PSO X  18      33.160  59.750  52.770  0.00  0.00            
ATOM   3499  H48 PSO X  18      28.470  48.710  48.620  0.00  0.00            
ATOM   3500  H49 PSO X  18      29.610  49.260  49.870  0.00  0.00            
ATOM   3501  H50 PSO X  18      28.950  55.320  52.500  0.00  0.00            
ATOM   3502  H51 PSO X  18      28.530  56.950  51.970  0.00  0.00            
ATOM   3503  H52 PSO X  18      32.850  39.370  49.300  0.00  0.00            
ATOM   3504  H53 PSO X  18      31.480  40.370  48.760  0.00  0.00            
ATOM   3505  H54 PSO X  18      20.330  60.480  54.520  0.00  0.00            
ATOM   3506  H55 PSO X  18      21.780  60.550  53.500  0.00  0.00            
ATOM   3507  H56 PSO X  18      27.040  62.680  43.920  0.00  0.00            
ATOM   3508  H57 PSO X  18      27.780  63.040  45.490  0.00  0.00            
ATOM   3509  H58 PSO X  18      33.670  56.240  51.850  0.00  0.00            
ATOM   3510  H59 PSO X  18      33.050  57.780  51.230  0.00  0.00            
ATOM   3511  H60 PSO X  18      30.770  47.250  49.760  0.00  0.00            
ATOM   3512  H61 PSO X  18      29.660  46.360  48.680  0.00  0.00            
ATOM   3513  H62 PSO X  18      28.410  57.570  54.330  0.00  0.00            
ATOM   3514  H63 PSO X  18      28.790  55.890  54.780  0.00  0.00            
ATOM   3515  H64 PSO X  18      31.280  39.070  51.030  0.00  0.00            
ATOM   3516  H65 PSO X  18      32.310  40.350  51.720  0.00  0.00            
ATOM   3517  H66 PSO X  18      22.580  60.710  55.770  0.00  0.00            
ATOM   3518  H67 PSO X  18      21.480  59.440  56.340  0.00  0.00            
ATOM   3519  H68 PSO X  18      27.670  60.350  45.750  0.00  0.00            
ATOM   3520  H69 PSO X  18      26.330  61.410  46.220  0.00  0.00            
ATOM   3521  H70 PSO X  18      31.990  56.810  53.890  0.00  0.00            
ATOM   3522  H71 PSO X  18      31.220  57.820  52.670  0.00  0.00            
ATOM   3523  H72 PSO X  18      30.420  45.660  51.570  0.00  0.00            
ATOM   3524  H73 PSO X  18      29.040  44.920  50.710  0.00  0.00            
ATOM   3525  H74 PSO X  18      26.360  55.800  55.790  0.00  0.00            
ATOM   3526  H75 PSO X  18      27.640  56.650  56.670  0.00  0.00            
ATOM   3527  H76 PSO X  18      31.680  42.570  51.520  0.00  0.00            
ATOM   3528  H77 PSO X  18      29.970  42.800  51.910  0.00  0.00            
ATOM   3529  H78 PSO X  18      24.810  59.870  55.710  0.00  0.00            
ATOM   3530  H79 PSO X  18      24.310  59.870  54.000  0.00  0.00            
ATOM   3531  H80 PSO X  18      24.350  59.470  44.810  0.00  0.00            
ATOM   3532  H81 PSO X  18      25.800  58.880  45.670  0.00  0.00            
ATOM   3533  H82 PSO X  18      31.650  54.510  53.820  0.00  0.00            
ATOM   3534  H83 PSO X  18      32.810  54.380  52.470  0.00  0.00            
ATOM   3535  H84 PSO X  18      30.950  42.600  49.010  0.00  0.00            
ATOM   3536  H85 PSO X  18      29.380  43.140  49.560  0.00  0.00            
ATOM   3537  H86 PSO X  18      24.810  57.160  54.400  0.00  0.00            
ATOM   3538  H87 PSO X  18      25.960  58.320  53.700  0.00  0.00            
ATOM   3539  H88 PSO X  18      31.130  52.430  52.730  0.00  0.00            
ATOM   3540  H89 PSO X  18      29.850  53.550  52.250  0.00  0.00            
ATOM   3541  H90 PSO X  18      25.650  58.810  42.620  0.00  0.00            
ATOM   3542  H91 PSO X  18      26.720  57.900  43.730  0.00  0.00            
ATOM   3543  H92 PSO X  18      29.410  52.300  50.470  0.00  0.00            
ATOM   3544  H93 PSO X  18      30.750  51.150  50.450  0.00  0.00            
ATOM   3545  H94 PSO X  18      31.310  51.670  48.230  0.00  0.00            
ATOM   3546  H95 PSO X  18      29.560  51.950  48.190  0.00  0.00            
ATOM   3547  H96 PSO X  18      26.150  55.840  42.950  0.00  0.00            
ATOM   3548  H97 PSO X  18      25.020  56.470  41.720  0.00  0.00            
ATOM   3549  H98 PSO X  18      23.170  55.390  43.170  0.00  0.00            
ATOM   3550  H99 PSO X  18      24.170  54.320  42.190  0.00  0.00            
ATOM   3551 H100 PSO X  18      30.620  53.120  46.240  0.00  0.00            
ATOM   3552 H101 PSO X  18      31.350  54.700  46.550  0.00  0.00            
ATOM   3553 H102 PSO X  18      29.190  55.610  47.300  0.00  0.00            
ATOM   3554 H103 PSO X  18      29.040  54.980  45.640  0.00  0.00            
ATOM   3555 H104 PSO X  18      23.310  52.690  44.080  0.00  0.00            
ATOM   3556 H105 PSO X  18      22.800  53.940  45.230  0.00  0.00            
ATOM   3557 H106 PSO X  18      23.820  51.730  46.220  0.00  0.00            
ATOM   3558 H107 PSO X  18      25.370  52.340  45.580  0.00  0.00            
ATOM   3559 H108 PSO X  18      26.760  55.330  47.660  0.00  0.00            
ATOM   3560 H109 PSO X  18      26.510  54.570  46.060  0.00  0.00            
ATOM   3561 H110 PSO X  18      26.210  52.340  47.600  0.00  0.00            
ATOM   3562 H111 PSO X  18      35.440  41.020  49.410  0.00  0.00            
ATOM   3563 H112 PSO X  18      20.320  56.220  51.030  0.00  0.00            
ATOM   3564 H113 PSO X  18      29.490  61.200  42.140  0.00  0.00            
ATOM   3565  C   PSO X  19      75.310  65.750  50.300  0.00  0.00            
ATOM   3566  C1  PSO X  19      79.420  77.710  47.950  0.00  0.00            
ATOM   3567  C2  PSO X  19      78.730  76.530  48.650  0.00  0.00            
ATOM   3568  C3  PSO X  19      79.510  75.290  48.190  0.00  0.00            
ATOM   3569  C4  PSO X  19      80.690  75.850  47.330  0.00  0.00            
ATOM   3570  C5  PSO X  19      70.150  57.240  49.060  0.00  0.00            
ATOM   3571  C6  PSO X  19      73.860  65.450  50.650  0.00  0.00            
ATOM   3572  C7  PSO X  19      69.290  58.230  49.870  0.00  0.00            
ATOM   3573  C8  PSO X  19      72.860  66.180  49.710  0.00  0.00            
ATOM   3574  C9  PSO X  19      69.340  59.660  49.300  0.00  0.00            
ATOM   3575  C10 PSO X  19      71.390  66.110  50.160  0.00  0.00            
ATOM   3576  C11 PSO X  19      68.690  60.690  50.250  0.00  0.00            
ATOM   3577  C12 PSO X  19      70.880  64.660  50.280  0.00  0.00            
ATOM   3578  C13 PSO X  19      68.940  62.140  49.780  0.00  0.00            
ATOM   3579  C14 PSO X  19      69.350  64.570  50.460  0.00  0.00            
ATOM   3580  C15 PSO X  19      68.900  63.170  50.930  0.00  0.00            
ATOM   3581  C16 PSO X  19      65.840  78.090  46.610  0.00  0.00            
ATOM   3582  C17 PSO X  19      87.780  77.400  50.550  0.00  0.00            
ATOM   3583  C18 PSO X  19      82.080  66.620  40.870  0.00  0.00            
ATOM   3584  C19 PSO X  19      77.600  65.140  50.780  0.00  0.00            
ATOM   3585  C20 PSO X  19      76.410  77.150  48.970  0.00  0.00            
ATOM   3586  C21 PSO X  19      80.550  73.260  49.040  0.00  0.00            
ATOM   3587  C22 PSO X  19      66.770  79.260  46.950  0.00  0.00            
ATOM   3588  C23 PSO X  19      88.680  76.210  50.990  0.00  0.00            
ATOM   3589  C24 PSO X  19      83.410  66.630  41.640  0.00  0.00            
ATOM   3590  C25 PSO X  19      78.160  66.250  51.720  0.00  0.00            
ATOM   3591  C26 PSO X  19      75.130  77.270  48.130  0.00  0.00            
ATOM   3592  C27 PSO X  19      80.750  72.410  50.320  0.00  0.00            
ATOM   3593  C28 PSO X  19      66.690  81.590  47.610  0.00  0.00            
ATOM   3594  C29 PSO X  19      89.070  74.700  52.840  0.00  0.00            
ATOM   3595  C30 PSO X  19      84.690  67.970  43.160  0.00  0.00            
ATOM   3596  C31 PSO X  19      77.000  68.380  51.370  0.00  0.00            
ATOM   3597  C32 PSO X  19      72.930  78.170  48.130  0.00  0.00            
ATOM   3598  C33 PSO X  19      82.430  72.080  52.060  0.00  0.00            
ATOM   3599  C34 PSO X  19      67.280  81.920  49.000  0.00  0.00            
ATOM   3600  C35 PSO X  19      88.280  74.100  54.030  0.00  0.00            
ATOM   3601  C36 PSO X  19      84.810  69.440  43.640  0.00  0.00            
ATOM   3602  C37 PSO X  19      77.830  69.490  52.060  0.00  0.00            
ATOM   3603  C38 PSO X  19      72.040  79.270  48.720  0.00  0.00            
ATOM   3604  C39 PSO X  19      83.210  72.880  53.130  0.00  0.00            
ATOM   3605  C40 PSO X  19      69.520  80.950  49.020  0.00  0.00            
ATOM   3606  C41 PSO X  19      86.840  72.660  52.650  0.00  0.00            
ATOM   3607  C42 PSO X  19      84.160  71.650  42.860  0.00  0.00            
ATOM   3608  C43 PSO X  19      76.500  71.410  51.380  0.00  0.00            
ATOM   3609  C44 PSO X  19      70.360  80.760  47.750  0.00  0.00            
ATOM   3610  C45 PSO X  19      85.400  72.630  52.150  0.00  0.00            
ATOM   3611  C46 PSO X  19      76.570  72.660  50.500  0.00  0.00            
ATOM   3612  C47 PSO X  19      83.350  72.230  41.690  0.00  0.00            
ATOM   3613  C48 PSO X  19      75.470  73.720  48.640  0.00  0.00            
ATOM   3614  C49 PSO X  19      75.670  73.220  47.200  0.00  0.00            
ATOM   3615  C50 PSO X  19      82.770  74.400  40.750  0.00  0.00            
ATOM   3616  C51 PSO X  19      82.870  75.890  41.130  0.00  0.00            
ATOM   3617  C52 PSO X  19      77.260  72.130  45.720  0.00  0.00            
ATOM   3618  C53 PSO X  19      78.750  72.390  45.380  0.00  0.00            
ATOM   3619  C54 PSO X  19      82.100  77.360  42.930  0.00  0.00            
ATOM   3620  C55 PSO X  19      81.070  77.340  44.080  0.00  0.00            
ATOM   3621  C56 PSO X  19      80.360  74.250  45.320  0.00  0.00            
ATOM   3622  C57 PSO X  19      80.440  75.730  45.800  0.00  0.00            
ATOM   3623  O   PSO X  19      75.650  66.460  49.370  0.00  0.00            
ATOM   3624  O1  PSO X  19      80.750  77.260  47.680  0.00  0.00            
ATOM   3625  O2  PSO X  19      65.010  77.740  47.710  0.00  0.00            
ATOM   3626  O3  PSO X  19      86.400  77.030  50.460  0.00  0.00            
ATOM   3627  O4  PSO X  19      82.080  67.680  39.910  0.00  0.00            
ATOM   3628  O5  PSO X  19      76.170  64.950  50.990  0.00  0.00            
ATOM   3629  O6  PSO X  19      77.380  76.460  48.150  0.00  0.00            
ATOM   3630  O7  PSO X  19      80.010  74.560  49.350  0.00  0.00            
ATOM   3631  O8  PSO X  19      66.040  80.300  47.630  0.00  0.00            
ATOM   3632  O9  PSO X  19      88.360  75.850  52.360  0.00  0.00            
ATOM   3633  O10 PSO X  19      83.550  67.890  42.290  0.00  0.00            
ATOM   3634  O11 PSO X  19      77.140  67.180  52.150  0.00  0.00            
ATOM   3635  O12 PSO X  19      74.200  78.140  48.810  0.00  0.00            
ATOM   3636  O13 PSO X  19      81.740  73.010  51.190  0.00  0.00            
ATOM   3637  O14 PSO X  19      68.700  82.130  48.840  0.00  0.00            
ATOM   3638  O15 PSO X  19      86.940  73.730  53.610  0.00  0.00            
ATOM   3639  O16 PSO X  19      84.440  70.280  42.530  0.00  0.00            
ATOM   3640  O17 PSO X  19      77.760  70.700  51.280  0.00  0.00            
ATOM   3641  O18 PSO X  19      70.940  79.450  47.800  0.00  0.00            
ATOM   3642  O19 PSO X  19      84.540  72.360  53.280  0.00  0.00            
ATOM   3643  O20 PSO X  19      75.490  72.600  49.550  0.00  0.00            
ATOM   3644  O21 PSO X  19      83.550  73.650  41.700  0.00  0.00            
ATOM   3645  O22 PSO X  19      76.980  72.630  47.050  0.00  0.00            
ATOM   3646  O23 PSO X  19      82.110  76.060  42.330  0.00  0.00            
ATOM   3647  O24 PSO X  19      78.980  73.820  45.420  0.00  0.00            
ATOM   3648  O25 PSO X  19      81.510  76.400  45.090  0.00  0.00            
ATOM   3649  H   PSO X  19      79.410  78.610  48.570  0.00  0.00            
ATOM   3650  H1  PSO X  19      78.910  77.910  47.000  0.00  0.00            
ATOM   3651  H2  PSO X  19      78.780  76.620  49.740  0.00  0.00            
ATOM   3652  H3  PSO X  19      78.840  74.650  47.610  0.00  0.00            
ATOM   3653  H4  PSO X  19      81.640  75.370  47.590  0.00  0.00            
ATOM   3654  H5  PSO X  19      70.310  56.320  49.640  0.00  0.00            
ATOM   3655  H6  PSO X  19      69.640  56.980  48.130  0.00  0.00            
ATOM   3656  H7  PSO X  19      71.130  57.670  48.820  0.00  0.00            
ATOM   3657  H8  PSO X  19      73.690  65.750  51.690  0.00  0.00            
ATOM   3658  H9  PSO X  19      73.720  64.360  50.590  0.00  0.00            
ATOM   3659  H10 PSO X  19      69.650  58.230  50.910  0.00  0.00            
ATOM   3660  H11 PSO X  19      68.260  57.860  49.880  0.00  0.00            
ATOM   3661  H12 PSO X  19      72.940  65.750  48.700  0.00  0.00            
ATOM   3662  H13 PSO X  19      73.150  67.230  49.620  0.00  0.00            
ATOM   3663  H14 PSO X  19      68.840  59.690  48.320  0.00  0.00            
ATOM   3664  H15 PSO X  19      70.390  59.930  49.130  0.00  0.00            
ATOM   3665  H16 PSO X  19      71.270  66.620  51.120  0.00  0.00            
ATOM   3666  H17 PSO X  19      70.770  66.650  49.430  0.00  0.00            
ATOM   3667  H18 PSO X  19      67.610  60.510  50.350  0.00  0.00            
ATOM   3668  H19 PSO X  19      69.130  60.560  51.250  0.00  0.00            
ATOM   3669  H20 PSO X  19      71.380  64.170  51.130  0.00  0.00            
ATOM   3670  H21 PSO X  19      71.170  64.100  49.380  0.00  0.00            
ATOM   3671  H22 PSO X  19      69.920  62.190  49.310  0.00  0.00            
ATOM   3672  H23 PSO X  19      68.210  62.410  49.000  0.00  0.00            
ATOM   3673  H24 PSO X  19      69.010  65.330  51.170  0.00  0.00            
ATOM   3674  H25 PSO X  19      68.880  64.830  49.500  0.00  0.00            
ATOM   3675  H26 PSO X  19      69.540  62.830  51.750  0.00  0.00            
ATOM   3676  H27 PSO X  19      67.880  63.220  51.340  0.00  0.00            
ATOM   3677  H28 PSO X  19      65.230  78.350  45.740  0.00  0.00            
ATOM   3678  H29 PSO X  19      66.460  77.230  46.330  0.00  0.00            
ATOM   3679  H30 PSO X  19      87.910  78.200  51.290  0.00  0.00            
ATOM   3680  H31 PSO X  19      88.140  77.770  49.590  0.00  0.00            
ATOM   3681  H32 PSO X  19      81.960  65.650  40.370  0.00  0.00            
ATOM   3682  H33 PSO X  19      81.260  66.760  41.580  0.00  0.00            
ATOM   3683  H34 PSO X  19      77.810  65.390  49.730  0.00  0.00            
ATOM   3684  H35 PSO X  19      78.130  64.210  51.000  0.00  0.00            
ATOM   3685  H36 PSO X  19      76.760  78.150  49.230  0.00  0.00            
ATOM   3686  H37 PSO X  19      76.210  76.590  49.890  0.00  0.00            
ATOM   3687  H38 PSO X  19      81.500  73.350  48.510  0.00  0.00            
ATOM   3688  H39 PSO X  19      79.850  72.710  48.390  0.00  0.00            
ATOM   3689  H40 PSO X  19      67.620  78.920  47.550  0.00  0.00            
ATOM   3690  H41 PSO X  19      67.140  79.650  45.990  0.00  0.00            
ATOM   3691  H42 PSO X  19      88.500  75.360  50.320  0.00  0.00            
ATOM   3692  H43 PSO X  19      89.730  76.500  50.910  0.00  0.00            
ATOM   3693  H44 PSO X  19      83.370  65.850  42.400  0.00  0.00            
ATOM   3694  H45 PSO X  19      84.250  66.440  40.960  0.00  0.00            
ATOM   3695  H46 PSO X  19      78.590  65.760  52.600  0.00  0.00            
ATOM   3696  H47 PSO X  19      78.990  66.780  51.220  0.00  0.00            
ATOM   3697  H48 PSO X  19      75.370  77.690  47.150  0.00  0.00            
ATOM   3698  H49 PSO X  19      74.680  76.280  47.980  0.00  0.00            
ATOM   3699  H50 PSO X  19      79.800  72.300  50.850  0.00  0.00            
ATOM   3700  H51 PSO X  19      81.090  71.410  50.020  0.00  0.00            
ATOM   3701  H52 PSO X  19      65.970  82.370  47.340  0.00  0.00            
ATOM   3702  H53 PSO X  19      67.480  81.630  46.850  0.00  0.00            
ATOM   3703  H54 PSO X  19      90.080  74.970  53.150  0.00  0.00            
ATOM   3704  H55 PSO X  19      89.140  73.950  52.050  0.00  0.00            
ATOM   3705  H56 PSO X  19      85.600  67.690  42.610  0.00  0.00            
ATOM   3706  H57 PSO X  19      84.580  67.300  44.020  0.00  0.00            
ATOM   3707  H58 PSO X  19      75.950  68.670  51.350  0.00  0.00            
ATOM   3708  H59 PSO X  19      77.350  68.230  50.340  0.00  0.00            
ATOM   3709  H60 PSO X  19      72.430  77.200  48.220  0.00  0.00            
ATOM   3710  H61 PSO X  19      73.090  78.390  47.070  0.00  0.00            
ATOM   3711  H62 PSO X  19      83.110  71.460  51.470  0.00  0.00            
ATOM   3712  H63 PSO X  19      81.730  71.410  52.560  0.00  0.00            
ATOM   3713  H64 PSO X  19      66.820  82.840  49.370  0.00  0.00            
ATOM   3714  H65 PSO X  19      67.070  81.120  49.720  0.00  0.00            
ATOM   3715  H66 PSO X  19      88.800  73.210  54.400  0.00  0.00            
ATOM   3716  H67 PSO X  19      88.220  74.830  54.840  0.00  0.00            
ATOM   3717  H68 PSO X  19      84.130  69.580  44.480  0.00  0.00            
ATOM   3718  H69 PSO X  19      85.830  69.650  43.970  0.00  0.00            
ATOM   3719  H70 PSO X  19      77.460  69.660  53.080  0.00  0.00            
ATOM   3720  H71 PSO X  19      78.870  69.160  52.130  0.00  0.00            
ATOM   3721  H72 PSO X  19      71.670  78.970  49.710  0.00  0.00            
ATOM   3722  H73 PSO X  19      72.620  80.190  48.820  0.00  0.00            
ATOM   3723  H74 PSO X  19      83.250  73.950  52.860  0.00  0.00            
ATOM   3724  H75 PSO X  19      82.690  72.790  54.080  0.00  0.00            
ATOM   3725  H76 PSO X  19      68.900  80.060  49.190  0.00  0.00            
ATOM   3726  H77 PSO X  19      70.190  81.080  49.870  0.00  0.00            
ATOM   3727  H78 PSO X  19      87.110  71.700  53.110  0.00  0.00            
ATOM   3728  H79 PSO X  19      87.480  72.830  51.780  0.00  0.00            
ATOM   3729  H80 PSO X  19      85.100  72.200  42.990  0.00  0.00            
ATOM   3730  H81 PSO X  19      83.570  71.720  43.780  0.00  0.00            
ATOM   3731  H82 PSO X  19      76.330  71.710  52.420  0.00  0.00            
ATOM   3732  H83 PSO X  19      75.670  70.780  51.060  0.00  0.00            
ATOM   3733  H84 PSO X  19      69.710  80.840  46.870  0.00  0.00            
ATOM   3734  H85 PSO X  19      71.130  81.530  47.680  0.00  0.00            
ATOM   3735  H86 PSO X  19      85.160  73.600  51.710  0.00  0.00            
ATOM   3736  H87 PSO X  19      85.280  71.860  51.380  0.00  0.00            
ATOM   3737  H88 PSO X  19      76.460  73.560  51.120  0.00  0.00            
ATOM   3738  H89 PSO X  19      77.530  72.710  49.980  0.00  0.00            
ATOM   3739  H90 PSO X  19      83.690  71.810  40.730  0.00  0.00            
ATOM   3740  H91 PSO X  19      82.290  71.990  41.820  0.00  0.00            
ATOM   3741  H92 PSO X  19      76.260  74.430  48.890  0.00  0.00            
ATOM   3742  H93 PSO X  19      74.510  74.230  48.720  0.00  0.00            
ATOM   3743  H94 PSO X  19      74.890  72.490  46.970  0.00  0.00            
ATOM   3744  H95 PSO X  19      75.570  74.070  46.510  0.00  0.00            
ATOM   3745  H96 PSO X  19      81.710  74.090  40.800  0.00  0.00            
ATOM   3746  H97 PSO X  19      83.130  74.240  39.730  0.00  0.00            
ATOM   3747  H98 PSO X  19      83.920  76.160  41.300  0.00  0.00            
ATOM   3748  H99 PSO X  19      82.460  76.510  40.330  0.00  0.00            
ATOM   3749 H100 PSO X  19      76.630  72.630  44.980  0.00  0.00            
ATOM   3750 H101 PSO X  19      77.040  71.050  45.670  0.00  0.00            
ATOM   3751 H102 PSO X  19      79.380  71.870  46.120  0.00  0.00            
ATOM   3752 H103 PSO X  19      78.980  72.000  44.380  0.00  0.00            
ATOM   3753 H104 PSO X  19      81.800  78.120  42.190  0.00  0.00            
ATOM   3754 H105 PSO X  19      83.100  77.620  43.310  0.00  0.00            
ATOM   3755 H106 PSO X  19      80.970  78.340  44.510  0.00  0.00            
ATOM   3756 H107 PSO X  19      80.100  77.040  43.660  0.00  0.00            
ATOM   3757 H108 PSO X  19      81.010  73.630  45.950  0.00  0.00            
ATOM   3758 H109 PSO X  19      80.710  74.170  44.280  0.00  0.00            
ATOM   3759 H110 PSO X  19      79.480  76.210  45.570  0.00  0.00            
ATOM   3760 H111 PSO X  19      64.540  78.550  48.020  0.00  0.00            
ATOM   3761 H112 PSO X  19      86.310  76.370  49.740  0.00  0.00            
ATOM   3762 H113 PSO X  19      82.370  68.460  40.420  0.00  0.00            
ATOM   3763  C   PSO X  20      54.210  37.390  49.100  0.00  0.00            
ATOM   3764  C1  PSO X  20      59.130  26.330  46.610  0.00  0.00            
ATOM   3765  C2  PSO X  20      58.870  27.670  47.330  0.00  0.00            
ATOM   3766  C3  PSO X  20      57.530  28.180  46.780  0.00  0.00            
ATOM   3767  C4  PSO X  20      57.090  27.130  45.730  0.00  0.00            
ATOM   3768  C5  PSO X  20      52.610  48.130  49.200  0.00  0.00            
ATOM   3769  C6  PSO X  20      55.120  38.580  49.360  0.00  0.00            
ATOM   3770  C7  PSO X  20      53.440  47.130  50.000  0.00  0.00            
ATOM   3771  C8  PSO X  20      56.420  38.650  48.520  0.00  0.00            
ATOM   3772  C9  PSO X  20      53.830  45.840  49.220  0.00  0.00            
ATOM   3773  C10 PSO X  20      57.390  39.740  49.030  0.00  0.00            
ATOM   3774  C11 PSO X  20      54.910  45.070  50.030  0.00  0.00            
ATOM   3775  C12 PSO X  20      56.720  41.120  49.060  0.00  0.00            
ATOM   3776  C13 PSO X  20      55.650  43.930  49.320  0.00  0.00            
ATOM   3777  C14 PSO X  20      57.580  42.220  49.700  0.00  0.00            
ATOM   3778  C15 PSO X  20      56.690  43.320  50.310  0.00  0.00            
ATOM   3779  C16 PSO X  20      71.090  34.840  46.340  0.00  0.00            
ATOM   3780  C17 PSO X  20      52.380  20.380  48.020  0.00  0.00            
ATOM   3781  C18 PSO X  20      49.250  32.940  38.800  0.00  0.00            
ATOM   3782  C19 PSO X  20      52.220  36.320  49.980  0.00  0.00            
ATOM   3783  C20 PSO X  20      61.160  28.350  47.700  0.00  0.00            
ATOM   3784  C21 PSO X  20      55.340  28.960  47.410  0.00  0.00            
ATOM   3785  C22 PSO X  20      69.900  33.900  46.040  0.00  0.00            
ATOM   3786  C23 PSO X  20      51.130  21.130  48.520  0.00  0.00            
ATOM   3787  C24 PSO X  20      48.700  31.550  39.170  0.00  0.00            
ATOM   3788  C25 PSO X  20      52.480  35.450  51.250  0.00  0.00            
ATOM   3789  C26 PSO X  20      62.210  29.400  47.280  0.00  0.00            
ATOM   3790  C27 PSO X  20      54.530  29.450  48.610  0.00  0.00            
ATOM   3791  C28 PSO X  20      70.790  31.790  46.920  0.00  0.00            
ATOM   3792  C29 PSO X  20      50.260  22.120  50.540  0.00  0.00            
ATOM   3793  C30 PSO X  20      49.050  29.860  40.860  0.00  0.00            
ATOM   3794  C31 PSO X  20      54.870  34.970  50.970  0.00  0.00            
ATOM   3795  C32 PSO X  20      64.540  29.550  46.600  0.00  0.00            
ATOM   3796  C33 PSO X  20      53.380  28.740  50.580  0.00  0.00            
ATOM   3797  C34 PSO X  20      70.750  30.900  48.180  0.00  0.00            
ATOM   3798  C35 PSO X  20      50.740  22.880  51.790  0.00  0.00            
ATOM   3799  C36 PSO X  20      50.160  28.970  41.410  0.00  0.00            
ATOM   3800  C37 PSO X  20      55.620  33.950  51.840  0.00  0.00            
ATOM   3801  C38 PSO X  20      65.360  30.060  47.800  0.00  0.00            
ATOM   3802  C39 PSO X  20      53.250  27.520  51.510  0.00  0.00            
ATOM   3803  C40 PSO X  20      68.420  30.210  48.340  0.00  0.00            
ATOM   3804  C41 PSO X  20      50.590  25.180  51.070  0.00  0.00            
ATOM   3805  C42 PSO X  20      51.500  27.090  40.790  0.00  0.00            
ATOM   3806  C43 PSO X  20      57.500  33.810  50.270  0.00  0.00            
ATOM   3807  C44 PSO X  20      67.650  30.390  47.030  0.00  0.00            
ATOM   3808  C45 PSO X  20      51.430  26.310  50.480  0.00  0.00            
ATOM   3809  C46 PSO X  20      58.480  32.770  49.700  0.00  0.00            
ATOM   3810  C47 PSO X  20      52.640  27.550  39.880  0.00  0.00            
ATOM   3811  C48 PSO X  20      58.860  31.760  47.560  0.00  0.00            
ATOM   3812  C49 PSO X  20      58.890  32.050  46.060  0.00  0.00            
ATOM   3813  C50 PSO X  20      54.870  26.940  39.270  0.00  0.00            
ATOM   3814  C51 PSO X  20      55.910  25.840  39.530  0.00  0.00            
ATOM   3815  C52 PSO X  20      57.410  32.510  44.210  0.00  0.00            
ATOM   3816  C53 PSO X  20      56.590  31.250  43.850  0.00  0.00            
ATOM   3817  C54 PSO X  20      57.350  25.230  41.400  0.00  0.00            
ATOM   3818  C55 PSO X  20      57.960  25.880  42.650  0.00  0.00            
ATOM   3819  C56 PSO X  20      56.570  28.870  43.870  0.00  0.00            
ATOM   3820  C57 PSO X  20      57.360  27.600  44.260  0.00  0.00            
ATOM   3821  O   PSO X  20      54.430  36.470  48.320  0.00  0.00            
ATOM   3822  O1  PSO X  20      57.860  25.940  46.040  0.00  0.00            
ATOM   3823  O2  PSO X  20      71.130  35.170  47.730  0.00  0.00            
ATOM   3824  O3  PSO X  20      53.530  21.230  47.890  0.00  0.00            
ATOM   3825  O4  PSO X  20      50.680  32.900  38.690  0.00  0.00            
ATOM   3826  O5  PSO X  20      53.120  37.440  49.930  0.00  0.00            
ATOM   3827  O6  PSO X  20      59.910  28.620  47.010  0.00  0.00            
ATOM   3828  O7  PSO X  20      56.550  28.280  47.840  0.00  0.00            
ATOM   3829  O8  PSO X  20      69.840  32.870  47.050  0.00  0.00            
ATOM   3830  O9  PSO X  20      51.420  21.660  49.820  0.00  0.00            
ATOM   3831  O10 PSO X  20      49.630  30.920  40.060  0.00  0.00            
ATOM   3832  O11 PSO X  20      53.830  35.580  51.760  0.00  0.00            
ATOM   3833  O12 PSO X  20      63.470  28.720  47.090  0.00  0.00            
ATOM   3834  O13 PSO X  20      54.010  28.330  49.350  0.00  0.00            
ATOM   3835  O14 PSO X  20      69.790  29.840  48.030  0.00  0.00            
ATOM   3836  O15 PSO X  20      51.450  24.070  51.380  0.00  0.00            
ATOM   3837  O16 PSO X  20      50.360  27.890  40.480  0.00  0.00            
ATOM   3838  O17 PSO X  20      56.440  33.110  50.980  0.00  0.00            
ATOM   3839  O18 PSO X  20      66.360  30.970  47.290  0.00  0.00            
ATOM   3840  O19 PSO X  20      51.870  27.130  51.590  0.00  0.00            
ATOM   3841  O20 PSO X  20      58.650  32.990  48.290  0.00  0.00            
ATOM   3842  O21 PSO X  20      53.770  26.720  40.160  0.00  0.00            
ATOM   3843  O22 PSO X  20      57.610  32.550  45.630  0.00  0.00            
ATOM   3844  O23 PSO X  20      56.780  26.290  40.580  0.00  0.00            
ATOM   3845  O24 PSO X  20      57.320  30.050  44.190  0.00  0.00            
ATOM   3846  O25 PSO X  20      56.910  26.600  43.330  0.00  0.00            
ATOM   3847  H   PSO X  20      59.480  25.580  47.330  0.00  0.00            
ATOM   3848  H1  PSO X  20      59.870  26.460  45.820  0.00  0.00            
ATOM   3849  H2  PSO X  20      58.790  27.510  48.410  0.00  0.00            
ATOM   3850  H3  PSO X  20      57.700  29.160  46.340  0.00  0.00            
ATOM   3851  H4  PSO X  20      56.020  26.900  45.820  0.00  0.00            
ATOM   3852  H5  PSO X  20      52.170  48.890  49.850  0.00  0.00            
ATOM   3853  H6  PSO X  20      53.290  48.660  48.520  0.00  0.00            
ATOM   3854  H7  PSO X  20      51.810  47.650  48.620  0.00  0.00            
ATOM   3855  H8  PSO X  20      55.380  38.580  50.420  0.00  0.00            
ATOM   3856  H9  PSO X  20      54.490  39.450  49.170  0.00  0.00            
ATOM   3857  H10 PSO X  20      52.880  46.850  50.900  0.00  0.00            
ATOM   3858  H11 PSO X  20      54.340  47.650  50.340  0.00  0.00            
ATOM   3859  H12 PSO X  20      56.160  38.850  47.470  0.00  0.00            
ATOM   3860  H13 PSO X  20      56.920  37.680  48.560  0.00  0.00            
ATOM   3861  H14 PSO X  20      54.200  46.100  48.220  0.00  0.00            
ATOM   3862  H15 PSO X  20      52.950  45.200  49.080  0.00  0.00            
ATOM   3863  H16 PSO X  20      57.740  39.460  50.030  0.00  0.00            
ATOM   3864  H17 PSO X  20      58.280  39.760  48.380  0.00  0.00            
ATOM   3865  H18 PSO X  20      55.670  45.790  50.360  0.00  0.00            
ATOM   3866  H19 PSO X  20      54.430  44.660  50.920  0.00  0.00            
ATOM   3867  H20 PSO X  20      55.810  41.050  49.660  0.00  0.00            
ATOM   3868  H21 PSO X  20      56.420  41.410  48.050  0.00  0.00            
ATOM   3869  H22 PSO X  20      54.940  43.180  48.970  0.00  0.00            
ATOM   3870  H23 PSO X  20      56.160  44.280  48.420  0.00  0.00            
ATOM   3871  H24 PSO X  20      58.210  41.810  50.490  0.00  0.00            
ATOM   3872  H25 PSO X  20      58.240  42.670  48.950  0.00  0.00            
ATOM   3873  H26 PSO X  20      56.160  42.910  51.190  0.00  0.00            
ATOM   3874  H27 PSO X  20      57.350  44.110  50.690  0.00  0.00            
ATOM   3875  H28 PSO X  20      72.030  34.360  46.040  0.00  0.00            
ATOM   3876  H29 PSO X  20      70.990  35.750  45.740  0.00  0.00            
ATOM   3877  H30 PSO X  20      52.600  19.570  48.730  0.00  0.00            
ATOM   3878  H31 PSO X  20      52.150  19.920  47.050  0.00  0.00            
ATOM   3879  H32 PSO X  20      48.790  33.240  37.850  0.00  0.00            
ATOM   3880  H33 PSO X  20      48.960  33.670  39.570  0.00  0.00            
ATOM   3881  H34 PSO X  20      52.300  35.690  49.080  0.00  0.00            
ATOM   3882  H35 PSO X  20      51.180  36.680  50.030  0.00  0.00            
ATOM   3883  H36 PSO X  20      61.520  27.350  47.450  0.00  0.00            
ATOM   3884  H37 PSO X  20      61.020  28.410  48.790  0.00  0.00            
ATOM   3885  H38 PSO X  20      54.720  28.300  46.790  0.00  0.00            
ATOM   3886  H39 PSO X  20      55.610  29.840  46.800  0.00  0.00            
ATOM   3887  H40 PSO X  20      68.970  34.470  46.060  0.00  0.00            
ATOM   3888  H41 PSO X  20      70.010  33.460  45.040  0.00  0.00            
ATOM   3889  H42 PSO X  20      50.880  21.940  47.820  0.00  0.00            
ATOM   3890  H43 PSO X  20      50.290  20.430  48.560  0.00  0.00            
ATOM   3891  H44 PSO X  20      47.710  31.680  39.650  0.00  0.00            
ATOM   3892  H45 PSO X  20      48.570  30.950  38.270  0.00  0.00            
ATOM   3893  H46 PSO X  20      51.800  35.780  52.040  0.00  0.00            
ATOM   3894  H47 PSO X  20      52.250  34.400  51.040  0.00  0.00            
ATOM   3895  H48 PSO X  20      61.900  29.870  46.340  0.00  0.00            
ATOM   3896  H49 PSO X  20      62.290  30.180  48.050  0.00  0.00            
ATOM   3897  H50 PSO X  20      55.170  30.080  49.240  0.00  0.00            
ATOM   3898  H51 PSO X  20      53.690  30.050  48.240  0.00  0.00            
ATOM   3899  H52 PSO X  20      71.800  32.200  46.810  0.00  0.00            
ATOM   3900  H53 PSO X  20      70.550  31.200  46.030  0.00  0.00            
ATOM   3901  H54 PSO X  20      49.640  21.260  50.840  0.00  0.00            
ATOM   3902  H55 PSO X  20      49.650  22.770  49.900  0.00  0.00            
ATOM   3903  H56 PSO X  20      48.350  29.260  40.270  0.00  0.00            
ATOM   3904  H57 PSO X  20      48.490  30.280  41.690  0.00  0.00            
ATOM   3905  H58 PSO X  20      55.580  35.740  50.630  0.00  0.00            
ATOM   3906  H59 PSO X  20      54.450  34.480  50.080  0.00  0.00            
ATOM   3907  H60 PSO X  20      64.140  30.400  46.040  0.00  0.00            
ATOM   3908  H61 PSO X  20      65.190  28.970  45.950  0.00  0.00            
ATOM   3909  H62 PSO X  20      52.400  29.190  50.380  0.00  0.00            
ATOM   3910  H63 PSO X  20      54.000  29.490  51.090  0.00  0.00            
ATOM   3911  H64 PSO X  20      71.750  30.470  48.330  0.00  0.00            
ATOM   3912  H65 PSO X  20      70.520  31.520  49.060  0.00  0.00            
ATOM   3913  H66 PSO X  20      49.890  23.140  52.420  0.00  0.00            
ATOM   3914  H67 PSO X  20      51.410  22.230  52.360  0.00  0.00            
ATOM   3915  H68 PSO X  20      51.080  29.560  41.540  0.00  0.00            
ATOM   3916  H69 PSO X  20      49.860  28.570  42.380  0.00  0.00            
ATOM   3917  H70 PSO X  20      56.240  34.470  52.580  0.00  0.00            
ATOM   3918  H71 PSO X  20      54.900  33.330  52.370  0.00  0.00            
ATOM   3919  H72 PSO X  20      64.710  30.590  48.500  0.00  0.00            
ATOM   3920  H73 PSO X  20      65.820  29.220  48.320  0.00  0.00            
ATOM   3921  H74 PSO X  20      53.860  26.680  51.150  0.00  0.00            
ATOM   3922  H75 PSO X  20      53.610  27.790  52.500  0.00  0.00            
ATOM   3923  H76 PSO X  20      68.380  31.150  48.910  0.00  0.00            
ATOM   3924  H77 PSO X  20      67.960  29.420  48.940  0.00  0.00            
ATOM   3925  H78 PSO X  20      50.100  25.540  51.970  0.00  0.00            
ATOM   3926  H79 PSO X  20      49.840  24.890  50.330  0.00  0.00            
ATOM   3927  H80 PSO X  20      51.270  26.030  40.580  0.00  0.00            
ATOM   3928  H81 PSO X  20      51.780  27.180  41.850  0.00  0.00            
ATOM   3929  H82 PSO X  20      58.040  34.470  50.960  0.00  0.00            
ATOM   3930  H83 PSO X  20      57.080  34.410  49.460  0.00  0.00            
ATOM   3931  H84 PSO X  20      68.210  31.070  46.390  0.00  0.00            
ATOM   3932  H85 PSO X  20      67.550  29.420  46.510  0.00  0.00            
ATOM   3933  H86 PSO X  20      52.280  25.890  49.920  0.00  0.00            
ATOM   3934  H87 PSO X  20      50.820  26.910  49.800  0.00  0.00            
ATOM   3935  H88 PSO X  20      59.450  32.850  50.210  0.00  0.00            
ATOM   3936  H89 PSO X  20      58.080  31.770  49.890  0.00  0.00            
ATOM   3937  H90 PSO X  20      52.330  27.440  38.840  0.00  0.00            
ATOM   3938  H91 PSO X  20      52.870  28.610  40.080  0.00  0.00            
ATOM   3939  H92 PSO X  20      58.040  31.050  47.770  0.00  0.00            
ATOM   3940  H93 PSO X  20      59.810  31.300  47.860  0.00  0.00            
ATOM   3941  H94 PSO X  20      59.660  32.790  45.830  0.00  0.00            
ATOM   3942  H95 PSO X  20      59.120  31.120  45.540  0.00  0.00            
ATOM   3943  H96 PSO X  20      55.320  27.930  39.420  0.00  0.00            
ATOM   3944  H97 PSO X  20      54.530  26.870  38.230  0.00  0.00            
ATOM   3945  H98 PSO X  20      55.400  24.910  39.800  0.00  0.00            
ATOM   3946  H99 PSO X  20      56.480  25.670  38.610  0.00  0.00            
ATOM   3947 H100 PSO X  20      58.370  32.510  43.670  0.00  0.00            
ATOM   3948 H101 PSO X  20      56.850  33.400  43.890  0.00  0.00            
ATOM   3949 H102 PSO X  20      55.640  31.290  44.400  0.00  0.00            
ATOM   3950 H103 PSO X  20      56.370  31.270  42.770  0.00  0.00            
ATOM   3951 H104 PSO X  20      58.130  24.690  40.840  0.00  0.00            
ATOM   3952 H105 PSO X  20      56.580  24.520  41.710  0.00  0.00            
ATOM   3953 H106 PSO X  20      58.400  25.120  43.310  0.00  0.00            
ATOM   3954 H107 PSO X  20      58.750  26.570  42.330  0.00  0.00            
ATOM   3955 H108 PSO X  20      55.610  28.880  44.390  0.00  0.00            
ATOM   3956 H109 PSO X  20      56.390  28.840  42.790  0.00  0.00            
ATOM   3957 H110 PSO X  20      58.430  27.800  44.130  0.00  0.00            
ATOM   3958 H111 PSO X  20      71.800  34.560  48.110  0.00  0.00            
ATOM   3959 H112 PSO X  20      53.290  22.130  48.240  0.00  0.00            
ATOM   3960 H113 PSO X  20      50.910  32.020  39.050  0.00  0.00            
ATOM   3961  C   PSO X  21      49.970  71.220  47.690  0.00  0.00            
ATOM   3962  C1  PSO X  21      38.860  76.230  44.580  0.00  0.00            
ATOM   3963  C2  PSO X  21      39.800  75.310  45.390  0.00  0.00            
ATOM   3964  C3  PSO X  21      41.220  75.880  45.180  0.00  0.00            
ATOM   3965  C4  PSO X  21      41.030  76.990  44.110  0.00  0.00            
ATOM   3966  C5  PSO X  21      58.280  64.630  48.200  0.00  0.00            
ATOM   3967  C6  PSO X  21      50.140  69.820  48.270  0.00  0.00            
ATOM   3968  C7  PSO X  21      56.940  64.090  48.720  0.00  0.00            
ATOM   3969  C8  PSO X  21      49.180  68.760  47.630  0.00  0.00            
ATOM   3970  C9  PSO X  21      55.700  64.820  48.150  0.00  0.00            
ATOM   3971  C10 PSO X  21      49.170  67.360  48.310  0.00  0.00            
ATOM   3972  C11 PSO X  21      54.450  64.480  48.990  0.00  0.00            
ATOM   3973  C12 PSO X  21      50.580  66.730  48.420  0.00  0.00            
ATOM   3974  C13 PSO X  21      53.130  65.100  48.480  0.00  0.00            
ATOM   3975  C14 PSO X  21      50.570  65.310  49.020  0.00  0.00            
ATOM   3976  C15 PSO X  21      51.980  64.860  49.510  0.00  0.00            
ATOM   3977  C16 PSO X  21      35.020  61.690  44.400  0.00  0.00            
ATOM   3978  C17 PSO X  21      39.480  84.550  46.110  0.00  0.00            
ATOM   3979  C18 PSO X  21      50.990  77.400  38.410  0.00  0.00            
ATOM   3980  C19 PSO X  21      50.460  73.580  48.130  0.00  0.00            
ATOM   3981  C20 PSO X  21      38.570  73.240  45.340  0.00  0.00            
ATOM   3982  C21 PSO X  21      43.120  76.850  46.390  0.00  0.00            
ATOM   3983  C22 PSO X  21      35.540  63.150  44.420  0.00  0.00            
ATOM   3984  C23 PSO X  21      40.870  85.060  46.500  0.00  0.00            
ATOM   3985  C24 PSO X  21      50.710  78.820  38.950  0.00  0.00            
ATOM   3986  C25 PSO X  21      49.950  74.340  49.380  0.00  0.00            
ATOM   3987  C26 PSO X  21      38.580  71.810  44.770  0.00  0.00            
ATOM   3988  C27 PSO X  21      43.710  76.860  47.820  0.00  0.00            
ATOM   3989  C28 PSO X  21      33.500  64.090  45.380  0.00  0.00            
ATOM   3990  C29 PSO X  21      42.360  85.110  48.400  0.00  0.00            
ATOM   3991  C30 PSO X  21      49.100  80.080  40.220  0.00  0.00            
ATOM   3992  C31 PSO X  21      47.770  73.210  49.420  0.00  0.00            
ATOM   3993  C32 PSO X  21      37.530  69.660  45.140  0.00  0.00            
ATOM   3994  C33 PSO X  21      43.590  77.970  49.960  0.00  0.00            
ATOM   3995  C34 PSO X  21      32.970  64.880  46.600  0.00  0.00            
ATOM   3996  C35 PSO X  21      42.600  84.450  49.780  0.00  0.00            
ATOM   3997  C36 PSO X  21      47.650  80.030  40.770  0.00  0.00            
ATOM   3998  C37 PSO X  21      46.640  74.170  49.850  0.00  0.00            
ATOM   3999  C38 PSO X  21      36.740  68.910  46.220  0.00  0.00            
ATOM   4000  C39 PSO X  21      42.920  79.180  50.670  0.00  0.00            
ATOM   4001  C40 PSO X  21      34.510  66.790  46.760  0.00  0.00            
ATOM   4002  C41 PSO X  21      43.620  82.380  48.890  0.00  0.00            
ATOM   4003  C42 PSO X  21      45.400  79.410  39.970  0.00  0.00            
ATOM   4004  C43 PSO X  21      45.120  73.030  48.260  0.00  0.00            
ATOM   4005  C44 PSO X  21      35.280  67.110  45.460  0.00  0.00            
ATOM   4006  C45 PSO X  21      43.410  80.860  48.950  0.00  0.00            
ATOM   4007  C46 PSO X  21      43.780  73.340  47.560  0.00  0.00            
ATOM   4008  C47 PSO X  21      44.810  78.600  38.800  0.00  0.00            
ATOM   4009  C48 PSO X  21      42.130  72.270  46.120  0.00  0.00            
ATOM   4010  C49 PSO X  21      42.600  72.430  44.640  0.00  0.00            
ATOM   4011  C50 PSO X  21      42.710  77.840  37.860  0.00  0.00            
ATOM   4012  C51 PSO X  21      41.190  78.010  38.020  0.00  0.00            
ATOM   4013  C52 PSO X  21      44.520  73.010  43.250  0.00  0.00            
ATOM   4014  C53 PSO X  21      44.380  74.460  42.750  0.00  0.00            
ATOM   4015  C54 PSO X  21      39.490  77.530  39.660  0.00  0.00            
ATOM   4016  C55 PSO X  21      39.490  77.000  41.100  0.00  0.00            
ATOM   4017  C56 PSO X  21      42.720  76.160  42.300  0.00  0.00            
ATOM   4018  C57 PSO X  21      41.240  76.430  42.660  0.00  0.00            
ATOM   4019  O   PSO X  21      49.260  71.460  46.720  0.00  0.00            
ATOM   4020  O1  PSO X  21      39.650  77.380  44.250  0.00  0.00            
ATOM   4021  O2  PSO X  21      35.140  61.110  45.690  0.00  0.00            
ATOM   4022  O3  PSO X  21      39.390  83.130  46.260  0.00  0.00            
ATOM   4023  O4  PSO X  21      49.870  76.950  37.630  0.00  0.00            
ATOM   4024  O5  PSO X  21      50.620  72.170  48.430  0.00  0.00            
ATOM   4025  O6  PSO X  21      39.720  73.960  44.870  0.00  0.00            
ATOM   4026  O7  PSO X  21      41.730  76.410  46.430  0.00  0.00            
ATOM   4027  O8  PSO X  21      34.920  63.880  45.510  0.00  0.00            
ATOM   4028  O9  PSO X  21      41.110  84.650  47.860  0.00  0.00            
ATOM   4029  O10 PSO X  21      49.440  78.800  39.630  0.00  0.00            
ATOM   4030  O11 PSO X  21      48.980  73.560  50.120  0.00  0.00            
ATOM   4031  O12 PSO X  21      37.700  71.010  45.580  0.00  0.00            
ATOM   4032  O13 PSO X  21      43.120  77.920  48.600  0.00  0.00            
ATOM   4033  O14 PSO X  21      33.180  66.310  46.420  0.00  0.00            
ATOM   4034  O15 PSO X  21      42.570  83.010  49.670  0.00  0.00            
ATOM   4035  O16 PSO X  21      46.820  79.400  39.770  0.00  0.00            
ATOM   4036  O17 PSO X  21      45.640  74.270  48.800  0.00  0.00            
ATOM   4037  O18 PSO X  21      36.610  67.530  45.820  0.00  0.00            
ATOM   4038  O19 PSO X  21      43.610  80.400  50.310  0.00  0.00            
ATOM   4039  O20 PSO X  21      43.250  72.110  47.020  0.00  0.00            
ATOM   4040  O21 PSO X  21      43.390  78.450  38.980  0.00  0.00            
ATOM   4041  O22 PSO X  21      43.960  72.900  44.580  0.00  0.00            
ATOM   4042  O23 PSO X  21      40.710  77.090  39.020  0.00  0.00            
ATOM   4043  O24 PSO X  21      42.980  74.760  42.540  0.00  0.00            
ATOM   4044  O25 PSO X  21      40.740  77.370  41.700  0.00  0.00            
ATOM   4045  H   PSO X  21      37.980  76.520  45.140  0.00  0.00            
ATOM   4046  H1  PSO X  21      38.540  75.710  43.660  0.00  0.00            
ATOM   4047  H2  PSO X  21      39.550  75.340  46.460  0.00  0.00            
ATOM   4048  H3  PSO X  21      41.900  75.100  44.810  0.00  0.00            
ATOM   4049  H4  PSO X  21      41.690  77.850  44.280  0.00  0.00            
ATOM   4050  H5  PSO X  21      58.420  65.670  48.510  0.00  0.00            
ATOM   4051  H6  PSO X  21      59.100  64.040  48.620  0.00  0.00            
ATOM   4052  H7  PSO X  21      58.340  64.560  47.110  0.00  0.00            
ATOM   4053  H8  PSO X  21      49.980  69.880  49.350  0.00  0.00            
ATOM   4054  H9  PSO X  21      51.190  69.530  48.120  0.00  0.00            
ATOM   4055  H10 PSO X  21      56.930  64.170  49.810  0.00  0.00            
ATOM   4056  H11 PSO X  21      56.860  63.020  48.470  0.00  0.00            
ATOM   4057  H12 PSO X  21      49.440  68.640  46.570  0.00  0.00            
ATOM   4058  H13 PSO X  21      48.150  69.150  47.660  0.00  0.00            
ATOM   4059  H14 PSO X  21      55.540  64.520  47.100  0.00  0.00            
ATOM   4060  H15 PSO X  21      55.870  65.900  48.160  0.00  0.00            
ATOM   4061  H16 PSO X  21      48.730  67.440  49.310  0.00  0.00            
ATOM   4062  H17 PSO X  21      48.520  66.700  47.730  0.00  0.00            
ATOM   4063  H18 PSO X  21      54.340  63.390  49.060  0.00  0.00            
ATOM   4064  H19 PSO X  21      54.640  64.860  50.010  0.00  0.00            
ATOM   4065  H20 PSO X  21      51.230  67.370  49.030  0.00  0.00            
ATOM   4066  H21 PSO X  21      51.030  66.680  47.430  0.00  0.00            
ATOM   4067  H22 PSO X  21      53.270  66.170  48.320  0.00  0.00            
ATOM   4068  H23 PSO X  21      52.860  64.660  47.510  0.00  0.00            
ATOM   4069  H24 PSO X  21      49.880  65.270  49.870  0.00  0.00            
ATOM   4070  H25 PSO X  21      50.190  64.600  48.280  0.00  0.00            
ATOM   4071  H26 PSO X  21      52.210  65.400  50.430  0.00  0.00            
ATOM   4072  H27 PSO X  21      51.930  63.800  49.770  0.00  0.00            
ATOM   4073  H28 PSO X  21      33.970  61.670  44.070  0.00  0.00            
ATOM   4074  H29 PSO X  21      35.590  61.120  43.660  0.00  0.00            
ATOM   4075  H30 PSO X  21      38.750  85.040  46.760  0.00  0.00            
ATOM   4076  H31 PSO X  21      39.270  84.830  45.070  0.00  0.00            
ATOM   4077  H32 PSO X  21      51.900  77.410  37.810  0.00  0.00            
ATOM   4078  H33 PSO X  21      51.150  76.720  39.260  0.00  0.00            
ATOM   4079  H34 PSO X  21      49.770  73.740  47.300  0.00  0.00            
ATOM   4080  H35 PSO X  21      51.420  74.010  47.840  0.00  0.00            
ATOM   4081  H36 PSO X  21      37.640  73.730  45.040  0.00  0.00            
ATOM   4082  H37 PSO X  21      38.590  73.180  46.440  0.00  0.00            
ATOM   4083  H38 PSO X  21      43.190  77.840  45.950  0.00  0.00            
ATOM   4084  H39 PSO X  21      43.710  76.150  45.780  0.00  0.00            
ATOM   4085  H40 PSO X  21      36.630  63.130  44.560  0.00  0.00            
ATOM   4086  H41 PSO X  21      35.330  63.640  43.460  0.00  0.00            
ATOM   4087  H42 PSO X  21      41.630  84.640  45.830  0.00  0.00            
ATOM   4088  H43 PSO X  21      40.890  86.160  46.430  0.00  0.00            
ATOM   4089  H44 PSO X  21      51.510  79.120  39.630  0.00  0.00            
ATOM   4090  H45 PSO X  21      50.690  79.520  38.110  0.00  0.00            
ATOM   4091  H46 PSO X  21      50.800  74.550  50.040  0.00  0.00            
ATOM   4092  H47 PSO X  21      49.520  75.300  49.080  0.00  0.00            
ATOM   4093  H48 PSO X  21      38.240  71.830  43.730  0.00  0.00            
ATOM   4094  H49 PSO X  21      39.600  71.400  44.810  0.00  0.00            
ATOM   4095  H50 PSO X  21      43.520  75.900  48.310  0.00  0.00            
ATOM   4096  H51 PSO X  21      44.790  77.010  47.760  0.00  0.00            
ATOM   4097  H52 PSO X  21      32.980  63.120  45.360  0.00  0.00            
ATOM   4098  H53 PSO X  21      33.280  64.620  44.450  0.00  0.00            
ATOM   4099  H54 PSO X  21      42.330  86.200  48.510  0.00  0.00            
ATOM   4100  H55 PSO X  21      43.180  84.860  47.720  0.00  0.00            
ATOM   4101  H56 PSO X  21      49.160  80.870  39.470  0.00  0.00            
ATOM   4102  H57 PSO X  21      49.800  80.330  41.040  0.00  0.00            
ATOM   4103  H58 PSO X  21      47.480  72.180  49.680  0.00  0.00            
ATOM   4104  H59 PSO X  21      47.900  73.260  48.330  0.00  0.00            
ATOM   4105  H60 PSO X  21      38.510  69.170  45.010  0.00  0.00            
ATOM   4106  H61 PSO X  21      36.990  69.630  44.190  0.00  0.00            
ATOM   4107  H62 PSO X  21      44.680  78.080  50.000  0.00  0.00            
ATOM   4108  H63 PSO X  21      43.300  77.050  50.480  0.00  0.00            
ATOM   4109  H64 PSO X  21      31.900  64.690  46.690  0.00  0.00            
ATOM   4110  H65 PSO X  21      33.450  64.520  47.530  0.00  0.00            
ATOM   4111  H66 PSO X  21      43.560  84.790  50.180  0.00  0.00            
ATOM   4112  H67 PSO X  21      41.820  84.780  50.470  0.00  0.00            
ATOM   4113  H68 PSO X  21      47.620  79.460  41.710  0.00  0.00            
ATOM   4114  H69 PSO X  21      47.310  81.050  40.980  0.00  0.00            
ATOM   4115  H70 PSO X  21      46.200  73.810  50.780  0.00  0.00            
ATOM   4116  H71 PSO X  21      47.070  75.160  50.050  0.00  0.00            
ATOM   4117  H72 PSO X  21      37.280  68.970  47.170  0.00  0.00            
ATOM   4118  H73 PSO X  21      35.760  69.380  46.350  0.00  0.00            
ATOM   4119  H74 PSO X  21      41.860  79.230  50.400  0.00  0.00            
ATOM   4120  H75 PSO X  21      43.000  79.030  51.750  0.00  0.00            
ATOM   4121  H76 PSO X  21      35.060  66.050  47.340  0.00  0.00            
ATOM   4122  H77 PSO X  21      34.420  67.700  47.370  0.00  0.00            
ATOM   4123  H78 PSO X  21      44.610  82.640  49.300  0.00  0.00            
ATOM   4124  H79 PSO X  21      43.570  82.710  47.850  0.00  0.00            
ATOM   4125  H80 PSO X  21      45.010  80.430  39.950  0.00  0.00            
ATOM   4126  H81 PSO X  21      45.130  78.930  40.920  0.00  0.00            
ATOM   4127  H82 PSO X  21      44.950  72.290  49.040  0.00  0.00            
ATOM   4128  H83 PSO X  21      45.820  72.600  47.540  0.00  0.00            
ATOM   4129  H84 PSO X  21      35.350  66.210  44.850  0.00  0.00            
ATOM   4130  H85 PSO X  21      34.770  67.880  44.880  0.00  0.00            
ATOM   4131  H86 PSO X  21      42.390  80.640  48.610  0.00  0.00            
ATOM   4132  H87 PSO X  21      44.120  80.360  48.280  0.00  0.00            
ATOM   4133  H88 PSO X  21      43.070  73.760  48.280  0.00  0.00            
ATOM   4134  H89 PSO X  21      43.960  74.070  46.760  0.00  0.00            
ATOM   4135  H90 PSO X  21      45.010  79.130  37.870  0.00  0.00            
ATOM   4136  H91 PSO X  21      45.290  77.610  38.750  0.00  0.00            
ATOM   4137  H92 PSO X  21      41.530  73.140  46.430  0.00  0.00            
ATOM   4138  H93 PSO X  21      41.480  71.390  46.190  0.00  0.00            
ATOM   4139  H94 PSO X  21      42.510  71.470  44.140  0.00  0.00            
ATOM   4140  H95 PSO X  21      41.920  73.110  44.110  0.00  0.00            
ATOM   4141  H96 PSO X  21      42.970  76.780  37.780  0.00  0.00            
ATOM   4142  H97 PSO X  21      43.000  78.350  36.930  0.00  0.00            
ATOM   4143  H98 PSO X  21      41.000  79.050  38.310  0.00  0.00            
ATOM   4144  H99 PSO X  21      40.700  77.810  37.060  0.00  0.00            
ATOM   4145 H100 PSO X  21      44.040  72.310  42.560  0.00  0.00            
ATOM   4146 H101 PSO X  21      45.590  72.770  43.290  0.00  0.00            
ATOM   4147 H102 PSO X  21      44.820  75.140  43.490  0.00  0.00            
ATOM   4148 H103 PSO X  21      44.930  74.570  41.800  0.00  0.00            
ATOM   4149 H104 PSO X  21      38.610  77.140  39.130  0.00  0.00            
ATOM   4150 H105 PSO X  21      39.420  78.630  39.700  0.00  0.00            
ATOM   4151 H106 PSO X  21      38.650  77.420  41.660  0.00  0.00            
ATOM   4152 H107 PSO X  21      39.380  75.910  41.050  0.00  0.00            
ATOM   4153 H108 PSO X  21      43.360  76.810  42.900  0.00  0.00            
ATOM   4154 H109 PSO X  21      42.890  76.390  41.240  0.00  0.00            
ATOM   4155 H110 PSO X  21      40.710  75.480  42.570  0.00  0.00            
ATOM   4156 H111 PSO X  21      36.050  61.270  45.990  0.00  0.00            
ATOM   4157 H112 PSO X  21      40.240  82.800  46.630  0.00  0.00            
ATOM   4158 H113 PSO X  21      49.150  77.560  37.890  0.00  0.00            
ATOM   4159  C   PSO X  22      78.650  48.030  46.150  0.00  0.00            
ATOM   4160  C1  PSO X  22      90.350  51.630  42.470  0.00  0.00            
ATOM   4161  C2  PSO X  22      89.010  51.800  43.220  0.00  0.00            
ATOM   4162  C3  PSO X  22      88.230  50.500  42.950  0.00  0.00            
ATOM   4163  C4  PSO X  22      89.010  49.850  41.790  0.00  0.00            
ATOM   4164  C5  PSO X  22      67.780  47.450  46.820  0.00  0.00            
ATOM   4165  C6  PSO X  22      77.610  48.950  46.750  0.00  0.00            
ATOM   4166  C7  PSO X  22      68.640  48.390  47.690  0.00  0.00            
ATOM   4167  C8  PSO X  22      77.570  50.340  46.050  0.00  0.00            
ATOM   4168  C9  PSO X  22      69.810  49.020  46.900  0.00  0.00            
ATOM   4169  C10 PSO X  22      76.570  51.330  46.690  0.00  0.00            
ATOM   4170  C11 PSO X  22      70.820  49.710  47.840  0.00  0.00            
ATOM   4171  C12 PSO X  22      75.120  50.790  46.730  0.00  0.00            
ATOM   4172  C13 PSO X  22      71.950  50.440  47.070  0.00  0.00            
ATOM   4173  C14 PSO X  22      74.140  51.800  47.340  0.00  0.00            
ATOM   4174  C15 PSO X  22      72.940  51.130  48.040  0.00  0.00            
ATOM   4175  C16 PSO X  22      81.660  63.870  43.230  0.00  0.00            
ATOM   4176  C17 PSO X  22      95.470  44.650  43.300  0.00  0.00            
ATOM   4177  C18 PSO X  22      81.560  42.360  36.620  0.00  0.00            
ATOM   4178  C19 PSO X  22      79.920  46.030  46.690  0.00  0.00            
ATOM   4179  C20 PSO X  22      88.510  54.180  43.180  0.00  0.00            
ATOM   4180  C21 PSO X  22      87.700  48.370  44.040  0.00  0.00            
ATOM   4181  C22 PSO X  22      82.980  63.310  42.600  0.00  0.00            
ATOM   4182  C23 PSO X  22      94.630  43.430  43.730  0.00  0.00            
ATOM   4183  C24 PSO X  22      82.600  41.450  37.330  0.00  0.00            
ATOM   4184  C25 PSO X  22      81.160  46.230  47.590  0.00  0.00            
ATOM   4185  C26 PSO X  22      87.560  55.150  42.500  0.00  0.00            
ATOM   4186  C27 PSO X  22      87.220  47.880  45.430  0.00  0.00            
ATOM   4187  C28 PSO X  22      85.330  64.040  43.000  0.00  0.00            
ATOM   4188  C29 PSO X  22      93.480  42.460  45.650  0.00  0.00            
ATOM   4189  C30 PSO X  22      84.870  41.480  38.170  0.00  0.00            
ATOM   4190  C31 PSO X  22      82.060  48.290  46.610  0.00  0.00            
ATOM   4191  C32 PSO X  22      86.740  57.380  42.750  0.00  0.00            
ATOM   4192  C33 PSO X  22      88.020  46.990  47.520  0.00  0.00            
ATOM   4193  C34 PSO X  22      86.380  64.040  44.140  0.00  0.00            
ATOM   4194  C35 PSO X  22      93.120  42.710  47.140  0.00  0.00            
ATOM   4195  C36 PSO X  22      86.040  42.440  38.520  0.00  0.00            
ATOM   4196  C37 PSO X  22      83.550  47.900  46.500  0.00  0.00            
ATOM   4197  C38 PSO X  22      86.780  58.580  43.710  0.00  0.00            
ATOM   4198  C39 PSO X  22      89.340  46.820  48.290  0.00  0.00            
ATOM   4199  C40 PSO X  22      86.870  61.630  44.230  0.00  0.00            
ATOM   4200  C41 PSO X  22      90.900  43.690  46.820  0.00  0.00            
ATOM   4201  C42 PSO X  22      87.300  44.240  37.510  0.00  0.00            
ATOM   4202  C43 PSO X  22      84.610  50.130  46.600  0.00  0.00            
ATOM   4203  C44 PSO X  22      86.700  60.860  42.890  0.00  0.00            
ATOM   4204  C45 PSO X  22      90.190  45.070  46.810  0.00  0.00            
ATOM   4205  C46 PSO X  22      85.450  51.060  45.710  0.00  0.00            
ATOM   4206  C47 PSO X  22      87.130  45.130  36.270  0.00  0.00            
ATOM   4207  C48 PSO X  22      85.200  52.720  43.980  0.00  0.00            
ATOM   4208  C49 PSO X  22      84.500  52.360  42.660  0.00  0.00            
ATOM   4209  C50 PSO X  22      87.790  47.290  35.410  0.00  0.00            
ATOM   4210  C51 PSO X  22      88.960  48.300  35.540  0.00  0.00            
ATOM   4211  C52 PSO X  22      83.860  50.530  41.250  0.00  0.00            
ATOM   4212  C53 PSO X  22      84.910  49.700  40.480  0.00  0.00            
ATOM   4213  C54 PSO X  22      89.920  49.940  37.000  0.00  0.00            
ATOM   4214  C55 PSO X  22      89.610  50.820  38.230  0.00  0.00            
ATOM   4215  C56 PSO X  22      87.260  49.650  39.920  0.00  0.00            
ATOM   4216  C57 PSO X  22      88.580  50.330  40.370  0.00  0.00            
ATOM   4217  O   PSO X  22      79.160  48.180  45.050  0.00  0.00            
ATOM   4218  O1  PSO X  22      90.370  50.270  42.020  0.00  0.00            
ATOM   4219  O2  PSO X  22      81.560  63.530  44.610  0.00  0.00            
ATOM   4220  O3  PSO X  22      94.630  45.780  42.990  0.00  0.00            
ATOM   4221  O4  PSO X  22      82.120  42.950  35.440  0.00  0.00            
ATOM   4222  O5  PSO X  22      78.910  47.000  47.000  0.00  0.00            
ATOM   4223  O6  PSO X  22      88.270  52.880  42.620  0.00  0.00            
ATOM   4224  O7  PSO X  22      88.280  49.700  44.160  0.00  0.00            
ATOM   4225  O8  PSO X  22      84.090  63.480  43.510  0.00  0.00            
ATOM   4226  O9  PSO X  22      94.100  43.630  45.060  0.00  0.00            
ATOM   4227  O10 PSO X  22      83.730  42.250  37.750  0.00  0.00            
ATOM   4228  O11 PSO X  22      81.480  47.630  47.750  0.00  0.00            
ATOM   4229  O12 PSO X  22      87.560  56.350  43.290  0.00  0.00            
ATOM   4230  O13 PSO X  22      88.350  47.510  46.220  0.00  0.00            
ATOM   4231  O14 PSO X  22      87.330  62.970  43.940  0.00  0.00            
ATOM   4232  O15 PSO X  22      92.260  43.860  47.270  0.00  0.00            
ATOM   4233  O16 PSO X  22      86.510  43.060  37.300  0.00  0.00            
ATOM   4234  O17 PSO X  22      84.260  48.960  45.830  0.00  0.00            
ATOM   4235  O18 PSO X  22      85.990  59.630  43.130  0.00  0.00            
ATOM   4236  O19 PSO X  22      89.850  45.470  48.150  0.00  0.00            
ATOM   4237  O20 PSO X  22      84.580  52.010  45.080  0.00  0.00            
ATOM   4238  O21 PSO X  22      87.900  46.320  36.470  0.00  0.00            
ATOM   4239  O22 PSO X  22      84.390  50.920  42.540  0.00  0.00            
ATOM   4240  O23 PSO X  22      88.780  49.100  36.720  0.00  0.00            
ATOM   4241  O24 PSO X  22      86.160  50.420  40.450  0.00  0.00            
ATOM   4242  O25 PSO X  22      89.620  50.000  39.420  0.00  0.00            
ATOM   4243  H   PSO X  22      91.200  51.830  43.140  0.00  0.00            
ATOM   4244  H1  PSO X  22      90.390  52.310  41.610  0.00  0.00            
ATOM   4245  H2  PSO X  22      89.150  51.940  44.300  0.00  0.00            
ATOM   4246  H3  PSO X  22      87.190  50.710  42.670  0.00  0.00            
ATOM   4247  H4  PSO X  22      88.930  48.760  41.820  0.00  0.00            
ATOM   4248  H5  PSO X  22      66.880  47.130  47.360  0.00  0.00            
ATOM   4249  H6  PSO X  22      67.460  47.970  45.910  0.00  0.00            
ATOM   4250  H7  PSO X  22      68.340  46.560  46.520  0.00  0.00            
ATOM   4251  H8  PSO X  22      77.820  49.070  47.820  0.00  0.00            
ATOM   4252  H9  PSO X  22      76.660  48.430  46.660  0.00  0.00            
ATOM   4253  H10 PSO X  22      69.030  47.820  48.540  0.00  0.00            
ATOM   4254  H11 PSO X  22      68.010  49.180  48.100  0.00  0.00            
ATOM   4255  H12 PSO X  22      77.340  50.210  44.980  0.00  0.00            
ATOM   4256  H13 PSO X  22      78.570  50.770  46.100  0.00  0.00            
ATOM   4257  H14 PSO X  22      69.400  49.760  46.180  0.00  0.00            
ATOM   4258  H15 PSO X  22      70.320  48.250  46.310  0.00  0.00            
ATOM   4259  H16 PSO X  22      76.910  51.550  47.710  0.00  0.00            
ATOM   4260  H17 PSO X  22      76.610  52.270  46.140  0.00  0.00            
ATOM   4261  H18 PSO X  22      70.310  50.420  48.490  0.00  0.00            
ATOM   4262  H19 PSO X  22      71.270  48.950  48.490  0.00  0.00            
ATOM   4263  H20 PSO X  22      75.100  49.870  47.320  0.00  0.00            
ATOM   4264  H21 PSO X  22      74.790  50.550  45.720  0.00  0.00            
ATOM   4265  H22 PSO X  22      72.480  49.720  46.440  0.00  0.00            
ATOM   4266  H23 PSO X  22      71.510  51.190  46.420  0.00  0.00            
ATOM   4267  H24 PSO X  22      74.690  52.380  48.090  0.00  0.00            
ATOM   4268  H25 PSO X  22      73.790  52.510  46.570  0.00  0.00            
ATOM   4269  H26 PSO X  22      73.340  50.380  48.730  0.00  0.00            
ATOM   4270  H27 PSO X  22      72.410  51.870  48.640  0.00  0.00            
ATOM   4271  H28 PSO X  22      81.620  64.960  43.120  0.00  0.00            
ATOM   4272  H29 PSO X  22      80.810  63.460  42.670  0.00  0.00            
ATOM   4273  H30 PSO X  22      96.170  44.900  44.100  0.00  0.00            
ATOM   4274  H31 PSO X  22      96.060  44.380  42.410  0.00  0.00            
ATOM   4275  H32 PSO X  22      80.680  41.760  36.360  0.00  0.00            
ATOM   4276  H33 PSO X  22      81.230  43.140  37.320  0.00  0.00            
ATOM   4277  H34 PSO X  22      80.210  46.090  45.630  0.00  0.00            
ATOM   4278  H35 PSO X  22      79.520  45.020  46.860  0.00  0.00            
ATOM   4279  H36 PSO X  22      89.530  54.510  42.980  0.00  0.00            
ATOM   4280  H37 PSO X  22      88.330  54.180  44.270  0.00  0.00            
ATOM   4281  H38 PSO X  22      88.430  47.660  43.640  0.00  0.00            
ATOM   4282  H39 PSO X  22      86.830  48.400  43.370  0.00  0.00            
ATOM   4283  H40 PSO X  22      82.840  62.250  42.380  0.00  0.00            
ATOM   4284  H41 PSO X  22      83.170  63.830  41.650  0.00  0.00            
ATOM   4285  H42 PSO X  22      93.810  43.280  43.010  0.00  0.00            
ATOM   4286  H43 PSO X  22      95.270  42.550  43.710  0.00  0.00            
ATOM   4287  H44 PSO X  22      82.130  40.980  38.200  0.00  0.00            
ATOM   4288  H45 PSO X  22      82.920  40.670  36.640  0.00  0.00            
ATOM   4289  H46 PSO X  22      80.950  45.800  48.580  0.00  0.00            
ATOM   4290  H47 PSO X  22      82.020  45.680  47.180  0.00  0.00            
ATOM   4291  H48 PSO X  22      87.900  55.350  41.480  0.00  0.00            
ATOM   4292  H49 PSO X  22      86.550  54.730  42.460  0.00  0.00            
ATOM   4293  H50 PSO X  22      86.680  48.680  45.940  0.00  0.00            
ATOM   4294  H51 PSO X  22      86.550  47.030  45.300  0.00  0.00            
ATOM   4295  H52 PSO X  22      85.190  65.070  42.690  0.00  0.00            
ATOM   4296  H53 PSO X  22      85.690  63.480  42.130  0.00  0.00            
ATOM   4297  H54 PSO X  22      94.170  41.610  45.600  0.00  0.00            
ATOM   4298  H55 PSO X  22      92.570  42.200  45.090  0.00  0.00            
ATOM   4299  H56 PSO X  22      85.190  40.800  37.370  0.00  0.00            
ATOM   4300  H57 PSO X  22      84.620  40.880  39.050  0.00  0.00            
ATOM   4301  H58 PSO X  22      81.980  49.380  46.740  0.00  0.00            
ATOM   4302  H59 PSO X  22      81.540  48.030  45.690  0.00  0.00            
ATOM   4303  H60 PSO X  22      85.710  57.010  42.660  0.00  0.00            
ATOM   4304  H61 PSO X  22      87.090  57.690  41.760  0.00  0.00            
ATOM   4305  H62 PSO X  22      87.490  46.030  47.430  0.00  0.00            
ATOM   4306  H63 PSO X  22      87.380  47.700  48.050  0.00  0.00            
ATOM   4307  H64 PSO X  22      86.920  65.000  44.110  0.00  0.00            
ATOM   4308  H65 PSO X  22      85.900  63.960  45.110  0.00  0.00            
ATOM   4309  H66 PSO X  22      92.630  41.820  47.550  0.00  0.00            
ATOM   4310  H67 PSO X  22      94.040  42.870  47.710  0.00  0.00            
ATOM   4311  H68 PSO X  22      85.670  43.190  39.230  0.00  0.00            
ATOM   4312  H69 PSO X  22      86.850  41.880  39.000  0.00  0.00            
ATOM   4313  H70 PSO X  22      83.980  47.690  47.480  0.00  0.00            
ATOM   4314  H71 PSO X  22      83.620  46.980  45.920  0.00  0.00            
ATOM   4315  H72 PSO X  22      86.360  58.280  44.680  0.00  0.00            
ATOM   4316  H73 PSO X  22      87.820  58.880  43.860  0.00  0.00            
ATOM   4317  H74 PSO X  22      90.070  47.550  47.940  0.00  0.00            
ATOM   4318  H75 PSO X  22      89.150  47.040  49.340  0.00  0.00            
ATOM   4319  H76 PSO X  22      85.940  61.640  44.800  0.00  0.00            
ATOM   4320  H77 PSO X  22      87.630  61.110  44.840  0.00  0.00            
ATOM   4321  H78 PSO X  22      90.350  42.990  47.470  0.00  0.00            
ATOM   4322  H79 PSO X  22      90.880  43.290  45.800  0.00  0.00            
ATOM   4323  H80 PSO X  22      88.360  43.980  37.650  0.00  0.00            
ATOM   4324  H81 PSO X  22      86.960  44.790  38.400  0.00  0.00            
ATOM   4325  H82 PSO X  22      85.220  49.840  47.460  0.00  0.00            
ATOM   4326  H83 PSO X  22      83.710  50.660  46.960  0.00  0.00            
ATOM   4327  H84 PSO X  22      86.120  61.470  42.190  0.00  0.00            
ATOM   4328  H85 PSO X  22      87.680  60.670  42.440  0.00  0.00            
ATOM   4329  H86 PSO X  22      90.840  45.810  46.340  0.00  0.00            
ATOM   4330  H87 PSO X  22      89.270  44.980  46.210  0.00  0.00            
ATOM   4331  H88 PSO X  22      86.200  51.590  46.320  0.00  0.00            
ATOM   4332  H89 PSO X  22      85.970  50.470  44.950  0.00  0.00            
ATOM   4333  H90 PSO X  22      87.470  44.590  35.380  0.00  0.00            
ATOM   4334  H91 PSO X  22      86.070  45.380  36.140  0.00  0.00            
ATOM   4335  H92 PSO X  22      86.270  52.460  43.910  0.00  0.00            
ATOM   4336  H93 PSO X  22      85.130  53.800  44.140  0.00  0.00            
ATOM   4337  H94 PSO X  22      83.500  52.810  42.650  0.00  0.00            
ATOM   4338  H95 PSO X  22      85.080  52.760  41.830  0.00  0.00            
ATOM   4339  H96 PSO X  22      86.830  47.810  35.470  0.00  0.00            
ATOM   4340  H97 PSO X  22      87.840  46.790  34.440  0.00  0.00            
ATOM   4341  H98 PSO X  22      89.910  47.740  35.590  0.00  0.00            
ATOM   4342  H99 PSO X  22      89.000  48.940  34.650  0.00  0.00            
ATOM   4343 H100 PSO X  22      83.580  51.410  40.650  0.00  0.00            
ATOM   4344 H101 PSO X  22      82.940  49.950  41.390  0.00  0.00            
ATOM   4345 H102 PSO X  22      85.030  48.730  40.970  0.00  0.00            
ATOM   4346 H103 PSO X  22      84.550  49.520  39.450  0.00  0.00            
ATOM   4347 H104 PSO X  22      90.120  50.600  36.140  0.00  0.00            
ATOM   4348 H105 PSO X  22      90.820  49.330  37.190  0.00  0.00            
ATOM   4349 H106 PSO X  22      90.380  51.600  38.320  0.00  0.00            
ATOM   4350 H107 PSO X  22      88.640  51.310  38.080  0.00  0.00            
ATOM   4351 H108 PSO X  22      87.230  48.620  40.290  0.00  0.00            
ATOM   4352 H109 PSO X  22      87.190  49.620  38.830  0.00  0.00            
ATOM   4353 H110 PSO X  22      88.430  51.420  40.390  0.00  0.00            
ATOM   4354 H111 PSO X  22      82.330  63.990  45.040  0.00  0.00            
ATOM   4355 H112 PSO X  22      94.070  45.920  43.800  0.00  0.00            
ATOM   4356 H113 PSO X  22      82.600  43.740  35.790  0.00  0.00            
ATOM   4357  C   PSO X  23      40.780  46.810  45.330  0.00  0.00            
ATOM   4358  C1  PSO X  23      35.270  36.280  41.070  0.00  0.00            
ATOM   4359  C2  PSO X  23      36.200  37.160  41.930  0.00  0.00            
ATOM   4360  C3  PSO X  23      35.920  38.590  41.510  0.00  0.00            
ATOM   4361  C4  PSO X  23      34.880  38.520  40.370  0.00  0.00            
ATOM   4362  C5  PSO X  23      48.640  54.630  46.960  0.00  0.00            
ATOM   4363  C6  PSO X  23      42.160  46.970  45.950  0.00  0.00            
ATOM   4364  C7  PSO X  23      48.720  53.250  47.640  0.00  0.00            
ATOM   4365  C8  PSO X  23      43.270  46.240  45.140  0.00  0.00            
ATOM   4366  C9  PSO X  23      48.320  52.100  46.690  0.00  0.00            
ATOM   4367  C10 PSO X  23      44.600  46.100  45.910  0.00  0.00            
ATOM   4368  C11 PSO X  23      48.220  50.760  47.450  0.00  0.00            
ATOM   4369  C12 PSO X  23      45.220  47.460  46.320  0.00  0.00            
ATOM   4370  C13 PSO X  23      47.570  49.610  46.670  0.00  0.00            
ATOM   4371  C14 PSO X  23      46.580  47.250  47.000  0.00  0.00            
ATOM   4372  C15 PSO X  23      47.150  48.510  47.670  0.00  0.00            
ATOM   4373  C16 PSO X  23      49.530  33.180  42.660  0.00  0.00            
ATOM   4374  C17 PSO X  23      26.890  38.220  41.380  0.00  0.00            
ATOM   4375  C18 PSO X  23      35.520  50.050  35.000  0.00  0.00            
ATOM   4376  C19 PSO X  23      38.470  47.510  45.600  0.00  0.00            
ATOM   4377  C20 PSO X  23      38.180  35.770  42.230  0.00  0.00            
ATOM   4378  C21 PSO X  23      35.650  40.730  42.560  0.00  0.00            
ATOM   4379  C22 PSO X  23      47.990  33.090  42.630  0.00  0.00            
ATOM   4380  C23 PSO X  23      26.580  39.600  41.980  0.00  0.00            
ATOM   4381  C24 PSO X  23      34.020  49.770  35.170  0.00  0.00            
ATOM   4382  C25 PSO X  23      37.710  46.750  46.740  0.00  0.00            
ATOM   4383  C26 PSO X  23      39.670  35.840  41.880  0.00  0.00            
ATOM   4384  C27 PSO X  23      35.010  41.370  43.790  0.00  0.00            
ATOM   4385  C28 PSO X  23      46.240  31.430  42.700  0.00  0.00            
ATOM   4386  C29 PSO X  23      25.780  40.560  44.040  0.00  0.00            
ATOM   4387  C30 PSO X  23      32.560  48.140  36.170  0.00  0.00            
ATOM   4388  C31 PSO X  23      38.770  44.560  46.510  0.00  0.00            
ATOM   4389  C32 PSO X  23      41.580  34.400  41.520  0.00  0.00            
ATOM   4390  C33 PSO X  23      32.780  41.710  44.670  0.00  0.00            
ATOM   4391  C34 PSO X  23      45.740  30.230  43.540  0.00  0.00            
ATOM   4392  C35 PSO X  23      26.310  40.720  45.480  0.00  0.00            
ATOM   4393  C36 PSO X  23      32.550  46.750  36.840  0.00  0.00            
ATOM   4394  C37 PSO X  23      37.740  43.460  46.750  0.00  0.00            
ATOM   4395  C38 PSO X  23      42.140  33.980  42.900  0.00  0.00            
ATOM   4396  C39 PSO X  23      31.850  40.660  45.310  0.00  0.00            
ATOM   4397  C40 PSO X  23      43.350  30.890  43.550  0.00  0.00            
ATOM   4398  C41 PSO X  23      28.380  41.840  44.960  0.00  0.00            
ATOM   4399  C42 PSO X  23      32.950  44.500  36.060  0.00  0.00            
ATOM   4400  C43 PSO X  23      39.160  41.620  46.010  0.00  0.00            
ATOM   4401  C44 PSO X  23      43.090  31.800  42.320  0.00  0.00            
ATOM   4402  C45 PSO X  23      29.750  41.430  44.460  0.00  0.00            
ATOM   4403  C46 PSO X  23      39.050  40.330  45.170  0.00  0.00            
ATOM   4404  C47 PSO X  23      33.790  43.790  35.000  0.00  0.00            
ATOM   4405  C48 PSO X  23      39.230  39.540  42.940  0.00  0.00            
ATOM   4406  C49 PSO X  23      39.470  40.070  41.530  0.00  0.00            
ATOM   4407  C50 PSO X  23      34.240  41.620  34.120  0.00  0.00            
ATOM   4408  C51 PSO X  23      33.820  40.140  34.220  0.00  0.00            
ATOM   4409  C52 PSO X  23      39.000  41.970  40.110  0.00  0.00            
ATOM   4410  C53 PSO X  23      37.650  41.810  39.390  0.00  0.00            
ATOM   4411  C54 PSO X  23      34.220  38.200  35.610  0.00  0.00            
ATOM   4412  C55 PSO X  23      35.100  37.790  36.800  0.00  0.00            
ATOM   4413  C56 PSO X  23      35.980  40.200  38.720  0.00  0.00            
ATOM   4414  C57 PSO X  23      35.530  38.730  38.980  0.00  0.00            
ATOM   4415  O   PSO X  23      40.500  45.960  44.500  0.00  0.00            
ATOM   4416  O1  PSO X  23      34.330  37.180  40.450  0.00  0.00            
ATOM   4417  O2  PSO X  23      50.070  32.700  43.900  0.00  0.00            
ATOM   4418  O3  PSO X  23      28.220  37.790  41.670  0.00  0.00            
ATOM   4419  O4  PSO X  23      36.070  49.080  34.130  0.00  0.00            
ATOM   4420  O5  PSO X  23      39.880  47.660  45.900  0.00  0.00            
ATOM   4421  O6  PSO X  23      37.570  36.910  41.600  0.00  0.00            
ATOM   4422  O7  PSO X  23      35.400  39.310  42.620  0.00  0.00            
ATOM   4423  O8  PSO X  23      47.570  31.800  43.120  0.00  0.00            
ATOM   4424  O9  PSO X  23      26.500  39.480  43.410  0.00  0.00            
ATOM   4425  O10 PSO X  23      33.890  48.450  35.720  0.00  0.00            
ATOM   4426  O11 PSO X  23      38.510  45.710  47.350  0.00  0.00            
ATOM   4427  O12 PSO X  23      40.150  34.510  41.630  0.00  0.00            
ATOM   4428  O13 PSO X  23      33.620  41.000  43.770  0.00  0.00            
ATOM   4429  O14 PSO X  23      44.370  29.910  43.230  0.00  0.00            
ATOM   4430  O15 PSO X  23      27.740  40.650  45.450  0.00  0.00            
ATOM   4431  O16 PSO X  23      33.400  45.860  36.100  0.00  0.00            
ATOM   4432  O17 PSO X  23      37.970  42.420  45.770  0.00  0.00            
ATOM   4433  O18 PSO X  23      43.330  33.170  42.710  0.00  0.00            
ATOM   4434  O19 PSO X  23      30.610  41.290  45.610  0.00  0.00            
ATOM   4435  O20 PSO X  23      39.600  40.570  43.870  0.00  0.00            
ATOM   4436  O21 PSO X  23      33.420  42.410  35.000  0.00  0.00            
ATOM   4437  O22 PSO X  23      38.920  41.410  41.430  0.00  0.00            
ATOM   4438  O23 PSO X  23      34.340  39.620  35.450  0.00  0.00            
ATOM   4439  O24 PSO X  23      37.270  40.420  39.320  0.00  0.00            
ATOM   4440  O25 PSO X  23      34.550  38.400  37.980  0.00  0.00            
ATOM   4441  H   PSO X  23      34.760  35.540  41.680  0.00  0.00            
ATOM   4442  H1  PSO X  23      35.860  35.770  40.290  0.00  0.00            
ATOM   4443  H2  PSO X  23      36.000  37.030  43.010  0.00  0.00            
ATOM   4444  H3  PSO X  23      36.860  39.050  41.170  0.00  0.00            
ATOM   4445  H4  PSO X  23      34.090  39.260  40.520  0.00  0.00            
ATOM   4446  H5  PSO X  23      49.170  55.390  47.540  0.00  0.00            
ATOM   4447  H6  PSO X  23      49.060  54.580  45.960  0.00  0.00            
ATOM   4448  H7  PSO X  23      47.590  54.940  46.850  0.00  0.00            
ATOM   4449  H8  PSO X  23      42.100  46.580  46.970  0.00  0.00            
ATOM   4450  H9  PSO X  23      42.370  48.040  46.020  0.00  0.00            
ATOM   4451  H10 PSO X  23      48.080  53.270  48.530  0.00  0.00            
ATOM   4452  H11 PSO X  23      49.720  53.080  48.040  0.00  0.00            
ATOM   4453  H12 PSO X  23      43.440  46.760  44.190  0.00  0.00            
ATOM   4454  H13 PSO X  23      42.920  45.230  44.890  0.00  0.00            
ATOM   4455  H14 PSO X  23      49.060  52.000  45.880  0.00  0.00            
ATOM   4456  H15 PSO X  23      47.370  52.340  46.210  0.00  0.00            
ATOM   4457  H16 PSO X  23      44.430  45.490  46.820  0.00  0.00            
ATOM   4458  H17 PSO X  23      45.310  45.540  45.290  0.00  0.00            
ATOM   4459  H18 PSO X  23      49.220  50.440  47.760  0.00  0.00            
ATOM   4460  H19 PSO X  23      47.650  50.920  48.370  0.00  0.00            
ATOM   4461  H20 PSO X  23      44.540  47.980  47.010  0.00  0.00            
ATOM   4462  H21 PSO X  23      45.330  48.100  45.430  0.00  0.00            
ATOM   4463  H22 PSO X  23      46.710  49.960  46.100  0.00  0.00            
ATOM   4464  H23 PSO X  23      48.290  49.210  45.940  0.00  0.00            
ATOM   4465  H24 PSO X  23      46.460  46.480  47.770  0.00  0.00            
ATOM   4466  H25 PSO X  23      47.310  46.860  46.270  0.00  0.00            
ATOM   4467  H26 PSO X  23      46.410  48.910  48.370  0.00  0.00            
ATOM   4468  H27 PSO X  23      48.020  48.220  48.270  0.00  0.00            
ATOM   4469  H28 PSO X  23      49.950  32.620  41.820  0.00  0.00            
ATOM   4470  H29 PSO X  23      49.780  34.230  42.520  0.00  0.00            
ATOM   4471  H30 PSO X  23      26.180  37.480  41.780  0.00  0.00            
ATOM   4472  H31 PSO X  23      26.740  38.270  40.300  0.00  0.00            
ATOM   4473  H32 PSO X  23      35.690  51.050  34.600  0.00  0.00            
ATOM   4474  H33 PSO X  23      36.010  49.990  35.980  0.00  0.00            
ATOM   4475  H34 PSO X  23      38.320  47.000  44.640  0.00  0.00            
ATOM   4476  H35 PSO X  23      38.020  48.510  45.500  0.00  0.00            
ATOM   4477  H36 PSO X  23      37.730  34.840  41.840  0.00  0.00            
ATOM   4478  H37 PSO X  23      38.050  35.810  43.320  0.00  0.00            
ATOM   4479  H38 PSO X  23      35.220  41.160  41.650  0.00  0.00            
ATOM   4480  H39 PSO X  23      36.730  40.930  42.570  0.00  0.00            
ATOM   4481  H40 PSO X  23      47.570  33.880  43.250  0.00  0.00            
ATOM   4482  H41 PSO X  23      47.650  33.230  41.590  0.00  0.00            
ATOM   4483  H42 PSO X  23      27.350  40.330  41.710  0.00  0.00            
ATOM   4484  H43 PSO X  23      25.620  39.960  41.590  0.00  0.00            
ATOM   4485  H44 PSO X  23      33.570  50.520  35.830  0.00  0.00            
ATOM   4486  H45 PSO X  23      33.520  49.830  34.200  0.00  0.00            
ATOM   4487  H46 PSO X  23      37.430  47.470  47.510  0.00  0.00            
ATOM   4488  H47 PSO X  23      36.770  46.330  46.340  0.00  0.00            
ATOM   4489  H48 PSO X  23      39.800  36.440  40.980  0.00  0.00            
ATOM   4490  H49 PSO X  23      40.220  36.310  42.710  0.00  0.00            
ATOM   4491  H50 PSO X  23      35.500  41.000  44.690  0.00  0.00            
ATOM   4492  H51 PSO X  23      35.130  42.460  43.750  0.00  0.00            
ATOM   4493  H52 PSO X  23      46.230  31.160  41.630  0.00  0.00            
ATOM   4494  H53 PSO X  23      45.580  32.280  42.850  0.00  0.00            
ATOM   4495  H54 PSO X  23      24.710  40.350  44.050  0.00  0.00            
ATOM   4496  H55 PSO X  23      25.940  41.500  43.490  0.00  0.00            
ATOM   4497  H56 PSO X  23      31.860  48.130  35.320  0.00  0.00            
ATOM   4498  H57 PSO X  23      32.210  48.880  36.890  0.00  0.00            
ATOM   4499  H58 PSO X  23      39.780  44.190  46.720  0.00  0.00            
ATOM   4500  H59 PSO X  23      38.710  44.830  45.450  0.00  0.00            
ATOM   4501  H60 PSO X  23      42.030  35.350  41.190  0.00  0.00            
ATOM   4502  H61 PSO X  23      41.820  33.630  40.770  0.00  0.00            
ATOM   4503  H62 PSO X  23      32.200  42.450  44.100  0.00  0.00            
ATOM   4504  H63 PSO X  23      33.340  42.240  45.440  0.00  0.00            
ATOM   4505  H64 PSO X  23      46.370  29.350  43.320  0.00  0.00            
ATOM   4506  H65 PSO X  23      45.850  30.450  44.610  0.00  0.00            
ATOM   4507  H66 PSO X  23      25.990  41.670  45.910  0.00  0.00            
ATOM   4508  H67 PSO X  23      25.940  39.910  46.110  0.00  0.00            
ATOM   4509  H68 PSO X  23      32.900  46.820  37.880  0.00  0.00            
ATOM   4510  H69 PSO X  23      31.520  46.370  36.850  0.00  0.00            
ATOM   4511  H70 PSO X  23      37.820  43.060  47.770  0.00  0.00            
ATOM   4512  H71 PSO X  23      36.730  43.870  46.610  0.00  0.00            
ATOM   4513  H72 PSO X  23      42.380  34.880  43.470  0.00  0.00            
ATOM   4514  H73 PSO X  23      41.390  33.400  43.450  0.00  0.00            
ATOM   4515  H74 PSO X  23      31.690  39.810  44.620  0.00  0.00            
ATOM   4516  H75 PSO X  23      32.300  40.250  46.220  0.00  0.00            
ATOM   4517  H76 PSO X  23      43.640  31.480  44.430  0.00  0.00            
ATOM   4518  H77 PSO X  23      42.420  30.370  43.790  0.00  0.00            
ATOM   4519  H78 PSO X  23      28.470  42.590  45.760  0.00  0.00            
ATOM   4520  H79 PSO X  23      27.820  42.280  44.130  0.00  0.00            
ATOM   4521  H80 PSO X  23      31.890  44.450  35.770  0.00  0.00            
ATOM   4522  H81 PSO X  23      33.080  44.030  37.040  0.00  0.00            
ATOM   4523  H82 PSO X  23      39.210  41.330  47.070  0.00  0.00            
ATOM   4524  H83 PSO X  23      40.070  42.170  45.740  0.00  0.00            
ATOM   4525  H84 PSO X  23      43.760  31.520  41.500  0.00  0.00            
ATOM   4526  H85 PSO X  23      42.060  31.660  41.960  0.00  0.00            
ATOM   4527  H86 PSO X  23      29.660  40.480  43.920  0.00  0.00            
ATOM   4528  H87 PSO X  23      30.140  42.190  43.770  0.00  0.00            
ATOM   4529  H88 PSO X  23      39.600  39.520  45.660  0.00  0.00            
ATOM   4530  H89 PSO X  23      38.000  40.050  45.080  0.00  0.00            
ATOM   4531  H90 PSO X  23      33.610  44.250  34.020  0.00  0.00            
ATOM   4532  H91 PSO X  23      34.860  43.910  35.220  0.00  0.00            
ATOM   4533  H92 PSO X  23      38.170  39.280  43.050  0.00  0.00            
ATOM   4534  H93 PSO X  23      39.820  38.630  43.120  0.00  0.00            
ATOM   4535  H94 PSO X  23      40.550  40.110  41.370  0.00  0.00            
ATOM   4536  H95 PSO X  23      39.020  39.400  40.790  0.00  0.00            
ATOM   4537  H96 PSO X  23      35.300  41.710  34.390  0.00  0.00            
ATOM   4538  H97 PSO X  23      34.110  41.950  33.090  0.00  0.00            
ATOM   4539  H98 PSO X  23      32.720  40.060  34.200  0.00  0.00            
ATOM   4540  H99 PSO X  23      34.240  39.600  33.370  0.00  0.00            
ATOM   4541 H100 PSO X  23      39.800  41.490  39.530  0.00  0.00            
ATOM   4542 H101 PSO X  23      39.230  43.040  40.190  0.00  0.00            
ATOM   4543 H102 PSO X  23      36.880  42.390  39.920  0.00  0.00            
ATOM   4544 H103 PSO X  23      37.770  42.210  38.380  0.00  0.00            
ATOM   4545 H104 PSO X  23      34.590  37.690  34.710  0.00  0.00            
ATOM   4546 H105 PSO X  23      33.180  37.910  35.780  0.00  0.00            
ATOM   4547 H106 PSO X  23      35.110  36.700  36.930  0.00  0.00            
ATOM   4548 H107 PSO X  23      36.120  38.130  36.620  0.00  0.00            
ATOM   4549 H108 PSO X  23      35.230  40.880  39.150  0.00  0.00            
ATOM   4550 H109 PSO X  23      36.040  40.380  37.640  0.00  0.00            
ATOM   4551 H110 PSO X  23      36.400  38.060  38.900  0.00  0.00            
ATOM   4552 H111 PSO X  23      50.080  31.730  43.850  0.00  0.00            
ATOM   4553 H112 PSO X  23      28.800  38.580  41.590  0.00  0.00            
ATOM   4554 H113 PSO X  23      35.640  48.240  34.400  0.00  0.00            
ATOM   4555  C   PSO X  24      65.730  69.640  44.680  0.00  0.00            
ATOM   4556  C1  PSO X  24      63.150  80.850  40.300  0.00  0.00            
ATOM   4557  C2  PSO X  24      63.050  79.670  41.290  0.00  0.00            
ATOM   4558  C3  PSO X  24      64.190  78.710  40.880  0.00  0.00            
ATOM   4559  C4  PSO X  24      64.870  79.370  39.650  0.00  0.00            
ATOM   4560  C5  PSO X  24      66.400  59.370  46.680  0.00  0.00            
ATOM   4561  C6  PSO X  24      64.690  69.040  45.620  0.00  0.00            
ATOM   4562  C7  PSO X  24      65.820  60.610  47.360  0.00  0.00            
ATOM   4563  C8  PSO X  24      63.290  68.800  45.000  0.00  0.00            
ATOM   4564  C9  PSO X  24      65.000  61.490  46.390  0.00  0.00            
ATOM   4565  C10 PSO X  24      62.370  67.980  45.930  0.00  0.00            
ATOM   4566  C11 PSO X  24      64.160  62.500  47.170  0.00  0.00            
ATOM   4567  C12 PSO X  24      62.840  66.510  46.020  0.00  0.00            
ATOM   4568  C13 PSO X  24      63.330  63.480  46.320  0.00  0.00            
ATOM   4569  C14 PSO X  24      61.790  65.560  46.640  0.00  0.00            
ATOM   4570  C15 PSO X  24      62.440  64.320  47.270  0.00  0.00            
ATOM   4571  C16 PSO X  24      49.900  74.450  41.090  0.00  0.00            
ATOM   4572  C17 PSO X  24      70.280  85.230  40.130  0.00  0.00            
ATOM   4573  C18 PSO X  24      71.310  70.770  34.970  0.00  0.00            
ATOM   4574  C19 PSO X  24      67.810  70.910  44.860  0.00  0.00            
ATOM   4575  C20 PSO X  24      60.600  79.590  41.600  0.00  0.00            
ATOM   4576  C21 PSO X  24      66.000  77.410  41.800  0.00  0.00            
ATOM   4577  C22 PSO X  24      51.240  74.910  41.710  0.00  0.00            
ATOM   4578  C23 PSO X  24      71.560  84.680  40.800  0.00  0.00            
ATOM   4579  C24 PSO X  24      72.440  71.790  34.840  0.00  0.00            
ATOM   4580  C25 PSO X  24      68.180  71.970  45.940  0.00  0.00            
ATOM   4581  C26 PSO X  24      59.440  78.640  41.240  0.00  0.00            
ATOM   4582  C27 PSO X  24      66.760  77.100  43.100  0.00  0.00            
ATOM   4583  C28 PSO X  24      50.280  77.090  42.300  0.00  0.00            
ATOM   4584  C29 PSO X  24      72.550  84.150  42.920  0.00  0.00            
ATOM   4585  C30 PSO X  24      72.730  74.190  34.760  0.00  0.00            
ATOM   4586  C31 PSO X  24      65.940  72.910  46.240  0.00  0.00            
ATOM   4587  C32 PSO X  24      57.110  78.250  41.460  0.00  0.00            
ATOM   4588  C33 PSO X  24      68.890  77.540  44.180  0.00  0.00            
ATOM   4589  C34 PSO X  24      50.480  78.250  43.300  0.00  0.00            
ATOM   4590  C35 PSO X  24      72.160  83.580  44.300  0.00  0.00            
ATOM   4591  C36 PSO X  24      71.940  75.500  34.840  0.00  0.00            
ATOM   4592  C37 PSO X  24      66.090  74.430  46.500  0.00  0.00            
ATOM   4593  C38 PSO X  24      55.800  78.770  42.100  0.00  0.00            
ATOM   4594  C39 PSO X  24      69.530  78.710  44.960  0.00  0.00            
ATOM   4595  C40 PSO X  24      52.860  78.760  43.030  0.00  0.00            
ATOM   4596  C41 PSO X  24      71.780  81.250  43.630  0.00  0.00            
ATOM   4597  C42 PSO X  24      69.610  76.190  34.660  0.00  0.00            
ATOM   4598  C43 PSO X  24      63.840  75.060  45.850  0.00  0.00            
ATOM   4599  C44 PSO X  24      53.450  78.240  41.700  0.00  0.00            
ATOM   4600  C45 PSO X  24      70.620  80.240  43.420  0.00  0.00            
ATOM   4601  C46 PSO X  24      63.070  75.970  44.870  0.00  0.00            
ATOM   4602  C47 PSO X  24      68.380  75.890  33.770  0.00  0.00            
ATOM   4603  C48 PSO X  24      62.190  76.010  42.630  0.00  0.00            
ATOM   4604  C49 PSO X  24      62.180  75.180  41.330  0.00  0.00            
ATOM   4605  C50 PSO X  24      66.290  76.910  33.110  0.00  0.00            
ATOM   4606  C51 PSO X  24      65.620  78.290  33.220  0.00  0.00            
ATOM   4607  C52 PSO X  24      63.730  74.220  39.720  0.00  0.00            
ATOM   4608  C53 PSO X  24      64.650  75.060  38.810  0.00  0.00            
ATOM   4609  C54 PSO X  24      64.390  79.710  34.780  0.00  0.00            
ATOM   4610  C55 PSO X  24      63.720  79.680  36.160  0.00  0.00            
ATOM   4611  C56 PSO X  24      64.920  77.340  38.030  0.00  0.00            
ATOM   4612  C57 PSO X  24      64.350  78.760  38.300  0.00  0.00            
ATOM   4613  O   PSO X  24      65.550  69.910  43.500  0.00  0.00            
ATOM   4614  O1  PSO X  24      64.490  80.770  39.770  0.00  0.00            
ATOM   4615  O2  PSO X  24      48.970  74.100  42.110  0.00  0.00            
ATOM   4616  O3  PSO X  24      69.180  84.330  40.250  0.00  0.00            
ATOM   4617  O4  PSO X  24      70.440  70.930  33.850  0.00  0.00            
ATOM   4618  O5  PSO X  24      66.820  70.020  45.410  0.00  0.00            
ATOM   4619  O6  PSO X  24      61.800  78.960  41.110  0.00  0.00            
ATOM   4620  O7  PSO X  24      65.130  78.550  41.970  0.00  0.00            
ATOM   4621  O8  PSO X  24      51.010  75.920  42.730  0.00  0.00            
ATOM   4622  O9  PSO X  24      71.360  84.570  42.220  0.00  0.00            
ATOM   4623  O10 PSO X  24      71.880  73.090  35.130  0.00  0.00            
ATOM   4624  O11 PSO X  24      67.060  72.220  46.830  0.00  0.00            
ATOM   4625  O12 PSO X  24      58.190  79.190  41.690  0.00  0.00            
ATOM   4626  O13 PSO X  24      67.850  78.040  43.300  0.00  0.00            
ATOM   4627  O14 PSO X  24      51.500  79.160  42.800  0.00  0.00            
ATOM   4628  O15 PSO X  24      71.220  82.490  44.120  0.00  0.00            
ATOM   4629  O16 PSO X  24      70.650  75.280  34.270  0.00  0.00            
ATOM   4630  O17 PSO X  24      65.250  75.140  45.570  0.00  0.00            
ATOM   4631  O18 PSO X  24      54.790  77.750  41.930  0.00  0.00            
ATOM   4632  O19 PSO X  24      70.770  79.140  44.350  0.00  0.00            
ATOM   4633  O20 PSO X  24      62.810  75.230  43.670  0.00  0.00            
ATOM   4634  O21 PSO X  24      67.350  76.850  34.080  0.00  0.00            
ATOM   4635  O22 PSO X  24      63.550  74.940  40.950  0.00  0.00            
ATOM   4636  O23 PSO X  24      65.090  78.460  34.560  0.00  0.00            
ATOM   4637  O24 PSO X  24      64.060  76.370  38.640  0.00  0.00            
ATOM   4638  O25 PSO X  24      64.740  79.570  37.180  0.00  0.00            
ATOM   4639  H   PSO X  24      62.980  81.810  40.810  0.00  0.00            
ATOM   4640  H1  PSO X  24      62.420  80.720  39.490  0.00  0.00            
ATOM   4641  H2  PSO X  24      63.190  80.000  42.330  0.00  0.00            
ATOM   4642  H3  PSO X  24      63.760  77.730  40.610  0.00  0.00            
ATOM   4643  H4  PSO X  24      65.960  79.280  39.690  0.00  0.00            
ATOM   4644  H5  PSO X  24      66.930  58.740  47.410  0.00  0.00            
ATOM   4645  H6  PSO X  24      65.590  58.770  46.250  0.00  0.00            
ATOM   4646  H7  PSO X  24      67.080  59.660  45.870  0.00  0.00            
ATOM   4647  H8  PSO X  24      64.610  69.690  46.500  0.00  0.00            
ATOM   4648  H9  PSO X  24      65.120  68.100  45.980  0.00  0.00            
ATOM   4649  H10 PSO X  24      66.640  61.210  47.780  0.00  0.00            
ATOM   4650  H11 PSO X  24      65.200  60.290  48.210  0.00  0.00            
ATOM   4651  H12 PSO X  24      63.390  68.290  44.030  0.00  0.00            
ATOM   4652  H13 PSO X  24      62.800  69.770  44.800  0.00  0.00            
ATOM   4653  H14 PSO X  24      64.350  60.880  45.750  0.00  0.00            
ATOM   4654  H15 PSO X  24      65.670  62.010  45.720  0.00  0.00            
ATOM   4655  H16 PSO X  24      62.360  68.430  46.940  0.00  0.00            
ATOM   4656  H17 PSO X  24      61.350  68.030  45.560  0.00  0.00            
ATOM   4657  H18 PSO X  24      63.480  61.970  47.840  0.00  0.00            
ATOM   4658  H19 PSO X  24      64.840  63.080  47.800  0.00  0.00            
ATOM   4659  H20 PSO X  24      63.760  66.470  46.630  0.00  0.00            
ATOM   4660  H21 PSO X  24      63.110  66.140  45.020  0.00  0.00            
ATOM   4661  H22 PSO X  24      64.010  64.110  45.730  0.00  0.00            
ATOM   4662  H23 PSO X  24      62.700  62.930  45.600  0.00  0.00            
ATOM   4663  H24 PSO X  24      61.220  66.090  47.410  0.00  0.00            
ATOM   4664  H25 PSO X  24      61.070  65.230  45.880  0.00  0.00            
ATOM   4665  H26 PSO X  24      63.040  64.680  48.110  0.00  0.00            
ATOM   4666  H27 PSO X  24      61.650  63.680  47.670  0.00  0.00            
ATOM   4667  H28 PSO X  24      49.490  75.240  40.460  0.00  0.00            
ATOM   4668  H29 PSO X  24      50.080  73.580  40.440  0.00  0.00            
ATOM   4669  H30 PSO X  24      70.030  86.190  40.590  0.00  0.00            
ATOM   4670  H31 PSO X  24      70.490  85.420  39.060  0.00  0.00            
ATOM   4671  H32 PSO X  24      71.760  69.780  34.990  0.00  0.00            
ATOM   4672  H33 PSO X  24      70.780  70.910  35.910  0.00  0.00            
ATOM   4673  H34 PSO X  24      67.420  71.440  43.980  0.00  0.00            
ATOM   4674  H35 PSO X  24      68.710  70.360  44.550  0.00  0.00            
ATOM   4675  H36 PSO X  24      60.430  80.560  41.130  0.00  0.00            
ATOM   4676  H37 PSO X  24      60.640  79.710  42.690  0.00  0.00            
ATOM   4677  H38 PSO X  24      66.720  77.580  40.990  0.00  0.00            
ATOM   4678  H39 PSO X  24      65.410  76.520  41.540  0.00  0.00            
ATOM   4679  H40 PSO X  24      51.740  74.040  42.160  0.00  0.00            
ATOM   4680  H41 PSO X  24      51.890  75.300  40.920  0.00  0.00            
ATOM   4681  H42 PSO X  24      71.790  83.690  40.370  0.00  0.00            
ATOM   4682  H43 PSO X  24      72.390  85.350  40.580  0.00  0.00            
ATOM   4683  H44 PSO X  24      73.240  71.520  35.530  0.00  0.00            
ATOM   4684  H45 PSO X  24      72.860  71.750  33.830  0.00  0.00            
ATOM   4685  H46 PSO X  24      69.020  71.610  46.530  0.00  0.00            
ATOM   4686  H47 PSO X  24      68.500  72.900  45.450  0.00  0.00            
ATOM   4687  H48 PSO X  24      59.420  78.480  40.150  0.00  0.00            
ATOM   4688  H49 PSO X  24      59.620  77.670  41.720  0.00  0.00            
ATOM   4689  H50 PSO X  24      66.060  77.130  43.950  0.00  0.00            
ATOM   4690  H51 PSO X  24      67.160  76.080  43.020  0.00  0.00            
ATOM   4691  H52 PSO X  24      49.210  76.850  42.240  0.00  0.00            
ATOM   4692  H53 PSO X  24      50.620  77.400  41.310  0.00  0.00            
ATOM   4693  H54 PSO X  24      73.240  85.000  43.040  0.00  0.00            
ATOM   4694  H55 PSO X  24      73.070  83.370  42.350  0.00  0.00            
ATOM   4695  H56 PSO X  24      73.100  74.060  33.740  0.00  0.00            
ATOM   4696  H57 PSO X  24      73.590  74.270  35.430  0.00  0.00            
ATOM   4697  H58 PSO X  24      65.000  72.550  46.670  0.00  0.00            
ATOM   4698  H59 PSO X  24      65.900  72.730  45.160  0.00  0.00            
ATOM   4699  H60 PSO X  24      57.350  77.280  41.910  0.00  0.00            
ATOM   4700  H61 PSO X  24      56.970  78.100  40.390  0.00  0.00            
ATOM   4701  H62 PSO X  24      69.650  77.000  43.600  0.00  0.00            
ATOM   4702  H63 PSO X  24      68.460  76.850  44.910  0.00  0.00            
ATOM   4703  H64 PSO X  24      49.540  78.800  43.400  0.00  0.00            
ATOM   4704  H65 PSO X  24      50.750  77.870  44.290  0.00  0.00            
ATOM   4705  H66 PSO X  24      73.050  83.250  44.840  0.00  0.00            
ATOM   4706  H67 PSO X  24      71.690  84.380  44.890  0.00  0.00            
ATOM   4707  H68 PSO X  24      71.870  75.830  35.880  0.00  0.00            
ATOM   4708  H69 PSO X  24      72.480  76.270  34.280  0.00  0.00            
ATOM   4709  H70 PSO X  24      65.810  74.660  47.540  0.00  0.00            
ATOM   4710  H71 PSO X  24      67.130  74.720  46.350  0.00  0.00            
ATOM   4711  H72 PSO X  24      55.950  78.970  43.160  0.00  0.00            
ATOM   4712  H73 PSO X  24      55.510  79.700  41.590  0.00  0.00            
ATOM   4713  H74 PSO X  24      68.840  79.550  45.040  0.00  0.00            
ATOM   4714  H75 PSO X  24      69.740  78.350  45.980  0.00  0.00            
ATOM   4715  H76 PSO X  24      52.930  77.970  43.790  0.00  0.00            
ATOM   4716  H77 PSO X  24      53.450  79.620  43.370  0.00  0.00            
ATOM   4717  H78 PSO X  24      72.500  80.840  44.350  0.00  0.00            
ATOM   4718  H79 PSO X  24      72.290  81.400  42.680  0.00  0.00            
ATOM   4719  H80 PSO X  24      69.920  77.230  34.490  0.00  0.00            
ATOM   4720  H81 PSO X  24      69.340  76.060  35.710  0.00  0.00            
ATOM   4721  H82 PSO X  24      63.640  75.400  46.880  0.00  0.00            
ATOM   4722  H83 PSO X  24      63.470  74.030  45.750  0.00  0.00            
ATOM   4723  H84 PSO X  24      52.840  77.420  41.320  0.00  0.00            
ATOM   4724  H85 PSO X  24      53.460  79.040  40.950  0.00  0.00            
ATOM   4725  H86 PSO X  24      69.660  80.770  43.570  0.00  0.00            
ATOM   4726  H87 PSO X  24      70.620  79.870  42.390  0.00  0.00            
ATOM   4727  H88 PSO X  24      62.130  76.290  45.330  0.00  0.00            
ATOM   4728  H89 PSO X  24      63.680  76.860  44.660  0.00  0.00            
ATOM   4729  H90 PSO X  24      68.680  75.970  32.720  0.00  0.00            
ATOM   4730  H91 PSO X  24      68.030  74.870  33.960  0.00  0.00            
ATOM   4731  H92 PSO X  24      62.750  76.940  42.460  0.00  0.00            
ATOM   4732  H93 PSO X  24      61.160  76.280  42.910  0.00  0.00            
ATOM   4733  H94 PSO X  24      61.660  74.230  41.510  0.00  0.00            
ATOM   4734  H95 PSO X  24      61.650  75.740  40.550  0.00  0.00            
ATOM   4735  H96 PSO X  24      65.550  76.120  33.290  0.00  0.00            
ATOM   4736  H97 PSO X  24      66.680  76.790  32.090  0.00  0.00            
ATOM   4737  H98 PSO X  24      66.370  79.050  33.010  0.00  0.00            
ATOM   4738  H99 PSO X  24      64.820  78.370  32.470  0.00  0.00            
ATOM   4739 H100 PSO X  24      62.770  74.050  39.210  0.00  0.00            
ATOM   4740 H101 PSO X  24      64.200  73.250  39.920  0.00  0.00            
ATOM   4741 H102 PSO X  24      65.640  75.140  39.280  0.00  0.00            
ATOM   4742 H103 PSO X  24      64.750  74.550  37.850  0.00  0.00            
ATOM   4743 H104 PSO X  24      63.610  79.860  34.020  0.00  0.00            
ATOM   4744 H105 PSO X  24      65.080  80.560  34.750  0.00  0.00            
ATOM   4745 H106 PSO X  24      63.120  80.590  36.320  0.00  0.00            
ATOM   4746 H107 PSO X  24      63.040  78.820  36.190  0.00  0.00            
ATOM   4747 H108 PSO X  24      65.940  77.270  38.430  0.00  0.00            
ATOM   4748 H109 PSO X  24      64.970  77.160  36.950  0.00  0.00            
ATOM   4749 H110 PSO X  24      63.260  78.700  38.360  0.00  0.00            
ATOM   4750 H111 PSO X  24      49.370  74.390  42.960  0.00  0.00            
ATOM   4751 H112 PSO X  24      69.240  83.730  39.460  0.00  0.00            
ATOM   4752 H113 PSO X  24      70.600  71.850  33.550  0.00  0.00            
ATOM   4753  C   PSO X  25      63.140  39.030  43.550  0.00  0.00            
ATOM   4754  C1  PSO X  25      72.990  32.920  38.690  0.00  0.00            
ATOM   4755  C2  PSO X  25      72.340  33.810  39.790  0.00  0.00            
ATOM   4756  C3  PSO X  25      70.830  33.750  39.530  0.00  0.00            
ATOM   4757  C4  PSO X  25      70.680  32.940  38.220  0.00  0.00            
ATOM   4758  C5  PSO X  25      56.820  46.810  47.590  0.00  0.00            
ATOM   4759  C6  PSO X  25      63.320  40.310  44.330  0.00  0.00            
ATOM   4760  C7  PSO X  25      58.100  46.210  48.180  0.00  0.00            
ATOM   4761  C8  PSO X  25      64.550  41.150  43.910  0.00  0.00            
ATOM   4762  C9  PSO X  25      58.840  45.290  47.170  0.00  0.00            
ATOM   4763  C10 PSO X  25      64.790  42.350  44.850  0.00  0.00            
ATOM   4764  C11 PSO X  25      60.340  45.240  47.510  0.00  0.00            
ATOM   4765  C12 PSO X  25      63.520  43.200  45.100  0.00  0.00            
ATOM   4766  C13 PSO X  25      61.300  45.010  46.320  0.00  0.00            
ATOM   4767  C14 PSO X  25      63.820  44.560  45.780  0.00  0.00            
ATOM   4768  C15 PSO X  25      62.770  44.930  46.840  0.00  0.00            
ATOM   4769  C16 PSO X  25      78.250  47.100  40.090  0.00  0.00            
ATOM   4770  C17 PSO X  25      70.160  24.490  38.360  0.00  0.00            
ATOM   4771  C18 PSO X  25      59.740  35.610  34.260  0.00  0.00            
ATOM   4772  C19 PSO X  25      62.420  36.790  44.050  0.00  0.00            
ATOM   4773  C20 PSO X  25      74.040  35.610  39.880  0.00  0.00            
ATOM   4774  C21 PSO X  25      68.740  33.290  40.660  0.00  0.00            
ATOM   4775  C22 PSO X  25      78.240  45.570  39.860  0.00  0.00            
ATOM   4776  C23 PSO X  25      68.740  24.100  38.820  0.00  0.00            
ATOM   4777  C24 PSO X  25      59.460  34.100  34.190  0.00  0.00            
ATOM   4778  C25 PSO X  25      63.410  36.290  45.140  0.00  0.00            
ATOM   4779  C26 PSO X  25      74.050  37.110  39.540  0.00  0.00            
ATOM   4780  C27 PSO X  25      68.210  32.990  42.070  0.00  0.00            
ATOM   4781  C28 PSO X  25      80.130  44.150  40.340  0.00  0.00            
ATOM   4782  C29 PSO X  25      67.350  24.330  40.830  0.00  0.00            
ATOM   4783  C30 PSO X  25      60.720  32.030  33.850  0.00  0.00            
ATOM   4784  C31 PSO X  25      65.610  36.950  44.310  0.00  0.00            
ATOM   4785  C32 PSO X  25      75.370  39.110  39.820  0.00  0.00            
ATOM   4786  C33 PSO X  25      68.180  31.190  43.710  0.00  0.00            
ATOM   4787  C34 PSO X  25      80.580  43.090  41.370  0.00  0.00            
ATOM   4788  C35 PSO X  25      67.560  24.700  42.320  0.00  0.00            
ATOM   4789  C36 PSO X  25      62.160  31.510  34.060  0.00  0.00            
ATOM   4790  C37 PSO X  25      66.570  35.920  44.930  0.00  0.00            
ATOM   4791  C38 PSO X  25      76.410  39.670  40.790  0.00  0.00            
ATOM   4792  C39 PSO X  25      68.790  29.780  43.950  0.00  0.00            
ATOM   4793  C40 PSO X  25      78.910  41.310  41.310  0.00  0.00            
ATOM   4794  C41 PSO X  25      66.750  26.990  42.630  0.00  0.00            
ATOM   4795  C42 PSO X  25      64.410  32.170  33.430  0.00  0.00            
ATOM   4796  C43 PSO X  25      68.690  37.090  44.580  0.00  0.00            
ATOM   4797  C44 PSO X  25      77.960  41.410  40.090  0.00  0.00            
ATOM   4798  C45 PSO X  25      67.250  28.460  42.620  0.00  0.00            
ATOM   4799  C46 PSO X  25      69.910  37.020  43.660  0.00  0.00            
ATOM   4800  C47 PSO X  25      65.110  33.030  32.360  0.00  0.00            
ATOM   4801  C48 PSO X  25      70.290  37.050  41.310  0.00  0.00            
ATOM   4802  C49 PSO X  25      70.030  37.860  40.040  0.00  0.00            
ATOM   4803  C50 PSO X  25      67.330  33.690  31.680  0.00  0.00            
ATOM   4804  C51 PSO X  25      68.790  33.230  31.830  0.00  0.00            
ATOM   4805  C52 PSO X  25      68.350  38.020  38.300  0.00  0.00            
ATOM   4806  C53 PSO X  25      68.170  36.680  37.570  0.00  0.00            
ATOM   4807  C54 PSO X  25      70.660  33.260  33.320  0.00  0.00            
ATOM   4808  C55 PSO X  25      71.180  33.850  34.640  0.00  0.00            
ATOM   4809  C56 PSO X  25      69.250  34.660  36.920  0.00  0.00            
ATOM   4810  C57 PSO X  25      70.580  33.870  36.970  0.00  0.00            
ATOM   4811  O   PSO X  25      63.760  38.720  42.550  0.00  0.00            
ATOM   4812  O1  PSO X  25      71.900  32.160  38.130  0.00  0.00            
ATOM   4813  O2  PSO X  25      77.700  47.400  41.360  0.00  0.00            
ATOM   4814  O3  PSO X  25      70.230  25.890  38.100  0.00  0.00            
ATOM   4815  O4  PSO X  25      60.870  35.900  33.470  0.00  0.00            
ATOM   4816  O5  PSO X  25      62.270  38.210  44.210  0.00  0.00            
ATOM   4817  O6  PSO X  25      72.700  35.200  39.620  0.00  0.00            
ATOM   4818  O7  PSO X  25      70.170  33.120  40.650  0.00  0.00            
ATOM   4819  O8  PSO X  25      79.020  44.910  40.890  0.00  0.00            
ATOM   4820  O9  PSO X  25      68.580  24.610  40.150  0.00  0.00            
ATOM   4821  O10 PSO X  25      60.740  33.430  34.190  0.00  0.00            
ATOM   4822  O11 PSO X  25      64.550  37.180  45.250  0.00  0.00            
ATOM   4823  O12 PSO X  25      75.210  37.710  40.130  0.00  0.00            
ATOM   4824  O13 PSO X  25      68.580  31.640  42.410  0.00  0.00            
ATOM   4825  O14 PSO X  25      80.230  41.760  40.930  0.00  0.00            
ATOM   4826  O15 PSO X  25      67.880  26.110  42.430  0.00  0.00            
ATOM   4827  O16 PSO X  25      63.020  32.070  33.050  0.00  0.00            
ATOM   4828  O17 PSO X  25      67.840  35.970  44.240  0.00  0.00            
ATOM   4829  O18 PSO X  25      76.620  41.060  40.490  0.00  0.00            
ATOM   4830  O19 PSO X  25      67.740  28.780  43.940  0.00  0.00            
ATOM   4831  O20 PSO X  25      69.600  37.670  42.410  0.00  0.00            
ATOM   4832  O21 PSO X  25      66.520  32.900  32.570  0.00  0.00            
ATOM   4833  O22 PSO X  25      68.640  37.730  39.680  0.00  0.00            
ATOM   4834  O23 PSO X  25      69.310  33.710  33.080  0.00  0.00            
ATOM   4835  O24 PSO X  25      69.420  35.950  37.550  0.00  0.00            
ATOM   4836  O25 PSO X  25      70.640  33.100  35.760  0.00  0.00            
ATOM   4837  H   PSO X  25      73.750  32.260  39.120  0.00  0.00            
ATOM   4838  H1  PSO X  25      73.440  33.550  37.910  0.00  0.00            
ATOM   4839  H2  PSO X  25      72.590  33.450  40.800  0.00  0.00            
ATOM   4840  H3  PSO X  25      70.450  34.770  39.400  0.00  0.00            
ATOM   4841  H4  PSO X  25      69.800  32.280  38.260  0.00  0.00            
ATOM   4842  H5  PSO X  25      56.230  47.320  48.370  0.00  0.00            
ATOM   4843  H6  PSO X  25      57.030  47.540  46.810  0.00  0.00            
ATOM   4844  H7  PSO X  25      56.210  46.020  47.140  0.00  0.00            
ATOM   4845  H8  PSO X  25      63.430  40.040  45.390  0.00  0.00            
ATOM   4846  H9  PSO X  25      62.400  40.890  44.240  0.00  0.00            
ATOM   4847  H10 PSO X  25      57.880  45.650  49.100  0.00  0.00            
ATOM   4848  H11 PSO X  25      58.730  47.050  48.510  0.00  0.00            
ATOM   4849  H12 PSO X  25      64.400  41.510  42.890  0.00  0.00            
ATOM   4850  H13 PSO X  25      65.440  40.520  43.890  0.00  0.00            
ATOM   4851  H14 PSO X  25      58.690  45.630  46.140  0.00  0.00            
ATOM   4852  H15 PSO X  25      58.420  44.270  47.210  0.00  0.00            
ATOM   4853  H16 PSO X  25      65.180  41.990  45.820  0.00  0.00            
ATOM   4854  H17 PSO X  25      65.570  42.980  44.420  0.00  0.00            
ATOM   4855  H18 PSO X  25      60.640  46.190  47.970  0.00  0.00            
ATOM   4856  H19 PSO X  25      60.480  44.450  48.250  0.00  0.00            
ATOM   4857  H20 PSO X  25      62.840  42.620  45.730  0.00  0.00            
ATOM   4858  H21 PSO X  25      63.000  43.380  44.150  0.00  0.00            
ATOM   4859  H22 PSO X  25      61.020  44.080  45.800  0.00  0.00            
ATOM   4860  H23 PSO X  25      61.210  45.830  45.600  0.00  0.00            
ATOM   4861  H24 PSO X  25      64.800  44.520  46.270  0.00  0.00            
ATOM   4862  H25 PSO X  25      63.880  45.350  45.020  0.00  0.00            
ATOM   4863  H26 PSO X  25      62.820  44.170  47.630  0.00  0.00            
ATOM   4864  H27 PSO X  25      63.040  45.880  47.300  0.00  0.00            
ATOM   4865  H28 PSO X  25      79.280  47.460  40.020  0.00  0.00            
ATOM   4866  H29 PSO X  25      77.670  47.580  39.290  0.00  0.00            
ATOM   4867  H30 PSO X  25      70.860  24.220  39.150  0.00  0.00            
ATOM   4868  H31 PSO X  25      70.440  23.910  37.480  0.00  0.00            
ATOM   4869  H32 PSO X  25      58.860  36.180  33.910  0.00  0.00            
ATOM   4870  H33 PSO X  25      59.930  35.900  35.310  0.00  0.00            
ATOM   4871  H34 PSO X  25      62.790  36.540  43.040  0.00  0.00            
ATOM   4872  H35 PSO X  25      61.460  36.290  44.170  0.00  0.00            
ATOM   4873  H36 PSO X  25      74.760  35.080  39.250  0.00  0.00            
ATOM   4874  H37 PSO X  25      74.300  35.460  40.930  0.00  0.00            
ATOM   4875  H38 PSO X  25      68.270  32.610  39.940  0.00  0.00            
ATOM   4876  H39 PSO X  25      68.470  34.320  40.390  0.00  0.00            
ATOM   4877  H40 PSO X  25      77.210  45.210  39.900  0.00  0.00            
ATOM   4878  H41 PSO X  25      78.640  45.360  38.870  0.00  0.00            
ATOM   4879  H42 PSO X  25      68.000  24.550  38.150  0.00  0.00            
ATOM   4880  H43 PSO X  25      68.630  23.010  38.810  0.00  0.00            
ATOM   4881  H44 PSO X  25      58.850  33.780  35.040  0.00  0.00            
ATOM   4882  H45 PSO X  25      58.900  33.870  33.270  0.00  0.00            
ATOM   4883  H46 PSO X  25      62.890  36.270  46.100  0.00  0.00            
ATOM   4884  H47 PSO X  25      63.730  35.270  44.900  0.00  0.00            
ATOM   4885  H48 PSO X  25      74.050  37.250  38.450  0.00  0.00            
ATOM   4886  H49 PSO X  25      73.150  37.590  39.950  0.00  0.00            
ATOM   4887  H50 PSO X  25      68.650  33.700  42.780  0.00  0.00            
ATOM   4888  H51 PSO X  25      67.120  33.110  42.090  0.00  0.00            
ATOM   4889  H52 PSO X  25      80.960  44.820  40.110  0.00  0.00            
ATOM   4890  H53 PSO X  25      79.840  43.640  39.410  0.00  0.00            
ATOM   4891  H54 PSO X  25      67.100  23.270  40.750  0.00  0.00            
ATOM   4892  H55 PSO X  25      66.530  24.920  40.400  0.00  0.00            
ATOM   4893  H56 PSO X  25      60.410  31.880  32.810  0.00  0.00            
ATOM   4894  H57 PSO X  25      60.030  31.490  34.510  0.00  0.00            
ATOM   4895  H58 PSO X  25      66.130  37.890  44.120  0.00  0.00            
ATOM   4896  H59 PSO X  25      65.220  36.580  43.350  0.00  0.00            
ATOM   4897  H60 PSO X  25      74.420  39.650  39.950  0.00  0.00            
ATOM   4898  H61 PSO X  25      75.710  39.240  38.780  0.00  0.00            
ATOM   4899  H62 PSO X  25      67.080  31.150  43.780  0.00  0.00            
ATOM   4900  H63 PSO X  25      68.550  31.890  44.470  0.00  0.00            
ATOM   4901  H64 PSO X  25      81.670  43.160  41.470  0.00  0.00            
ATOM   4902  H65 PSO X  25      80.130  43.290  42.350  0.00  0.00            
ATOM   4903  H66 PSO X  25      66.670  24.460  42.900  0.00  0.00            
ATOM   4904  H67 PSO X  25      68.390  24.100  42.710  0.00  0.00            
ATOM   4905  H68 PSO X  25      62.490  31.810  35.060  0.00  0.00            
ATOM   4906  H69 PSO X  25      62.170  30.410  34.010  0.00  0.00            
ATOM   4907  H70 PSO X  25      66.710  36.130  46.000  0.00  0.00            
ATOM   4908  H71 PSO X  25      66.130  34.920  44.840  0.00  0.00            
ATOM   4909  H72 PSO X  25      76.050  39.570  41.820  0.00  0.00            
ATOM   4910  H73 PSO X  25      77.340  39.090  40.700  0.00  0.00            
ATOM   4911  H74 PSO X  25      69.550  29.560  43.200  0.00  0.00            
ATOM   4912  H75 PSO X  25      69.280  29.770  44.930  0.00  0.00            
ATOM   4913  H76 PSO X  25      78.500  41.910  42.140  0.00  0.00            
ATOM   4914  H77 PSO X  25      78.970  40.270  41.640  0.00  0.00            
ATOM   4915  H78 PSO X  25      66.250  26.770  43.570  0.00  0.00            
ATOM   4916  H79 PSO X  25      66.030  26.840  41.820  0.00  0.00            
ATOM   4917  H80 PSO X  25      64.870  31.180  33.470  0.00  0.00            
ATOM   4918  H81 PSO X  25      64.510  32.650  34.410  0.00  0.00            
ATOM   4919  H82 PSO X  25      69.000  37.010  45.630  0.00  0.00            
ATOM   4920  H83 PSO X  25      68.180  38.050  44.450  0.00  0.00            
ATOM   4921  H84 PSO X  25      77.970  42.450  39.730  0.00  0.00            
ATOM   4922  H85 PSO X  25      78.310  40.760  39.280  0.00  0.00            
ATOM   4923  H86 PSO X  25      68.040  28.580  41.880  0.00  0.00            
ATOM   4924  H87 PSO X  25      66.420  29.130  42.350  0.00  0.00            
ATOM   4925  H88 PSO X  25      70.770  37.520  44.130  0.00  0.00            
ATOM   4926  H89 PSO X  25      70.180  35.970  43.510  0.00  0.00            
ATOM   4927  H90 PSO X  25      64.840  32.670  31.360  0.00  0.00            
ATOM   4928  H91 PSO X  25      64.800  34.080  32.470  0.00  0.00            
ATOM   4929  H92 PSO X  25      69.940  36.020  41.170  0.00  0.00            
ATOM   4930  H93 PSO X  25      71.370  37.030  41.500  0.00  0.00            
ATOM   4931  H94 PSO X  25      70.280  38.910  40.230  0.00  0.00            
ATOM   4932  H95 PSO X  25      70.670  37.470  39.240  0.00  0.00            
ATOM   4933  H96 PSO X  25      67.240  34.760  31.930  0.00  0.00            
ATOM   4934  H97 PSO X  25      67.010  33.540  30.640  0.00  0.00            
ATOM   4935  H98 PSO X  25      68.830  32.130  31.800  0.00  0.00            
ATOM   4936  H99 PSO X  25      69.380  33.620  31.000  0.00  0.00            
ATOM   4937 H100 PSO X  25      69.130  38.620  37.830  0.00  0.00            
ATOM   4938 H101 PSO X  25      67.410  38.580  38.240  0.00  0.00            
ATOM   4939 H102 PSO X  25      67.410  36.090  38.090  0.00  0.00            
ATOM   4940 H103 PSO X  25      67.830  36.870  36.540  0.00  0.00            
ATOM   4941 H104 PSO X  25      71.320  33.600  32.500  0.00  0.00            
ATOM   4942 H105 PSO X  25      70.700  32.170  33.360  0.00  0.00            
ATOM   4943 H106 PSO X  25      72.270  33.810  34.660  0.00  0.00            
ATOM   4944 H107 PSO X  25      70.890  34.910  34.690  0.00  0.00            
ATOM   4945 H108 PSO X  25      68.460  34.090  37.410  0.00  0.00            
ATOM   4946 H109 PSO X  25      68.960  34.810  35.870  0.00  0.00            
ATOM   4947 H110 PSO X  25      71.420  34.580  36.990  0.00  0.00            
ATOM   4948 H111 PSO X  25      78.060  46.690  41.930  0.00  0.00            
ATOM   4949 H112 PSO X  25      69.980  26.100  37.170  0.00  0.00            
ATOM   4950 H113 PSO X  25      61.340  35.040  33.460  0.00  0.00            
ATOM   4951  C   PSO X  26      43.580  63.400  41.880  0.00  0.00            
ATOM   4952  C1  PSO X  26      32.730  61.300  36.400  0.00  0.00            
ATOM   4953  C2  PSO X  26      33.960  61.170  37.330  0.00  0.00            
ATOM   4954  C3  PSO X  26      34.860  62.370  36.970  0.00  0.00            
ATOM   4955  C4  PSO X  26      34.280  62.920  35.640  0.00  0.00            
ATOM   4956  C5  PSO X  26      53.370  62.290  46.020  0.00  0.00            
ATOM   4957  C6  PSO X  26      44.290  62.430  42.800  0.00  0.00            
ATOM   4958  C7  PSO X  26      52.160  61.630  46.700  0.00  0.00            
ATOM   4959  C8  PSO X  26      44.400  60.990  42.220  0.00  0.00            
ATOM   4960  C9  PSO X  26      51.290  60.900  45.650  0.00  0.00            
ATOM   4961  C10 PSO X  26      44.790  59.940  43.280  0.00  0.00            
ATOM   4962  C11 PSO X  26      50.060  60.220  46.300  0.00  0.00            
ATOM   4963  C12 PSO X  26      46.110  60.260  44.010  0.00  0.00            
ATOM   4964  C13 PSO X  26      49.040  59.770  45.230  0.00  0.00            
ATOM   4965  C14 PSO X  26      46.590  59.050  44.850  0.00  0.00            
ATOM   4966  C15 PSO X  26      47.690  59.390  45.870  0.00  0.00            
ATOM   4967  C16 PSO X  26      37.860  47.360  38.490  0.00  0.00            
ATOM   4968  C17 PSO X  26      29.640  68.700  35.550  0.00  0.00            
ATOM   4969  C18 PSO X  26      44.660  68.150  31.910  0.00  0.00            
ATOM   4970  C19 PSO X  26      42.960  65.740  41.710  0.00  0.00            
ATOM   4971  C20 PSO X  26      34.030  58.720  37.470  0.00  0.00            
ATOM   4972  C21 PSO X  26      35.820  64.390  37.960  0.00  0.00            
ATOM   4973  C22 PSO X  26      37.420  48.840  38.550  0.00  0.00            
ATOM   4974  C23 PSO X  26      30.190  70.060  36.050  0.00  0.00            
ATOM   4975  C24 PSO X  26      43.740  69.360  32.200  0.00  0.00            
ATOM   4976  C25 PSO X  26      41.650  66.000  42.520  0.00  0.00            
ATOM   4977  C26 PSO X  26      35.070  57.580  37.510  0.00  0.00            
ATOM   4978  C27 PSO X  26      36.210  64.900  39.370  0.00  0.00            
ATOM   4979  C28 PSO X  26      35.040  48.360  38.910  0.00  0.00            
ATOM   4980  C29 PSO X  26      30.990  71.080  38.100  0.00  0.00            
ATOM   4981  C30 PSO X  26      41.420  69.810  32.770  0.00  0.00            
ATOM   4982  C31 PSO X  26      40.520  63.860  42.770  0.00  0.00            
ATOM   4983  C32 PSO X  26      35.200  55.190  37.760  0.00  0.00            
ATOM   4984  C33 PSO X  26      35.400  66.160  41.280  0.00  0.00            
ATOM   4985  C34 PSO X  26      33.880  48.710  39.880  0.00  0.00            
ATOM   4986  C35 PSO X  26      30.850  70.970  39.650  0.00  0.00            
ATOM   4987  C36 PSO X  26      40.100  69.080  33.090  0.00  0.00            
ATOM   4988  C37 PSO X  26      39.040  64.110  43.140  0.00  0.00            
ATOM   4989  C38 PSO X  26      34.320  54.070  38.370  0.00  0.00            
ATOM   4990  C39 PSO X  26      34.040  66.490  41.940  0.00  0.00            
ATOM   4991  C40 PSO X  26      33.800  51.150  39.570  0.00  0.00            
ATOM   4992  C41 PSO X  26      32.810  69.730  40.450  0.00  0.00            
ATOM   4993  C42 PSO X  26      38.600  67.370  32.210  0.00  0.00            
ATOM   4994  C43 PSO X  26      38.410  61.970  42.130  0.00  0.00            
ATOM   4995  C44 PSO X  26      34.260  51.630  38.170  0.00  0.00            
ATOM   4996  C45 PSO X  26      33.310  68.270  40.470  0.00  0.00            
ATOM   4997  C46 PSO X  26      37.300  61.320  41.290  0.00  0.00            
ATOM   4998  C47 PSO X  26      38.690  66.130  31.300  0.00  0.00            
ATOM   4999  C48 PSO X  26      37.110  60.490  39.020  0.00  0.00            
ATOM   5000  C49 PSO X  26      38.040  60.220  37.820  0.00  0.00            
ATOM   5001  C50 PSO X  26      37.420  64.630  29.970  0.00  0.00            
ATOM   5002  C51 PSO X  26      36.030  63.990  29.730  0.00  0.00            
ATOM   5003  C52 PSO X  26      39.300  61.370  36.100  0.00  0.00            
ATOM   5004  C53 PSO X  26      38.630  62.200  35.000  0.00  0.00            
ATOM   5005  C54 PSO X  26      34.630  62.320  30.800  0.00  0.00            
ATOM   5006  C55 PSO X  26      34.580  61.550  32.130  0.00  0.00            
ATOM   5007  C56 PSO X  26      36.430  62.740  34.230  0.00  0.00            
ATOM   5008  C57 PSO X  26      34.970  62.250  34.420  0.00  0.00            
ATOM   5009  O   PSO X  26      42.990  63.080  40.860  0.00  0.00            
ATOM   5010  O1  PSO X  26      32.890  62.540  35.680  0.00  0.00            
ATOM   5011  O2  PSO X  26      37.760  46.820  39.810  0.00  0.00            
ATOM   5012  O3  PSO X  26      30.330  67.600  36.180  0.00  0.00            
ATOM   5013  O4  PSO X  26      43.950  67.190  31.120  0.00  0.00            
ATOM   5014  O5  PSO X  26      43.730  64.680  42.330  0.00  0.00            
ATOM   5015  O6  PSO X  26      34.680  59.940  37.020  0.00  0.00            
ATOM   5016  O7  PSO X  26      34.800  63.360  38.040  0.00  0.00            
ATOM   5017  O8  PSO X  26      36.250  48.970  39.400  0.00  0.00            
ATOM   5018  O9  PSO X  26      30.070  70.140  37.490  0.00  0.00            
ATOM   5019  O10 PSO X  26      42.490  68.840  32.700  0.00  0.00            
ATOM   5020  O11 PSO X  26      41.340  64.870  43.380  0.00  0.00            
ATOM   5021  O12 PSO X  26      34.370  56.330  37.490  0.00  0.00            
ATOM   5022  O13 PSO X  26      35.200  65.800  39.890  0.00  0.00            
ATOM   5023  O14 PSO X  26      33.150  49.870  39.420  0.00  0.00            
ATOM   5024  O15 PSO X  26      31.400  69.720  40.110  0.00  0.00            
ATOM   5025  O16 PSO X  26      39.830  68.100  32.070  0.00  0.00            
ATOM   5026  O17 PSO X  26      38.170  63.400  42.230  0.00  0.00            
ATOM   5027  O18 PSO X  26      35.050  52.830  38.270  0.00  0.00            
ATOM   5028  O19 PSO X  26      33.720  67.900  41.800  0.00  0.00            
ATOM   5029  O20 PSO X  26      37.920  60.600  40.200  0.00  0.00            
ATOM   5030  O21 PSO X  26      37.370  65.620  31.020  0.00  0.00            
ATOM   5031  O22 PSO X  26      38.530  61.480  37.310  0.00  0.00            
ATOM   5032  O23 PSO X  26      35.630  63.340  30.950  0.00  0.00            
ATOM   5033  O24 PSO X  26      37.250  61.820  34.950  0.00  0.00            
ATOM   5034  O25 PSO X  26      34.260  62.480  33.200  0.00  0.00            
ATOM   5035  H   PSO X  26      31.800  61.320  36.990  0.00  0.00            
ATOM   5036  H1  PSO X  26      32.690  60.460  35.700  0.00  0.00            
ATOM   5037  H2  PSO X  26      33.670  61.210  38.390  0.00  0.00            
ATOM   5038  H3  PSO X  26      35.890  62.010  36.850  0.00  0.00            
ATOM   5039  H4  PSO X  26      34.380  64.010  35.560  0.00  0.00            
ATOM   5040  H5  PSO X  26      54.140  62.540  46.750  0.00  0.00            
ATOM   5041  H6  PSO X  26      53.790  61.600  45.280  0.00  0.00            
ATOM   5042  H7  PSO X  26      53.060  63.210  45.500  0.00  0.00            
ATOM   5043  H8  PSO X  26      43.720  62.420  43.720  0.00  0.00            
ATOM   5044  H9  PSO X  26      45.280  62.830  43.040  0.00  0.00            
ATOM   5045  H10 PSO X  26      51.580  62.390  47.230  0.00  0.00            
ATOM   5046  H11 PSO X  26      52.520  60.920  47.460  0.00  0.00            
ATOM   5047  H12 PSO X  26      45.120  60.970  41.390  0.00  0.00            
ATOM   5048  H13 PSO X  26      43.430  60.700  41.790  0.00  0.00            
ATOM   5049  H14 PSO X  26      51.880  60.140  45.120  0.00  0.00            
ATOM   5050  H15 PSO X  26      50.960  61.620  44.900  0.00  0.00            
ATOM   5051  H16 PSO X  26      43.980  59.860  44.020  0.00  0.00            
ATOM   5052  H17 PSO X  26      44.850  58.960  42.800  0.00  0.00            
ATOM   5053  H18 PSO X  26      50.390  59.350  46.890  0.00  0.00            
ATOM   5054  H19 PSO X  26      49.590  60.920  46.990  0.00  0.00            
ATOM   5055  H20 PSO X  26      45.980  61.130  44.670  0.00  0.00            
ATOM   5056  H21 PSO X  26      46.890  60.520  43.280  0.00  0.00            
ATOM   5057  H22 PSO X  26      48.900  60.580  44.510  0.00  0.00            
ATOM   5058  H23 PSO X  26      49.450  58.900  44.680  0.00  0.00            
ATOM   5059  H24 PSO X  26      45.730  58.630  45.390  0.00  0.00            
ATOM   5060  H25 PSO X  26      46.950  58.270  44.170  0.00  0.00            
ATOM   5061  H26 PSO X  26      47.350  60.220  46.500  0.00  0.00            
ATOM   5062  H27 PSO X  26      47.850  58.520  46.520  0.00  0.00
[truncated: 147,577 more chars]
