# Supplementary material for: Small-angle x-ray scattering investigation of the integration of free fatty acids in polysorbate 20 micelles
Source: Biophys J. 2023 Jun 19;122(15):3078–88. doi: 10.1016/j.bpj.2023.06.011 (PMC10432221; doi:10.1016/j.bpj.2023.06.011)
Supplement: Document S2. Structure models and force field parameters [file mmc2.zip › F2-MYR-micelle-after-MD.pdb]

CRYST1  119.973  119.973  119.973  90.00  90.00  90.00 P 1           1
ATOM      1  C   PSO X   1      54.490  57.440  45.760  0.00  0.00            
ATOM      2  C1  PSO X   1      55.970  75.900  53.160  0.00  0.00            
ATOM      3  C2  PSO X   1      55.380  75.090  54.230  0.00  0.00            
ATOM      4  C3  PSO X   1      55.150  73.670  53.670  0.00  0.00            
ATOM      5  C4  PSO X   1      56.110  73.600  52.480  0.00  0.00            
ATOM      6  C5  PSO X   1      64.710  62.980  51.220  0.00  0.00            
ATOM      7  C6  PSO X   1      55.910  57.070  46.310  0.00  0.00            
ATOM      8  C7  PSO X   1      64.410  61.830  52.270  0.00  0.00            
ATOM      9  C8  PSO X   1      56.450  58.190  47.190  0.00  0.00            
ATOM     10  C9  PSO X   1      63.890  60.500  51.570  0.00  0.00            
ATOM     11  C10 PSO X   1      57.690  57.750  48.030  0.00  0.00            
ATOM     12  C11 PSO X   1      62.460  60.700  51.010  0.00  0.00            
ATOM     13  C12 PSO X   1      58.500  58.990  48.480  0.00  0.00            
ATOM     14  C13 PSO X   1      61.790  59.460  50.520  0.00  0.00            
ATOM     15  C14 PSO X   1      59.660  58.560  49.350  0.00  0.00            
ATOM     16  C15 PSO X   1      60.380  59.840  49.870  0.00  0.00            
ATOM     17  C16 PSO X   1      46.130  77.860  63.570  0.00  0.00            
ATOM     18  C17 PSO X   1      48.370  68.170  52.000  0.00  0.00            
ATOM     19  C18 PSO X   1      49.740  72.620  52.310  0.00  0.00            
ATOM     20  C19 PSO X   1      53.580  59.060  44.260  0.00  0.00            
ATOM     21  C20 PSO X   1      53.240  75.070  55.360  0.00  0.00            
ATOM     22  C21 PSO X   1      54.980  71.380  54.560  0.00  0.00            
ATOM     23  C22 PSO X   1      45.990  76.530  62.840  0.00  0.00            
ATOM     24  C23 PSO X   1      47.350  68.260  53.130  0.00  0.00            
ATOM     25  C24 PSO X   1      50.910  73.500  51.930  0.00  0.00            
ATOM     26  C25 PSO X   1      53.640  60.250  45.290  0.00  0.00            
ATOM     27  C26 PSO X   1      52.300  76.130  55.950  0.00  0.00            
ATOM     28  C27 PSO X   1      54.900  70.950  55.990  0.00  0.00            
ATOM     29  C28 PSO X   1      47.310  74.630  62.220  0.00  0.00            
ATOM     30  C29 PSO X   1      46.470  69.820  54.780  0.00  0.00            
ATOM     31  C30 PSO X   1      51.610  75.810  52.080  0.00  0.00            
ATOM     32  C31 PSO X   1      55.110  61.860  46.210  0.00  0.00            
ATOM     33  C32 PSO X   1      53.550  76.650  57.980  0.00  0.00            
ATOM     34  C33 PSO X   1      52.600  71.730  56.330  0.00  0.00            
ATOM     35  C34 PSO X   1      47.810  74.880  60.760  0.00  0.00            
ATOM     36  C35 PSO X   1      46.520  71.350  55.190  0.00  0.00            
ATOM     37  C36 PSO X   1      50.830  76.450  50.980  0.00  0.00            
ATOM     38  C37 PSO X   1      56.550  62.420  46.030  0.00  0.00            
ATOM     39  C38 PSO X   1      52.440  76.940  58.990  0.00  0.00            
ATOM     40  C39 PSO X   1      51.630  72.340  57.450  0.00  0.00            
ATOM     41  C40 PSO X   1      50.210  74.280  60.480  0.00  0.00            
ATOM     42  C41 PSO X   1      48.120  72.850  56.340  0.00  0.00            
ATOM     43  C42 PSO X   1      51.080  77.920  49.160  0.00  0.00            
ATOM     44  C43 PSO X   1      56.560  64.460  47.180  0.00  0.00            
ATOM     45  C44 PSO X   1      51.630  74.930  60.240  0.00  0.00            
ATOM     46  C45 PSO X   1      49.640  73.180  56.460  0.00  0.00            
ATOM     47  C46 PSO X   1      56.700  65.950  46.920  0.00  0.00            
ATOM     48  C47 PSO X   1      52.080  78.650  48.210  0.00  0.00            
ATOM     49  C48 PSO X   1      57.400  67.000  48.930  0.00  0.00            
ATOM     50  C49 PSO X   1      57.100  67.970  50.090  0.00  0.00            
ATOM     51  C50 PSO X   1      53.040  76.600  46.930  0.00  0.00            
ATOM     52  C51 PSO X   1      54.360  75.750  46.810  0.00  0.00            
ATOM     53  C52 PSO X   1      58.060  68.780  52.210  0.00  0.00            
ATOM     54  C53 PSO X   1      57.990  70.230  51.800  0.00  0.00            
ATOM     55  C54 PSO X   1      53.460  73.950  48.340  0.00  0.00            
ATOM     56  C55 PSO X   1      53.950  72.990  49.370  0.00  0.00            
ATOM     57  C56 PSO X   1      56.300  71.660  50.710  0.00  0.00            
ATOM     58  C57 PSO X   1      55.420  72.790  51.310  0.00  0.00            
ATOM     59  O   PSO X   1      53.490  57.320  46.400  0.00  0.00            
ATOM     60  O1  PSO X   1      56.330  75.000  52.060  0.00  0.00            
ATOM     61  O2  PSO X   1      46.670  78.770  62.670  0.00  0.00            
ATOM     62  O3  PSO X   1      48.500  69.420  51.330  0.00  0.00            
ATOM     63  O4  PSO X   1      48.570  73.190  51.730  0.00  0.00            
ATOM     64  O5  PSO X   1      54.590  58.110  44.570  0.00  0.00            
ATOM     65  O6  PSO X   1      54.180  75.740  54.600  0.00  0.00            
ATOM     66  O7  PSO X   1      55.650  72.710  54.680  0.00  0.00            
ATOM     67  O8  PSO X   1      47.300  75.940  62.850  0.00  0.00            
ATOM     68  O9  PSO X   1      47.490  69.520  53.850  0.00  0.00            
ATOM     69  O10 PSO X   1      50.790  74.750  52.620  0.00  0.00            
ATOM     70  O11 PSO X   1      54.990  60.730  45.320  0.00  0.00            
ATOM     71  O12 PSO X   1      53.100  77.070  56.670  0.00  0.00            
ATOM     72  O13 PSO X   1      53.980  71.930  56.590  0.00  0.00            
ATOM     73  O14 PSO X   1      49.180  75.380  60.650  0.00  0.00            
ATOM     74  O15 PSO X   1      47.900  71.570  55.660  0.00  0.00            
ATOM     75  O16 PSO X   1      51.690  77.410  50.330  0.00  0.00            
ATOM     76  O17 PSO X   1      56.590  63.870  45.900  0.00  0.00            
ATOM     77  O18 PSO X   1      51.540  75.770  59.100  0.00  0.00            
ATOM     78  O19 PSO X   1      50.320  72.130  57.130  0.00  0.00            
ATOM     79  O20 PSO X   1      56.290  66.750  48.110  0.00  0.00            
ATOM     80  O21 PSO X   1      53.200  77.750  47.850  0.00  0.00            
ATOM     81  O22 PSO X   1      58.230  67.870  50.980  0.00  0.00            
ATOM     82  O23 PSO X   1      54.550  74.830  47.950  0.00  0.00            
ATOM     83  O24 PSO X   1      56.590  70.660  51.720  0.00  0.00            
ATOM     84  O25 PSO X   1      54.880  73.610  50.280  0.00  0.00            
ATOM     85  H   PSO X   1      56.740  76.570  53.560  0.00  0.00            
ATOM     86  H1  PSO X   1      55.190  76.590  52.790  0.00  0.00            
ATOM     87  H2  PSO X   1      56.020  75.050  55.130  0.00  0.00            
ATOM     88  H3  PSO X   1      54.090  73.550  53.430  0.00  0.00            
ATOM     89  H4  PSO X   1      57.050  73.140  52.800  0.00  0.00            
ATOM     90  H5  PSO X   1      65.610  62.710  50.650  0.00  0.00            
ATOM     91  H6  PSO X   1      63.980  62.980  50.400  0.00  0.00            
ATOM     92  H7  PSO X   1      64.600  64.010  51.560  0.00  0.00            
ATOM     93  H8  PSO X   1      56.540  56.860  45.440  0.00  0.00            
ATOM     94  H9  PSO X   1      55.830  56.060  46.730  0.00  0.00            
ATOM     95  H10 PSO X   1      63.810  62.220  53.100  0.00  0.00            
ATOM     96  H11 PSO X   1      65.420  61.660  52.660  0.00  0.00            
ATOM     97  H12 PSO X   1      55.710  58.550  47.930  0.00  0.00            
ATOM     98  H13 PSO X   1      56.720  59.050  46.560  0.00  0.00            
ATOM     99  H14 PSO X   1      63.840  59.800  52.420  0.00  0.00            
ATOM    100  H15 PSO X   1      64.750  60.180  50.980  0.00  0.00            
ATOM    101  H16 PSO X   1      57.270  57.310  48.950  0.00  0.00            
ATOM    102  H17 PSO X   1      58.360  57.020  47.560  0.00  0.00            
ATOM    103  H18 PSO X   1      61.970  61.310  51.780  0.00  0.00            
ATOM    104  H19 PSO X   1      62.550  61.300  50.090  0.00  0.00            
ATOM    105  H20 PSO X   1      58.010  59.840  48.970  0.00  0.00            
ATOM    106  H21 PSO X   1      58.970  59.420  47.580  0.00  0.00            
ATOM    107  H22 PSO X   1      62.470  59.010  49.790  0.00  0.00            
ATOM    108  H23 PSO X   1      61.660  58.680  51.290  0.00  0.00            
ATOM    109  H24 PSO X   1      59.390  57.920  50.200  0.00  0.00            
ATOM    110  H25 PSO X   1      60.320  57.960  48.720  0.00  0.00            
ATOM    111  H26 PSO X   1      60.580  60.470  49.000  0.00  0.00            
ATOM    112  H27 PSO X   1      59.820  60.400  50.620  0.00  0.00            
ATOM    113  H28 PSO X   1      45.120  78.200  63.800  0.00  0.00            
ATOM    114  H29 PSO X   1      46.680  77.800  64.520  0.00  0.00            
ATOM    115  H30 PSO X   1      49.350  67.970  52.460  0.00  0.00            
ATOM    116  H31 PSO X   1      48.210  67.300  51.350  0.00  0.00            
ATOM    117  H32 PSO X   1      49.950  71.590  51.970  0.00  0.00            
ATOM    118  H33 PSO X   1      49.660  72.620  53.410  0.00  0.00            
ATOM    119  H34 PSO X   1      52.580  58.620  44.360  0.00  0.00            
ATOM    120  H35 PSO X   1      53.700  59.450  43.240  0.00  0.00            
ATOM    121  H36 PSO X   1      53.860  74.600  56.130  0.00  0.00            
ATOM    122  H37 PSO X   1      52.780  74.280  54.750  0.00  0.00            
ATOM    123  H38 PSO X   1      55.610  70.700  53.980  0.00  0.00            
ATOM    124  H39 PSO X   1      53.990  71.470  54.070  0.00  0.00            
ATOM    125  H40 PSO X   1      45.340  75.900  63.450  0.00  0.00            
ATOM    126  H41 PSO X   1      45.630  76.670  61.820  0.00  0.00            
ATOM    127  H42 PSO X   1      46.380  68.140  52.620  0.00  0.00            
ATOM    128  H43 PSO X   1      47.390  67.420  53.840  0.00  0.00            
ATOM    129  H44 PSO X   1      51.810  72.960  52.260  0.00  0.00            
ATOM    130  H45 PSO X   1      50.880  73.690  50.850  0.00  0.00            
ATOM    131  H46 PSO X   1      53.010  61.120  45.060  0.00  0.00            
ATOM    132  H47 PSO X   1      53.400  59.880  46.290  0.00  0.00            
ATOM    133  H48 PSO X   1      51.750  76.560  55.110  0.00  0.00            
ATOM    134  H49 PSO X   1      51.600  75.700  56.670  0.00  0.00            
ATOM    135  H50 PSO X   1      54.460  69.960  56.170  0.00  0.00            
ATOM    136  H51 PSO X   1      55.860  71.050  56.510  0.00  0.00            
ATOM    137  H52 PSO X   1      46.290  74.230  62.190  0.00  0.00            
ATOM    138  H53 PSO X   1      47.960  74.020  62.850  0.00  0.00            
ATOM    139  H54 PSO X   1      46.570  69.220  55.700  0.00  0.00            
ATOM    140  H55 PSO X   1      45.450  69.490  54.550  0.00  0.00            
ATOM    141  H56 PSO X   1      52.510  75.350  51.670  0.00  0.00            
ATOM    142  H57 PSO X   1      51.930  76.560  52.810  0.00  0.00            
ATOM    143  H58 PSO X   1      55.020  61.530  47.260  0.00  0.00            
ATOM    144  H59 PSO X   1      54.360  62.640  46.050  0.00  0.00            
ATOM    145  H60 PSO X   1      54.440  77.190  58.300  0.00  0.00            
ATOM    146  H61 PSO X   1      53.640  75.560  57.890  0.00  0.00            
ATOM    147  H62 PSO X   1      52.370  70.660  56.300  0.00  0.00            
ATOM    148  H63 PSO X   1      52.310  72.220  55.400  0.00  0.00            
ATOM    149  H64 PSO X   1      47.740  73.950  60.190  0.00  0.00            
ATOM    150  H65 PSO X   1      47.190  75.650  60.280  0.00  0.00            
ATOM    151  H66 PSO X   1      46.280  71.980  54.320  0.00  0.00            
ATOM    152  H67 PSO X   1      45.810  71.570  55.990  0.00  0.00            
ATOM    153  H68 PSO X   1      50.440  75.670  50.310  0.00  0.00            
ATOM    154  H69 PSO X   1      49.900  76.860  51.390  0.00  0.00            
ATOM    155  H70 PSO X   1      57.030  62.140  46.980  0.00  0.00            
ATOM    156  H71 PSO X   1      57.060  62.020  45.150  0.00  0.00            
ATOM    157  H72 PSO X   1      53.000  77.080  59.920  0.00  0.00            
ATOM    158  H73 PSO X   1      51.770  77.780  58.800  0.00  0.00            
ATOM    159  H74 PSO X   1      51.800  71.920  58.450  0.00  0.00            
ATOM    160  H75 PSO X   1      51.850  73.410  57.460  0.00  0.00            
ATOM    161  H76 PSO X   1      49.920  73.710  59.590  0.00  0.00            
ATOM    162  H77 PSO X   1      50.300  73.640  61.370  0.00  0.00            
ATOM    163  H78 PSO X   1      47.760  72.850  57.370  0.00  0.00            
ATOM    164  H79 PSO X   1      47.680  73.660  55.740  0.00  0.00            
ATOM    165  H80 PSO X   1      50.290  78.570  49.560  0.00  0.00            
ATOM    166  H81 PSO X   1      50.640  77.100  48.570  0.00  0.00            
ATOM    167  H82 PSO X   1      57.430  64.090  47.740  0.00  0.00            
ATOM    168  H83 PSO X   1      55.590  64.300  47.650  0.00  0.00            
ATOM    169  H84 PSO X   1      51.790  75.570  61.120  0.00  0.00            
ATOM    170  H85 PSO X   1      52.360  74.130  60.090  0.00  0.00            
ATOM    171  H86 PSO X   1      50.040  73.380  55.460  0.00  0.00            
ATOM    172  H87 PSO X   1      49.650  74.080  57.090  0.00  0.00            
ATOM    173  H88 PSO X   1      57.700  66.230  46.560  0.00  0.00            
ATOM    174  H89 PSO X   1      55.990  66.160  46.120  0.00  0.00            
ATOM    175  H90 PSO X   1      51.520  79.050  47.370  0.00  0.00            
ATOM    176  H91 PSO X   1      52.630  79.400  48.790  0.00  0.00            
ATOM    177  H92 PSO X   1      58.220  67.460  48.370  0.00  0.00            
ATOM    178  H93 PSO X   1      57.840  66.060  49.280  0.00  0.00            
ATOM    179  H94 PSO X   1      57.060  69.000  49.710  0.00  0.00            
ATOM    180  H95 PSO X   1      56.210  67.790  50.700  0.00  0.00            
ATOM    181  H96 PSO X   1      52.860  76.970  45.920  0.00  0.00            
ATOM    182  H97 PSO X   1      52.160  76.000  47.220  0.00  0.00            
ATOM    183  H98 PSO X   1      54.390  75.150  45.890  0.00  0.00            
ATOM    184  H99 PSO X   1      55.230  76.410  46.850  0.00  0.00            
ATOM    185 H100 PSO X   1      58.880  68.610  52.910  0.00  0.00            
ATOM    186 H101 PSO X   1      57.180  68.530  52.810  0.00  0.00            
ATOM    187 H102 PSO X   1      58.510  70.750  52.610  0.00  0.00            
ATOM    188 H103 PSO X   1      58.500  70.410  50.850  0.00  0.00            
ATOM    189 H104 PSO X   1      53.040  73.310  47.560  0.00  0.00            
ATOM    190 H105 PSO X   1      52.650  74.560  48.760  0.00  0.00            
ATOM    191 H106 PSO X   1      53.030  72.740  49.920  0.00  0.00            
ATOM    192 H107 PSO X   1      54.370  72.090  48.910  0.00  0.00            
ATOM    193 H108 PSO X   1      57.200  72.110  50.260  0.00  0.00            
ATOM    194 H109 PSO X   1      55.840  71.200  49.830  0.00  0.00            
ATOM    195 H110 PSO X   1      54.620  72.280  51.860  0.00  0.00            
ATOM    196 H111 PSO X   1      46.040  78.850  61.930  0.00  0.00            
ATOM    197 H112 PSO X   1      47.800  69.950  51.740  0.00  0.00            
ATOM    198 H113 PSO X   1      48.340  74.030  52.160  0.00  0.00            
ATOM    199  C   PSO X   2      62.650  72.730  80.090  0.00  0.00            
ATOM    200  C1  PSO X   2      75.320  65.500  80.070  0.00  0.00            
ATOM    201  C2  PSO X   2      76.160  66.730  80.180  0.00  0.00            
ATOM    202  C3  PSO X   2      76.170  67.350  78.740  0.00  0.00            
ATOM    203  C4  PSO X   2      75.050  66.520  77.950  0.00  0.00            
ATOM    204  C5  PSO X   2      66.770  64.410  71.300  0.00  0.00            
ATOM    205  C6  PSO X   2      61.320  72.060  80.060  0.00  0.00            
ATOM    206  C7  PSO X   2      65.740  64.720  72.440  0.00  0.00            
ATOM    207  C8  PSO X   2      61.440  70.610  79.610  0.00  0.00            
ATOM    208  C9  PSO X   2      65.430  66.130  72.730  0.00  0.00            
ATOM    209  C10 PSO X   2      61.760  70.560  78.080  0.00  0.00            
ATOM    210  C11 PSO X   2      64.400  66.270  73.970  0.00  0.00            
ATOM    211  C12 PSO X   2      62.260  69.150  77.690  0.00  0.00            
ATOM    212  C13 PSO X   2      64.290  67.730  74.480  0.00  0.00            
ATOM    213  C14 PSO X   2      63.150  69.170  76.370  0.00  0.00            
ATOM    214  C15 PSO X   2      63.440  67.720  75.790  0.00  0.00            
ATOM    215  C16 PSO X   2      71.150  63.950  77.330  0.00  0.00            
ATOM    216  C17 PSO X   2      67.510  69.520  84.390  0.00  0.00            
ATOM    217  C18 PSO X   2      84.180  75.420  79.610  0.00  0.00            
ATOM    218  C19 PSO X   2      64.750  72.590  81.310  0.00  0.00            
ATOM    219  C20 PSO X   2      77.940  66.930  81.850  0.00  0.00            
ATOM    220  C21 PSO X   2      76.820  69.630  79.280  0.00  0.00            
ATOM    221  C22 PSO X   2      71.410  65.210  78.260  0.00  0.00            
ATOM    222  C23 PSO X   2      68.950  69.010  84.640  0.00  0.00            
ATOM    223  C24 PSO X   2      84.820  74.060  79.980  0.00  0.00            
ATOM    224  C25 PSO X   2      65.710  72.330  80.120  0.00  0.00            
ATOM    225  C26 PSO X   2      77.100  66.160  82.910  0.00  0.00            
ATOM    226  C27 PSO X   2      76.260  71.070  79.340  0.00  0.00            
ATOM    227  C28 PSO X   2      70.650  65.080  80.590  0.00  0.00            
ATOM    228  C29 PSO X   2      71.190  69.670  84.960  0.00  0.00            
ATOM    229  C30 PSO X   2      84.210  71.810  80.900  0.00  0.00            
ATOM    230  C31 PSO X   2      65.530  69.960  79.760  0.00  0.00            
ATOM    231  C32 PSO X   2      75.310  67.760  83.830  0.00  0.00            
ATOM    232  C33 PSO X   2      75.460  72.520  81.130  0.00  0.00            
ATOM    233  C34 PSO X   2      71.150  66.360  81.390  0.00  0.00            
ATOM    234  C35 PSO X   2      72.050  70.880  85.350  0.00  0.00            
ATOM    235  C36 PSO X   2      82.930  70.940  81.100  0.00  0.00            
ATOM    236  C37 PSO X   2      66.400  68.620  79.520  0.00  0.00            
ATOM    237  C38 PSO X   2      74.560  68.860  83.050  0.00  0.00            
ATOM    238  C39 PSO X   2      74.780  72.500  82.470  0.00  0.00            
ATOM    239  C40 PSO X   2      71.230  68.710  81.230  0.00  0.00            
ATOM    240  C41 PSO X   2      72.990  72.950  84.790  0.00  0.00            
ATOM    241  C42 PSO X   2      80.940  70.210  79.880  0.00  0.00            
ATOM    242  C43 PSO X   2      67.880  67.660  77.900  0.00  0.00            
ATOM    243  C44 PSO X   2      72.730  68.810  81.490  0.00  0.00            
ATOM    244  C45 PSO X   2      73.160  73.950  83.660  0.00  0.00            
ATOM    245  C46 PSO X   2      68.000  67.330  76.350  0.00  0.00            
ATOM    246  C47 PSO X   2      81.350  69.140  78.780  0.00  0.00            
ATOM    247  C48 PSO X   2      68.870  65.440  74.980  0.00  0.00            
ATOM    248  C49 PSO X   2      69.970  66.170  74.080  0.00  0.00            
ATOM    249  C50 PSO X   2      80.850  69.120  76.400  0.00  0.00            
ATOM    250  C51 PSO X   2      80.660  67.560  76.180  0.00  0.00            
ATOM    251  C52 PSO X   2      72.340  66.160  73.590  0.00  0.00            
ATOM    252  C53 PSO X   2      73.420  65.070  73.450  0.00  0.00            
ATOM    253  C54 PSO X   2      78.830  66.070  75.380  0.00  0.00            
ATOM    254  C55 PSO X   2      77.370  66.050  74.950  0.00  0.00            
ATOM    255  C56 PSO X   2      74.190  65.470  75.780  0.00  0.00            
ATOM    256  C57 PSO X   2      75.300  66.330  76.420  0.00  0.00            
ATOM    257  O   PSO X   2      62.960  73.460  79.200  0.00  0.00            
ATOM    258  O1  PSO X   2      75.060  65.300  78.640  0.00  0.00            
ATOM    259  O2  PSO X   2      72.060  62.810  77.590  0.00  0.00            
ATOM    260  O3  PSO X   2      66.920  69.680  85.650  0.00  0.00            
ATOM    261  O4  PSO X   2      83.300  75.840  80.700  0.00  0.00            
ATOM    262  O5  PSO X   2      63.410  72.190  81.050  0.00  0.00            
ATOM    263  O6  PSO X   2      77.520  66.440  80.580  0.00  0.00            
ATOM    264  O7  PSO X   2      75.770  68.740  78.840  0.00  0.00            
ATOM    265  O8  PSO X   2      71.630  64.780  79.630  0.00  0.00            
ATOM    266  O9  PSO X   2      69.850  70.030  85.140  0.00  0.00            
ATOM    267  O10 PSO X   2      83.780  73.110  80.370  0.00  0.00            
ATOM    268  O11 PSO X   2      66.270  71.000  80.260  0.00  0.00            
ATOM    269  O12 PSO X   2      75.730  66.680  82.940  0.00  0.00            
ATOM    270  O13 PSO X   2      75.510  71.190  80.570  0.00  0.00            
ATOM    271  O14 PSO X   2      71.000  67.510  80.550  0.00  0.00            
ATOM    272  O15 PSO X   2      71.950  71.990  84.450  0.00  0.00            
ATOM    273  O16 PSO X   2      82.090  71.130  79.960  0.00  0.00            
ATOM    274  O17 PSO X   2      66.860  68.560  78.110  0.00  0.00            
ATOM    275  O18 PSO X   2      73.190  68.410  82.760  0.00  0.00            
ATOM    276  O19 PSO X   2      73.570  73.270  82.420  0.00  0.00            
ATOM    277  O20 PSO X   2      68.720  66.080  76.240  0.00  0.00            
ATOM    278  O21 PSO X   2      80.430  69.510  77.710  0.00  0.00            
ATOM    279  O22 PSO X   2      71.180  65.480  74.130  0.00  0.00            
ATOM    280  O23 PSO X   2      79.230  67.200  76.200  0.00  0.00            
ATOM    281  O24 PSO X   2      74.560  65.480  74.290  0.00  0.00            
ATOM    282  O25 PSO X   2      76.650  65.820  76.210  0.00  0.00            
ATOM    283  H   PSO X   2      74.340  65.530  80.570  0.00  0.00            
ATOM    284  H1  PSO X   2      75.850  64.590  80.400  0.00  0.00            
ATOM    285  H2  PSO X   2      75.630  67.470  80.780  0.00  0.00            
ATOM    286  H3  PSO X   2      77.170  67.200  78.330  0.00  0.00            
ATOM    287  H4  PSO X   2      74.080  67.010  78.130  0.00  0.00            
ATOM    288  H5  PSO X   2      66.640  63.450  70.790  0.00  0.00            
ATOM    289  H6  PSO X   2      66.560  65.170  70.540  0.00  0.00            
ATOM    290  H7  PSO X   2      67.760  64.570  71.730  0.00  0.00            
ATOM    291  H8  PSO X   2      60.590  72.570  79.410  0.00  0.00            
ATOM    292  H9  PSO X   2      60.820  72.100  81.030  0.00  0.00            
ATOM    293  H10 PSO X   2      65.870  64.110  73.330  0.00  0.00            
ATOM    294  H11 PSO X   2      64.790  64.220  72.200  0.00  0.00            
ATOM    295  H12 PSO X   2      60.520  70.040  79.790  0.00  0.00            
ATOM    296  H13 PSO X   2      62.160  70.040  80.200  0.00  0.00            
ATOM    297  H14 PSO X   2      64.980  66.610  71.850  0.00  0.00            
ATOM    298  H15 PSO X   2      66.370  66.680  72.920  0.00  0.00            
ATOM    299  H16 PSO X   2      60.990  70.870  77.360  0.00  0.00            
ATOM    300  H17 PSO X   2      62.580  71.240  77.820  0.00  0.00            
ATOM    301  H18 PSO X   2      63.370  65.990  73.740  0.00  0.00            
ATOM    302  H19 PSO X   2      64.740  65.600  74.770  0.00  0.00            
ATOM    303  H20 PSO X   2      61.440  68.540  77.310  0.00  0.00            
ATOM    304  H21 PSO X   2      62.710  68.600  78.520  0.00  0.00            
ATOM    305  H22 PSO X   2      65.300  68.130  74.630  0.00  0.00            
ATOM    306  H23 PSO X   2      63.830  68.470  73.810  0.00  0.00            
ATOM    307  H24 PSO X   2      62.690  69.780  75.580  0.00  0.00            
ATOM    308  H25 PSO X   2      64.120  69.630  76.570  0.00  0.00            
ATOM    309  H26 PSO X   2      64.100  67.180  76.480  0.00  0.00            
ATOM    310  H27 PSO X   2      62.540  67.080  75.770  0.00  0.00            
ATOM    311  H28 PSO X   2      70.120  63.570  77.270  0.00  0.00            
ATOM    312  H29 PSO X   2      71.290  64.320  76.310  0.00  0.00            
ATOM    313  H30 PSO X   2      67.480  70.470  83.850  0.00  0.00            
ATOM    314  H31 PSO X   2      66.990  68.690  83.900  0.00  0.00            
ATOM    315  H32 PSO X   2      84.980  76.110  79.300  0.00  0.00            
ATOM    316  H33 PSO X   2      83.580  75.230  78.710  0.00  0.00            
ATOM    317  H34 PSO X   2      65.010  72.050  82.230  0.00  0.00            
ATOM    318  H35 PSO X   2      64.750  73.670  81.510  0.00  0.00            
ATOM    319  H36 PSO X   2      77.690  68.000  81.850  0.00  0.00            
ATOM    320  H37 PSO X   2      79.010  66.740  81.970  0.00  0.00            
ATOM    321  H38 PSO X   2      77.680  69.520  78.610  0.00  0.00            
ATOM    322  H39 PSO X   2      77.070  69.360  80.320  0.00  0.00            
ATOM    323  H40 PSO X   2      72.250  65.820  77.900  0.00  0.00            
ATOM    324  H41 PSO X   2      70.550  65.880  78.210  0.00  0.00            
ATOM    325  H42 PSO X   2      68.940  68.150  85.320  0.00  0.00            
ATOM    326  H43 PSO X   2      69.220  68.560  83.670  0.00  0.00            
ATOM    327  H44 PSO X   2      85.360  73.650  79.120  0.00  0.00            
ATOM    328  H45 PSO X   2      85.530  74.180  80.810  0.00  0.00            
ATOM    329  H46 PSO X   2      65.190  72.400  79.160  0.00  0.00            
ATOM    330  H47 PSO X   2      66.550  73.040  80.090  0.00  0.00            
ATOM    331  H48 PSO X   2      77.120  65.130  82.540  0.00  0.00            
ATOM    332  H49 PSO X   2      77.590  66.220  83.890  0.00  0.00            
ATOM    333  H50 PSO X   2      77.090  71.800  79.330  0.00  0.00            
ATOM    334  H51 PSO X   2      75.570  71.320  78.520  0.00  0.00            
ATOM    335  H52 PSO X   2      70.560  64.200  81.240  0.00  0.00            
ATOM    336  H53 PSO X   2      69.660  65.260  80.170  0.00  0.00            
ATOM    337  H54 PSO X   2      71.450  69.580  83.900  0.00  0.00            
ATOM    338  H55 PSO X   2      71.540  68.750  85.450  0.00  0.00            
ATOM    339  H56 PSO X   2      84.610  71.890  81.920  0.00  0.00            
ATOM    340  H57 PSO X   2      84.930  71.320  80.240  0.00  0.00            
ATOM    341  H58 PSO X   2      65.010  70.230  78.830  0.00  0.00            
ATOM    342  H59 PSO X   2      64.750  69.720  80.500  0.00  0.00            
ATOM    343  H60 PSO X   2      76.220  68.210  84.240  0.00  0.00            
ATOM    344  H61 PSO X   2      74.620  67.410  84.610  0.00  0.00            
ATOM    345  H62 PSO X   2      74.990  73.280  80.490  0.00  0.00            
ATOM    346  H63 PSO X   2      76.480  72.890  81.330  0.00  0.00            
ATOM    347  H64 PSO X   2      70.580  66.410  82.330  0.00  0.00            
ATOM    348  H65 PSO X   2      72.210  66.200  81.640  0.00  0.00            
ATOM    349  H66 PSO X   2      71.990  71.100  86.420  0.00  0.00            
ATOM    350  H67 PSO X   2      73.110  70.650  85.230  0.00  0.00            
ATOM    351  H68 PSO X   2      83.210  69.890  81.200  0.00  0.00            
ATOM    352  H69 PSO X   2      82.330  71.060  82.010  0.00  0.00            
ATOM    353  H70 PSO X   2      67.260  68.560  80.200  0.00  0.00            
ATOM    354  H71 PSO X   2      65.640  67.830  79.600  0.00  0.00            
ATOM    355  H72 PSO X   2      74.510  69.770  83.660  0.00  0.00            
ATOM    356  H73 PSO X   2      75.090  69.190  82.140  0.00  0.00            
ATOM    357  H74 PSO X   2      74.500  71.470  82.740  0.00  0.00            
ATOM    358  H75 PSO X   2      75.480  72.950  83.190  0.00  0.00            
ATOM    359  H76 PSO X   2      70.790  68.730  82.230  0.00  0.00            
ATOM    360  H77 PSO X   2      70.840  69.590  80.690  0.00  0.00            
ATOM    361  H78 PSO X   2      73.980  72.550  85.060  0.00  0.00            
ATOM    362  H79 PSO X   2      72.600  73.460  85.680  0.00  0.00            
ATOM    363  H80 PSO X   2      80.070  70.750  79.470  0.00  0.00            
ATOM    364  H81 PSO X   2      80.580  69.780  80.820  0.00  0.00            
ATOM    365  H82 PSO X   2      67.650  66.740  78.450  0.00  0.00            
ATOM    366  H83 PSO X   2      68.860  68.010  78.260  0.00  0.00            
ATOM    367  H84 PSO X   2      73.140  68.300  80.610  0.00  0.00            
ATOM    368  H85 PSO X   2      72.850  69.890  81.340  0.00  0.00            
ATOM    369  H86 PSO X   2      72.200  74.410  83.430  0.00  0.00            
ATOM    370  H87 PSO X   2      73.830  74.760  83.980  0.00  0.00            
ATOM    371  H88 PSO X   2      66.980  67.180  75.980  0.00  0.00            
ATOM    372  H89 PSO X   2      68.540  68.180  75.910  0.00  0.00            
ATOM    373  H90 PSO X   2      82.370  69.380  78.450  0.00  0.00            
ATOM    374  H91 PSO X   2      81.120  68.160  79.200  0.00  0.00            
ATOM    375  H92 PSO X   2      67.920  65.430  74.430  0.00  0.00            
ATOM    376  H93 PSO X   2      69.140  64.390  75.160  0.00  0.00            
ATOM    377  H94 PSO X   2      69.560  66.360  73.080  0.00  0.00            
ATOM    378  H95 PSO X   2      70.260  67.090  74.600  0.00  0.00            
ATOM    379  H96 PSO X   2      81.900  69.310  76.160  0.00  0.00            
ATOM    380  H97 PSO X   2      80.200  69.620  75.660  0.00  0.00            
ATOM    381  H98 PSO X   2      81.120  67.240  75.230  0.00  0.00            
ATOM    382  H99 PSO X   2      81.100  67.040  77.040  0.00  0.00            
ATOM    383 H100 PSO X   2      72.660  66.990  74.240  0.00  0.00            
ATOM    384 H101 PSO X   2      72.110  66.590  72.610  0.00  0.00            
ATOM    385 H102 PSO X   2      73.080  64.040  73.600  0.00  0.00            
ATOM    386 H103 PSO X   2      73.690  65.120  72.390  0.00  0.00            
ATOM    387 H104 PSO X   2      79.000  65.170  75.990  0.00  0.00            
ATOM    388 H105 PSO X   2      79.530  65.970  74.540  0.00  0.00            
ATOM    389 H106 PSO X   2      77.140  67.030  74.500  0.00  0.00            
ATOM    390 H107 PSO X   2      77.280  65.260  74.200  0.00  0.00            
ATOM    391 H108 PSO X   2      73.270  66.030  75.960  0.00  0.00            
ATOM    392 H109 PSO X   2      74.170  64.460  76.200  0.00  0.00            
ATOM    393 H110 PSO X   2      75.200  67.330  75.980  0.00  0.00            
ATOM    394 H111 PSO X   2      72.150  62.720  78.550  0.00  0.00            
ATOM    395 H112 PSO X   2      66.630  70.590  85.830  0.00  0.00            
ATOM    396 H113 PSO X   2      82.800  75.080  81.050  0.00  0.00            
ATOM    397  C   PSO X   3      65.840  59.170  71.750  0.00  0.00            
ATOM    398  C1  PSO X   3      71.820  66.010  85.460  0.00  0.00            
ATOM    399  C2  PSO X   3      71.800  64.570  84.910  0.00  0.00            
ATOM    400  C3  PSO X   3      70.600  63.850  85.520  0.00  0.00            
ATOM    401  C4  PSO X   3      69.760  64.940  86.260  0.00  0.00            
ATOM    402  C5  PSO X   3      54.710  56.390  63.110  0.00  0.00            
ATOM    403  C6  PSO X   3      64.870  59.520  70.750  0.00  0.00            
ATOM    404  C7  PSO X   3      55.660  56.010  64.320  0.00  0.00            
ATOM    405  C8  PSO X   3      63.720  58.460  70.450  0.00  0.00            
ATOM    406  C9  PSO X   3      56.760  57.100  64.720  0.00  0.00            
ATOM    407  C10 PSO X   3      62.710  59.030  69.370  0.00  0.00            
ATOM    408  C11 PSO X   3      57.650  56.630  65.940  0.00  0.00            
ATOM    409  C12 PSO X   3      61.680  57.940  68.980  0.00  0.00            
ATOM    410  C13 PSO X   3      58.790  57.630  66.360  0.00  0.00            
ATOM    411  C14 PSO X   3      60.800  58.200  67.780  0.00  0.00            
ATOM    412  C15 PSO X   3      59.640  57.190  67.620  0.00  0.00            
ATOM    413  C16 PSO X   3      69.120  60.870  78.630  0.00  0.00            
ATOM    414  C17 PSO X   3      74.610  57.370  91.250  0.00  0.00            
ATOM    415  C18 PSO X   3      82.930  65.090  88.290  0.00  0.00            
ATOM    416  C19 PSO X   3      67.680  59.950  73.090  0.00  0.00            
ATOM    417  C20 PSO X   3      74.340  64.480  84.960  0.00  0.00            
ATOM    418  C21 PSO X   3      68.720  62.340  84.990  0.00  0.00            
ATOM    419  C22 PSO X   3      69.620  61.060  80.040  0.00  0.00            
ATOM    420  C23 PSO X   3      74.340  56.890  89.770  0.00  0.00            
ATOM    421  C24 PSO X   3      81.840  66.100  88.800  0.00  0.00            
ATOM    422  C25 PSO X   3      67.070  59.990  74.490  0.00  0.00            
ATOM    423  C26 PSO X   3      75.530  63.570  85.170  0.00  0.00            
ATOM    424  C27 PSO X   3      68.400  61.460  83.720  0.00  0.00            
ATOM    425  C28 PSO X   3      71.640  61.260  81.280  0.00  0.00            
ATOM    426  C29 PSO X   3      75.070  58.810  88.400  0.00  0.00            
ATOM    427  C30 PSO X   3      80.010  66.230  90.300  0.00  0.00            
ATOM    428  C31 PSO X   3      66.270  61.500  76.180  0.00  0.00            
ATOM    429  C32 PSO X   3      77.020  62.480  83.640  0.00  0.00            
ATOM    430  C33 PSO X   3      69.190  59.310  84.460  0.00  0.00            
ATOM    431  C34 PSO X   3      73.020  62.010  81.160  0.00  0.00            
ATOM    432  C35 PSO X   3      74.520  60.150  87.700  0.00  0.00            
ATOM    433  C36 PSO X   3      79.140  65.320  91.220  0.00  0.00            
ATOM    434  C37 PSO X   3      66.590  62.920  76.690  0.00  0.00            
ATOM    435  C38 PSO X   3      77.170  62.130  82.050  0.00  0.00            
ATOM    436  C39 PSO X   3      70.510  58.490  84.480  0.00  0.00            
ATOM    437  C40 PSO X   3      74.980  61.930  79.740  0.00  0.00            
ATOM    438  C41 PSO X   3      73.370  60.640  85.770  0.00  0.00            
ATOM    439  C42 PSO X   3      76.840  64.710  91.510  0.00  0.00            
ATOM    440  C43 PSO X   3      66.830  64.230  78.810  0.00  0.00            
ATOM    441  C44 PSO X   3      75.980  60.840  80.340  0.00  0.00            
ATOM    442  C45 PSO X   3      72.120  60.330  84.780  0.00  0.00            
ATOM    443  C46 PSO X   3      67.000  64.140  80.320  0.00  0.00            
ATOM    444  C47 PSO X   3      75.430  64.880  90.930  0.00  0.00            
ATOM    445  C48 PSO X   3      67.460  65.610  82.190  0.00  0.00            
ATOM    446  C49 PSO X   3      66.170  65.680  83.010  0.00  0.00            
ATOM    447  C50 PSO X   3      74.330  65.110  88.780  0.00  0.00            
ATOM    448  C51 PSO X   3      73.690  63.790  88.480  0.00  0.00            
ATOM    449  C52 PSO X   3      65.330  65.860  85.350  0.00  0.00            
ATOM    450  C53 PSO X   3      65.920  65.870  86.720  0.00  0.00            
ATOM    451  C54 PSO X   3      71.850  63.910  90.100  0.00  0.00            
ATOM    452  C55 PSO X   3      70.590  63.510  89.260  0.00  0.00            
ATOM    453  C56 PSO X   3      67.760  64.960  87.960  0.00  0.00            
ATOM    454  C57 PSO X   3      69.170  64.370  87.600  0.00  0.00            
ATOM    455  O   PSO X   3      65.960  58.080  72.310  0.00  0.00            
ATOM    456  O1  PSO X   3      70.690  65.980  86.470  0.00  0.00            
ATOM    457  O2  PSO X   3      69.760  59.730  78.000  0.00  0.00            
ATOM    458  O3  PSO X   3      73.510  58.060  91.840  0.00  0.00            
ATOM    459  O4  PSO X   3      83.780  64.610  89.340  0.00  0.00            
ATOM    460  O5  PSO X   3      66.720  60.160  72.110  0.00  0.00            
ATOM    461  O6  PSO X   3      73.070  63.870  85.230  0.00  0.00            
ATOM    462  O7  PSO X   3      69.850  63.220  84.540  0.00  0.00            
ATOM    463  O8  PSO X   3      71.000  61.370  80.080  0.00  0.00            
ATOM    464  O9  PSO X   3      73.990  58.050  88.990  0.00  0.00            
ATOM    465  O10 PSO X   3      80.940  65.390  89.670  0.00  0.00            
ATOM    466  O11 PSO X   3      66.890  61.370  74.880  0.00  0.00            
ATOM    467  O12 PSO X   3      75.750  63.090  83.860  0.00  0.00            
ATOM    468  O13 PSO X   3      69.330  60.410  83.500  0.00  0.00            
ATOM    469  O14 PSO X   3      73.620  61.450  79.990  0.00  0.00            
ATOM    470  O15 PSO X   3      73.360  59.820  86.930  0.00  0.00            
ATOM    471  O16 PSO X   3      77.810  65.490  90.780  0.00  0.00            
ATOM    472  O17 PSO X   3      66.530  62.930  78.170  0.00  0.00            
ATOM    473  O18 PSO X   3      76.150  61.130  81.710  0.00  0.00            
ATOM    474  O19 PSO X   3      71.530  59.090  85.270  0.00  0.00            
ATOM    475  O20 PSO X   3      67.130  65.470  80.810  0.00  0.00            
ATOM    476  O21 PSO X   3      75.540  64.860  89.460  0.00  0.00            
ATOM    477  O22 PSO X   3      66.520  65.830  84.380  0.00  0.00            
ATOM    478  O23 PSO X   3      73.020  63.230  89.650  0.00  0.00            
ATOM    479  O24 PSO X   3      66.830  64.770  86.870  0.00  0.00            
ATOM    480  O25 PSO X   3      70.040  64.700  88.670  0.00  0.00            
ATOM    481  H   PSO X   3      71.540  66.600  84.580  0.00  0.00            
ATOM    482  H1  PSO X   3      72.700  66.380  86.000  0.00  0.00            
ATOM    483  H2  PSO X   3      71.600  64.590  83.830  0.00  0.00            
ATOM    484  H3  PSO X   3      70.840  63.030  86.210  0.00  0.00            
ATOM    485  H4  PSO X   3      68.960  65.310  85.610  0.00  0.00            
ATOM    486  H5  PSO X   3      54.180  55.490  62.780  0.00  0.00            
ATOM    487  H6  PSO X   3      53.970  57.050  63.580  0.00  0.00            
ATOM    488  H7  PSO X   3      55.260  56.920  62.330  0.00  0.00            
ATOM    489  H8  PSO X   3      65.340  59.830  69.810  0.00  0.00            
ATOM    490  H9  PSO X   3      64.480  60.470  71.140  0.00  0.00            
ATOM    491  H10 PSO X   3      56.150  55.050  64.140  0.00  0.00            
ATOM    492  H11 PSO X   3      55.040  55.820  65.210  0.00  0.00            
ATOM    493  H12 PSO X   3      63.030  58.350  71.300  0.00  0.00            
ATOM    494  H13 PSO X   3      64.250  57.550  70.170  0.00  0.00            
ATOM    495  H14 PSO X   3      56.410  58.120  64.900  0.00  0.00            
ATOM    496  H15 PSO X   3      57.440  57.210  63.870  0.00  0.00            
ATOM    497  H16 PSO X   3      62.220  59.930  69.770  0.00  0.00            
ATOM    498  H17 PSO X   3      63.290  59.240  68.470  0.00  0.00            
ATOM    499  H18 PSO X   3      56.880  56.470  66.700  0.00  0.00            
ATOM    500  H19 PSO X   3      58.060  55.630  65.720  0.00  0.00            
ATOM    501  H20 PSO X   3      61.050  57.800  69.870  0.00  0.00            
ATOM    502  H21 PSO X   3      62.190  56.970  68.910  0.00  0.00            
ATOM    503  H22 PSO X   3      59.470  57.680  65.510  0.00  0.00            
ATOM    504  H23 PSO X   3      58.360  58.620  66.530  0.00  0.00            
ATOM    505  H24 PSO X   3      60.340  59.200  67.790  0.00  0.00            
ATOM    506  H25 PSO X   3      61.480  58.140  66.930  0.00  0.00            
ATOM    507  H26 PSO X   3      60.010  56.160  67.550  0.00  0.00            
ATOM    508  H27 PSO X   3      58.970  57.290  68.490  0.00  0.00            
ATOM    509  H28 PSO X   3      68.030  60.770  78.640  0.00  0.00            
ATOM    510  H29 PSO X   3      69.330  61.790  78.060  0.00  0.00            
ATOM    511  H30 PSO X   3      74.880  56.470  91.810  0.00  0.00            
ATOM    512  H31 PSO X   3      75.470  58.050  91.150  0.00  0.00            
ATOM    513  H32 PSO X   3      82.340  64.260  87.880  0.00  0.00            
ATOM    514  H33 PSO X   3      83.550  65.480  87.470  0.00  0.00            
ATOM    515  H34 PSO X   3      68.470  60.700  73.070  0.00  0.00            
ATOM    516  H35 PSO X   3      68.020  58.910  72.990  0.00  0.00            
ATOM    517  H36 PSO X   3      74.470  65.350  85.610  0.00  0.00            
ATOM    518  H37 PSO X   3      74.330  64.880  83.940  0.00  0.00            
ATOM    519  H38 PSO X   3      67.760  62.850  85.120  0.00  0.00            
ATOM    520  H39 PSO X   3      68.880  61.760  85.900  0.00  0.00            
ATOM    521  H40 PSO X   3      69.020  61.850  80.510  0.00  0.00            
ATOM    522  H41 PSO X   3      69.400  60.170  80.640  0.00  0.00            
ATOM    523  H42 PSO X   3      75.290  56.530  89.350  0.00  0.00            
ATOM    524  H43 PSO X   3      73.510  56.170  89.800  0.00  0.00            
ATOM    525  H44 PSO X   3      82.350  66.920  89.300  0.00  0.00            
ATOM    526  H45 PSO X   3      81.280  66.470  87.920  0.00  0.00            
ATOM    527  H46 PSO X   3      66.040  59.620  74.410  0.00  0.00            
ATOM    528  H47 PSO X   3      67.670  59.510  75.270  0.00  0.00            
ATOM    529  H48 PSO X   3      76.350  64.240  85.480  0.00  0.00            
ATOM    530  H49 PSO X   3      75.550  62.780  85.930  0.00  0.00            
ATOM    531  H50 PSO X   3      67.430  60.990  83.900  0.00  0.00            
ATOM    532  H51 PSO X   3      68.370  62.120  82.850  0.00  0.00            
ATOM    533  H52 PSO X   3      71.840  60.210  81.550  0.00  0.00            
ATOM    534  H53 PSO X   3      71.110  61.720  82.120  0.00  0.00            
ATOM    535  H54 PSO X   3      75.650  58.130  87.760  0.00  0.00            
ATOM    536  H55 PSO X   3      75.700  59.030  89.270  0.00  0.00            
ATOM    537  H56 PSO X   3      79.310  66.780  89.640  0.00  0.00            
ATOM    538  H57 PSO X   3      80.620  66.860  90.950  0.00  0.00            
ATOM    539  H58 PSO X   3      66.630  60.730  76.890  0.00  0.00            
ATOM    540  H59 PSO X   3      65.170  61.510  76.150  0.00  0.00            
ATOM    541  H60 PSO X   3      77.120  61.590  84.270  0.00  0.00            
ATOM    542  H61 PSO X   3      77.850  63.150  83.900  0.00  0.00            
ATOM    543  H62 PSO X   3      68.340  58.730  84.080  0.00  0.00            
ATOM    544  H63 PSO X   3      68.900  59.550  85.490  0.00  0.00            
ATOM    545  H64 PSO X   3      73.000  63.100  81.000  0.00  0.00            
ATOM    546  H65 PSO X   3      73.640  61.770  82.030  0.00  0.00            
ATOM    547  H66 PSO X   3      74.380  61.020  88.350  0.00  0.00            
ATOM    548  H67 PSO X   3      75.310  60.430  86.990  0.00  0.00            
ATOM    549  H68 PSO X   3      79.450  64.270  91.190  0.00  0.00            
ATOM    550  H69 PSO X   3      79.160  65.650  92.270  0.00  0.00            
ATOM    551  H70 PSO X   3      67.580  63.320  76.410  0.00  0.00            
ATOM    552  H71 PSO X   3      65.850  63.640  76.320  0.00  0.00            
ATOM    553  H72 PSO X   3      77.030  63.020  81.410  0.00  0.00            
ATOM    554  H73 PSO X   3      78.170  61.730  81.880  0.00  0.00            
ATOM    555  H74 PSO X   3      70.210  57.550  84.960  0.00  0.00            
ATOM    556  H75 PSO X   3      70.950  58.270  83.500  0.00  0.00            
ATOM    557  H76 PSO X   3      75.150  62.990  79.940  0.00  0.00            
ATOM    558  H77 PSO X   3      75.180  61.920  78.660  0.00  0.00            
ATOM    559  H78 PSO X   3      74.280  60.520  85.160  0.00  0.00            
ATOM    560  H79 PSO X   3      73.330  61.720  85.930  0.00  0.00            
ATOM    561  H80 PSO X   3      76.800  64.970  92.580  0.00  0.00            
ATOM    562  H81 PSO X   3      77.060  63.640  91.470  0.00  0.00            
ATOM    563  H82 PSO X   3      66.120  65.010  78.510  0.00  0.00            
ATOM    564  H83 PSO X   3      67.770  64.600  78.400  0.00  0.00            
ATOM    565  H84 PSO X   3      75.570  59.840  80.120  0.00  0.00            
ATOM    566  H85 PSO X   3      76.930  60.850  79.810  0.00  0.00            
ATOM    567  H86 PSO X   3      71.500  61.220  84.940  0.00  0.00            
ATOM    568  H87 PSO X   3      72.430  60.270  83.730  0.00  0.00            
ATOM    569  H88 PSO X   3      66.140  63.700  80.840  0.00  0.00            
ATOM    570  H89 PSO X   3      67.930  63.570  80.460  0.00  0.00            
ATOM    571  H90 PSO X   3      74.810  64.110  91.390  0.00  0.00            
ATOM    572  H91 PSO X   3      75.110  65.860  91.310  0.00  0.00            
ATOM    573  H92 PSO X   3      68.030  66.520  82.380  0.00  0.00            
ATOM    574  H93 PSO X   3      68.080  64.780  82.560  0.00  0.00            
ATOM    575  H94 PSO X   3      65.590  66.500  82.560  0.00  0.00            
ATOM    576  H95 PSO X   3      65.630  64.740  82.840  0.00  0.00            
ATOM    577  H96 PSO X   3      74.610  65.540  87.810  0.00  0.00            
ATOM    578  H97 PSO X   3      73.640  65.740  89.360  0.00  0.00            
ATOM    579  H98 PSO X   3      72.950  63.880  87.680  0.00  0.00            
ATOM    580  H99 PSO X   3      74.550  63.170  88.200  0.00  0.00            
ATOM    581 H100 PSO X   3      64.690  65.000  85.140  0.00  0.00            
ATOM    582 H101 PSO X   3      64.890  66.850  85.180  0.00  0.00            
ATOM    583 H102 PSO X   3      66.420  66.840  86.760  0.00  0.00            
ATOM    584 H103 PSO X   3      65.200  65.980  87.540  0.00  0.00            
ATOM    585 H104 PSO X   3      71.960  65.000  90.140  0.00  0.00            
ATOM    586 H105 PSO X   3      71.620  63.540  91.110  0.00  0.00            
ATOM    587 H106 PSO X   3      70.990  62.780  88.540  0.00  0.00            
ATOM    588 H107 PSO X   3      69.840  62.970  89.850  0.00  0.00            
ATOM    589 H108 PSO X   3      67.990  66.020  88.110  0.00  0.00            
ATOM    590 H109 PSO X   3      67.440  64.510  88.900  0.00  0.00            
ATOM    591 H110 PSO X   3      68.960  63.290  87.590  0.00  0.00            
ATOM    592 H111 PSO X   3      70.710  59.750  78.180  0.00  0.00            
ATOM    593 H112 PSO X   3      73.580  59.000  91.610  0.00  0.00            
ATOM    594 H113 PSO X   3      83.210  64.510  90.120  0.00  0.00            
ATOM    595  C   PSO X   4      53.770  63.700  50.480  0.00  0.00            
ATOM    596  C1  PSO X   4      40.900  67.240  46.840  0.00  0.00            
ATOM    597  C2  PSO X   4      42.030  68.320  46.740  0.00  0.00            
ATOM    598  C3  PSO X   4      43.360  67.600  46.580  0.00  0.00            
ATOM    599  C4  PSO X   4      43.030  66.080  46.420  0.00  0.00            
ATOM    600  C5  PSO X   4      62.330  68.450  55.390  0.00  0.00            
ATOM    601  C6  PSO X   4      54.770  62.580  50.230  0.00  0.00            
ATOM    602  C7  PSO X   4      62.520  67.030  54.760  0.00  0.00            
ATOM    603  C8  PSO X   4      55.640  62.230  51.490  0.00  0.00            
ATOM    604  C9  PSO X   4      61.800  66.980  53.350  0.00  0.00            
ATOM    605  C10 PSO X   4      56.650  63.340  51.810  0.00  0.00            
ATOM    606  C11 PSO X   4      61.870  65.540  52.730  0.00  0.00            
ATOM    607  C12 PSO X   4      58.100  63.050  51.350  0.00  0.00            
ATOM    608  C13 PSO X   4      61.190  65.580  51.290  0.00  0.00            
ATOM    609  C14 PSO X   4      59.140  64.080  51.830  0.00  0.00            
ATOM    610  C15 PSO X   4      60.420  64.330  50.930  0.00  0.00            
ATOM    611  C16 PSO X   4      44.770  75.170  55.830  0.00  0.00            
ATOM    612  C17 PSO X   4      46.540  67.990  32.380  0.00  0.00            
ATOM    613  C18 PSO X   4      44.230  64.710  59.230  0.00  0.00            
ATOM    614  C19 PSO X   4      52.350  65.250  49.370  0.00  0.00            
ATOM    615  C20 PSO X   4      41.360  70.360  47.870  0.00  0.00            
ATOM    616  C21 PSO X   4      44.600  69.370  45.370  0.00  0.00            
ATOM    617  C22 PSO X   4      44.910  76.630  55.340  0.00  0.00            
ATOM    618  C23 PSO X   4      47.520  68.150  33.560  0.00  0.00            
ATOM    619  C24 PSO X   4      44.910  63.310  59.580  0.00  0.00            
ATOM    620  C25 PSO X   4      51.850  65.740  47.920  0.00  0.00            
ATOM    621  C26 PSO X   4      41.910  71.350  48.940  0.00  0.00            
ATOM    622  C27 PSO X   4      45.700  69.490  44.210  0.00  0.00            
ATOM    623  C28 PSO X   4      45.050  78.020  53.280  0.00  0.00            
ATOM    624  C29 PSO X   4      48.280  69.840  35.030  0.00  0.00            
ATOM    625  C30 PSO X   4      45.950  61.510  58.370  0.00  0.00            
ATOM    626  C31 PSO X   4      50.190  65.630  46.180  0.00  0.00            
ATOM    627  C32 PSO X   4      43.310  73.240  49.100  0.00  0.00            
ATOM    628  C33 PSO X   4      44.530  68.470  42.230  0.00  0.00            
ATOM    629  C34 PSO X   4      45.850  78.150  51.970  0.00  0.00            
ATOM    630  C35 PSO X   4      48.200  69.010  36.330  0.00  0.00            
ATOM    631  C36 PSO X   4      45.940  60.670  57.020  0.00  0.00            
ATOM    632  C37 PSO X   4      51.210  65.760  44.970  0.00  0.00            
ATOM    633  C38 PSO X   4      44.640  73.960  48.620  0.00  0.00            
ATOM    634  C39 PSO X   4      44.390  68.890  40.730  0.00  0.00            
ATOM    635  C40 PSO X   4      46.530  76.950  49.980  0.00  0.00            
ATOM    636  C41 PSO X   4      46.810  68.350  37.990  0.00  0.00            
ATOM    637  C42 PSO X   4      45.350  60.770  54.590  0.00  0.00            
ATOM    638  C43 PSO X   4      50.660  65.690  42.650  0.00  0.00            
ATOM    639  C44 PSO X   4      46.330  75.620  49.220  0.00  0.00            
ATOM    640  C45 PSO X   4      45.520  68.870  38.610  0.00  0.00            
ATOM    641  C46 PSO X   4      49.590  64.550  42.680  0.00  0.00            
ATOM    642  C47 PSO X   4      45.610  61.670  53.420  0.00  0.00            
ATOM    643  C48 PSO X   4      47.450  65.500  43.140  0.00  0.00            
ATOM    644  C49 PSO X   4      46.440  64.470  43.640  0.00  0.00            
ATOM    645  C50 PSO X   4      43.270  62.250  52.950  0.00  0.00            
ATOM    646  C51 PSO X   4      42.350  63.510  52.700  0.00  0.00            
ATOM    647  C52 PSO X   4      46.410  62.590  45.240  0.00  0.00            
ATOM    648  C53 PSO X   4      44.950  62.800  45.600  0.00  0.00            
ATOM    649  C54 PSO X   4      42.010  65.340  51.180  0.00  0.00            
ATOM    650  C55 PSO X   4      42.610  66.050  49.960  0.00  0.00            
ATOM    651  C56 PSO X   4      43.540  63.790  47.220  0.00  0.00            
ATOM    652  C57 PSO X   4      43.390  65.210  47.680  0.00  0.00            
ATOM    653  O   PSO X   4      53.400  64.060  51.590  0.00  0.00            
ATOM    654  O1  PSO X   4      41.530  66.110  46.210  0.00  0.00            
ATOM    655  O2  PSO X   4      43.670  74.620  55.100  0.00  0.00            
ATOM    656  O3  PSO X   4      46.580  69.090  31.520  0.00  0.00            
ATOM    657  O4  PSO X   4      42.980  64.460  58.780  0.00  0.00            
ATOM    658  O5  PSO X   4      53.250  64.190  49.280  0.00  0.00            
ATOM    659  O6  PSO X   4      42.160  69.150  47.940  0.00  0.00            
ATOM    660  O7  PSO X   4      44.070  68.010  45.450  0.00  0.00            
ATOM    661  O8  PSO X   4      45.450  76.760  53.950  0.00  0.00            
ATOM    662  O9  PSO X   4      47.240  69.400  34.180  0.00  0.00            
ATOM    663  O10 PSO X   4      45.070  62.610  58.340  0.00  0.00            
ATOM    664  O11 PSO X   4      50.870  64.930  47.220  0.00  0.00            
ATOM    665  O12 PSO X   4      43.150  71.920  48.490  0.00  0.00            
ATOM    666  O13 PSO X   4      45.170  69.610  42.890  0.00  0.00            
ATOM    667  O14 PSO X   4      45.880  76.860  51.280  0.00  0.00            
ATOM    668  O15 PSO X   4      46.850  68.960  36.700  0.00  0.00            
ATOM    669  O16 PSO X   4      45.620  61.430  55.830  0.00  0.00            
ATOM    670  O17 PSO X   4      50.510  66.350  43.900  0.00  0.00            
ATOM    671  O18 PSO X   4      44.950  75.110  49.410  0.00  0.00            
ATOM    672  O19 PSO X   4      45.590  68.460  39.980  0.00  0.00            
ATOM    673  O20 PSO X   4      48.320  64.920  42.210  0.00  0.00            
ATOM    674  O21 PSO X   4      44.620  62.740  53.350  0.00  0.00            
ATOM    675  O22 PSO X   4      47.050  63.810  44.810  0.00  0.00            
ATOM    676  O23 PSO X   4      42.810  64.200  51.530  0.00  0.00            
ATOM    677  O24 PSO X   4      44.890  63.680  46.690  0.00  0.00            
ATOM    678  O25 PSO X   4      42.330  65.160  48.800  0.00  0.00            
ATOM    679  H   PSO X   4      39.960  67.590  46.400  0.00  0.00            
ATOM    680  H1  PSO X   4      40.670  66.970  47.880  0.00  0.00            
ATOM    681  H2  PSO X   4      41.830  68.950  45.870  0.00  0.00            
ATOM    682  H3  PSO X   4      44.020  67.730  47.440  0.00  0.00            
ATOM    683  H4  PSO X   4      43.570  65.700  45.540  0.00  0.00            
ATOM    684  H5  PSO X   4      61.890  68.360  56.390  0.00  0.00            
ATOM    685  H6  PSO X   4      63.270  68.940  55.670  0.00  0.00            
ATOM    686  H7  PSO X   4      61.650  69.080  54.810  0.00  0.00            
ATOM    687  H8  PSO X   4      55.440  62.890  49.420  0.00  0.00            
ATOM    688  H9  PSO X   4      54.340  61.620  49.930  0.00  0.00            
ATOM    689  H10 PSO X   4      62.200  66.230  55.440  0.00  0.00            
ATOM    690  H11 PSO X   4      63.600  66.810  54.670  0.00  0.00            
ATOM    691  H12 PSO X   4      56.150  61.260  51.470  0.00  0.00            
ATOM    692  H13 PSO X   4      54.960  62.250  52.350  0.00  0.00            
ATOM    693  H14 PSO X   4      62.200  67.690  52.620  0.00  0.00            
ATOM    694  H15 PSO X   4      60.730  67.120  53.550  0.00  0.00            
ATOM    695  H16 PSO X   4      56.360  64.350  51.510  0.00  0.00            
ATOM    696  H17 PSO X   4      56.720  63.330  52.900  0.00  0.00            
ATOM    697  H18 PSO X   4      62.940  65.300  52.640  0.00  0.00            
ATOM    698  H19 PSO X   4      61.520  64.730  53.370  0.00  0.00            
ATOM    699  H20 PSO X   4      58.120  63.080  50.250  0.00  0.00            
ATOM    700  H21 PSO X   4      58.520  62.070  51.590  0.00  0.00            
ATOM    701  H22 PSO X   4      60.530  66.440  51.130  0.00  0.00            
ATOM    702  H23 PSO X   4      61.940  65.700  50.500  0.00  0.00            
ATOM    703  H24 PSO X   4      58.620  65.040  51.930  0.00  0.00            
ATOM    704  H25 PSO X   4      59.460  63.910  52.860  0.00  0.00            
ATOM    705  H26 PSO X   4      61.080  63.450  50.880  0.00  0.00            
ATOM    706  H27 PSO X   4      60.000  64.540  49.940  0.00  0.00            
ATOM    707  H28 PSO X   4      45.710  74.670  55.580  0.00  0.00            
ATOM    708  H29 PSO X   4      44.600  75.180  56.920  0.00  0.00            
ATOM    709  H30 PSO X   4      46.920  67.090  31.890  0.00  0.00            
ATOM    710  H31 PSO X   4      45.490  67.810  32.630  0.00  0.00            
ATOM    711  H32 PSO X   4      44.190  65.240  60.190  0.00  0.00            
ATOM    712  H33 PSO X   4      44.850  65.220  58.480  0.00  0.00            
ATOM    713  H34 PSO X   4      52.710  66.140  49.900  0.00  0.00            
ATOM    714  H35 PSO X   4      51.450  64.850  49.840  0.00  0.00            
ATOM    715  H36 PSO X   4      40.270  70.260  47.930  0.00  0.00            
ATOM    716  H37 PSO X   4      41.590  70.890  46.940  0.00  0.00            
ATOM    717  H38 PSO X   4      45.100  69.560  46.330  0.00  0.00            
ATOM    718  H39 PSO X   4      43.870  70.190  45.300  0.00  0.00            
ATOM    719  H40 PSO X   4      43.920  77.120  55.400  0.00  0.00            
ATOM    720  H41 PSO X   4      45.610  77.130  56.020  0.00  0.00            
ATOM    721  H42 PSO X   4      47.460  67.360  34.320  0.00  0.00            
ATOM    722  H43 PSO X   4      48.510  68.110  33.080  0.00  0.00            
ATOM    723  H44 PSO X   4      45.900  63.460  60.010  0.00  0.00            
ATOM    724  H45 PSO X   4      44.280  62.710  60.250  0.00  0.00            
ATOM    725  H46 PSO X   4      51.480  66.770  48.000  0.00  0.00            
ATOM    726  H47 PSO X   4      52.760  65.690  47.310  0.00  0.00            
ATOM    727  H48 PSO X   4      41.110  72.100  48.980  0.00  0.00            
ATOM    728  H49 PSO X   4      42.050  70.990  49.970  0.00  0.00            
ATOM    729  H50 PSO X   4      46.370  70.320  44.480  0.00  0.00            
ATOM    730  H51 PSO X   4      46.350  68.610  44.290  0.00  0.00            
ATOM    731  H52 PSO X   4      45.340  78.850  53.930  0.00  0.00            
ATOM    732  H53 PSO X   4      43.960  78.020  53.190  0.00  0.00            
ATOM    733  H54 PSO X   4      48.070  70.860  35.370  0.00  0.00            
ATOM    734  H55 PSO X   4      49.260  69.840  34.530  0.00  0.00            
ATOM    735  H56 PSO X   4      45.610  60.890  59.210  0.00  0.00            
ATOM    736  H57 PSO X   4      46.950  61.840  58.670  0.00  0.00            
ATOM    737  H58 PSO X   4      49.820  66.600  46.520  0.00  0.00            
ATOM    738  H59 PSO X   4      49.400  64.920  45.890  0.00  0.00            
ATOM    739  H60 PSO X   4      43.240  73.250  50.200  0.00  0.00            
ATOM    740  H61 PSO X   4      42.520  73.900  48.730  0.00  0.00            
ATOM    741  H62 PSO X   4      43.580  68.220  42.710  0.00  0.00            
ATOM    742  H63 PSO X   4      45.200  67.610  42.320  0.00  0.00            
ATOM    743  H64 PSO X   4      45.170  78.810  51.430  0.00  0.00            
ATOM    744  H65 PSO X   4      46.820  78.630  52.120  0.00  0.00            
ATOM    745  H66 PSO X   4      48.620  68.020  36.110  0.00  0.00            
ATOM    746  H67 PSO X   4      48.750  69.600  37.070  0.00  0.00            
ATOM    747  H68 PSO X   4      46.950  60.300  56.820  0.00  0.00            
ATOM    748  H69 PSO X   4      45.300  59.780  57.090  0.00  0.00            
ATOM    749  H70 PSO X   4      52.080  66.370  45.240  0.00  0.00            
ATOM    750  H71 PSO X   4      51.540  64.740  44.710  0.00  0.00            
ATOM    751  H72 PSO X   4      45.440  73.220  48.600  0.00  0.00            
ATOM    752  H73 PSO X   4      44.480  74.310  47.590  0.00  0.00            
ATOM    753  H74 PSO X   4      43.540  68.330  40.320  0.00  0.00            
ATOM    754  H75 PSO X   4      44.230  69.970  40.710  0.00  0.00            
ATOM    755  H76 PSO X   4      47.610  77.070  50.110  0.00  0.00            
ATOM    756  H77 PSO X   4      46.040  77.750  49.410  0.00  0.00            
ATOM    757  H78 PSO X   4      47.650  68.680  38.620  0.00  0.00            
ATOM    758  H79 PSO X   4      46.740  67.250  37.930  0.00  0.00            
ATOM    759  H80 PSO X   4      44.330  60.380  54.490  0.00  0.00            
ATOM    760  H81 PSO X   4      46.100  59.970  54.470  0.00  0.00            
ATOM    761  H82 PSO X   4      51.660  65.300  42.440  0.00  0.00            
ATOM    762  H83 PSO X   4      50.470  66.230  41.720  0.00  0.00            
ATOM    763  H84 PSO X   4      46.510  75.890  48.170  0.00  0.00            
ATOM    764  H85 PSO X   4      47.100  74.880  49.480  0.00  0.00            
ATOM    765  H86 PSO X   4      45.520  69.960  38.460  0.00  0.00            
ATOM    766  H87 PSO X   4      44.680  68.450  38.040  0.00  0.00            
ATOM    767  H88 PSO X   4      49.900  63.800  41.940  0.00  0.00            
ATOM    768  H89 PSO X   4      49.450  63.960  43.590  0.00  0.00            
ATOM    769  H90 PSO X   4      46.570  62.130  53.690  0.00  0.00            
ATOM    770  H91 PSO X   4      45.760  61.180  52.450  0.00  0.00            
ATOM    771  H92 PSO X   4      46.960  66.290  42.550  0.00  0.00            
ATOM    772  H93 PSO X   4      47.990  66.030  43.930  0.00  0.00            
ATOM    773  H94 PSO X   4      45.530  65.040  43.860  0.00  0.00            
ATOM    774  H95 PSO X   4      46.170  63.690  42.920  0.00  0.00            
ATOM    775  H96 PSO X   4      42.780  61.640  53.720  0.00  0.00            
ATOM    776  H97 PSO X   4      43.390  61.700  52.010  0.00  0.00            
ATOM    777  H98 PSO X   4      41.280  63.330  52.550  0.00  0.00            
ATOM    778  H99 PSO X   4      42.390  64.190  53.570  0.00  0.00            
ATOM    779 H100 PSO X   4      46.880  62.190  46.140  0.00  0.00            
ATOM    780 H101 PSO X   4      46.500  61.870  44.420  0.00  0.00            
ATOM    781 H102 PSO X   4      44.290  63.030  44.750  0.00  0.00            
ATOM    782 H103 PSO X   4      44.610  61.790  45.880  0.00  0.00            
ATOM    783 H104 PSO X   4      42.140  66.050  52.010  0.00  0.00            
ATOM    784 H105 PSO X   4      40.940  65.210  51.010  0.00  0.00            
ATOM    785 H106 PSO X   4      42.120  67.040  49.860  0.00  0.00            
ATOM    786 H107 PSO X   4      43.690  66.170  50.030  0.00  0.00            
ATOM    787 H108 PSO X   4      42.790  63.460  46.490  0.00  0.00            
ATOM    788 H109 PSO X   4      43.370  63.250  48.160  0.00  0.00            
ATOM    789 H110 PSO X   4      44.330  65.570  48.100  0.00  0.00            
ATOM    790 H111 PSO X   4      44.050  74.470  54.220  0.00  0.00            
ATOM    791 H112 PSO X   4      46.970  69.850  31.980  0.00  0.00            
ATOM    792 H113 PSO X   4      42.720  63.590  59.110  0.00  0.00            
ATOM    793  C   PSO X   5      60.900  51.270  83.610  0.00  0.00            
ATOM    794  C1  PSO X   5      66.700  40.550  84.130  0.00  0.00            
ATOM    795  C2  PSO X   5      65.710  40.220  83.030  0.00  0.00            
ATOM    796  C3  PSO X   5      64.660  41.260  83.130  0.00  0.00            
ATOM    797  C4  PSO X   5      64.750  41.890  84.450  0.00  0.00            
ATOM    798  C5  PSO X   5      56.170  47.830  71.130  0.00  0.00            
ATOM    799  C6  PSO X   5      59.770  51.350  82.520  0.00  0.00            
ATOM    800  C7  PSO X   5      57.200  47.710  72.250  0.00  0.00            
ATOM    801  C8  PSO X   5      59.830  50.170  81.510  0.00  0.00            
ATOM    802  C9  PSO X   5      56.540  48.010  73.600  0.00  0.00            
ATOM    803  C10 PSO X   5      58.620  50.210  80.430  0.00  0.00            
ATOM    804  C11 PSO X   5      57.380  47.600  74.770  0.00  0.00            
ATOM    805  C12 PSO X   5      58.510  48.940  79.620  0.00  0.00            
ATOM    806  C13 PSO X   5      56.890  48.310  76.090  0.00  0.00            
ATOM    807  C14 PSO X   5      57.580  49.130  78.400  0.00  0.00            
ATOM    808  C15 PSO X   5      57.820  48.010  77.320  0.00  0.00            
ATOM    809  C16 PSO X   5      60.790  39.430  81.560  0.00  0.00            
ATOM    810  C17 PSO X   5      70.900  41.400  82.010  0.00  0.00            
ATOM    811  C18 PSO X   5      67.300  27.110  89.940  0.00  0.00            
ATOM    812  C19 PSO X   5      61.780  52.210  85.580  0.00  0.00            
ATOM    813  C20 PSO X   5      64.670  38.420  82.130  0.00  0.00            
ATOM    814  C21 PSO X   5      63.790  43.070  81.700  0.00  0.00            
ATOM    815  C22 PSO X   5      61.240  40.110  80.250  0.00  0.00            
ATOM    816  C23 PSO X   5      71.120  41.770  83.470  0.00  0.00            
ATOM    817  C24 PSO X   5      65.890  27.210  89.480  0.00  0.00            
ATOM    818  C25 PSO X   5      63.170  52.740  85.280  0.00  0.00            
ATOM    819  C26 PSO X   5      64.290  36.940  82.530  0.00  0.00            
ATOM    820  C27 PSO X   5      64.440  44.450  81.420  0.00  0.00            
ATOM    821  C28 PSO X   5      62.890  39.710  78.630  0.00  0.00            
ATOM    822  C29 PSO X   5      71.190  43.780  84.830  0.00  0.00            
ATOM    823  C30 PSO X   5      65.640  29.610  89.390  0.00  0.00            
ATOM    824  C31 PSO X   5      65.210  52.900  86.510  0.00  0.00            
ATOM    825  C32 PSO X   5      65.790  35.770  80.980  0.00  0.00            
ATOM    826  C33 PSO X   5      65.920  46.160  82.490  0.00  0.00            
ATOM    827  C34 PSO X   5      63.860  38.590  78.030  0.00  0.00            
ATOM    828  C35 PSO X   5      70.480  45.010  85.380  0.00  0.00            
ATOM    829  C36 PSO X   5      64.760  30.770  89.960  0.00  0.00            
ATOM    830  C37 PSO X   5      65.850  51.520  86.130  0.00  0.00            
ATOM    831  C38 PSO X   5      65.780  34.990  79.570  0.00  0.00            
ATOM    832  C39 PSO X   5      67.300  46.140  83.090  0.00  0.00            
ATOM    833  C40 PSO X   5      63.960  36.540  76.590  0.00  0.00            
ATOM    834  C41 PSO X   5      69.820  47.270  84.620  0.00  0.00            
ATOM    835  C42 PSO X   5      64.280  32.460  88.240  0.00  0.00            
ATOM    836  C43 PSO X   5      64.710  49.410  86.110  0.00  0.00            
ATOM    837  C44 PSO X   5      64.510  35.400  77.470  0.00  0.00            
ATOM    838  C45 PSO X   5      69.130  47.810  83.320  0.00  0.00            
ATOM    839  C46 PSO X   5      63.970  48.290  86.960  0.00  0.00            
ATOM    840  C47 PSO X   5      64.590  33.910  87.960  0.00  0.00            
ATOM    841  C48 PSO X   5      65.810  46.590  86.900  0.00  0.00            
ATOM    842  C49 PSO X   5      66.580  45.730  87.850  0.00  0.00            
ATOM    843  C50 PSO X   5      63.730  35.860  86.850  0.00  0.00            
ATOM    844  C51 PSO X   5      62.670  36.350  85.790  0.00  0.00            
ATOM    845  C52 PSO X   5      64.980  44.170  88.910  0.00  0.00            
ATOM    846  C53 PSO X   5      63.650  44.200  88.180  0.00  0.00            
ATOM    847  C54 PSO X   5      61.580  38.490  85.150  0.00  0.00            
ATOM    848  C55 PSO X   5      61.670  40.010  85.410  0.00  0.00            
ATOM    849  C56 PSO X   5      63.530  42.080  86.890  0.00  0.00            
ATOM    850  C57 PSO X   5      63.450  41.740  85.420  0.00  0.00            
ATOM    851  O   PSO X   5      61.670  50.310  83.700  0.00  0.00            
ATOM    852  O1  PSO X   5      65.960  41.390  85.090  0.00  0.00            
ATOM    853  O2  PSO X   5      60.420  38.030  81.410  0.00  0.00            
ATOM    854  O3  PSO X   5      69.600  41.070  81.860  0.00  0.00            
ATOM    855  O4  PSO X   5      67.280  26.990  91.360  0.00  0.00            
ATOM    856  O5  PSO X   5      60.880  52.280  84.490  0.00  0.00            
ATOM    857  O6  PSO X   5      65.180  38.980  83.350  0.00  0.00            
ATOM    858  O7  PSO X   5      64.900  42.250  82.120  0.00  0.00            
ATOM    859  O8  PSO X   5      62.120  39.120  79.680  0.00  0.00            
ATOM    860  O9  PSO X   5      70.530  43.100  83.770  0.00  0.00            
ATOM    861  O10 PSO X   5      65.270  28.350  90.000  0.00  0.00            
ATOM    862  O11 PSO X   5      63.780  52.910  86.600  0.00  0.00            
ATOM    863  O12 PSO X   5      64.410  36.140  81.300  0.00  0.00            
ATOM    864  O13 PSO X   5      65.480  44.760  82.410  0.00  0.00            
ATOM    865  O14 PSO X   5      63.150  37.480  77.450  0.00  0.00            
ATOM    866  O15 PSO X   5      70.120  45.850  84.290  0.00  0.00            
ATOM    867  O16 PSO X   5      65.160  32.010  89.280  0.00  0.00            
ATOM    868  O17 PSO X   5      65.240  50.420  86.990  0.00  0.00            
ATOM    869  O18 PSO X   5      65.360  35.960  78.580  0.00  0.00            
ATOM    870  O19 PSO X   5      67.720  47.480  83.190  0.00  0.00            
ATOM    871  O20 PSO X   5      64.920  47.490  87.660  0.00  0.00            
ATOM    872  O21 PSO X   5      63.660  34.440  86.970  0.00  0.00            
ATOM    873  O22 PSO X   5      66.050  44.400  87.900  0.00  0.00            
ATOM    874  O23 PSO X   5      62.400  37.760  86.130  0.00  0.00            
ATOM    875  O24 PSO X   5      63.690  43.510  86.920  0.00  0.00            
ATOM    876  O25 PSO X   5      63.050  40.330  85.300  0.00  0.00            
ATOM    877  H   PSO X   5      67.530  41.150  83.740  0.00  0.00            
ATOM    878  H1  PSO X   5      67.040  39.630  84.620  0.00  0.00            
ATOM    879  H2  PSO X   5      66.260  40.260  82.080  0.00  0.00            
ATOM    880  H3  PSO X   5      63.630  40.890  83.080  0.00  0.00            
ATOM    881  H4  PSO X   5      64.910  42.960  84.240  0.00  0.00            
ATOM    882  H5  PSO X   5      56.710  48.190  70.240  0.00  0.00            
ATOM    883  H6  PSO X   5      55.800  46.870  70.750  0.00  0.00            
ATOM    884  H7  PSO X   5      55.330  48.540  71.230  0.00  0.00            
ATOM    885  H8  PSO X   5      59.890  52.330  82.050  0.00  0.00            
ATOM    886  H9  PSO X   5      58.810  51.510  83.010  0.00  0.00            
ATOM    887  H10 PSO X   5      58.080  48.330  72.030  0.00  0.00            
ATOM    888  H11 PSO X   5      57.530  46.660  72.220  0.00  0.00            
ATOM    889  H12 PSO X   5      59.850  49.250  82.100  0.00  0.00            
ATOM    890  H13 PSO X   5      60.860  50.180  81.120  0.00  0.00            
ATOM    891  H14 PSO X   5      55.590  47.450  73.540  0.00  0.00            
ATOM    892  H15 PSO X   5      56.360  49.090  73.540  0.00  0.00            
ATOM    893  H16 PSO X   5      57.750  50.460  81.050  0.00  0.00            
ATOM    894  H17 PSO X   5      58.950  51.010  79.750  0.00  0.00            
ATOM    895  H18 PSO X   5      57.250  46.510  74.840  0.00  0.00            
ATOM    896  H19 PSO X   5      58.450  47.770  74.570  0.00  0.00            
ATOM    897  H20 PSO X   5      58.260  48.150  80.340  0.00  0.00            
ATOM    898  H21 PSO X   5      59.510  48.750  79.200  0.00  0.00            
ATOM    899  H22 PSO X   5      56.840  49.390  75.900  0.00  0.00            
ATOM    900  H23 PSO X   5      55.890  47.970  76.390  0.00  0.00            
ATOM    901  H24 PSO X   5      56.510  49.130  78.640  0.00  0.00            
ATOM    902  H25 PSO X   5      57.760  50.110  77.950  0.00  0.00            
ATOM    903  H26 PSO X   5      58.870  47.990  77.030  0.00  0.00            
ATOM    904  H27 PSO X   5      57.690  46.990  77.700  0.00  0.00            
ATOM    905  H28 PSO X   5      61.630  39.470  82.260  0.00  0.00            
ATOM    906  H29 PSO X   5      59.900  39.910  81.980  0.00  0.00            
ATOM    907  H30 PSO X   5      71.260  42.190  81.350  0.00  0.00            
ATOM    908  H31 PSO X   5      71.570  40.540  81.900  0.00  0.00            
ATOM    909  H32 PSO X   5      67.870  26.270  89.520  0.00  0.00            
ATOM    910  H33 PSO X   5      67.920  27.970  89.660  0.00  0.00            
ATOM    911  H34 PSO X   5      61.930  51.180  85.920  0.00  0.00            
ATOM    912  H35 PSO X   5      61.280  52.770  86.380  0.00  0.00            
ATOM    913  H36 PSO X   5      65.460  38.340  81.370  0.00  0.00            
ATOM    914  H37 PSO X   5      63.770  38.990  81.870  0.00  0.00            
ATOM    915  H38 PSO X   5      63.020  43.160  82.480  0.00  0.00            
ATOM    916  H39 PSO X   5      63.320  42.630  80.810  0.00  0.00            
ATOM    917  H40 PSO X   5      60.370  40.160  79.580  0.00  0.00            
ATOM    918  H41 PSO X   5      61.820  41.000  80.520  0.00  0.00            
ATOM    919  H42 PSO X   5      70.770  41.010  84.180  0.00  0.00            
ATOM    920  H43 PSO X   5      72.180  41.810  83.740  0.00  0.00            
ATOM    921  H44 PSO X   5      65.840  27.170  88.390  0.00  0.00            
ATOM    922  H45 PSO X   5      65.330  26.320  89.810  0.00  0.00            
ATOM    923  H46 PSO X   5      63.800  52.070  84.680  0.00  0.00            
ATOM    924  H47 PSO X   5      63.050  53.700  84.750  0.00  0.00            
ATOM    925  H48 PSO X   5      65.060  36.620  83.250  0.00  0.00            
ATOM    926  H49 PSO X   5      63.290  36.920  82.970  0.00  0.00            
ATOM    927  H50 PSO X   5      64.840  44.490  80.390  0.00  0.00            
ATOM    928  H51 PSO X   5      63.700  45.250  81.520  0.00  0.00            
ATOM    929  H52 PSO X   5      63.440  40.580  78.980  0.00  0.00            
ATOM    930  H53 PSO X   5      62.270  39.960  77.760  0.00  0.00            
ATOM    931  H54 PSO X   5      72.080  44.220  84.360  0.00  0.00            
ATOM    932  H55 PSO X   5      71.480  43.130  85.660  0.00  0.00            
ATOM    933  H56 PSO X   5      65.480  29.600  88.300  0.00  0.00            
ATOM    934  H57 PSO X   5      66.680  29.860  89.630  0.00  0.00            
ATOM    935  H58 PSO X   5      65.600  53.060  87.520  0.00  0.00            
ATOM    936  H59 PSO X   5      65.620  53.670  85.850  0.00  0.00            
ATOM    937  H60 PSO X   5      66.240  35.030  81.670  0.00  0.00            
ATOM    938  H61 PSO X   5      66.410  36.670  80.940  0.00  0.00            
ATOM    939  H62 PSO X   5      65.200  46.860  82.910  0.00  0.00            
ATOM    940  H63 PSO X   5      66.030  46.490  81.450  0.00  0.00            
ATOM    941  H64 PSO X   5      64.510  39.070  77.280  0.00  0.00            
ATOM    942  H65 PSO X   5      64.490  38.320  78.890  0.00  0.00            
ATOM    943  H66 PSO X   5      69.600  44.770  86.000  0.00  0.00            
ATOM    944  H67 PSO X   5      71.170  45.550  86.040  0.00  0.00            
ATOM    945  H68 PSO X   5      63.690  30.540  89.870  0.00  0.00            
ATOM    946  H69 PSO X   5      64.990  30.890  91.020  0.00  0.00            
ATOM    947  H70 PSO X   5      65.830  51.440  85.030  0.00  0.00            
ATOM    948  H71 PSO X   5      66.920  51.630  86.370  0.00  0.00            
ATOM    949  H72 PSO X   5      66.820  34.660  79.470  0.00  0.00            
ATOM    950  H73 PSO X   5      65.170  34.080  79.610  0.00  0.00            
ATOM    951  H74 PSO X   5      67.220  45.720  84.100  0.00  0.00            
ATOM    952  H75 PSO X   5      67.880  45.520  82.400  0.00  0.00            
ATOM    953  H76 PSO X   5      64.740  37.200  76.170  0.00  0.00            
ATOM    954  H77 PSO X   5      63.340  36.080  75.820  0.00  0.00            
ATOM    955  H78 PSO X   5      70.760  47.820  84.690  0.00  0.00            
ATOM    956  H79 PSO X   5      69.140  47.450  85.460  0.00  0.00            
ATOM    957  H80 PSO X   5      63.260  32.340  88.610  0.00  0.00            
ATOM    958  H81 PSO X   5      64.470  31.850  87.350  0.00  0.00            
ATOM    959  H82 PSO X   5      65.550  49.080  85.490  0.00  0.00            
ATOM    960  H83 PSO X   5      64.020  49.910  85.420  0.00  0.00            
ATOM    961  H84 PSO X   5      63.640  34.860  77.860  0.00  0.00            
ATOM    962  H85 PSO X   5      64.980  34.640  76.840  0.00  0.00            
ATOM    963  H86 PSO X   5      69.220  48.900  83.260  0.00  0.00            
ATOM    964  H87 PSO X   5      69.600  47.330  82.450  0.00  0.00            
ATOM    965  H88 PSO X   5      63.360  48.890  87.650  0.00  0.00            
ATOM    966  H89 PSO X   5      63.340  47.740  86.250  0.00  0.00            
ATOM    967  H90 PSO X   5      64.680  34.530  88.860  0.00  0.00            
ATOM    968  H91 PSO X   5      65.580  33.980  87.490  0.00  0.00            
ATOM    969  H92 PSO X   5      66.480  47.260  86.340  0.00  0.00            
ATOM    970  H93 PSO X   5      65.210  46.030  86.160  0.00  0.00            
ATOM    971  H94 PSO X   5      67.610  45.730  87.500  0.00  0.00            
ATOM    972  H95 PSO X   5      66.640  46.160  88.860  0.00  0.00            
ATOM    973  H96 PSO X   5      64.710  36.270  86.570  0.00  0.00            
ATOM    974  H97 PSO X   5      63.530  36.310  87.830  0.00  0.00            
ATOM    975  H98 PSO X   5      62.930  36.210  84.730  0.00  0.00            
ATOM    976  H99 PSO X   5      61.750  35.790  86.000  0.00  0.00            
ATOM    977 H100 PSO X   5      64.950  45.000  89.630  0.00  0.00            
ATOM    978 H101 PSO X   5      65.160  43.160  89.290  0.00  0.00            
ATOM    979 H102 PSO X   5      62.800  43.920  88.810  0.00  0.00            
ATOM    980 H103 PSO X   5      63.500  45.280  88.020  0.00  0.00            
ATOM    981 H104 PSO X   5      60.550  38.110  85.120  0.00  0.00            
ATOM    982 H105 PSO X   5      62.020  38.320  84.160  0.00  0.00            
ATOM    983 H106 PSO X   5      61.030  40.540  84.690  0.00  0.00            
ATOM    984 H107 PSO X   5      61.440  40.230  86.460  0.00  0.00            
ATOM    985 H108 PSO X   5      64.440  41.670  87.360  0.00  0.00            
ATOM    986 H109 PSO X   5      62.680  41.790  87.510  0.00  0.00            
ATOM    987 H110 PSO X   5      62.670  42.400  85.000  0.00  0.00            
ATOM    988 H111 PSO X   5      61.060  37.600  80.820  0.00  0.00            
ATOM    989 H112 PSO X   5      69.050  41.870  81.820  0.00  0.00            
ATOM    990 H113 PSO X   5      68.190  26.820  91.650  0.00  0.00            
ATOM    991  C   PSO X   6      59.460  55.140  80.730  0.00  0.00            
ATOM    992  C1  PSO X   6      55.700  52.040  83.350  0.00  0.00            
ATOM    993  C2  PSO X   6      54.790  51.020  84.170  0.00  0.00            
ATOM    994  C3  PSO X   6      55.300  51.200  85.620  0.00  0.00            
ATOM    995  C4  PSO X   6      56.100  52.520  85.630  0.00  0.00            
ATOM    996  C5  PSO X   6      52.140  54.310  70.840  0.00  0.00            
ATOM    997  C6  PSO X   6      59.570  54.200  79.410  0.00  0.00            
ATOM    998  C7  PSO X   6      52.590  52.900  71.320  0.00  0.00            
ATOM    999  C8  PSO X   6      58.110  53.740  78.940  0.00  0.00            
ATOM   1000  C9  PSO X   6      53.970  52.990  71.990  0.00  0.00            
ATOM   1001  C10 PSO X   6      58.280  53.160  77.460  0.00  0.00            
ATOM   1002  C11 PSO X   6      54.580  51.670  72.370  0.00  0.00            
ATOM   1003  C12 PSO X   6      56.940  52.980  76.770  0.00  0.00            
ATOM   1004  C13 PSO X   6      56.000  51.980  73.010  0.00  0.00            
ATOM   1005  C14 PSO X   6      57.180  52.450  75.320  0.00  0.00            
ATOM   1006  C15 PSO X   6      55.840  51.940  74.580  0.00  0.00            
ATOM   1007  C16 PSO X   6      49.170  40.370  76.630  0.00  0.00            
ATOM   1008  C17 PSO X   6      45.640  46.650  89.660  0.00  0.00            
ATOM   1009  C18 PSO X   6      54.300  37.830  87.260  0.00  0.00            
ATOM   1010  C19 PSO X   6      60.760  56.670  82.040  0.00  0.00            
ATOM   1011  C20 PSO X   6      54.170  48.720  84.470  0.00  0.00            
ATOM   1012  C21 PSO X   6      54.470  50.890  88.000  0.00  0.00            
ATOM   1013  C22 PSO X   6      50.620  40.780  76.220  0.00  0.00            
ATOM   1014  C23 PSO X   6      45.470  47.380  88.300  0.00  0.00            
ATOM   1015  C24 PSO X   6      55.560  38.660  87.680  0.00  0.00            
ATOM   1016  C25 PSO X   6      60.670  56.090  83.520  0.00  0.00            
ATOM   1017  C26 PSO X   6      54.460  47.300  83.800  0.00  0.00            
ATOM   1018  C27 PSO X   6      53.120  51.060  88.720  0.00  0.00            
ATOM   1019  C28 PSO X   6      52.740  41.580  77.140  0.00  0.00            
ATOM   1020  C29 PSO X   6      46.730  45.980  86.790  0.00  0.00            
ATOM   1021  C30 PSO X   6      56.150  40.130  85.750  0.00  0.00            
ATOM   1022  C31 PSO X   6      60.870  57.170  85.700  0.00  0.00            
ATOM   1023  C32 PSO X   6      54.120  47.670  81.460  0.00  0.00            
ATOM   1024  C33 PSO X   6      51.870  49.600  87.140  0.00  0.00            
ATOM   1025  C34 PSO X   6      53.440  41.570  78.530  0.00  0.00            
ATOM   1026  C35 PSO X   6      47.860  45.980  85.730  0.00  0.00            
ATOM   1027  C36 PSO X   6      57.100  41.300  85.950  0.00  0.00            
ATOM   1028  C37 PSO X   6      62.130  57.370  86.610  0.00  0.00            
ATOM   1029  C38 PSO X   6      55.170  46.740  80.790  0.00  0.00            
ATOM   1030  C39 PSO X   6      50.610  48.620  87.100  0.00  0.00            
ATOM   1031  C40 PSO X   6      54.690  43.110  79.920  0.00  0.00            
ATOM   1032  C41 PSO X   6      50.160  45.580  85.150  0.00  0.00            
ATOM   1033  C42 PSO X   6      56.990  43.780  86.120  0.00  0.00            
ATOM   1034  C43 PSO X   6      62.820  58.380  88.610  0.00  0.00            
ATOM   1035  C44 PSO X   6      55.490  44.440  79.860  0.00  0.00            
ATOM   1036  C45 PSO X   6      51.070  46.660  85.570  0.00  0.00            
ATOM   1037  C46 PSO X   6      62.410  58.280  90.170  0.00  0.00            
ATOM   1038  C47 PSO X   6      56.010  44.960  85.850  0.00  0.00            
ATOM   1039  C48 PSO X   6      61.330  56.480  91.350  0.00  0.00            
ATOM   1040  C49 PSO X   6      61.180  54.950  91.280  0.00  0.00            
ATOM   1041  C50 PSO X   6      56.790  46.760  87.340  0.00  0.00            
ATOM   1042  C51 PSO X   6      58.040  47.680  87.440  0.00  0.00            
ATOM   1043  C52 PSO X   6      60.190  54.750  89.160  0.00  0.00            
ATOM   1044  C53 PSO X   6      58.890  54.310  88.500  0.00  0.00            
ATOM   1045  C54 PSO X   6      59.350  49.380  86.220  0.00  0.00            
ATOM   1046  C55 PSO X   6      58.960  50.710  86.870  0.00  0.00            
ATOM   1047  C56 PSO X   6      58.090  53.850  86.180  0.00  0.00            
ATOM   1048  C57 PSO X   6      57.420  52.510  86.380  0.00  0.00            
ATOM   1049  O   PSO X   6      58.420  55.320  81.330  0.00  0.00            
ATOM   1050  O1  PSO X   6      56.320  52.950  84.260  0.00  0.00            
ATOM   1051  O2  PSO X   6      48.470  41.550  77.120  0.00  0.00            
ATOM   1052  O3  PSO X   6      44.620  47.070  90.580  0.00  0.00            
ATOM   1053  O4  PSO X   6      53.170  38.580  87.550  0.00  0.00            
ATOM   1054  O5  PSO X   6      60.670  55.720  80.980  0.00  0.00            
ATOM   1055  O6  PSO X   6      54.960  49.680  83.770  0.00  0.00            
ATOM   1056  O7  PSO X   6      54.200  51.220  86.560  0.00  0.00            
ATOM   1057  O8  PSO X   6      51.290  41.550  77.240  0.00  0.00            
ATOM   1058  O9  PSO X   6      46.670  47.190  87.510  0.00  0.00            
ATOM   1059  O10 PSO X   6      55.520  39.940  87.030  0.00  0.00            
ATOM   1060  O11 PSO X   6      61.200  57.130  84.340  0.00  0.00            
ATOM   1061  O12 PSO X   6      53.590  47.080  82.680  0.00  0.00            
ATOM   1062  O13 PSO X   6      52.180  50.000  88.490  0.00  0.00            
ATOM   1063  O14 PSO X   6      53.870  42.970  78.780  0.00  0.00            
ATOM   1064  O15 PSO X   6      49.090  45.310  86.070  0.00  0.00            
ATOM   1065  O16 PSO X   6      56.300  42.510  85.950  0.00  0.00            
ATOM   1066  O17 PSO X   6      61.680  57.860  87.890  0.00  0.00            
ATOM   1067  O18 PSO X   6      54.560  45.450  80.380  0.00  0.00            
ATOM   1068  O19 PSO X   6      50.470  47.960  85.800  0.00  0.00            
ATOM   1069  O20 PSO X   6      62.290  56.860  90.400  0.00  0.00            
ATOM   1070  O21 PSO X   6      56.740  46.240  85.910  0.00  0.00            
ATOM   1071  O22 PSO X   6      59.980  54.710  90.560  0.00  0.00            
ATOM   1072  O23 PSO X   6      58.240  48.500  86.230  0.00  0.00            
ATOM   1073  O24 PSO X   6      59.170  54.070  87.130  0.00  0.00            
ATOM   1074  O25 PSO X   6      58.280  51.460  85.860  0.00  0.00            
ATOM   1075  H   PSO X   6      55.070  52.720  82.760  0.00  0.00            
ATOM   1076  H1  PSO X   6      56.340  51.520  82.630  0.00  0.00            
ATOM   1077  H2  PSO X   6      53.750  51.340  84.040  0.00  0.00            
ATOM   1078  H3  PSO X   6      56.110  50.480  85.800  0.00  0.00            
ATOM   1079  H4  PSO X   6      55.430  53.250  86.110  0.00  0.00            
ATOM   1080  H5  PSO X   6      51.170  54.310  70.320  0.00  0.00            
ATOM   1081  H6  PSO X   6      52.040  54.940  71.740  0.00  0.00            
ATOM   1082  H7  PSO X   6      52.750  54.870  70.130  0.00  0.00            
ATOM   1083  H8  PSO X   6      60.240  53.350  79.590  0.00  0.00            
ATOM   1084  H9  PSO X   6      60.100  54.820  78.680  0.00  0.00            
ATOM   1085  H10 PSO X   6      52.590  52.250  70.420  0.00  0.00            
ATOM   1086  H11 PSO X   6      51.780  52.500  71.950  0.00  0.00            
ATOM   1087  H12 PSO X   6      57.510  54.650  78.800  0.00  0.00            
ATOM   1088  H13 PSO X   6      57.580  53.010  79.560  0.00  0.00            
ATOM   1089  H14 PSO X   6      54.030  53.690  72.830  0.00  0.00            
ATOM   1090  H15 PSO X   6      54.720  53.430  71.310  0.00  0.00            
ATOM   1091  H16 PSO X   6      58.830  53.970  76.960  0.00  0.00            
ATOM   1092  H17 PSO X   6      58.910  52.260  77.420  0.00  0.00            
ATOM   1093  H18 PSO X   6      53.920  51.100  73.030  0.00  0.00            
ATOM   1094  H19 PSO X   6      54.780  51.070  71.480  0.00  0.00            
ATOM   1095  H20 PSO X   6      56.470  53.970  76.740  0.00  0.00            
ATOM   1096  H21 PSO X   6      56.310  52.330  77.390  0.00  0.00            
ATOM   1097  H22 PSO X   6      56.690  51.170  72.740  0.00  0.00            
ATOM   1098  H23 PSO X   6      56.430  52.890  72.560  0.00  0.00            
ATOM   1099  H24 PSO X   6      57.630  53.200  74.670  0.00  0.00            
ATOM   1100  H25 PSO X   6      57.910  51.640  75.400  0.00  0.00            
ATOM   1101  H26 PSO X   6      55.700  50.900  74.890  0.00  0.00            
ATOM   1102  H27 PSO X   6      55.070  52.640  74.930  0.00  0.00            
ATOM   1103  H28 PSO X   6      48.580  40.010  75.770  0.00  0.00            
ATOM   1104  H29 PSO X   6      49.300  39.590  77.390  0.00  0.00            
ATOM   1105  H30 PSO X   6      45.770  45.580  89.480  0.00  0.00            
ATOM   1106  H31 PSO X   6      46.610  46.940  90.100  0.00  0.00            
ATOM   1107  H32 PSO X   6      54.520  37.700  86.190  0.00  0.00            
ATOM   1108  H33 PSO X   6      54.220  36.870  87.790  0.00  0.00            
ATOM   1109  H34 PSO X   6      60.100  57.530  81.870  0.00  0.00            
ATOM   1110  H35 PSO X   6      61.760  57.110  81.950  0.00  0.00            
ATOM   1111  H36 PSO X   6      53.120  49.030  84.430  0.00  0.00            
ATOM   1112  H37 PSO X   6      54.510  48.680  85.510  0.00  0.00            
ATOM   1113  H38 PSO X   6      55.250  51.610  88.290  0.00  0.00            
ATOM   1114  H39 PSO X   6      54.920  49.890  88.080  0.00  0.00            
ATOM   1115  H40 PSO X   6      51.270  39.910  76.070  0.00  0.00            
ATOM   1116  H41 PSO X   6      50.460  41.340  75.290  0.00  0.00            
ATOM   1117  H42 PSO X   6      44.490  47.100  87.910  0.00  0.00            
ATOM   1118  H43 PSO X   6      45.290  48.430  88.590  0.00  0.00            
ATOM   1119  H44 PSO X   6      55.600  38.770  88.770  0.00  0.00            
ATOM   1120  H45 PSO X   6      56.470  38.110  87.410  0.00  0.00            
ATOM   1121  H46 PSO X   6      59.590  55.970  83.670  0.00  0.00            
ATOM   1122  H47 PSO X   6      61.230  55.150  83.600  0.00  0.00            
ATOM   1123  H48 PSO X   6      55.510  47.310  83.490  0.00  0.00            
ATOM   1124  H49 PSO X   6      54.270  46.580  84.600  0.00  0.00            
ATOM   1125  H50 PSO X   6      53.330  51.010  89.800  0.00  0.00            
ATOM   1126  H51 PSO X   6      52.680  52.040  88.500  0.00  0.00            
ATOM   1127  H52 PSO X   6      53.040  42.380  76.460  0.00  0.00            
ATOM   1128  H53 PSO X   6      53.050  40.700  76.580  0.00  0.00            
ATOM   1129  H54 PSO X   6      45.740  45.770  86.360  0.00  0.00            
ATOM   1130  H55 PSO X   6      46.890  45.150  87.490  0.00  0.00            
ATOM   1131  H56 PSO X   6      55.530  40.330  84.860  0.00  0.00            
ATOM   1132  H57 PSO X   6      56.800  39.270  85.560  0.00  0.00            
ATOM   1133  H58 PSO X   6      60.460  56.200  86.020  0.00  0.00            
ATOM   1134  H59 PSO X   6      60.150  58.000  85.810  0.00  0.00            
ATOM   1135  H60 PSO X   6      54.400  48.720  81.580  0.00  0.00            
ATOM   1136  H61 PSO X   6      53.240  47.640  80.810  0.00  0.00            
ATOM   1137  H62 PSO X   6      52.700  49.050  86.670  0.00  0.00            
ATOM   1138  H63 PSO X   6      51.670  50.490  86.510  0.00  0.00            
ATOM   1139  H64 PSO X   6      52.800  41.080  79.270  0.00  0.00            
ATOM   1140  H65 PSO X   6      54.320  40.910  78.550  0.00  0.00            
ATOM   1141  H66 PSO X   6      47.360  45.390  84.950  0.00  0.00            
ATOM   1142  H67 PSO X   6      48.030  46.970  85.290  0.00  0.00            
ATOM   1143  H68 PSO X   6      57.670  41.140  86.880  0.00  0.00            
ATOM   1144  H69 PSO X   6      57.760  41.330  85.070  0.00  0.00            
ATOM   1145  H70 PSO X   6      62.800  56.510  86.740  0.00  0.00            
ATOM   1146  H71 PSO X   6      62.700  58.160  86.100  0.00  0.00            
ATOM   1147  H72 PSO X   6      55.630  47.210  79.910  0.00  0.00            
ATOM   1148  H73 PSO X   6      55.900  46.650  81.590  0.00  0.00            
ATOM   1149  H74 PSO X   6      50.840  47.810  87.810  0.00  0.00            
ATOM   1150  H75 PSO X   6      49.690  49.150  87.390  0.00  0.00            
ATOM   1151  H76 PSO X   6      55.430  42.300  79.900  0.00  0.00            
ATOM   1152  H77 PSO X   6      54.220  43.040  80.910  0.00  0.00            
ATOM   1153  H78 PSO X   6      49.670  45.830  84.200  0.00  0.00            
ATOM   1154  H79 PSO X   6      50.780  44.680  85.000  0.00  0.00            
ATOM   1155  H80 PSO X   6      57.780  43.860  85.360  0.00  0.00            
ATOM   1156  H81 PSO X   6      57.380  43.800  87.140  0.00  0.00            
ATOM   1157  H82 PSO X   6      62.950  59.430  88.340  0.00  0.00            
ATOM   1158  H83 PSO X   6      63.700  57.730  88.450  0.00  0.00            
ATOM   1159  H84 PSO X   6      56.430  44.370  80.430  0.00  0.00            
ATOM   1160  H85 PSO X   6      55.800  44.630  78.830  0.00  0.00            
ATOM   1161  H86 PSO X   6      51.600  46.380  86.490  0.00  0.00            
ATOM   1162  H87 PSO X   6      51.880  46.760  84.840  0.00  0.00            
ATOM   1163  H88 PSO X   6      63.150  58.780  90.810  0.00  0.00            
ATOM   1164  H89 PSO X   6      61.460  58.800  90.300  0.00  0.00            
ATOM   1165  H90 PSO X   6      55.610  44.840  84.830  0.00  0.00            
ATOM   1166  H91 PSO X   6      55.150  44.910  86.530  0.00  0.00            
ATOM   1167  H92 PSO X   6      60.350  56.940  91.130  0.00  0.00            
ATOM   1168  H93 PSO X   6      61.700  56.890  92.290  0.00  0.00            
ATOM   1169  H94 PSO X   6      62.050  54.440  90.860  0.00  0.00            
ATOM   1170  H95 PSO X   6      60.830  54.710  92.290  0.00  0.00            
ATOM   1171  H96 PSO X   6      56.870  45.920  88.030  0.00  0.00            
ATOM   1172  H97 PSO X   6      55.900  47.360  87.580  0.00  0.00            
ATOM   1173  H98 PSO X   6      58.000  48.410  88.260  0.00  0.00            
ATOM   1174  H99 PSO X   6      58.910  47.030  87.630  0.00  0.00            
ATOM   1175 H100 PSO X   6      61.070  54.170  88.870  0.00  0.00            
ATOM   1176 H101 PSO X   6      60.420  55.770  88.810  0.00  0.00            
ATOM   1177 H102 PSO X   6      58.460  53.380  88.890  0.00  0.00            
ATOM   1178 H103 PSO X   6      58.190  55.140  88.620  0.00  0.00            
ATOM   1179 H104 PSO X   6      59.770  49.500  85.210  0.00  0.00            
ATOM   1180 H105 PSO X   6      60.160  48.960  86.830  0.00  0.00            
ATOM   1181 H106 PSO X   6      58.380  50.650  87.800  0.00  0.00            
ATOM   1182 H107 PSO X   6      59.930  51.130  87.160  0.00  0.00            
ATOM   1183 H108 PSO X   6      57.290  54.590  86.280  0.00  0.00            
ATOM   1184 H109 PSO X   6      58.510  54.020  85.180  0.00  0.00            
ATOM   1185 H110 PSO X   6      57.170  52.350  87.440  0.00  0.00            
ATOM   1186 H111 PSO X   6      49.070  41.880  77.810  0.00  0.00            
ATOM   1187 H112 PSO X   6      44.880  47.910  91.000  0.00  0.00            
ATOM   1188 H113 PSO X   6      53.510  39.490  87.470  0.00  0.00            
ATOM   1189  C   PSO X   7      49.420  70.080  73.590  0.00  0.00            
ATOM   1190  C1  PSO X   7      48.100  64.200  57.870  0.00  0.00            
ATOM   1191  C2  PSO X   7      48.780  65.620  57.760  0.00  0.00            
ATOM   1192  C3  PSO X   7      50.110  65.380  58.380  0.00  0.00            
ATOM   1193  C4  PSO X   7      50.200  64.000  58.940  0.00  0.00            
ATOM   1194  C5  PSO X   7      58.430  65.840  63.340  0.00  0.00            
ATOM   1195  C6  PSO X   7      50.280  70.570  72.400  0.00  0.00            
ATOM   1196  C7  PSO X   7      57.560  65.480  64.530  0.00  0.00            
ATOM   1197  C8  PSO X   7      51.230  69.420  71.980  0.00  0.00            
ATOM   1198  C9  PSO X   7      56.590  66.650  64.940  0.00  0.00            
ATOM   1199  C10 PSO X   7      51.900  69.590  70.560  0.00  0.00            
ATOM   1200  C11 PSO X   7      55.780  66.310  66.290  0.00  0.00            
ATOM   1201  C12 PSO X   7      52.700  68.350  70.120  0.00  0.00            
ATOM   1202  C13 PSO X   7      54.990  67.560  66.830  0.00  0.00            
ATOM   1203  C14 PSO X   7      53.520  68.520  68.760  0.00  0.00            
ATOM   1204  C15 PSO X   7      54.330  67.280  68.250  0.00  0.00            
ATOM   1205  C16 PSO X   7      40.980  71.830  61.110  0.00  0.00            
ATOM   1206  C17 PSO X   7      57.950  73.880  57.850  0.00  0.00            
ATOM   1207  C18 PSO X   7      37.330  70.490  69.100  0.00  0.00            
ATOM   1208  C19 PSO X   7      47.210  69.130  74.040  0.00  0.00            
ATOM   1209  C20 PSO X   7      47.150  67.490  57.580  0.00  0.00            
ATOM   1210  C21 PSO X   7      51.590  66.980  57.270  0.00  0.00            
ATOM   1211  C22 PSO X   7      41.200  71.630  62.560  0.00  0.00            
ATOM   1212  C23 PSO X   7      58.540  72.470  58.270  0.00  0.00            
ATOM   1213  C24 PSO X   7      38.750  70.250  69.590  0.00  0.00            
ATOM   1214  C25 PSO X   7      46.250  68.060  73.340  0.00  0.00            
ATOM   1215  C26 PSO X   7      46.140  68.330  58.520  0.00  0.00            
ATOM   1216  C27 PSO X   7      51.960  67.380  55.850  0.00  0.00            
ATOM   1217  C28 PSO X   7      42.980  71.770  64.240  0.00  0.00            
ATOM   1218  C29 PSO X   7      59.140  70.240  57.370  0.00  0.00            
ATOM   1219  C30 PSO X   7      40.970  70.310  68.830  0.00  0.00            
ATOM   1220  C31 PSO X   7      46.530  65.850  72.180  0.00  0.00            
ATOM   1221  C32 PSO X   7      47.450  70.300  59.060  0.00  0.00            
ATOM   1222  C33 PSO X   7      54.050  67.530  54.520  0.00  0.00            
ATOM   1223  C34 PSO X   7      44.550  72.040  64.300  0.00  0.00            
ATOM   1224  C35 PSO X   7      58.470  69.200  56.400  0.00  0.00            
ATOM   1225  C36 PSO X   7      41.750  70.750  67.550  0.00  0.00            
ATOM   1226  C37 PSO X   7      47.700  64.980  71.960  0.00  0.00            
ATOM   1227  C38 PSO X   7      48.480  70.720  60.180  0.00  0.00            
ATOM   1228  C39 PSO X   7      55.420  66.850  54.510  0.00  0.00            
ATOM   1229  C40 PSO X   7      46.650  71.170  63.490  0.00  0.00            
ATOM   1230  C41 PSO X   7      58.780  66.960  55.450  0.00  0.00            
ATOM   1231  C42 PSO X   7      43.180  68.920  66.830  0.00  0.00            
ATOM   1232  C43 PSO X   7      48.500  63.640  70.180  0.00  0.00            
ATOM   1233  C44 PSO X   7      47.420  70.350  62.430  0.00  0.00            
ATOM   1234  C45 PSO X   7      57.360  66.300  55.890  0.00  0.00            
ATOM   1235  C46 PSO X   7      48.000  62.570  69.070  0.00  0.00            
ATOM   1236  C47 PSO X   7      43.150  67.920  65.680  0.00  0.00            
ATOM   1237  C48 PSO X   7      49.110  61.280  67.390  0.00  0.00            
ATOM   1238  C49 PSO X   7      48.850  62.130  66.140  0.00  0.00            
ATOM   1239  C50 PSO X   7      44.650  66.280  64.470  0.00  0.00            
ATOM   1240  C51 PSO X   7      45.370  66.940  63.280  0.00  0.00            
ATOM   1241  C52 PSO X   7      48.580  61.520  63.780  0.00  0.00            
ATOM   1242  C53 PSO X   7      50.010  61.460  63.150  0.00  0.00            
ATOM   1243  C54 PSO X   7      46.960  65.450  62.270  0.00  0.00            
ATOM   1244  C55 PSO X   7      48.480  65.240  62.150  0.00  0.00            
ATOM   1245  C56 PSO X   7      50.070  62.580  61.010  0.00  0.00            
ATOM   1246  C57 PSO X   7      50.060  64.000  60.490  0.00  0.00            
ATOM   1247  O   PSO X   7      49.580  70.430  74.750  0.00  0.00            
ATOM   1248  O1  PSO X   7      49.100  63.230  58.380  0.00  0.00            
ATOM   1249  O2  PSO X   7      41.890  71.070  60.350  0.00  0.00            
ATOM   1250  O3  PSO X   7      58.570  74.200  56.570  0.00  0.00            
ATOM   1251  O4  PSO X   7      37.230  71.520  68.120  0.00  0.00            
ATOM   1252  O5  PSO X   7      48.260  69.440  73.120  0.00  0.00            
ATOM   1253  O6  PSO X   7      47.990  66.600  58.420  0.00  0.00            
ATOM   1254  O7  PSO X   7      51.140  65.540  57.380  0.00  0.00            
ATOM   1255  O8  PSO X   7      42.500  72.160  62.890  0.00  0.00            
ATOM   1256  O9  PSO X   7      58.410  71.520  57.160  0.00  0.00            
ATOM   1257  O10 PSO X   7      39.650  70.340  68.480  0.00  0.00            
ATOM   1258  O11 PSO X   7      47.060  66.890  73.020  0.00  0.00            
ATOM   1259  O12 PSO X   7      46.840  69.080  59.550  0.00  0.00            
ATOM   1260  O13 PSO X   7      53.300  66.940  55.650  0.00  0.00            
ATOM   1261  O14 PSO X   7      45.230  71.180  63.310  0.00  0.00            
ATOM   1262  O15 PSO X   7      59.270  68.010  56.310  0.00  0.00            
ATOM   1263  O16 PSO X   7      41.880  69.610  66.730  0.00  0.00            
ATOM   1264  O17 PSO X   7      47.370  64.090  70.900  0.00  0.00            
ATOM   1265  O18 PSO X   7      47.680  71.260  61.300  0.00  0.00            
ATOM   1266  O19 PSO X   7      56.260  67.250  55.620  0.00  0.00            
ATOM   1267  O20 PSO X   7      49.250  62.090  68.510  0.00  0.00            
ATOM   1268  O21 PSO X   7      44.420  67.240  65.540  0.00  0.00            
ATOM   1269  O22 PSO X   7      48.670  61.130  65.110  0.00  0.00            
ATOM   1270  O23 PSO X   7      46.730  66.500  63.160  0.00  0.00            
ATOM   1271  O24 PSO X   7      50.400  62.590  62.380  0.00  0.00            
ATOM   1272  O25 PSO X   7      48.680  64.520  60.880  0.00  0.00            
ATOM   1273  H   PSO X   7      47.860  63.840  56.860  0.00  0.00            
ATOM   1274  H1  PSO X   7      47.250  64.280  58.560  0.00  0.00            
ATOM   1275  H2  PSO X   7      48.920  65.930  56.710  0.00  0.00            
ATOM   1276  H3  PSO X   7      50.260  66.090  59.200  0.00  0.00            
ATOM   1277  H4  PSO X   7      51.180  63.570  58.690  0.00  0.00            
ATOM   1278  H5  PSO X   7      57.770  66.140  62.520  0.00  0.00            
ATOM   1279  H6  PSO X   7      59.140  66.660  63.540  0.00  0.00            
ATOM   1280  H7  PSO X   7      59.030  64.950  63.150  0.00  0.00            
ATOM   1281  H8  PSO X   7      50.940  71.360  72.760  0.00  0.00            
ATOM   1282  H9  PSO X   7      49.600  70.920  71.610  0.00  0.00            
ATOM   1283  H10 PSO X   7      58.120  65.210  65.430  0.00  0.00            
ATOM   1284  H11 PSO X   7      56.940  64.620  64.260  0.00  0.00            
ATOM   1285  H12 PSO X   7      50.590  68.530  71.970  0.00  0.00            
ATOM   1286  H13 PSO X   7      51.980  69.150  72.720  0.00  0.00            
ATOM   1287  H14 PSO X   7      55.970  66.980  64.100  0.00  0.00            
ATOM   1288  H15 PSO X   7      57.150  67.550  65.200  0.00  0.00            
ATOM   1289  H16 PSO X   7      51.020  69.820  69.950  0.00  0.00            
ATOM   1290  H17 PSO X   7      52.550  70.480  70.530  0.00  0.00            
ATOM   1291  H18 PSO X   7      55.030  65.540  66.080  0.00  0.00            
ATOM   1292  H19 PSO X   7      56.460  65.820  67.000  0.00  0.00            
ATOM   1293  H20 PSO X   7      52.120  67.420  70.100  0.00  0.00            
ATOM   1294  H21 PSO X   7      53.460  68.150  70.890  0.00  0.00            
ATOM   1295  H22 PSO X   7      55.750  68.340  66.950  0.00  0.00            
ATOM   1296  H23 PSO X   7      54.220  67.890  66.120  0.00  0.00            
ATOM   1297  H24 PSO X   7      52.910  68.830  67.910  0.00  0.00            
ATOM   1298  H25 PSO X   7      54.280  69.280  69.000  0.00  0.00            
ATOM   1299  H26 PSO X   7      55.160  66.980  68.910  0.00  0.00            
ATOM   1300  H27 PSO X   7      53.680  66.400  68.200  0.00  0.00            
ATOM   1301  H28 PSO X   7      39.990  71.450  60.850  0.00  0.00            
ATOM   1302  H29 PSO X   7      41.050  72.900  60.860  0.00  0.00            
ATOM   1303  H30 PSO X   7      56.870  73.800  57.700  0.00  0.00            
ATOM   1304  H31 PSO X   7      58.090  74.670  58.600  0.00  0.00            
ATOM   1305  H32 PSO X   7      37.100  69.550  68.590  0.00  0.00            
ATOM   1306  H33 PSO X   7      36.730  70.580  70.020  0.00  0.00            
ATOM   1307  H34 PSO X   7      46.660  70.050  74.250  0.00  0.00            
ATOM   1308  H35 PSO X   7      47.650  68.880  75.020  0.00  0.00            
ATOM   1309  H36 PSO X   7      46.630  66.920  56.810  0.00  0.00            
ATOM   1310  H37 PSO X   7      47.810  68.160  57.010  0.00  0.00            
ATOM   1311  H38 PSO X   7      52.410  67.190  57.970  0.00  0.00            
ATOM   1312  H39 PSO X   7      50.810  67.650  57.650  0.00  0.00            
ATOM   1313  H40 PSO X   7      40.480  72.180  63.170  0.00  0.00            
ATOM   1314  H41 PSO X   7      41.140  70.570  62.830  0.00  0.00            
ATOM   1315  H42 PSO X   7      59.590  72.580  58.550  0.00  0.00            
ATOM   1316  H43 PSO X   7      57.920  72.180  59.130  0.00  0.00            
ATOM   1317  H44 PSO X   7      38.940  71.100  70.270  0.00  0.00            
ATOM   1318  H45 PSO X   7      38.780  69.260  70.050  0.00  0.00            
ATOM   1319  H46 PSO X   7      45.440  67.890  74.060  0.00  0.00            
ATOM   1320  H47 PSO X   7      45.940  68.530  72.410  0.00  0.00            
ATOM   1321  H48 PSO X   7      45.510  69.040  57.960  0.00  0.00            
ATOM   1322  H49 PSO X   7      45.540  67.550  58.990  0.00  0.00            
ATOM   1323  H50 PSO X   7      51.200  67.080  55.110  0.00  0.00            
ATOM   1324  H51 PSO X   7      51.940  68.460  55.680  0.00  0.00            
ATOM   1325  H52 PSO X   7      42.710  70.720  64.380  0.00  0.00            
ATOM   1326  H53 PSO X   7      42.400  72.280  65.020  0.00  0.00            
ATOM   1327  H54 PSO X   7      59.120  69.870  58.410  0.00  0.00            
ATOM   1328  H55 PSO X   7      60.200  70.300  57.090  0.00  0.00            
ATOM   1329  H56 PSO X   7      41.330  69.290  69.060  0.00  0.00            
ATOM   1330  H57 PSO X   7      41.210  70.960  69.680  0.00  0.00            
ATOM   1331  H58 PSO X   7      46.120  66.240  71.240  0.00  0.00            
ATOM   1332  H59 PSO X   7      45.710  65.340  72.700  0.00  0.00            
ATOM   1333  H60 PSO X   7      46.620  71.010  58.900  0.00  0.00            
ATOM   1334  H61 PSO X   7      47.880  70.230  58.050  0.00  0.00            
ATOM   1335  H62 PSO X   7      54.240  68.610  54.590  0.00  0.00            
ATOM   1336  H63 PSO X   7      53.510  67.290  53.600  0.00  0.00            
ATOM   1337  H64 PSO X   7      44.770  73.090  64.050  0.00  0.00            
ATOM   1338  H65 PSO X   7      44.900  71.810  65.310  0.00  0.00            
ATOM   1339  H66 PSO X   7      57.490  68.990  56.860  0.00  0.00            
ATOM   1340  H67 PSO X   7      58.260  69.560  55.380  0.00  0.00            
ATOM   1341  H68 PSO X   7      41.280  71.580  67.000  0.00  0.00            
ATOM   1342  H69 PSO X   7      42.710  71.230  67.800  0.00  0.00            
ATOM   1343  H70 PSO X   7      48.550  65.610  71.690  0.00  0.00            
ATOM   1344  H71 PSO X   7      47.940  64.400  72.860  0.00  0.00            
ATOM   1345  H72 PSO X   7      49.070  69.840  60.440  0.00  0.00            
ATOM   1346  H73 PSO X   7      49.230  71.460  59.880  0.00  0.00            
ATOM   1347  H74 PSO X   7      55.160  65.780  54.450  0.00  0.00            
ATOM   1348  H75 PSO X   7      55.910  67.080  53.550  0.00  0.00            
ATOM   1349  H76 PSO X   7      46.870  70.540  64.370  0.00  0.00            
ATOM   1350  H77 PSO X   7      47.110  72.160  63.540  0.00  0.00            
ATOM   1351  H78 PSO X   7      59.530  66.150  55.370  0.00  0.00            
ATOM   1352  H79 PSO X   7      58.590  67.330  54.440  0.00  0.00            
ATOM   1353  H80 PSO X   7      43.230  68.360  67.770  0.00  0.00            
ATOM   1354  H81 PSO X   7      44.030  69.590  66.630  0.00  0.00            
ATOM   1355  H82 PSO X   7      49.140  63.130  70.900  0.00  0.00            
ATOM   1356  H83 PSO X   7      49.140  64.450  69.790  0.00  0.00            
ATOM   1357  H84 PSO X   7      48.360  69.990  62.860  0.00  0.00            
ATOM   1358  H85 PSO X   7      46.840  69.450  62.170  0.00  0.00            
ATOM   1359  H86 PSO X   7      57.260  65.350  55.350  0.00  0.00            
ATOM   1360  H87 PSO X   7      57.380  66.040  56.960  0.00  0.00            
ATOM   1361  H88 PSO X   7      47.470  61.730  69.510  0.00  0.00            
ATOM   1362  H89 PSO X   7      47.400  63.050  68.290  0.00  0.00            
ATOM   1363  H90 PSO X   7      42.400  67.120  65.770  0.00  0.00            
ATOM   1364  H91 PSO X   7      42.840  68.400  64.750  0.00  0.00            
ATOM   1365  H92 PSO X   7      48.360  60.520  67.630  0.00  0.00            
ATOM   1366  H93 PSO X   7      50.060  60.770  67.190  0.00  0.00            
ATOM   1367  H94 PSO X   7      48.030  62.840  66.300  0.00  0.00            
ATOM   1368  H95 PSO X   7      49.710  62.790  65.950  0.00  0.00            
ATOM   1369  H96 PSO X   7      43.720  65.840  64.100  0.00  0.00            
ATOM   1370  H97 PSO X   7      45.370  65.590  64.910  0.00  0.00            
ATOM   1371  H98 PSO X   7      44.820  66.660  62.370  0.00  0.00            
ATOM   1372  H99 PSO X   7      45.230  68.030  63.330  0.00  0.00            
ATOM   1373 H100 PSO X   7      48.280  62.570  63.720  0.00  0.00            
ATOM   1374 H101 PSO X   7      47.880  60.850  63.250  0.00  0.00            
ATOM   1375 H102 PSO X   7      50.780  61.460  63.930  0.00  0.00            
ATOM   1376 H103 PSO X   7      50.260  60.590  62.530  0.00  0.00            
ATOM   1377 H104 PSO X   7      46.490  65.490  61.280  0.00  0.00            
ATOM   1378 H105 PSO X   7      46.530  64.520  62.670  0.00  0.00            
ATOM   1379 H106 PSO X   7      49.040  66.190  62.130  0.00  0.00            
ATOM   1380 H107 PSO X   7      48.850  64.620  62.970  0.00  0.00            
ATOM   1381 H108 PSO X   7      50.830  61.990  60.470  0.00  0.00            
ATOM   1382 H109 PSO X   7      49.060  62.170  60.900  0.00  0.00            
ATOM   1383 H110 PSO X   7      50.840  64.600  60.980  0.00  0.00            
ATOM   1384 H111 PSO X   7      42.680  70.980  60.920  0.00  0.00            
ATOM   1385 H112 PSO X   7      58.680  73.380  56.050  0.00  0.00            
ATOM   1386 H113 PSO X   7      37.550  71.170  67.270  0.00  0.00            
ATOM   1387  C   PSO X   8      72.490  50.390  71.670  0.00  0.00            
ATOM   1388  C1  PSO X   8      79.130  56.690  58.560  0.00  0.00            
ATOM   1389  C2  PSO X   8      80.610  56.710  59.060  0.00  0.00            
ATOM   1390  C3  PSO X   8      80.550  56.880  60.570  0.00  0.00            
ATOM   1391  C4  PSO X   8      79.070  56.500  60.900  0.00  0.00            
ATOM   1392  C5  PSO X   8      60.560  44.690  66.820  0.00  0.00            
ATOM   1393  C6  PSO X   8      71.010  49.900  71.890  0.00  0.00            
ATOM   1394  C7  PSO X   8      61.480  45.920  66.640  0.00  0.00            
ATOM   1395  C8  PSO X   8      70.100  49.940  70.670  0.00  0.00            
ATOM   1396  C9  PSO X   8      62.570  46.000  67.860  0.00  0.00            
ATOM   1397  C10 PSO X   8      68.680  49.360  70.950  0.00  0.00            
ATOM   1398  C11 PSO X   8      63.890  46.750  67.520  0.00  0.00            
ATOM   1399  C12 PSO X   8      68.100  48.730  69.580  0.00  0.00            
ATOM   1400  C13 PSO X   8      64.690  47.070  68.830  0.00  0.00            
ATOM   1401  C14 PSO X   8      66.780  48.090  69.820  0.00  0.00            
ATOM   1402  C15 PSO X   8      66.100  47.640  68.540  0.00  0.00            
ATOM   1403  C16 PSO X   8      89.770  65.820  51.850  0.00  0.00            
ATOM   1404  C17 PSO X   8      92.010  53.550  63.430  0.00  0.00            
ATOM   1405  C18 PSO X   8      89.270  61.680  59.970  0.00  0.00            
ATOM   1406  C19 PSO X   8      74.460  50.850  73.130  0.00  0.00            
ATOM   1407  C20 PSO X   8      82.590  57.560  57.730  0.00  0.00            
ATOM   1408  C21 PSO X   8      82.530  56.460  61.800  0.00  0.00            
ATOM   1409  C22 PSO X   8      88.320  65.200  51.780  0.00  0.00            
ATOM   1410  C23 PSO X   8      90.870  54.020  62.500  0.00  0.00            
ATOM   1411  C24 PSO X   8      87.930  61.090  59.500  0.00  0.00            
ATOM   1412  C25 PSO X   8      74.510  52.420  73.130  0.00  0.00            
ATOM   1413  C26 PSO X   8      83.360  58.880  57.550  0.00  0.00            
ATOM   1414  C27 PSO X   8      82.230  57.330  63.080  0.00  0.00            
ATOM   1415  C28 PSO X   8      88.710  62.970  50.860  0.00  0.00            
ATOM   1416  C29 PSO X   8      89.850  56.060  61.450  0.00  0.00            
ATOM   1417  C30 PSO X   8      85.900  60.280  60.550  0.00  0.00            
ATOM   1418  C31 PSO X   8      73.240  54.330  73.850  0.00  0.00            
ATOM   1419  C32 PSO X   8      85.310  59.990  56.550  0.00  0.00            
ATOM   1420  C33 PSO X   8      84.180  57.050  64.500  0.00  0.00            
ATOM   1421  C34 PSO X   8      88.600  61.490  51.340  0.00  0.00            
ATOM   1422  C35 PSO X   8      89.570  57.560  61.770  0.00  0.00            
ATOM   1423  C36 PSO X   8      85.140  60.530  61.880  0.00  0.00            
ATOM   1424  C37 PSO X   8      71.800  54.280  73.400  0.00  0.00            
ATOM   1425  C38 PSO X   8      86.650  59.620  55.810  0.00  0.00            
ATOM   1426  C39 PSO X   8      85.360  57.820  65.200  0.00  0.00            
ATOM   1427  C40 PSO X   8      87.030  59.720  52.120  0.00  0.00            
ATOM   1428  C41 PSO X   8      88.320  58.940  63.320  0.00  0.00            
ATOM   1429  C42 PSO X   8      82.930  61.190  62.920  0.00  0.00            
ATOM   1430  C43 PSO X   8      72.030  54.710  71.090  0.00  0.00            
ATOM   1431  C44 PSO X   8      87.440  59.360  53.570  0.00  0.00            
ATOM   1432  C45 PSO X   8      87.380  58.800  64.510  0.00  0.00            
ATOM   1433  C46 PSO X   8      72.400  54.020  69.760  0.00  0.00            
ATOM   1434  C47 PSO X   8      81.970  62.370  62.650  0.00  0.00            
ATOM   1435  C48 PSO X   8      73.000  54.670  67.530  0.00  0.00            
ATOM   1436  C49 PSO X   8      73.820  55.760  66.740  0.00  0.00            
ATOM   1437  C50 PSO X   8      80.330  63.170  61.050  0.00  0.00            
ATOM   1438  C51 PSO X   8      79.130  63.440  61.950  0.00  0.00            
ATOM   1439  C52 PSO X   8      75.690  56.070  65.210  0.00  0.00            
ATOM   1440  C53 PSO X   8      76.250  55.130  64.210  0.00  0.00            
ATOM   1441  C54 PSO X   8      78.210  61.020  62.200  0.00  0.00            
ATOM   1442  C55 PSO X   8      78.780  59.700  62.610  0.00  0.00            
ATOM   1443  C56 PSO X   8      77.150  56.730  62.630  0.00  0.00            
ATOM   1444  C57 PSO X   8      78.580  57.280  62.120  0.00  0.00            
ATOM   1445  O   PSO X   8      73.040  50.490  70.590  0.00  0.00            
ATOM   1446  O1  PSO X   8      78.370  56.960  59.730  0.00  0.00            
ATOM   1447  O2  PSO X   8      90.600  65.140  52.780  0.00  0.00            
ATOM   1448  O3  PSO X   8      93.270  54.070  63.060  0.00  0.00            
ATOM   1449  O4  PSO X   8      90.180  61.520  58.930  0.00  0.00            
ATOM   1450  O5  PSO X   8      73.080  50.430  72.900  0.00  0.00            
ATOM   1451  O6  PSO X   8      81.340  57.810  58.360  0.00  0.00            
ATOM   1452  O7  PSO X   8      81.330  55.880  61.200  0.00  0.00            
ATOM   1453  O8  PSO X   8      88.320  63.740  52.000  0.00  0.00            
ATOM   1454  O9  PSO X   8      90.860  55.510  62.400  0.00  0.00            
ATOM   1455  O10 PSO X   8      87.090  61.140  60.650  0.00  0.00            
ATOM   1456  O11 PSO X   8      73.750  53.040  74.160  0.00  0.00            
ATOM   1457  O12 PSO X   8      84.680  58.780  56.900  0.00  0.00            
ATOM   1458  O13 PSO X   8      83.430  57.950  63.600  0.00  0.00            
ATOM   1459  O14 PSO X   8      87.260  61.140  51.820  0.00  0.00            
ATOM   1460  O15 PSO X   8      88.770  57.620  62.980  0.00  0.00            
ATOM   1461  O16 PSO X   8      83.890  61.270  61.820  0.00  0.00            
ATOM   1462  O17 PSO X   8      71.690  53.720  72.080  0.00  0.00            
ATOM   1463  O18 PSO X   8      86.580  59.960  54.450  0.00  0.00            
ATOM   1464  O19 PSO X   8      86.290  58.000  64.130  0.00  0.00            
ATOM   1465  O20 PSO X   8      73.140  54.910  68.950  0.00  0.00            
ATOM   1466  O21 PSO X   8      81.130  62.090  61.550  0.00  0.00            
ATOM   1467  O22 PSO X   8      75.050  55.210  66.220  0.00  0.00            
ATOM   1468  O23 PSO X   8      78.870  62.220  62.790  0.00  0.00            
ATOM   1469  O24 PSO X   8      77.410  55.690  63.590  0.00  0.00            
ATOM   1470  O25 PSO X   8      78.320  58.670  61.700  0.00  0.00            
ATOM   1471  H   PSO X   8      78.850  55.720  58.130  0.00  0.00            
ATOM   1472  H1  PSO X   8      78.820  57.480  57.860  0.00  0.00            
ATOM   1473  H2  PSO X   8      81.110  55.770  58.800  0.00  0.00            
ATOM   1474  H3  PSO X   8      80.740  57.930  60.820  0.00  0.00            
ATOM   1475  H4  PSO X   8      79.010  55.410  61.010  0.00  0.00            
ATOM   1476  H5  PSO X   8      61.070  43.740  67.040  0.00  0.00            
ATOM   1477  H6  PSO X   8      59.880  44.800  67.680  0.00  0.00            
ATOM   1478  H7  PSO X   8      59.970  44.620  65.900  0.00  0.00            
ATOM   1479  H8  PSO X   8      70.560  50.440  72.720  0.00  0.00            
ATOM   1480  H9  PSO X   8      71.060  48.850  72.230  0.00  0.00            
ATOM   1481  H10 PSO X   8      60.890  46.840  66.570  0.00  0.00            
ATOM   1482  H11 PSO X   8      61.970  45.720  65.680  0.00  0.00            
ATOM   1483  H12 PSO X   8      70.570  49.460  69.800  0.00  0.00            
ATOM   1484  H13 PSO X   8      69.910  50.980  70.370  0.00  0.00            
ATOM   1485  H14 PSO X   8      62.810  45.000  68.250  0.00  0.00            
ATOM   1486  H15 PSO X   8      62.120  46.540  68.700  0.00  0.00            
ATOM   1487  H16 PSO X   8      68.730  48.540  71.680  0.00  0.00            
ATOM   1488  H17 PSO X   8      68.030  50.160  71.310  0.00  0.00            
ATOM   1489  H18 PSO X   8      64.480  46.110  66.850  0.00  0.00            
ATOM   1490  H19 PSO X   8      63.690  47.720  67.040  0.00  0.00            
ATOM   1491  H20 PSO X   8      68.740  47.940  69.150  0.00  0.00            
ATOM   1492  H21 PSO X   8      68.010  49.480  68.790  0.00  0.00            
ATOM   1493  H22 PSO X   8      64.160  47.800  69.450  0.00  0.00            
ATOM   1494  H23 PSO X   8      64.700  46.230  69.540  0.00  0.00            
ATOM   1495  H24 PSO X   8      66.910  47.290  70.560  0.00  0.00            
ATOM   1496  H25 PSO X   8      66.140  48.840  70.310  0.00  0.00            
ATOM   1497  H26 PSO X   8      66.070  48.470  67.830  0.00  0.00            
ATOM   1498  H27 PSO X   8      66.760  46.880  68.110  0.00  0.00            
ATOM   1499  H28 PSO X   8      90.240  65.780  50.850  0.00  0.00            
ATOM   1500  H29 PSO X   8      89.700  66.860  52.200  0.00  0.00            
ATOM   1501  H30 PSO X   8      91.850  53.760  64.500  0.00  0.00            
ATOM   1502  H31 PSO X   8      92.110  52.460  63.330  0.00  0.00            
ATOM   1503  H32 PSO X   8      89.120  62.740  60.220  0.00  0.00            
ATOM   1504  H33 PSO X   8      89.680  61.180  60.860  0.00  0.00            
ATOM   1505  H34 PSO X   8      75.220  50.460  72.430  0.00  0.00            
ATOM   1506  H35 PSO X   8      74.670  50.530  74.160  0.00  0.00            
ATOM   1507  H36 PSO X   8      82.590  57.010  56.770  0.00  0.00            
ATOM   1508  H37 PSO X   8      83.180  57.040  58.490  0.00  0.00            
ATOM   1509  H38 PSO X   8      83.120  57.000  61.050  0.00  0.00            
ATOM   1510  H39 PSO X   8      83.210  55.660  62.130  0.00  0.00            
ATOM   1511  H40 PSO X   8      87.640  65.660  52.510  0.00  0.00            
ATOM   1512  H41 PSO X   8      87.870  65.350  50.790  0.00  0.00            
ATOM   1513  H42 PSO X   8      91.090  53.570  61.520  0.00  0.00            
ATOM   1514  H43 PSO X   8      89.900  53.670  62.890  0.00  0.00            
ATOM   1515  H44 PSO X   8      87.540  61.640  58.640  0.00  0.00            
ATOM   1516  H45 PSO X   8      87.940  60.050  59.150  0.00  0.00            
ATOM   1517  H46 PSO X   8      75.500  52.890  73.090  0.00  0.00            
ATOM   1518  H47 PSO X   8      74.070  52.770  72.180  0.00  0.00            
ATOM   1519  H48 PSO X   8      82.650  59.390  56.890  0.00  0.00            
ATOM   1520  H49 PSO X   8      83.500  59.250  58.570  0.00  0.00            
ATOM   1521  H50 PSO X   8      81.460  58.080  62.820  0.00  0.00            
ATOM   1522  H51 PSO X   8      81.730  56.670  63.800  0.00  0.00            
ATOM   1523  H52 PSO X   8      89.660  63.330  50.450  0.00  0.00            
ATOM   1524  H53 PSO X   8      87.980  63.130  50.060  0.00  0.00            
ATOM   1525  H54 PSO X   8      88.920  55.480  61.410  0.00  0.00            
ATOM   1526  H55 PSO X   8      90.270  55.850  60.460  0.00  0.00            
ATOM   1527  H56 PSO X   8      86.110  59.210  60.420  0.00  0.00            
ATOM   1528  H57 PSO X   8      85.360  60.650  59.670  0.00  0.00            
ATOM   1529  H58 PSO X   8      73.890  54.880  73.150  0.00  0.00            
ATOM   1530  H59 PSO X   8      73.150  54.980  74.720  0.00  0.00            
ATOM   1531  H60 PSO X   8      85.690  60.480  57.460  0.00  0.00            
ATOM   1532  H61 PSO X   8      84.740  60.650  55.890  0.00  0.00            
ATOM   1533  H62 PSO X   8      84.680  56.300  63.870  0.00  0.00            
ATOM   1534  H63 PSO X   8      83.520  56.540  65.220  0.00  0.00            
ATOM   1535  H64 PSO X   8      88.900  60.730  50.610  0.00  0.00            
ATOM   1536  H65 PSO X   8      89.210  61.260  52.220  0.00  0.00            
ATOM   1537  H66 PSO X   8      90.530  58.060  61.920  0.00  0.00            
ATOM   1538  H67 PSO X   8      89.000  57.990  60.940  0.00  0.00            
ATOM   1539  H68 PSO X   8      84.940  59.550  62.340  0.00  0.00            
ATOM   1540  H69 PSO X   8      85.780  61.040  62.610  0.00  0.00            
ATOM   1541  H70 PSO X   8      71.280  53.650  74.140  0.00  0.00            
ATOM   1542  H71 PSO X   8      71.330  55.270  73.450  0.00  0.00            
ATOM   1543  H72 PSO X   8      87.530  59.980  56.370  0.00  0.00            
ATOM   1544  H73 PSO X   8      86.810  58.540  55.870  0.00  0.00            
ATOM   1545  H74 PSO X   8      84.980  58.810  65.460  0.00  0.00            
ATOM   1546  H75 PSO X   8      85.910  57.260  65.960  0.00  0.00            
ATOM   1547  H76 PSO X   8      87.500  59.130  51.320  0.00  0.00            
ATOM   1548  H77 PSO X   8      85.960  59.490  51.980  0.00  0.00            
ATOM   1549  H78 PSO X   8      87.860  59.440  62.460  0.00  0.00            
ATOM   1550  H79 PSO X   8      89.230  59.520  63.520  0.00  0.00            
ATOM   1551  H80 PSO X   8      83.420  61.330  63.900  0.00  0.00            
ATOM   1552  H81 PSO X   8      82.420  60.230  63.020  0.00  0.00            
ATOM   1553  H82 PSO X   8      72.950  55.270  71.300  0.00  0.00            
ATOM   1554  H83 PSO X   8      71.250  55.470  70.940  0.00  0.00            
ATOM   1555  H84 PSO X   8      87.220  58.290  53.600  0.00  0.00            
ATOM   1556  H85 PSO X   8      88.500  59.570  53.800  0.00  0.00            
ATOM   1557  H86 PSO X   8      88.000  58.290  65.260  0.00  0.00            
ATOM   1558  H87 PSO X   8      87.130  59.810  64.860  0.00  0.00            
ATOM   1559  H88 PSO X   8      72.950  53.130  70.090  0.00  0.00            
ATOM   1560  H89 PSO X   8      71.510  53.580  69.280  0.00  0.00            
ATOM   1561  H90 PSO X   8      81.380  62.500  63.560  0.00  0.00            
ATOM   1562  H91 PSO X   8      82.540  63.300  62.590  0.00  0.00            
ATOM   1563  H92 PSO X   8      71.950  54.690  67.220  0.00  0.00            
ATOM   1564  H93 PSO X   8      73.410  53.680  67.280  0.00  0.00            
ATOM   1565  H94 PSO X   8      73.290  56.230  65.900  0.00  0.00            
ATOM   1566  H95 PSO X   8      73.940  56.560  67.480  0.00  0.00            
ATOM   1567  H96 PSO X   8      79.990  62.870  60.050  0.00  0.00            
ATOM   1568  H97 PSO X   8      80.860  64.130  61.000  0.00  0.00            
ATOM   1569  H98 PSO X   8      79.480  64.300  62.540  0.00  0.00            
ATOM   1570  H99 PSO X   8      78.220  63.750  61.430  0.00  0.00            
ATOM   1571 H100 PSO X   8      76.530  56.630  65.630  0.00  0.00            
ATOM   1572 H101 PSO X   8      74.900  56.730  64.830  0.00  0.00            
ATOM   1573 H102 PSO X   8      76.680  54.210  64.620  0.00  0.00            
ATOM   1574 H103 PSO X   8      75.500  54.910  63.440  0.00  0.00            
ATOM   1575 H104 PSO X   8      78.310  61.200  61.120  0.00  0.00            
ATOM   1576 H105 PSO X   8      77.140  61.060  62.400  0.00  0.00            
ATOM   1577 H106 PSO X   8      79.880  59.730  62.570  0.00  0.00            
ATOM   1578 H107 PSO X   8      78.440  59.610  63.650  0.00  0.00            
ATOM   1579 H108 PSO X   8      76.550  56.250  61.850  0.00  0.00            
ATOM   1580 H109 PSO X   8      76.550  57.540  63.050  0.00  0.00            
ATOM   1581 H110 PSO X   8      79.290  57.280  62.950  0.00  0.00            
ATOM   1582 H111 PSO X   8      90.390  64.190  52.790  0.00  0.00            
ATOM   1583 H112 PSO X   8      93.810  53.670  63.760  0.00  0.00            
ATOM   1584 H113 PSO X   8      89.830  62.150  58.280  0.00  0.00            
ATOM   1585  C   PSO X   9      69.130  70.150  41.240  0.00  0.00            
ATOM   1586  C1  PSO X   9      64.920  59.830  36.310  0.00  0.00            
ATOM   1587  C2  PSO X   9      63.560  60.330  35.710  0.00  0.00            
ATOM   1588  C3  PSO X   9      62.970  61.320  36.740  0.00  0.00            
ATOM   1589  C4  PSO X   9      64.080  61.480  37.850  0.00  0.00            
ATOM   1590  C5  PSO X   9      68.040  63.550  53.560  0.00  0.00            
ATOM   1591  C6  PSO X   9      68.930  70.100  42.720  0.00  0.00            
ATOM   1592  C7  PSO X   9      68.730  63.700  52.120  0.00  0.00            
ATOM   1593  C8  PSO X   9      69.040  68.650  43.300  0.00  0.00            
ATOM   1594  C9  PSO X   9      68.590  65.000  51.330  0.00  0.00            
ATOM   1595  C10 PSO X   9      68.900  68.630  44.840  0.00  0.00            
ATOM   1596  C11 PSO X   9      69.260  64.890  49.990  0.00  0.00            
ATOM   1597  C12 PSO X   9      69.380  67.240  45.430  0.00  0.00            
ATOM   1598  C13 PSO X   9      69.090  66.180  49.140  0.00  0.00            
ATOM   1599  C14 PSO X   9      69.370  67.380  46.980  0.00  0.00            
ATOM   1600  C15 PSO X   9      69.590  66.050  47.720  0.00  0.00            
ATOM   1601  C16 PSO X   9      48.600  64.000  32.440  0.00  0.00            
ATOM   1602  C17 PSO X   9      69.490  62.690  36.270  0.00  0.00            
ATOM   1603  C18 PSO X   9      69.000  58.480  37.620  0.00  0.00            
ATOM   1604  C19 PSO X   9      68.190  69.310  39.070  0.00  0.00            
ATOM   1605  C20 PSO X   9      62.730  58.600  34.190  0.00  0.00            
ATOM   1606  C21 PSO X   9      61.460  62.630  35.250  0.00  0.00            
ATOM   1607  C22 PSO X   9      49.650  62.910  32.860  0.00  0.00            
ATOM   1608  C23 PSO X   9      67.960  62.750  36.100  0.00  0.00            
ATOM   1609  C24 PSO X   9      69.730  59.340  38.590  0.00  0.00            
ATOM   1610  C25 PSO X   9      66.920  68.640  38.450  0.00  0.00            
ATOM   1611  C26 PSO X   9      61.940  59.450  33.200  0.00  0.00            
ATOM   1612  C27 PSO X   9      61.250  64.080  34.800  0.00  0.00            
ATOM   1613  C28 PSO X   9      51.790  62.590  33.520  0.00  0.00            
ATOM   1614  C29 PSO X   9      66.630  64.730  35.700  0.00  0.00            
ATOM   1615  C30 PSO X   9      69.750  59.810  40.900  0.00  0.00            
ATOM   1616  C31 PSO X   9      66.680  66.550  39.590  0.00  0.00            
ATOM   1617  C32 PSO X   9      59.590  60.110  32.900  0.00  0.00            
ATOM   1618  C33 PSO X   9      62.020  65.440  32.860  0.00  0.00            
ATOM   1619  C34 PSO X   9      53.220  63.140  33.560  0.00  0.00            
ATOM   1620  C35 PSO X   9      66.600  66.080  34.920  0.00  0.00            
ATOM   1621  C36 PSO X   9      68.700  60.110  41.970  0.00  0.00            
ATOM   1622  C37 PSO X   9      66.980  65.040  39.470  0.00  0.00            
ATOM   1623  C38 PSO X   9      58.290  60.120  33.680  0.00  0.00            
ATOM   1624  C39 PSO X   9      62.970  65.180  31.660  0.00  0.00            
ATOM   1625  C40 PSO X   9      55.460  62.410  33.410  0.00  0.00            
ATOM   1626  C41 PSO X   9      66.350  66.770  32.620  0.00  0.00            
ATOM   1627  C42 PSO X   9      67.490  59.140  43.830  0.00  0.00            
ATOM   1628  C43 PSO X   9      69.390  65.260  39.770  0.00  0.00            
ATOM   1629  C44 PSO X   9      56.340  61.450  34.110  0.00  0.00            
ATOM   1630  C45 PSO X   9      64.830  66.790  32.300  0.00  0.00            
ATOM   1631  C46 PSO X   9      69.700  64.290  40.940  0.00  0.00            
ATOM   1632  C47 PSO X   9      66.630  57.870  43.950  0.00  0.00            
ATOM   1633  C48 PSO X   9      69.130  63.960  43.260  0.00  0.00            
ATOM   1634  C49 PSO X   9      67.910  63.910  44.250  0.00  0.00            
ATOM   1635  C50 PSO X   9      64.730  56.850  43.050  0.00  0.00            
ATOM   1636  C51 PSO X   9      63.730  56.780  41.820  0.00  0.00            
ATOM   1637  C52 PSO X   9      66.240  63.000  42.550  0.00  0.00            
ATOM   1638  C53 PSO X   9      64.960  62.040  42.710  0.00  0.00            
ATOM   1639  C54 PSO X   9      62.410  58.860  41.520  0.00  0.00            
ATOM   1640  C55 PSO X   9      61.960  59.820  40.350  0.00  0.00            
ATOM   1641  C56 PSO X   9      64.710  61.470  40.320  0.00  0.00            
ATOM   1642  C57 PSO X   9      63.570  61.380  39.260  0.00  0.00            
ATOM   1643  O   PSO X   9      70.050  70.720  40.730  0.00  0.00            
ATOM   1644  O1  PSO X   9      65.080  60.490  37.560  0.00  0.00            
ATOM   1645  O2  PSO X   9      48.580  65.110  33.380  0.00  0.00            
ATOM   1646  O3  PSO X   9      70.100  63.790  36.920  0.00  0.00            
ATOM   1647  O4  PSO X   9      69.120  57.110  37.980  0.00  0.00            
ATOM   1648  O5  PSO X   9      68.110  69.440  40.480  0.00  0.00            
ATOM   1649  O6  PSO X   9      62.620  59.200  35.550  0.00  0.00            
ATOM   1650  O7  PSO X   9      62.720  62.560  36.050  0.00  0.00            
ATOM   1651  O8  PSO X   9      50.910  63.520  32.920  0.00  0.00            
ATOM   1652  O9  PSO X   9      67.790  63.930  35.390  0.00  0.00            
ATOM   1653  O10 PSO X   9      69.110  59.000  39.880  0.00  0.00            
ATOM   1654  O11 PSO X   9      67.120  67.230  38.380  0.00  0.00            
ATOM   1655  O12 PSO X   9      60.580  59.380  33.690  0.00  0.00            
ATOM   1656  O13 PSO X   9      62.070  64.200  33.600  0.00  0.00            
ATOM   1657  O14 PSO X   9      54.200  62.300  34.070  0.00  0.00            
ATOM   1658  O15 PSO X   9      66.720  65.740  33.510  0.00  0.00            
ATOM   1659  O16 PSO X   9      68.410  58.920  42.760  0.00  0.00            
ATOM   1660  O17 PSO X   9      68.290  64.810  39.000  0.00  0.00            
ATOM   1661  O18 PSO X   9      57.580  61.340  33.440  0.00  0.00            
ATOM   1662  O19 PSO X   9      64.380  65.430  32.020  0.00  0.00            
ATOM   1663  O20 PSO X   9      68.680  64.350  41.950  0.00  0.00            
ATOM   1664  O21 PSO X   9      65.770  57.820  42.790  0.00  0.00            
ATOM   1665  O22 PSO X   9      67.010  62.800  43.790  0.00  0.00            
ATOM   1666  O23 PSO X   9      63.550  58.080  41.120  0.00  0.00            
ATOM   1667  O24 PSO X   9      64.160  62.100  41.480  0.00  0.00            
ATOM   1668  O25 PSO X   9      63.070  60.030  39.410  0.00  0.00            
ATOM   1669  H   PSO X   9      65.740  60.130  35.650  0.00  0.00            
ATOM   1670  H1  PSO X   9      64.990  58.740  36.410  0.00  0.00            
ATOM   1671  H2  PSO X   9      63.830  60.780  34.750  0.00  0.00            
ATOM   1672  H3  PSO X   9      62.000  60.990  37.130  0.00  0.00            
ATOM   1673  H4  PSO X   9      64.500  62.490  37.750  0.00  0.00            
ATOM   1674  H5  PSO X   9      68.460  64.320  54.220  0.00  0.00            
ATOM   1675  H6  PSO X   9      66.960  63.710  53.410  0.00  0.00            
ATOM   1676  H7  PSO X   9      68.210  62.570  54.010  0.00  0.00            
ATOM   1677  H8  PSO X   9      67.890  70.400  42.850  0.00  0.00            
ATOM   1678  H9  PSO X   9      69.610  70.750  43.290  0.00  0.00            
ATOM   1679  H10 PSO X   9      68.500  62.840  51.470  0.00  0.00            
ATOM   1680  H11 PSO X   9      69.790  63.460  52.270  0.00  0.00            
ATOM   1681  H12 PSO X   9      70.030  68.270  43.040  0.00  0.00            
ATOM   1682  H13 PSO X   9      68.280  67.940  42.930  0.00  0.00            
ATOM   1683  H14 PSO X   9      68.950  65.910  51.820  0.00  0.00            
ATOM   1684  H15 PSO X   9      67.520  65.120  51.160  0.00  0.00            
ATOM   1685  H16 PSO X   9      69.670  69.340  45.170  0.00  0.00            
ATOM   1686  H17 PSO X   9      67.910  69.000  45.120  0.00  0.00            
ATOM   1687  H18 PSO X   9      70.330  64.790  50.180  0.00  0.00            
ATOM   1688  H19 PSO X   9      68.870  64.040  49.410  0.00  0.00            
ATOM   1689  H20 PSO X   9      70.380  66.930  45.090  0.00  0.00            
ATOM   1690  H21 PSO X   9      68.660  66.450  45.210  0.00  0.00            
ATOM   1691  H22 PSO X   9      68.050  66.540  49.170  0.00  0.00            
ATOM   1692  H23 PSO X   9      69.750  66.930  49.610  0.00  0.00            
ATOM   1693  H24 PSO X   9      70.030  68.220  47.210  0.00  0.00            
ATOM   1694  H25 PSO X   9      68.340  67.690  47.200  0.00  0.00            
ATOM   1695  H26 PSO X   9      69.080  65.200  47.280  0.00  0.00            
ATOM   1696  H27 PSO X   9      70.670  65.830  47.670  0.00  0.00            
ATOM   1697  H28 PSO X   9      48.790  64.390  31.430  0.00  0.00            
ATOM   1698  H29 PSO X   9      47.590  63.580  32.370  0.00  0.00            
ATOM   1699  H30 PSO X   9      69.620  61.750  36.820  0.00  0.00            
ATOM   1700  H31 PSO X   9      69.800  62.620  35.220  0.00  0.00            
ATOM   1701  H32 PSO X   9      67.950  58.760  37.530  0.00  0.00            
ATOM   1702  H33 PSO X   9      69.530  58.580  36.660  0.00  0.00            
ATOM   1703  H34 PSO X   9      69.140  68.810  38.860  0.00  0.00            
ATOM   1704  H35 PSO X   9      68.220  70.320  38.640  0.00  0.00            
ATOM   1705  H36 PSO X   9      62.520  57.530  34.150  0.00  0.00            
ATOM   1706  H37 PSO X   9      63.790  58.510  33.920  0.00  0.00            
ATOM   1707  H38 PSO X   9      60.600  62.400  35.890  0.00  0.00            
ATOM   1708  H39 PSO X   9      61.440  61.990  34.360  0.00  0.00            
ATOM   1709  H40 PSO X   9      49.250  62.460  33.770  0.00  0.00            
ATOM   1710  H41 PSO X   9      49.640  62.080  32.140  0.00  0.00            
ATOM   1711  H42 PSO X   9      67.560  61.900  35.530  0.00  0.00            
ATOM   1712  H43 PSO X   9      67.630  62.920  37.130  0.00  0.00            
ATOM   1713  H44 PSO X   9      70.790  59.100  38.630  0.00  0.00            
ATOM   1714  H45 PSO X   9      69.520  60.390  38.350  0.00  0.00            
ATOM   1715  H46 PSO X   9      66.020  68.950  38.990  0.00  0.00            
ATOM   1716  H47 PSO X   9      66.900  68.930  37.390  0.00  0.00            
ATOM   1717  H48 PSO X   9      62.320  60.460  33.060  0.00  0.00            
ATOM   1718  H49 PSO X   9      61.970  58.970  32.210  0.00  0.00            
ATOM   1719  H50 PSO X   9      60.190  64.180  34.520  0.00  0.00            
ATOM   1720  H51 PSO X   9      61.360  64.820  35.600  0.00  0.00            
ATOM   1721  H52 PSO X   9      51.870  61.650  32.960  0.00  0.00            
ATOM   1722  H53 PSO X   9      51.470  62.320  34.530  0.00  0.00            
ATOM   1723  H54 PSO X   9      66.670  65.040  36.750  0.00  0.00            
ATOM   1724  H55 PSO X   9      65.740  64.100  35.610  0.00  0.00            
ATOM   1725  H56 PSO X   9      70.170  60.720  40.450  0.00  0.00            
ATOM   1726  H57 PSO X   9      70.490  59.150  41.370  0.00  0.00            
ATOM   1727  H58 PSO X   9      65.590  66.580  39.740  0.00  0.00            
ATOM   1728  H59 PSO X   9      67.100  66.910  40.530  0.00  0.00            
ATOM   1729  H60 PSO X   9      59.440  59.580  31.950  0.00  0.00            
ATOM   1730  H61 PSO X   9      59.960  61.130  32.770  0.00  0.00            
ATOM   1731  H62 PSO X   9      62.260  66.300  33.510  0.00  0.00            
ATOM   1732  H63 PSO X   9      60.990  65.540  32.500  0.00  0.00            
ATOM   1733  H64 PSO X   9      53.420  63.290  32.490  0.00  0.00            
ATOM   1734  H65 PSO X   9      53.300  64.160  33.980  0.00  0.00            
ATOM   1735  H66 PSO X   9      65.610  66.460  35.210  0.00  0.00            
ATOM   1736  H67 PSO X   9      67.410  66.720  35.280  0.00  0.00            
ATOM   1737  H68 PSO X   9      69.130  60.900  42.590  0.00  0.00            
ATOM   1738  H69 PSO X   9      67.760  60.540  41.630  0.00  0.00            
ATOM   1739  H70 PSO X   9      66.890  64.490  40.420  0.00  0.00            
ATOM   1740  H71 PSO X   9      66.270  64.680  38.720  0.00  0.00            
ATOM   1741  H72 PSO X   9      57.730  59.220  33.400  0.00  0.00            
ATOM   1742  H73 PSO X   9      58.530  59.940  34.740  0.00  0.00            
ATOM   1743  H74 PSO X   9      62.800  64.180  31.230  0.00  0.00            
ATOM   1744  H75 PSO X   9      62.710  65.860  30.840  0.00  0.00            
ATOM   1745  H76 PSO X   9      55.860  63.390  33.680  0.00  0.00            
ATOM   1746  H77 PSO X   9      55.410  62.300  32.320  0.00  0.00            
ATOM   1747  H78 PSO X   9      66.920  66.600  31.710  0.00  0.00            
ATOM   1748  H79 PSO X   9      66.630  67.750  33.020  0.00  0.00            
ATOM   1749  H80 PSO X   9      66.780  59.960  43.650  0.00  0.00            
ATOM   1750  H81 PSO X   9      67.980  59.300  44.800  0.00  0.00            
ATOM   1751  H82 PSO X   9      69.070  66.230  40.160  0.00  0.00            
ATOM   1752  H83 PSO X   9      70.300  65.270  39.160  0.00  0.00            
ATOM   1753  H84 PSO X   9      56.550  61.790  35.130  0.00  0.00            
ATOM   1754  H85 PSO X   9      55.840  60.480  34.200  0.00  0.00            
ATOM   1755  H86 PSO X   9      64.220  67.130  33.150  0.00  0.00            
ATOM   1756  H87 PSO X   9      64.660  67.460  31.450  0.00  0.00            
ATOM   1757  H88 PSO X   9      69.770  63.290  40.490  0.00  0.00            
ATOM   1758  H89 PSO X   9      70.690  64.590  41.310  0.00  0.00            
ATOM   1759  H90 PSO X   9      67.210  56.940  43.950  0.00  0.00            
ATOM   1760  H91 PSO X   9      65.980  57.950  44.830  0.00  0.00            
ATOM   1761  H92 PSO X   9      69.790  64.760  43.620  0.00  0.00            
ATOM   1762  H93 PSO X   9      69.620  62.990  43.190  0.00  0.00            
ATOM   1763  H94 PSO X   9      68.210  63.790  45.290  0.00  0.00            
ATOM   1764  H95 PSO X   9      67.390  64.870  44.210  0.00  0.00            
ATOM   1765  H96 PSO X   9      64.130  57.090  43.940  0.00  0.00            
ATOM   1766  H97 PSO X   9      65.220  55.880  43.180  0.00  0.00            
ATOM   1767  H98 PSO X   9      64.020  55.940  41.180  0.00  0.00            
ATOM   1768  H99 PSO X   9      62.730  56.530  42.200  0.00  0.00            
ATOM   1769 H100 PSO X   9      66.840  62.690  41.690  0.00  0.00            
ATOM   1770 H101 PSO X   9      66.010  64.070  42.470  0.00  0.00            
ATOM   1771 H102 PSO X   9      65.380  61.030  42.840  0.00  0.00            
ATOM   1772 H103 PSO X   9      64.320  62.280  43.570  0.00  0.00            
ATOM   1773 H104 PSO X   9      62.770  59.420  42.390  0.00  0.00            
ATOM   1774 H105 PSO X   9      61.590  58.170  41.780  0.00  0.00            
ATOM   1775 H106 PSO X   9      61.190  59.210  39.870  0.00  0.00            
ATOM   1776 H107 PSO X   9      61.490  60.740  40.720  0.00  0.00            
ATOM   1777 H108 PSO X   9      65.410  62.170  39.840  0.00  0.00            
ATOM   1778 H109 PSO X   9      65.190  60.540  40.650  0.00  0.00            
ATOM   1779 H110 PSO X   9      62.790  62.140  39.290  0.00  0.00            
ATOM   1780 H111 PSO X   9      49.490  65.430  33.540  0.00  0.00            
ATOM   1781 H112 PSO X   9      69.340  64.310  37.250  0.00  0.00            
ATOM   1782 H113 PSO X   9      68.950  57.110  38.930  0.00  0.00            
ATOM   1783  C   PSO X  10      48.150  62.600  77.150  0.00  0.00            
ATOM   1784  C1  PSO X  10      48.900  48.760  73.330  0.00  0.00            
ATOM   1785  C2  PSO X  10      50.130  49.030  74.260  0.00  0.00            
ATOM   1786  C3  PSO X  10      50.240  50.580  74.130  0.00  0.00            
ATOM   1787  C4  PSO X  10      48.800  51.040  73.720  0.00  0.00            
ATOM   1788  C5  PSO X  10      51.920  56.360  66.780  0.00  0.00            
ATOM   1789  C6  PSO X  10      48.620  61.640  76.050  0.00  0.00            
ATOM   1790  C7  PSO X  10      51.290  57.310  67.790  0.00  0.00            
ATOM   1791  C8  PSO X  10      48.340  62.140  74.620  0.00  0.00            
ATOM   1792  C9  PSO X  10      52.480  58.210  68.390  0.00  0.00            
ATOM   1793  C10 PSO X  10      48.570  61.130  73.540  0.00  0.00            
ATOM   1794  C11 PSO X  10      51.970  59.020  69.580  0.00  0.00            
ATOM   1795  C12 PSO X  10      49.980  60.510  73.430  0.00  0.00            
ATOM   1796  C13 PSO X  10      51.920  58.150  70.810  0.00  0.00            
ATOM   1797  C14 PSO X  10      50.150  59.630  72.160  0.00  0.00            
ATOM   1798  C15 PSO X  10      51.480  58.920  72.130  0.00  0.00            
ATOM   1799  C16 PSO X  10      59.970  42.860  82.960  0.00  0.00            
ATOM   1800  C17 PSO X  10      57.430  58.040  85.100  0.00  0.00            
ATOM   1801  C18 PSO X  10      40.830  63.460  75.760  0.00  0.00            
ATOM   1802  C19 PSO X  10      46.670  62.490  79.030  0.00  0.00            
ATOM   1803  C20 PSO X  10      51.490  47.070  73.870  0.00  0.00            
ATOM   1804  C21 PSO X  10      51.940  51.140  75.730  0.00  0.00            
ATOM   1805  C22 PSO X  10      59.300  43.870  81.950  0.00  0.00            
ATOM   1806  C23 PSO X  10      56.560  57.590  83.880  0.00  0.00            
ATOM   1807  C24 PSO X  10      41.390  63.680  74.350  0.00  0.00            
ATOM   1808  C25 PSO X  10      47.560  62.990  80.190  0.00  0.00            
ATOM   1809  C26 PSO X  10      52.720  46.640  73.200  0.00  0.00            
ATOM   1810  C27 PSO X  10      52.270  51.830  77.060  0.00  0.00            
ATOM   1811  C28 PSO X  10      59.310  43.530  79.510  0.00  0.00            
ATOM   1812  C29 PSO X  10      54.970  55.880  83.360  0.00  0.00            
ATOM   1813  C30 PSO X  10      41.970  62.380  72.350  0.00  0.00            
ATOM   1814  C31 PSO X  10      48.890  62.250  81.950  0.00  0.00            
ATOM   1815  C32 PSO X  10      54.400  44.830  73.400  0.00  0.00            
ATOM   1816  C33 PSO X  10      52.310  54.160  76.540  0.00  0.00            
ATOM   1817  C34 PSO X  10      58.550  42.800  78.330  0.00  0.00            
ATOM   1818  C35 PSO X  10      54.150  56.690  82.310  0.00  0.00            
ATOM   1819  C36 PSO X  10      42.670  61.010  71.980  0.00  0.00            
ATOM   1820  C37 PSO X  10      50.360  62.630  81.540  0.00  0.00            
ATOM   1821  C38 PSO X  10      54.960  44.760  74.800  0.00  0.00            
ATOM   1822  C39 PSO X  10      53.060  54.930  77.520  0.00  0.00            
ATOM   1823  C40 PSO X  10      58.190  43.120  75.910  0.00  0.00            
ATOM   1824  C41 PSO X  10      54.270  55.120  80.490  0.00  0.00            
ATOM   1825  C42 PSO X  10      45.060  61.260  72.360  0.00  0.00            
ATOM   1826  C43 PSO X  10      50.930  62.010  79.220  0.00  0.00            
ATOM   1827  C44 PSO X  10      56.770  43.740  76.050  0.00  0.00            
ATOM   1828  C45 PSO X  10      53.530  54.000  79.740  0.00  0.00            
ATOM   1829  C46 PSO X  10      51.680  60.990  78.400  0.00  0.00            
ATOM   1830  C47 PSO X  10      45.500  60.210  71.330  0.00  0.00            
ATOM   1831  C48 PSO X  10      51.250  58.940  77.300  0.00  0.00            
ATOM   1832  C49 PSO X  10      50.180  57.770  77.030  0.00  0.00            
ATOM   1833  C50 PSO X  10      46.560  58.140  71.060  0.00  0.00            
ATOM   1834  C51 PSO X  10      47.090  56.790  71.740  0.00  0.00            
ATOM   1835  C52 PSO X  10      49.550  56.390  75.100  0.00  0.00            
ATOM   1836  C53 PSO X  10      50.110  55.920  73.730  0.00  0.00            
ATOM   1837  C54 PSO X  10      46.210  54.720  72.740  0.00  0.00            
ATOM   1838  C55 PSO X  10      46.940  53.630  71.990  0.00  0.00            
ATOM   1839  C56 PSO X  10      49.360  53.550  73.890  0.00  0.00            
ATOM   1840  C57 PSO X  10      48.720  52.420  73.100  0.00  0.00            
ATOM   1841  O   PSO X  10      48.090  63.800  77.080  0.00  0.00            
ATOM   1842  O1  PSO X  10      48.430  50.000  72.770  0.00  0.00            
ATOM   1843  O2  PSO X  10      60.480  43.390  84.170  0.00  0.00            
ATOM   1844  O3  PSO X  10      56.610  58.480  86.220  0.00  0.00            
ATOM   1845  O4  PSO X  10      41.650  62.780  76.630  0.00  0.00            
ATOM   1846  O5  PSO X  10      47.490  61.870  78.070  0.00  0.00            
ATOM   1847  O6  PSO X  10      51.370  48.450  73.790  0.00  0.00            
ATOM   1848  O7  PSO X  10      50.590  51.110  75.420  0.00  0.00            
ATOM   1849  O8  PSO X  10      58.840  43.120  80.830  0.00  0.00            
ATOM   1850  O9  PSO X  10      55.500  56.690  84.350  0.00  0.00            
ATOM   1851  O10 PSO X  10      41.770  62.380  73.770  0.00  0.00            
ATOM   1852  O11 PSO X  10      48.120  61.870  80.780  0.00  0.00            
ATOM   1853  O12 PSO X  10      52.990  45.240  73.500  0.00  0.00            
ATOM   1854  O13 PSO X  10      51.590  53.080  77.260  0.00  0.00            
ATOM   1855  O14 PSO X  10      59.010  43.400  77.040  0.00  0.00            
ATOM   1856  O15 PSO X  10      53.330  55.820  81.430  0.00  0.00            
ATOM   1857  O16 PSO X  10      43.780  60.800  72.870  0.00  0.00            
ATOM   1858  O17 PSO X  10      50.960  61.680  80.570  0.00  0.00            
ATOM   1859  O18 PSO X  10      56.280  44.250  74.830  0.00  0.00            
ATOM   1860  O19 PSO X  10      53.890  54.080  78.330  0.00  0.00            
ATOM   1861  O20 PSO X  10      50.730  59.890  78.170  0.00  0.00            
ATOM   1862  O21 PSO X  10      46.020  59.050  72.010  0.00  0.00            
ATOM   1863  O22 PSO X  10      50.440  57.340  75.630  0.00  0.00            
ATOM   1864  O23 PSO X  10      45.950  55.880  71.860  0.00  0.00            
ATOM   1865  O24 PSO X  10      49.360  54.800  73.140  0.00  0.00            
ATOM   1866  O25 PSO X  10      47.300  52.730  73.000  0.00  0.00            
ATOM   1867  H   PSO X  10      48.160  48.260  73.960  0.00  0.00            
ATOM   1868  H1  PSO X  10      49.140  48.030  72.540  0.00  0.00            
ATOM   1869  H2  PSO X  10      49.990  48.700  75.300  0.00  0.00            
ATOM   1870  H3  PSO X  10      50.980  50.860  73.380  0.00  0.00            
ATOM   1871  H4  PSO X  10      48.130  51.030  74.590  0.00  0.00            
ATOM   1872  H5  PSO X  10      52.680  56.730  66.080  0.00  0.00            
ATOM   1873  H6  PSO X  10      52.400  55.590  67.390  0.00  0.00            
ATOM   1874  H7  PSO X  10      51.080  55.880  66.250  0.00  0.00            
ATOM   1875  H8  PSO X  10      48.130  60.680  76.230  0.00  0.00            
ATOM   1876  H9  PSO X  10      49.680  61.390  76.230  0.00  0.00            
ATOM   1877  H10 PSO X  10      50.910  56.630  68.560  0.00  0.00            
ATOM   1878  H11 PSO X  10      50.440  57.860  67.370  0.00  0.00            
ATOM   1879  H12 PSO X  10      49.070  62.930  74.380  0.00  0.00            
ATOM   1880  H13 PSO X  10      47.370  62.650  74.580  0.00  0.00            
ATOM   1881  H14 PSO X  10      52.960  58.840  67.630  0.00  0.00            
ATOM   1882  H15 PSO X  10      53.290  57.560  68.720  0.00  0.00            
ATOM   1883  H16 PSO X  10      47.850  60.310  73.640  0.00  0.00            
ATOM   1884  H17 PSO X  10      48.290  61.650  72.620  0.00  0.00            
ATOM   1885  H18 PSO X  10      52.510  59.930  69.850  0.00  0.00            
ATOM   1886  H19 PSO X  10      51.000  59.480  69.330  0.00  0.00            
ATOM   1887  H20 PSO X  10      50.030  59.840  74.290  0.00  0.00            
ATOM   1888  H21 PSO X  10      50.750  61.280  73.620  0.00  0.00            
ATOM   1889  H22 PSO X  10      51.270  57.280  70.690  0.00  0.00            
ATOM   1890  H23 PSO X  10      52.920  57.720  70.960  0.00  0.00            
ATOM   1891  H24 PSO X  10      49.290  58.990  71.950  0.00  0.00            
ATOM   1892  H25 PSO X  10      50.220  60.300  71.290  0.00  0.00            
ATOM   1893  H26 PSO X  10      52.300  59.590  72.420  0.00  0.00            
ATOM   1894  H27 PSO X  10      51.560  58.300  73.040  0.00  0.00            
ATOM   1895  H28 PSO X  10      60.740  42.310  82.400  0.00  0.00            
ATOM   1896  H29 PSO X  10      59.300  42.060  83.300  0.00  0.00            
ATOM   1897  H30 PSO X  10      58.030  57.220  85.510  0.00  0.00            
ATOM   1898  H31 PSO X  10      58.170  58.800  84.840  0.00  0.00            
ATOM   1899  H32 PSO X  10      40.450  64.360  76.260  0.00  0.00            
ATOM   1900  H33 PSO X  10      39.940  62.820  75.610  0.00  0.00            
ATOM   1901  H34 PSO X  10      45.960  61.740  79.400  0.00  0.00            
ATOM   1902  H35 PSO X  10      46.040  63.280  78.620  0.00  0.00            
ATOM   1903  H36 PSO X  10      50.650  46.550  73.390  0.00  0.00            
ATOM   1904  H37 PSO X  10      51.580  46.780  74.920  0.00  0.00            
ATOM   1905  H38 PSO X  10      52.480  51.640  74.910  0.00  0.00            
ATOM   1906  H39 PSO X  10      52.300  50.110  75.780  0.00  0.00            
ATOM   1907  H40 PSO X  10      58.420  44.300  82.450  0.00  0.00            
ATOM   1908  H41 PSO X  10      59.980  44.680  81.650  0.00  0.00            
ATOM   1909  H42 PSO X  10      56.090  58.390  83.290  0.00  0.00            
ATOM   1910  H43 PSO X  10      57.150  56.970  83.190  0.00  0.00            
ATOM   1911  H44 PSO X  10      40.560  64.090  73.760  0.00  0.00            
ATOM   1912  H45 PSO X  10      42.220  64.400  74.360  0.00  0.00            
ATOM   1913  H46 PSO X  10      48.330  63.680  79.830  0.00  0.00            
ATOM   1914  H47 PSO X  10      46.920  63.550  80.880  0.00  0.00            
ATOM   1915  H48 PSO X  10      52.490  46.780  72.130  0.00  0.00            
ATOM   1916  H49 PSO X  10      53.520  47.290  73.560  0.00  0.00            
ATOM   1917  H50 PSO X  10      51.990  51.100  77.840  0.00  0.00            
ATOM   1918  H51 PSO X  10      53.360  51.930  77.100  0.00  0.00            
ATOM   1919  H52 PSO X  10      60.380  43.360  79.370  0.00  0.00            
ATOM   1920  H53 PSO X  10      59.140  44.600  79.290  0.00  0.00            
ATOM   1921  H54 PSO X  10      54.350  55.100  83.810  0.00  0.00            
ATOM   1922  H55 PSO X  10      55.750  55.380  82.780  0.00  0.00            
ATOM   1923  H56 PSO X  10      42.610  63.190  71.980  0.00  0.00            
ATOM   1924  H57 PSO X  10      41.060  62.570  71.760  0.00  0.00            
ATOM   1925  H58 PSO X  10      48.990  61.410  82.640  0.00  0.00            
ATOM   1926  H59 PSO X  10      48.420  63.090  82.490  0.00  0.00            
ATOM   1927  H60 PSO X  10      54.970  45.560  72.810  0.00  0.00            
ATOM   1928  H61 PSO X  10      54.380  43.840  72.930  0.00  0.00            
ATOM   1929  H62 PSO X  10      51.590  54.850  76.080  0.00  0.00            
ATOM   1930  H63 PSO X  10      53.080  53.920  75.790  0.00  0.00            
ATOM   1931  H64 PSO X  10      58.740  41.720  78.300  0.00  0.00            
ATOM   1932  H65 PSO X  10      57.470  42.930  78.480  0.00  0.00            
ATOM   1933  H66 PSO X  10      53.580  57.560  82.660  0.00  0.00            
ATOM   1934  H67 PSO X  10      54.900  57.140  81.650  0.00  0.00            
ATOM   1935  H68 PSO X  10      41.920  60.240  72.180  0.00  0.00            
ATOM   1936  H69 PSO X  10      42.990  61.030  70.930  0.00  0.00            
ATOM   1937  H70 PSO X  10      50.470  63.640  81.120  0.00  0.00            
ATOM   1938  H71 PSO X  10      50.990  62.640  82.440  0.00  0.00            
ATOM   1939  H72 PSO X  10      54.890  45.750  75.270  0.00  0.00            
ATOM   1940  H73 PSO X  10      54.290  44.080  75.340  0.00  0.00            
ATOM   1941  H74 PSO X  10      53.670  55.710  77.040  0.00  0.00            
ATOM   1942  H75 PSO X  10      52.400  55.390  78.260  0.00  0.00            
ATOM   1943  H76 PSO X  10      57.980  42.040  75.890  0.00  0.00            
ATOM   1944  H77 PSO X  10      58.690  43.480  75.010  0.00  0.00            
ATOM   1945  H78 PSO X  10      55.200  54.750  80.940  0.00  0.00            
ATOM   1946  H79 PSO X  10      54.670  55.860  79.790  0.00  0.00            
ATOM   1947  H80 PSO X  10      45.760  61.380  73.200  0.00  0.00            
ATOM   1948  H81 PSO X  10      44.920  62.280  71.970  0.00  0.00            
ATOM   1949  H82 PSO X  10      51.330  63.030  79.080  0.00  0.00            
ATOM   1950  H83 PSO X  10      49.890  62.120  78.910  0.00  0.00            
ATOM   1951  H84 PSO X  10      56.030  43.080  76.520  0.00  0.00            
ATOM   1952  H85 PSO X  10      56.710  44.620  76.710  0.00  0.00            
ATOM   1953  H86 PSO X  10      53.920  53.060  80.150  0.00  0.00            
ATOM   1954  H87 PSO X  10      52.440  54.000  79.860  0.00  0.00            
ATOM   1955  H88 PSO X  10      51.950  61.510  77.470  0.00  0.00            
ATOM   1956  H89 PSO X  10      52.590  60.640  78.910  0.00  0.00            
ATOM   1957  H90 PSO X  10      44.680  59.970  70.640  0.00  0.00            
ATOM   1958  H91 PSO X  10      46.370  60.600  70.790  0.00  0.00            
ATOM   1959  H92 PSO X  10      52.170  58.440  77.650  0.00  0.00            
ATOM   1960  H93 PSO X  10      51.490  59.390  76.320  0.00  0.00            
ATOM   1961  H94 PSO X  10      50.210  56.940  77.750  0.00  0.00            
ATOM   1962  H95 PSO X  10      49.170  58.150  77.200  0.00  0.00            
ATOM   1963  H96 PSO X  10      47.360  58.570  70.450  0.00  0.00            
ATOM   1964  H97 PSO X  10      45.840  57.810  70.300  0.00  0.00            
ATOM   1965  H98 PSO X  10      47.800  56.340  71.040  0.00  0.00            
ATOM   1966  H99 PSO X  10      47.500  57.040  72.730  0.00  0.00            
ATOM   1967 H100 PSO X  10      48.570  56.850  74.910  0.00  0.00            
ATOM   1968 H101 PSO X  10      49.470  55.580  75.840  0.00  0.00            
ATOM   1969 H102 PSO X  10      50.170  56.760  73.030  0.00  0.00            
ATOM   1970 H103 PSO X  10      51.120  55.510  73.850  0.00  0.00            
ATOM   1971 H104 PSO X  10      45.280  54.250  73.090  0.00  0.00            
ATOM   1972 H105 PSO X  10      46.850  55.070  73.560  0.00  0.00            
ATOM   1973 H106 PSO X  10      46.180  53.210  71.310  0.00  0.00            
ATOM   1974 H107 PSO X  10      47.820  54.050  71.490  0.00  0.00            
ATOM   1975 H108 PSO X  10      50.430  53.370  74.080  0.00  0.00            
ATOM   1976 H109 PSO X  10      48.800  53.680  74.830  0.00  0.00            
ATOM   1977 H110 PSO X  10      49.060  52.450  72.060  0.00  0.00            
ATOM   1978 H111 PSO X  10      60.070  44.270  84.300  0.00  0.00            
ATOM   1979 H112 PSO X  10      55.690  58.190  86.090  0.00  0.00            
ATOM   1980 H113 PSO X  10      42.460  63.290  76.790  0.00  0.00            
ATOM   1981  C   PSO X  11      55.910  59.430  54.250  0.00  0.00            
ATOM   1982  C1  PSO X  11      55.520  61.040  41.670  0.00  0.00            
ATOM   1983  C2  PSO X  11      56.240  62.460  41.770  0.00  0.00            
ATOM   1984  C3  PSO X  11      55.250  63.390  40.960  0.00  0.00            
ATOM   1985  C4  PSO X  11      54.020  62.560  40.730  0.00  0.00            
ATOM   1986  C5  PSO X  11      66.470  65.830  58.600  0.00  0.00            
ATOM   1987  C6  PSO X  11      57.420  59.470  54.220  0.00  0.00            
ATOM   1988  C7  PSO X  11      66.920  65.200  57.230  0.00  0.00            
ATOM   1989  C8  PSO X  11      58.070  60.710  54.850  0.00  0.00            
ATOM   1990  C9  PSO X  11      66.110  63.910  56.910  0.00  0.00            
ATOM   1991  C10 PSO X  11      59.620  60.790  54.780  0.00  0.00            
ATOM   1992  C11 PSO X  11      64.610  64.100  56.730  0.00  0.00            
ATOM   1993  C12 PSO X  11      60.220  61.880  55.620  0.00  0.00            
ATOM   1994  C13 PSO X  11      63.900  62.740  56.440  0.00  0.00            
ATOM   1995  C14 PSO X  11      61.770  61.670  55.660  0.00  0.00            
ATOM   1996  C15 PSO X  11      62.370  62.850  56.460  0.00  0.00            
ATOM   1997  C16 PSO X  11      64.490  71.240  35.800  0.00  0.00            
ATOM   1998  C17 PSO X  11      59.210  67.920  43.990  0.00  0.00            
ATOM   1999  C18 PSO X  11      49.850  58.330  37.570  0.00  0.00            
ATOM   2000  C19 PSO X  11      53.940  58.260  53.390  0.00  0.00            
ATOM   2001  C20 PSO X  11      58.470  61.980  42.210  0.00  0.00            
ATOM   2002  C21 PSO X  11      54.970  65.800  41.030  0.00  0.00            
ATOM   2003  C22 PSO X  11      64.770  69.730  35.470  0.00  0.00            
ATOM   2004  C23 PSO X  11      59.610  69.180  43.320  0.00  0.00            
ATOM   2005  C24 PSO X  11      50.640  59.370  36.720  0.00  0.00            
ATOM   2006  C25 PSO X  11      53.360  59.540  52.620  0.00  0.00            
ATOM   2007  C26 PSO X  11      59.910  62.230  41.720  0.00  0.00            
ATOM   2008  C27 PSO X  11      54.060  66.810  41.800  0.00  0.00            
ATOM   2009  C28 PSO X  11      62.850  68.710  36.550  0.00  0.00            
ATOM   2010  C29 PSO X  11      58.470  71.120  42.580  0.00  0.00            
ATOM   2011  C30 PSO X  11      48.710  60.980  36.500  0.00  0.00            
ATOM   2012  C31 PSO X  11      52.860  58.540  50.430  0.00  0.00            
ATOM   2013  C32 PSO X  11      61.450  63.920  41.150  0.00  0.00            
ATOM   2014  C33 PSO X  11      52.580  68.640  41.400  0.00  0.00            
ATOM   2015  C34 PSO X  11      62.520  67.360  37.210  0.00  0.00            
ATOM   2016  C35 PSO X  11      57.410  72.160  43.110  0.00  0.00            
ATOM   2017  C36 PSO X  11      48.530  62.520  36.550  0.00  0.00            
ATOM   2018  C37 PSO X  11      51.440  59.100  50.130  0.00  0.00            
ATOM   2019  C38 PSO X  11      61.670  65.490  41.040  0.00  0.00            
ATOM   2020  C39 PSO X  11      52.800  69.320  42.770  0.00  0.00            
ATOM   2021  C40 PSO X  11      60.460  67.850  38.370  0.00  0.00            
ATOM   2022  C41 PSO X  11      55.070  72.070  43.720  0.00  0.00            
ATOM   2023  C42 PSO X  11      48.300  64.310  38.160  0.00  0.00            
ATOM   2024  C43 PSO X  11      50.340  61.130  49.160  0.00  0.00            
ATOM   2025  C44 PSO X  11      60.800  67.410  39.730  0.00  0.00            
ATOM   2026  C45 PSO X  11      54.000  70.990  43.930  0.00  0.00            
ATOM   2027  C46 PSO X  11      50.400  62.020  47.860  0.00  0.00            
ATOM   2028  C47 PSO X  11      49.730  64.810  38.270  0.00  0.00            
ATOM   2029  C48 PSO X  11      50.170  61.830  45.430  0.00  0.00            
ATOM   2030  C49 PSO X  11      50.210  60.870  44.150  0.00  0.00            
ATOM   2031  C50 PSO X  11      51.060  66.840  37.780  0.00  0.00            
ATOM   2032  C51 PSO X  11      52.260  66.270  36.920  0.00  0.00            
ATOM   2033  C52 PSO X  11      49.680  60.690  41.840  0.00  0.00            
ATOM   2034  C53 PSO X  11      49.810  61.440  40.490  0.00  0.00            
ATOM   2035  C54 PSO X  11      54.230  64.840  37.480  0.00  0.00            
ATOM   2036  C55 PSO X  11      53.620  63.400  37.210  0.00  0.00            
ATOM   2037  C56 PSO X  11      51.930  61.940  39.250  0.00  0.00            
ATOM   2038  C57 PSO X  11      53.190  62.870  39.450  0.00  0.00            
ATOM   2039  O   PSO X  11      55.240  60.250  54.840  0.00  0.00            
ATOM   2040  O1  PSO X  11      54.470  61.200  40.680  0.00  0.00            
ATOM   2041  O2  PSO X  11      65.230  71.780  36.860  0.00  0.00            
ATOM   2042  O3  PSO X  11      58.040  67.320  43.420  0.00  0.00            
ATOM   2043  O4  PSO X  11      50.280  57.010  37.230  0.00  0.00            
ATOM   2044  O5  PSO X  11      55.410  58.410  53.490  0.00  0.00            
ATOM   2045  O6  PSO X  11      57.560  62.530  41.250  0.00  0.00            
ATOM   2046  O7  PSO X  11      54.890  64.550  41.760  0.00  0.00            
ATOM   2047  O8  PSO X  11      64.300  68.820  36.480  0.00  0.00            
ATOM   2048  O9  PSO X  11      58.550  70.120  43.580  0.00  0.00            
ATOM   2049  O10 PSO X  11      50.040  60.660  37.060  0.00  0.00            
ATOM   2050  O11 PSO X  11      53.690  59.380  51.210  0.00  0.00            
ATOM   2051  O12 PSO X  11      60.290  63.650  41.870  0.00  0.00            
ATOM   2052  O13 PSO X  11      53.660  67.820  40.860  0.00  0.00            
ATOM   2053  O14 PSO X  11      61.140  67.150  37.300  0.00  0.00            
ATOM   2054  O15 PSO X  11      56.250  71.420  43.360  0.00  0.00            
ATOM   2055  O16 PSO X  11      48.360  62.850  37.960  0.00  0.00            
ATOM   2056  O17 PSO X  11      51.560  60.390  49.330  0.00  0.00            
ATOM   2057  O18 PSO X  11      61.060  65.970  39.800  0.00  0.00            
ATOM   2058  O19 PSO X  11      53.890  70.220  42.720  0.00  0.00            
ATOM   2059  O20 PSO X  11      50.200  61.160  46.750  0.00  0.00            
ATOM   2060  O21 PSO X  11      49.880  66.070  37.530  0.00  0.00            
ATOM   2061  O22 PSO X  11      49.950  61.620  42.930  0.00  0.00            
ATOM   2062  O23 PSO X  11      53.280  65.780  37.890  0.00  0.00            
ATOM   2063  O24 PSO X  11      51.090  62.160  40.370  0.00  0.00            
ATOM   2064  O25 PSO X  11      54.000  62.610  38.250  0.00  0.00            
ATOM   2065  H   PSO X  11      55.100  60.800  42.660  0.00  0.00            
ATOM   2066  H1  PSO X  11      56.150  60.210  41.340  0.00  0.00            
ATOM   2067  H2  PSO X  11      56.180  62.810  42.810  0.00  0.00            
ATOM   2068  H3  PSO X  11      55.800  63.650  40.040  0.00  0.00            
ATOM   2069  H4  PSO X  11      53.320  62.680  41.570  0.00  0.00            
ATOM   2070  H5  PSO X  11      65.440  66.190  58.560  0.00  0.00            
ATOM   2071  H6  PSO X  11      66.640  65.110  59.410  0.00  0.00            
ATOM   2072  H7  PSO X  11      67.120  66.690  58.790  0.00  0.00            
ATOM   2073  H8  PSO X  11      57.690  59.390  53.160  0.00  0.00            
ATOM   2074  H9  PSO X  11      57.850  58.590  54.710  0.00  0.00            
ATOM   2075  H10 PSO X  11      67.990  64.980  57.310  0.00  0.00            
ATOM   2076  H11 PSO X  11      66.830  65.800  56.320  0.00  0.00            
ATOM   2077  H12 PSO X  11      57.780  60.660  55.910  0.00  0.00            
ATOM   2078  H13 PSO X  11      57.650  61.590  54.350  0.00  0.00            
ATOM   2079  H14 PSO X  11      66.370  63.120  57.620  0.00  0.00            
ATOM   2080  H15 PSO X  11      66.520  63.610  55.940  0.00  0.00            
ATOM   2081  H16 PSO X  11      59.950  59.820  55.170  0.00  0.00            
ATOM   2082  H17 PSO X  11      59.880  60.840  53.710  0.00  0.00            
ATOM   2083  H18 PSO X  11      64.140  64.580  57.600  0.00  0.00            
ATOM   2084  H19 PSO X  11      64.340  64.860  55.990  0.00  0.00            
ATOM   2085  H20 PSO X  11      59.720  61.890  56.590  0.00  0.00            
ATOM   2086  H21 PSO X  11      60.000  62.830  55.110  0.00  0.00            
ATOM   2087  H22 PSO X  11      64.310  62.330  55.500  0.00  0.00            
ATOM   2088  H23 PSO X  11      64.220  62.120  57.280  0.00  0.00            
ATOM   2089  H24 PSO X  11      61.960  60.780  56.280  0.00  0.00            
ATOM   2090  H25 PSO X  11      62.270  61.610  54.680  0.00  0.00            
ATOM   2091  H26 PSO X  11      62.030  63.800  56.020  0.00  0.00            
ATOM   2092  H27 PSO X  11      62.000  62.990  57.490  0.00  0.00            
ATOM   2093  H28 PSO X  11      64.660  71.850  34.900  0.00  0.00            
ATOM   2094  H29 PSO X  11      63.410  71.270  35.970  0.00  0.00            
ATOM   2095  H30 PSO X  11      60.120  67.310  43.950  0.00  0.00            
ATOM   2096  H31 PSO X  11      59.040  68.100  45.060  0.00  0.00            
ATOM   2097  H32 PSO X  11      50.090  58.610  38.600  0.00  0.00            
ATOM   2098  H33 PSO X  11      48.800  58.470  37.290  0.00  0.00            
ATOM   2099  H34 PSO X  11      53.380  58.290  54.340  0.00  0.00            
ATOM   2100  H35 PSO X  11      53.740  57.350  52.820  0.00  0.00            
ATOM   2101  H36 PSO X  11      58.250  60.910  42.290  0.00  0.00            
ATOM   2102  H37 PSO X  11      58.500  62.520  43.160  0.00  0.00            
ATOM   2103  H38 PSO X  11      54.650  65.720  39.980  0.00  0.00            
ATOM   2104  H39 PSO X  11      55.990  66.220  41.120  0.00  0.00            
ATOM   2105  H40 PSO X  11      64.210  69.460  34.560  0.00  0.00            
ATOM   2106  H41 PSO X  11      65.830  69.620  35.230  0.00  0.00            
ATOM   2107  H42 PSO X  11      60.550  69.570  43.730  0.00  0.00            
ATOM   2108  H43 PSO X  11      59.760  69.020  42.240  0.00  0.00            
ATOM   2109  H44 PSO X  11      50.630  59.010  35.680  0.00  0.00            
ATOM   2110  H45 PSO X  11      51.690  59.310  37.020  0.00  0.00            
ATOM   2111  H46 PSO X  11      52.280  59.760  52.720  0.00  0.00            
ATOM   2112  H47 PSO X  11      53.840  60.450  52.980  0.00  0.00            
ATOM   2113  H48 PSO X  11      60.640  61.610  42.250  0.00  0.00            
ATOM   2114  H49 PSO X  11      59.800  61.950  40.670  0.00  0.00            
ATOM   2115  H50 PSO X  11      53.160  66.400  42.260  0.00  0.00            
ATOM   2116  H51 PSO X  11      54.670  67.230  42.620  0.00  0.00            
ATOM   2117  H52 PSO X  11      62.400  68.830  35.560  0.00  0.00            
ATOM   2118  H53 PSO X  11      62.530  69.510  37.230  0.00  0.00            
ATOM   2119  H54 PSO X  11      58.320  70.810  41.540  0.00  0.00            
ATOM   2120  H55 PSO X  11      59.470  71.580  42.570  0.00  0.00            
ATOM   2121  H56 PSO X  11      47.970  60.430  37.100  0.00  0.00            
ATOM   2122  H57 PSO X  11      48.760  60.570  35.480  0.00  0.00            
ATOM   2123  H58 PSO X  11      52.610  57.620  50.980  0.00  0.00            
ATOM   2124  H59 PSO X  11      53.360  58.280  49.490  0.00  0.00            
ATOM   2125  H60 PSO X  11      61.370  63.520  40.130  0.00  0.00            
ATOM   2126  H61 PSO X  11      62.340  63.510  41.650  0.00  0.00            
ATOM   2127  H62 PSO X  11      51.710  67.970  41.450  0.00  0.00            
ATOM   2128  H63 PSO X  11      52.310  69.470  40.730  0.00  0.00            
ATOM   2129  H64 PSO X  11      62.910  66.580  36.540  0.00  0.00            
ATOM   2130  H65 PSO X  11      63.010  67.320  38.180  0.00  0.00            
ATOM   2131  H66 PSO X  11      57.680  72.650  44.050  0.00  0.00            
ATOM   2132  H67 PSO X  11      57.260  72.990  42.420  0.00  0.00            
ATOM   2133  H68 PSO X  11      49.380  62.980  36.030  0.00  0.00            
ATOM   2134  H69 PSO X  11      47.610  62.740  35.980  0.00  0.00            
ATOM   2135  H70 PSO X  11      50.760  58.390  49.650  0.00  0.00            
ATOM   2136  H71 PSO X  11      50.970  59.340  51.090  0.00  0.00            
ATOM   2137  H72 PSO X  11      61.150  65.880  41.920  0.00  0.00            
ATOM   2138  H73 PSO X  11      62.730  65.780  41.020  0.00  0.00            
ATOM   2139  H74 PSO X  11      51.920  69.900  43.080  0.00  0.00            
ATOM   2140  H75 PSO X  11      53.030  68.590  43.550  0.00  0.00            
ATOM   2141  H76 PSO X  11      59.370  67.860  38.210  0.00  0.00            
ATOM   2142  H77 PSO X  11      60.740  68.910  38.360  0.00  0.00            
ATOM   2143  H78 PSO X  11      54.870  72.760  42.880  0.00  0.00            
ATOM   2144  H79 PSO X  11      55.130  72.680  44.630  0.00  0.00            
ATOM   2145  H80 PSO X  11      47.860  64.410  39.160  0.00  0.00            
ATOM   2146  H81 PSO X  11      47.690  64.850  37.430  0.00  0.00            
ATOM   2147  H82 PSO X  11      50.160  61.810  50.000  0.00  0.00            
ATOM   2148  H83 PSO X  11      49.480  60.460  49.090  0.00  0.00            
ATOM   2149  H84 PSO X  11      61.660  67.990  40.090  0.00  0.00            
ATOM   2150  H85 PSO X  11      59.890  67.490  40.340  0.00  0.00            
ATOM   2151  H86 PSO X  11      54.290  70.340  44.770  0.00  0.00            
ATOM   2152  H87 PSO X  11      53.040  71.470  44.170  0.00  0.00            
ATOM   2153  H88 PSO X  11      49.570  62.730  47.830  0.00  0.00            
ATOM   2154  H89 PSO X  11      51.370  62.520  47.890  0.00  0.00            
ATOM   2155  H90 PSO X  11      49.890  64.930  39.350  0.00  0.00            
ATOM   2156  H91 PSO X  11      50.470  64.070  37.950  0.00  0.00            
ATOM   2157  H92 PSO X  11      50.980  62.570  45.400  0.00  0.00            
ATOM   2158  H93 PSO X  11      49.160  62.250  45.340  0.00  0.00            
ATOM   2159  H94 PSO X  11      51.140  60.290  44.100  0.00  0.00            
ATOM   2160  H95 PSO X  11      49.470  60.070  44.290  0.00  0.00            
ATOM   2161  H96 PSO X  11      51.330  66.860  38.840  0.00  0.00            
ATOM   2162  H97 PSO X  11      50.810  67.840  37.410  0.00  0.00            
ATOM   2163  H98 PSO X  11      51.760  65.500  36.320  0.00  0.00            
ATOM   2164  H99 PSO X  11      52.640  67.020  36.210  0.00  0.00            
ATOM   2165 H100 PSO X  11      48.670  60.270  41.940  0.00  0.00            
ATOM   2166 H101 PSO X  11      50.360  59.830  41.800  0.00  0.00            
ATOM   2167 H102 PSO X  11      49.710  60.620  39.770  0.00  0.00            
ATOM   2168 H103 PSO X  11      48.940  62.100  40.390  0.00  0.00            
ATOM   2169 H104 PSO X  11      55.060  64.780  38.190  0.00  0.00            
ATOM   2170 H105 PSO X  11      54.640  65.270  36.560  0.00  0.00            
ATOM   2171 H106 PSO X  11      52.520  63.430  37.110  0.00  0.00            
ATOM   2172 H107 PSO X  11      54.060  62.990  36.300  0.00  0.00            
ATOM   2173 H108 PSO X  11      52.270  60.900  39.280  0.00  0.00            
ATOM   2174 H109 PSO X  11      51.420  62.130  38.300  0.00  0.00            
ATOM   2175 H110 PSO X  11      52.810  63.900  39.410  0.00  0.00            
ATOM   2176 H111 PSO X  11      66.160  71.580  36.680  0.00  0.00            
ATOM   2177 H112 PSO X  11      57.410  67.990  43.090  0.00  0.00            
ATOM   2178 H113 PSO X  11      49.810  56.400  37.830  0.00  0.00            
ATOM   2179  C   PSO X  12      80.410  66.150  56.940  0.00  0.00            
ATOM   2180  C1  PSO X  12      75.840  71.630  62.310  0.00  0.00            
ATOM   2181  C2  PSO X  12      75.520  70.780  63.510  0.00  0.00            
ATOM   2182  C3  PSO X  12      76.860  70.140  63.940  0.00  0.00            
ATOM   2183  C4  PSO X  12      77.970  70.920  63.240  0.00  0.00            
ATOM   2184  C5  PSO X  12      70.380  66.000  60.210  0.00  0.00            
ATOM   2185  C6  PSO X  12      79.960  67.660  56.710  0.00  0.00            
ATOM   2186  C7  PSO X  12      71.390  66.910  59.380  0.00  0.00            
ATOM   2187  C8  PSO X  12      78.460  67.770  56.190  0.00  0.00            
ATOM   2188  C9  PSO X  12      72.640  67.270  60.180  0.00  0.00            
ATOM   2189  C10 PSO X  12      77.930  69.120  56.420  0.00  0.00            
ATOM   2190  C11 PSO X  12      73.540  68.250  59.460  0.00  0.00            
ATOM   2191  C12 PSO X  12      76.590  69.330  55.590  0.00  0.00            
ATOM   2192  C13 PSO X  12      74.010  67.740  58.150  0.00  0.00            
ATOM   2193  C14 PSO X  12      75.410  68.620  56.140  0.00  0.00            
ATOM   2194  C15 PSO X  12      75.220  68.560  57.680  0.00  0.00            
ATOM   2195  C16 PSO X  12      70.760  62.050  72.290  0.00  0.00            
ATOM   2196  C17 PSO X  12      79.810  72.860  75.460  0.00  0.00            
ATOM   2197  C18 PSO X  12      81.280  65.980  71.690  0.00  0.00            
ATOM   2198  C19 PSO X  12      81.100  64.190  55.750  0.00  0.00            
ATOM   2199  C20 PSO X  12      73.160  70.130  63.180  0.00  0.00            
ATOM   2200  C21 PSO X  12      76.660  69.000  66.080  0.00  0.00            
ATOM   2201  C22 PSO X  12      69.740  62.330  71.170  0.00  0.00            
ATOM   2202  C23 PSO X  12      78.970  72.260  76.590  0.00  0.00            
ATOM   2203  C24 PSO X  12      80.520  66.300  70.330  0.00  0.00            
ATOM   2204  C25 PSO X  12      82.570  64.030  56.290  0.00  0.00            
ATOM   2205  C26 PSO X  12      72.620  70.050  64.660  0.00  0.00            
ATOM   2206  C27 PSO X  12      76.250  69.410  67.490  0.00  0.00            
ATOM   2207  C28 PSO X  12      69.560  63.790  69.220  0.00  0.00            
ATOM   2208  C29 PSO X  12      76.860  73.260  75.760  0.00  0.00            
ATOM   2209  C30 PSO X  12      78.970  65.390  68.780  0.00  0.00            
ATOM   2210  C31 PSO X  12      84.830  63.840  55.400  0.00  0.00            
ATOM   2211  C32 PSO X  12      72.500  68.480  66.590  0.00  0.00            
ATOM   2212  C33 PSO X  12      76.750  69.110  69.850  0.00  0.00            
ATOM   2213  C34 PSO X  12      69.780  65.250  68.860  0.00  0.00            
ATOM   2214  C35 PSO X  12      76.200  71.890  75.510  0.00  0.00            
ATOM   2215  C36 PSO X  12      78.070  64.200  68.630  0.00  0.00            
ATOM   2216  C37 PSO X  12      85.790  64.560  54.450  0.00  0.00            
ATOM   2217  C38 PSO X  12      73.270  67.260  67.100  0.00  0.00            
ATOM   2218  C39 PSO X  12      76.790  68.000  70.950  0.00  0.00            
ATOM   2219  C40 PSO X  12      72.120  65.580  69.720  0.00  0.00            
ATOM   2220  C41 PSO X  12      77.080  69.770  74.310  0.00  0.00            
ATOM   2221  C42 PSO X  12      76.300  64.480  66.980  0.00  0.00            
ATOM   2222  C43 PSO X  12      86.340  66.860  54.880  0.00  0.00            
ATOM   2223  C44 PSO X  12      73.580  66.000  69.110  0.00  0.00            
ATOM   2224  C45 PSO X  12      77.490  69.440  72.870  0.00  0.00            
ATOM   2225  C46 PSO X  12      86.960  67.800  56.000  0.00  0.00            
ATOM   2226  C47 PSO X  12      75.920  64.170  65.550  0.00  0.00            
ATOM   2227  C48 PSO X  12      85.060  67.580  57.470  0.00  0.00            
ATOM   2228  C49 PSO X  12      84.720  68.020  58.930  0.00  0.00            
ATOM   2229  C50 PSO X  12      76.110  65.130  63.340  0.00  0.00            
ATOM   2230  C51 PSO X  12      76.960  66.200  62.720  0.00  0.00            
ATOM   2231  C52 PSO X  12      83.150  69.070  60.320  0.00  0.00            
ATOM   2232  C53 PSO X  12      81.820  69.860  60.250  0.00  0.00            
ATOM   2233  C54 PSO X  12      77.760  67.210  60.610  0.00  0.00            
ATOM   2234  C55 PSO X  12      77.800  68.710  61.160  0.00  0.00            
ATOM   2235  C56 PSO X  12      80.070  70.690  61.710  0.00  0.00            
ATOM   2236  C57 PSO X  12      79.160  70.040  62.700  0.00  0.00            
ATOM   2237  O   PSO X  12      80.300  65.520  58.000  0.00  0.00            
ATOM   2238  O1  PSO X  12      77.340  71.650  62.180  0.00  0.00            
ATOM   2239  O2  PSO X  12      70.560  62.830  73.400  0.00  0.00            
ATOM   2240  O3  PSO X  12      80.940  72.010  75.180  0.00  0.00            
ATOM   2241  O4  PSO X  12      82.180  64.880  71.560  0.00  0.00            
ATOM   2242  O5  PSO X  12      80.620  65.520  55.760  0.00  0.00            
ATOM   2243  O6  PSO X  12      74.630  69.750  63.060  0.00  0.00            
ATOM   2244  O7  PSO X  12      76.920  70.260  65.370  0.00  0.00            
ATOM   2245  O8  PSO X  12      70.000  63.640  70.610  0.00  0.00            
ATOM   2246  O9  PSO X  12      77.880  73.200  76.770  0.00  0.00            
ATOM   2247  O10 PSO X  12      79.460  65.330  70.120  0.00  0.00            
ATOM   2248  O11 PSO X  12      83.520  64.480  55.300  0.00  0.00            
ATOM   2249  O12 PSO X  12      72.980  68.770  65.260  0.00  0.00            
ATOM   2250  O13 PSO X  12      76.800  68.520  68.500  0.00  0.00            
ATOM   2251  O14 PSO X  12      71.180  65.590  68.560  0.00  0.00            
ATOM   2252  O15 PSO X  12      77.050  71.190  74.510  0.00  0.00            
ATOM   2253  O16 PSO X  12      77.640  64.170  67.200  0.00  0.00            
ATOM   2254  O17 PSO X  12      86.670  65.430  55.150  0.00  0.00            
ATOM   2255  O18 PSO X  12      73.460  67.310  68.550  0.00  0.00            
ATOM   2256  O19 PSO X  12      76.480  68.640  72.250  0.00  0.00            
ATOM   2257  O20 PSO X  12      86.480  67.360  57.280  0.00  0.00            
ATOM   2258  O21 PSO X  12      76.370  65.280  64.770  0.00  0.00            
ATOM   2259  O22 PSO X  12      83.460  68.860  58.960  0.00  0.00            
ATOM   2260  O23 PSO X  12      76.750  66.370  61.280  0.00  0.00            
ATOM   2261  O24 PSO X  12      81.100  69.740  61.490  0.00  0.00            
ATOM   2262  O25 PSO X  12      78.680  68.730  62.300  0.00  0.00            
ATOM   2263  H   PSO X  12      75.380  72.620  62.370  0.00  0.00            
ATOM   2264  H1  PSO X  12      75.400  71.170  61.420  0.00  0.00            
ATOM   2265  H2  PSO X  12      75.140  71.470  64.270  0.00  0.00            
ATOM   2266  H3  PSO X  12      76.900  69.080  63.670  0.00  0.00            
ATOM   2267  H4  PSO X  12      78.460  71.630  63.920  0.00  0.00            
ATOM   2268  H5  PSO X  12      70.330  66.230  61.280  0.00  0.00            
ATOM   2269  H6  PSO X  12      69.410  66.100  59.720  0.00  0.00            
ATOM   2270  H7  PSO X  12      70.670  64.950  60.170  0.00  0.00            
ATOM   2271  H8  PSO X  12      80.590  68.060  55.900  0.00  0.00            
ATOM   2272  H9  PSO X  12      80.110  68.350  57.550  0.00  0.00            
ATOM   2273  H10 PSO X  12      70.990  67.910  59.140  0.00  0.00            
ATOM   2274  H11 PSO X  12      71.640  66.380  58.450  0.00  0.00            
ATOM   2275  H12 PSO X  12      77.830  67.040  56.720  0.00  0.00            
ATOM   2276  H13 PSO X  12      78.360  67.540  55.120  0.00  0.00            
ATOM   2277  H14 PSO X  12      73.260  66.400  60.430  0.00  0.00            
ATOM   2278  H15 PSO X  12      72.190  67.700  61.080  0.00  0.00            
ATOM   2279  H16 PSO X  12      77.790  69.330  57.490  0.00  0.00            
ATOM   2280  H17 PSO X  12      78.640  69.850  56.040  0.00  0.00            
ATOM   2281  H18 PSO X  12      73.110  69.260  59.460  0.00  0.00            
ATOM   2282  H19 PSO X  12      74.280  68.350  60.260  0.00  0.00            
ATOM   2283  H20 PSO X  12      76.700  68.940  54.570  0.00  0.00            
ATOM   2284  H21 PSO X  12      76.400  70.410  55.620  0.00  0.00            
ATOM   2285  H22 PSO X  12      74.290  66.680  58.130  0.00  0.00            
ATOM   2286  H23 PSO X  12      73.250  67.930  57.380  0.00  0.00            
ATOM   2287  H24 PSO X  12      74.540  69.210  55.810  0.00  0.00            
ATOM   2288  H25 PSO X  12      75.220  67.640  55.680  0.00  0.00            
ATOM   2289  H26 PSO X  12      76.070  67.980  58.080  0.00  0.00            
ATOM   2290  H27 PSO X  12      75.220  69.550  58.170  0.00  0.00            
ATOM   2291  H28 PSO X  12      70.670  60.980  72.500  0.00  0.00            
ATOM   2292  H29 PSO X  12      71.750  62.180  71.840  0.00  0.00            
ATOM   2293  H30 PSO X  12      79.210  73.000  74.550  0.00  0.00            
ATOM   2294  H31 PSO X  12      80.210  73.810  75.810  0.00  0.00            
ATOM   2295  H32 PSO X  12      81.860  66.810  72.100  0.00  0.00            
ATOM   2296  H33 PSO X  12      80.610  65.820  72.540  0.00  0.00            
ATOM   2297  H34 PSO X  12      81.040  63.850  54.710  0.00  0.00            
ATOM   2298  H35 PSO X  12      80.440  63.540  56.340  0.00  0.00            
ATOM   2299  H36 PSO X  12      72.570  69.360  62.680  0.00  0.00            
ATOM   2300  H37 PSO X  12      72.860  71.040  62.650  0.00  0.00            
ATOM   2301  H38 PSO X  12      77.570  68.400  66.140  0.00  0.00            
ATOM   2302  H39 PSO X  12      75.850  68.430  65.620  0.00  0.00            
ATOM   2303  H40 PSO X  12      69.840  61.540  70.410  0.00  0.00            
ATOM   2304  H41 PSO X  12      68.700  62.290  71.530  0.00  0.00            
ATOM   2305  H42 PSO X  12      78.570  71.290  76.270  0.00  0.00            
ATOM   2306  H43 PSO X  12      79.580  72.100  77.490  0.00  0.00            
ATOM   2307  H44 PSO X  12      80.150  67.330  70.420  0.00  0.00            
ATOM   2308  H45 PSO X  12      81.180  66.280  69.460  0.00  0.00            
ATOM   2309  H46 PSO X  12      82.640  64.570  57.240  0.00  0.00            
ATOM   2310  H47 PSO X  12      82.820  62.990  56.520  0.00  0.00            
ATOM   2311  H48 PSO X  12      72.970  70.880  65.300  0.00  0.00            
ATOM   2312  H49 PSO X  12      71.520  70.080  64.640  0.00  0.00            
ATOM   2313  H50 PSO X  12      76.590  70.410  67.770  0.00  0.00            
ATOM   2314  H51 PSO X  12      75.160  69.350  67.460  0.00  0.00            
ATOM   2315  H52 PSO X  12      68.480  63.630  69.200  0.00  0.00            
ATOM   2316  H53 PSO X  12      69.960  63.020  68.560  0.00  0.00            
ATOM   2317  H54 PSO X  12      77.080  73.740  74.790  0.00  0.00            
ATOM   2318  H55 PSO X  12      76.070  73.910  76.150  0.00  0.00            
ATOM   2319  H56 PSO X  12      79.820  65.350  68.090  0.00  0.00            
ATOM   2320  H57 PSO X  12      78.450  66.300  68.460  0.00  0.00            
ATOM   2321  H58 PSO X  12      84.630  62.840  54.990  0.00  0.00            
ATOM   2322  H59 PSO X  12      85.210  63.770  56.430  0.00  0.00            
ATOM   2323  H60 PSO X  12      71.410  68.340  66.510  0.00  0.00            
ATOM   2324  H61 PSO X  12      72.690  69.390  67.170  0.00  0.00            
ATOM   2325  H62 PSO X  12      75.870  69.750  69.980  0.00  0.00            
ATOM   2326  H63 PSO X  12      77.680  69.700  69.900  0.00  0.00            
ATOM   2327  H64 PSO X  12      69.130  65.560  68.030  0.00  0.00            
ATOM   2328  H65 PSO X  12      69.460  65.870  69.710  0.00  0.00            
ATOM   2329  H66 PSO X  12      76.180  71.420  76.510  0.00  0.00            
ATOM   2330  H67 PSO X  12      75.200  72.070  75.110  0.00  0.00            
ATOM   2331  H68 PSO X  12      78.670  63.300  68.810  0.00  0.00            
ATOM   2332  H69 PSO X  12      77.210  64.280  69.310  0.00  0.00            
ATOM   2333  H70 PSO X  12      86.420  63.760  54.040  0.00  0.00            
ATOM   2334  H71 PSO X  12      85.220  65.050  53.650  0.00  0.00            
ATOM   2335  H72 PSO X  12      72.660  66.380  66.840  0.00  0.00            
ATOM   2336  H73 PSO X  12      74.290  67.150  66.720  0.00  0.00            
ATOM   2337  H74 PSO X  12      76.120  67.170  70.700  0.00  0.00            
ATOM   2338  H75 PSO X  12      77.830  67.650  71.000  0.00  0.00            
ATOM   2339  H76 PSO X  12      72.250  64.590  70.170  0.00  0.00            
ATOM   2340  H77 PSO X  12      71.860  66.280  70.530  0.00  0.00            
ATOM   2341  H78 PSO X  12      76.140  69.260  74.540  0.00  0.00            
ATOM   2342  H79 PSO X  12      77.840  69.420  75.020  0.00  0.00            
ATOM   2343  H80 PSO X  12      76.070  65.540  67.110  0.00  0.00            
ATOM   2344  H81 PSO X  12      75.610  63.920  67.620  0.00  0.00            
ATOM   2345  H82 PSO X  12      85.260  67.000  54.830  0.00  0.00            
ATOM   2346  H83 PSO X  12      86.760  67.110  53.900  0.00  0.00            
ATOM   2347  H84 PSO X  12      74.360  65.990  69.880  0.00  0.00            
ATOM   2348  H85 PSO X  12      73.860  65.280  68.330  0.00  0.00            
ATOM   2349  H86 PSO X  12      77.790  70.190  72.140  0.00  0.00            
ATOM   2350  H87 PSO X  12      78.310  68.730  73.060  0.00  0.00            
ATOM   2351  H88 PSO X  12      88.040  67.620  55.950  0.00  0.00            
ATOM   2352  H89 PSO X  12      86.780  68.860  55.770  0.00  0.00            
ATOM   2353  H90 PSO X  12      76.380  63.230  65.220  0.00  0.00            
ATOM   2354  H91 PSO X  12      74.850  64.030  65.350  0.00  0.00            
ATOM   2355  H92 PSO X  12      84.470  66.680  57.250  0.00  0.00            
ATOM   2356  H93 PSO X  12      84.740  68.450  56.880  0.00  0.00            
ATOM   2357  H94 PSO X  12      84.550  67.080  59.470  0.00  0.00            
ATOM   2358  H95 PSO X  12      85.590  68.540  59.340  0.00  0.00            
ATOM   2359  H96 PSO X  12      75.040  65.270  63.140  0.00  0.00            
ATOM   2360  H97 PSO X  12      76.430  64.130  63.010  0.00  0.00            
ATOM   2361  H98 PSO X  12      76.780  67.140  63.270  0.00  0.00            
ATOM   2362  H99 PSO X  12      78.020  65.970  62.910  0.00  0.00            
ATOM   2363 H100 PSO X  12      84.020  69.560  60.760  0.00  0.00            
ATOM   2364 H101 PSO X  12      82.960  68.100  60.800  0.00  0.00            
ATOM   2365 H102 PSO X  12      82.140  70.890  60.110  0.00  0.00            
ATOM   2366 H103 PSO X  12      81.180  69.550  59.420  0.00  0.00            
ATOM   2367 H104 PSO X  12      77.620  67.180  59.530  0.00  0.00            
ATOM   2368 H105 PSO X  12      78.720  66.740  60.850  0.00  0.00            
ATOM   2369 H106 PSO X  12      78.170  69.330  60.340  0.00  0.00            
ATOM   2370 H107 PSO X  12      76.760  68.990  61.370  0.00  0.00            
ATOM   2371 H108 PSO X  12      80.580  71.580  62.110  0.00  0.00            
ATOM   2372 H109 PSO X  12      79.470  70.930  60.830  0.00  0.00            
ATOM   2373 H110 PSO X  12      79.790  69.870  63.590  0.00  0.00            
ATOM   2374 H111 PSO X  12      70.720  63.740  73.110  0.00  0.00            
ATOM   2375 H112 PSO X  12      81.680  72.260  75.770  0.00  0.00            
ATOM   2376 H113 PSO X  12      82.730  64.920  72.360  0.00  0.00            
ATOM   2377  C   PSO X  13      48.710  64.070  51.890  0.00  0.00            
ATOM   2378  C1  PSO X  13      35.640  55.140  39.010  0.00  0.00            
ATOM   2379  C2  PSO X  13      35.850  56.380  38.210  0.00  0.00            
ATOM   2380  C3  PSO X  13      36.390  57.430  39.260  0.00  0.00            
ATOM   2381  C4  PSO X  13      36.710  56.620  40.500  0.00  0.00            
ATOM   2382  C5  PSO X  13      59.660  63.460  60.520  0.00  0.00            
ATOM   2383  C6  PSO X  13      49.820  63.260  52.660  0.00  0.00            
ATOM   2384  C7  PSO X  13      58.930  63.860  59.180  0.00  0.00            
ATOM   2385  C8  PSO X  13      50.060  63.700  54.210  0.00  0.00            
ATOM   2386  C9  PSO X  13      57.700  62.910  58.980  0.00  0.00            
ATOM   2387  C10 PSO X  13      51.110  62.840  55.020  0.00  0.00            
ATOM   2388  C11 PSO X  13      56.840  63.470  57.850  0.00  0.00            
ATOM   2389  C12 PSO X  13      52.600  63.310  54.990  0.00  0.00            
ATOM   2390  C13 PSO X  13      55.600  62.610  57.500  0.00  0.00            
ATOM   2391  C14 PSO X  13      53.360  63.020  56.400  0.00  0.00            
ATOM   2392  C15 PSO X  13      54.820  63.350  56.330  0.00  0.00            
ATOM   2393  C16 PSO X  13      38.440  49.820  34.730  0.00  0.00            
ATOM   2394  C17 PSO X  13      35.960  68.830  43.380  0.00  0.00            
ATOM   2395  C18 PSO X  13      33.930  58.050  46.500  0.00  0.00            
ATOM   2396  C19 PSO X  13      47.800  64.410  49.630  0.00  0.00            
ATOM   2397  C20 PSO X  13      33.970  55.800  36.790  0.00  0.00            
ATOM   2398  C21 PSO X  13      37.660  58.790  37.530  0.00  0.00            
ATOM   2399  C22 PSO X  13      37.490  50.750  35.530  0.00  0.00            
ATOM   2400  C23 PSO X  13      36.450  67.970  44.650  0.00  0.00            
ATOM   2401  C24 PSO X  13      33.180  56.810  46.310  0.00  0.00            
ATOM   2402  C25 PSO X  13      46.520  63.660  49.820  0.00  0.00            
ATOM   2403  C26 PSO X  13      32.600  55.430  37.340  0.00  0.00            
ATOM   2404  C27 PSO X  13      39.030  59.620  37.420  0.00  0.00            
ATOM   2405  C28 PSO X  13      35.540  49.560  34.940  0.00  0.00            
ATOM   2406  C29 PSO X  13      37.480  65.750  45.230  0.00  0.00            
ATOM   2407  C30 PSO X  13      33.330  54.480  47.300  0.00  0.00            
ATOM   2408  C31 PSO X  13      45.510  61.550  49.410  0.00  0.00            
ATOM   2409  C32 PSO X  13      31.450  53.870  38.700  0.00  0.00            
ATOM   2410  C33 PSO X  13      40.510  61.120  38.730  0.00  0.00            
ATOM   2411  C34 PSO X  13      34.170  49.080  35.460  0.00  0.00            
ATOM   2412  C35 PSO X  13      37.800  64.380  44.440  0.00  0.00            
ATOM   2413  C36 PSO X  13      31.770  54.160  47.160  0.00  0.00            
ATOM   2414  C37 PSO X  13      45.890  60.110  49.240  0.00  0.00            
ATOM   2415  C38 PSO X  13      31.450  52.370  39.140  0.00  0.00            
ATOM   2416  C39 PSO X  13      40.270  62.470  39.350  0.00  0.00            
ATOM   2417  C40 PSO X  13      32.710  49.210  37.450  0.00  0.00            
ATOM   2418  C41 PSO X  13      38.540  63.280  42.450  0.00  0.00            
ATOM   2419  C42 PSO X  13      29.850  54.530  45.860  0.00  0.00            
ATOM   2420  C43 PSO X  13      43.940  59.370  47.890  0.00  0.00            
ATOM   2421  C44 PSO X  13      32.460  50.250  38.640  0.00  0.00            
ATOM   2422  C45 PSO X  13      39.060  63.590  41.060  0.00  0.00            
ATOM   2423  C46 PSO X  13      42.600  58.590  48.260  0.00  0.00            
ATOM   2424  C47 PSO X  13      29.240  54.430  44.370  0.00  0.00            
ATOM   2425  C48 PSO X  13      40.800  57.780  46.890  0.00  0.00            
ATOM   2426  C49 PSO X  13      39.640  58.490  46.180  0.00  0.00            
ATOM   2427  C50 PSO X  13      29.710  56.800  43.740  0.00  0.00            
ATOM   2428  C51 PSO X  13      30.780  57.610  42.960  0.00  0.00            
ATOM   2429  C52 PSO X  13      38.860  59.540  44.070  0.00  0.00            
ATOM   2430  C53 PSO X  13      37.510  58.780  43.850  0.00  0.00            
ATOM   2431  C54 PSO X  13      33.200  57.710  42.790  0.00  0.00            
ATOM   2432  C55 PSO X  13      33.440  56.920  41.480  0.00  0.00            
ATOM   2433  C56 PSO X  13      36.670  56.570  43.080  0.00  0.00            
ATOM   2434  C57 PSO X  13      35.770  56.900  41.770  0.00  0.00            
ATOM   2435  O   PSO X  13      47.970  64.840  52.430  0.00  0.00            
ATOM   2436  O1  PSO X  13      36.610  55.170  40.100  0.00  0.00            
ATOM   2437  O2  PSO X  13      38.810  48.640  35.520  0.00  0.00            
ATOM   2438  O3  PSO X  13      35.070  67.920  42.600  0.00  0.00            
ATOM   2439  O4  PSO X  13      35.240  57.800  47.060  0.00  0.00            
ATOM   2440  O5  PSO X  13      48.860  63.910  50.500  0.00  0.00            
ATOM   2441  O6  PSO X  13      34.660  56.790  37.640  0.00  0.00            
ATOM   2442  O7  PSO X  13      37.680  58.040  38.800  0.00  0.00            
ATOM   2443  O8  PSO X  13      36.400  49.900  36.010  0.00  0.00            
ATOM   2444  O9  PSO X  13      36.920  66.670  44.240  0.00  0.00            
ATOM   2445  O10 PSO X  13      33.470  55.910  47.470  0.00  0.00            
ATOM   2446  O11 PSO X  13      46.720  62.300  49.470  0.00  0.00            
ATOM   2447  O12 PSO X  13      32.680  54.140  37.990  0.00  0.00            
ATOM   2448  O13 PSO X  13      39.200  60.460  38.610  0.00  0.00            
ATOM   2449  O14 PSO X  13      33.690  49.830  36.590  0.00  0.00            
ATOM   2450  O15 PSO X  13      38.410  64.530  43.140  0.00  0.00            
ATOM   2451  O16 PSO X  13      31.260  54.460  45.830  0.00  0.00            
ATOM   2452  O17 PSO X  13      44.770  59.250  49.090  0.00  0.00            
ATOM   2453  O18 PSO X  13      31.970  51.460  38.080  0.00  0.00            
ATOM   2454  O19 PSO X  13      39.590  62.290  40.570  0.00  0.00            
ATOM   2455  O20 PSO X  13      41.860  58.740  47.050  0.00  0.00            
ATOM   2456  O21 PSO X  13      29.960  55.400  43.480  0.00  0.00            
ATOM   2457  O22 PSO X  13      39.870  58.730  44.750  0.00  0.00            
ATOM   2458  O23 PSO X  13      32.050  57.170  43.420  0.00  0.00            
ATOM   2459  O24 PSO X  13      37.730  57.550  43.110  0.00  0.00            
ATOM   2460  O25 PSO X  13      34.560  56.120  41.750  0.00  0.00            
ATOM   2461  H   PSO X  13      35.740  54.240  38.390  0.00  0.00            
ATOM   2462  H1  PSO X  13      34.620  55.180  39.420  0.00  0.00            
ATOM   2463  H2  PSO X  13      36.560  56.170  37.400  0.00  0.00            
ATOM   2464  H3  PSO X  13      35.570  58.150  39.360  0.00  0.00            
ATOM   2465  H4  PSO X  13      37.760  56.800  40.750  0.00  0.00            
ATOM   2466  H5  PSO X  13      60.430  62.680  60.440  0.00  0.00            
ATOM   2467  H6  PSO X  13      60.130  64.340  60.970  0.00  0.00            
ATOM   2468  H7  PSO X  13      58.970  63.160  61.320  0.00  0.00            
ATOM   2469  H8  PSO X  13      50.760  63.490  52.150  0.00  0.00            
ATOM   2470  H9  PSO X  13      49.730  62.180  52.530  0.00  0.00            
ATOM   2471  H10 PSO X  13      59.610  63.850  58.330  0.00  0.00            
ATOM   2472  H11 PSO X  13      58.600  64.910  59.190  0.00  0.00            
ATOM   2473  H12 PSO X  13      49.090  63.560  54.690  0.00  0.00            
ATOM   2474  H13 PSO X  13      50.170  64.790  54.280  0.00  0.00            
ATOM   2475  H14 PSO X  13      57.200  62.740  59.940  0.00  0.00            
ATOM   2476  H15 PSO X  13      58.000  61.920  58.630  0.00  0.00            
ATOM   2477  H16 PSO X  13      50.840  62.890  56.090  0.00  0.00            
ATOM   2478  H17 PSO X  13      50.980  61.830  54.630  0.00  0.00            
ATOM   2479  H18 PSO X  13      56.410  64.420  58.180  0.00  0.00            
ATOM   2480  H19 PSO X  13      57.320  63.490  56.860  0.00  0.00            
ATOM   2481  H20 PSO X  13      52.700  64.390  54.860  0.00  0.00            
ATOM   2482  H21 PSO X  13      53.190  62.810  54.220  0.00  0.00            
ATOM   2483  H22 PSO X  13      55.880  61.590  57.230  0.00  0.00            
ATOM   2484  H23 PSO X  13      54.970  62.630  58.400  0.00  0.00            
ATOM   2485  H24 PSO X  13      52.860  63.600  57.200  0.00  0.00            
ATOM   2486  H25 PSO X  13      53.200  61.950  56.540  0.00  0.00            
ATOM   2487  H26 PSO X  13      55.350  63.050  55.410  0.00  0.00            
ATOM   2488  H27 PSO X  13      54.790  64.440  56.440  0.00  0.00            
ATOM   2489  H28 PSO X  13      37.900  49.550  33.810  0.00  0.00            
ATOM   2490  H29 PSO X  13      39.410  50.290  34.560  0.00  0.00            
ATOM   2491  H30 PSO X  13      35.500  69.770  43.700  0.00  0.00            
ATOM   2492  H31 PSO X  13      36.900  69.010  42.850  0.00  0.00            
ATOM   2493  H32 PSO X  13      33.980  58.710  45.630  0.00  0.00            
ATOM   2494  H33 PSO X  13      33.350  58.630  47.230  0.00  0.00            
ATOM   2495  H34 PSO X  13      48.140  64.260  48.600  0.00  0.00            
ATOM   2496  H35 PSO X  13      47.710  65.480  49.830  0.00  0.00            
ATOM   2497  H36 PSO X  13      34.560  54.890  36.640  0.00  0.00            
ATOM   2498  H37 PSO X  13      33.960  56.210  35.770  0.00  0.00            
ATOM   2499  H38 PSO X  13      36.810  59.480  37.550  0.00  0.00            
ATOM   2500  H39 PSO X  13      37.570  58.180  36.620  0.00  0.00            
ATOM   2501  H40 PSO X  13      38.140  51.190  36.290  0.00  0.00            
ATOM   2502  H41 PSO X  13      37.130  51.610  34.950  0.00  0.00            
ATOM   2503  H42 PSO X  13      37.320  68.490  45.060  0.00  0.00            
ATOM   2504  H43 PSO X  13      35.710  67.940  45.460  0.00  0.00            
ATOM   2505  H44 PSO X  13      32.110  56.940  46.120  0.00  0.00            
ATOM   2506  H45 PSO X  13      33.540  56.310  45.410  0.00  0.00            
ATOM   2507  H46 PSO X  13      46.160  63.790  50.850  0.00  0.00            
ATOM   2508  H47 PSO X  13      45.760  64.070  49.140  0.00  0.00            
ATOM   2509  H48 PSO X  13      32.220  56.210  38.010  0.00  0.00            
ATOM   2510  H49 PSO X  13      31.920  55.450  36.490  0.00  0.00            
ATOM   2511  H50 PSO X  13      39.820  58.850  37.490  0.00  0.00            
ATOM   2512  H51 PSO X  13      39.000  60.200  36.490  0.00  0.00            
ATOM   2513  H52 PSO X  13      35.930  48.640  34.490  0.00  0.00            
ATOM   2514  H53 PSO X  13      35.380  50.350  34.200  0.00  0.00            
ATOM   2515  H54 PSO X  13      36.860  65.590  46.130  0.00  0.00            
ATOM   2516  H55 PSO X  13      38.460  66.150  45.520  0.00  0.00            
ATOM   2517  H56 PSO X  13      33.650  53.980  48.220  0.00  0.00            
ATOM   2518  H57 PSO X  13      33.890  54.040  46.470  0.00  0.00            
ATOM   2519  H58 PSO X  13      44.820  61.910  48.640  0.00  0.00            
ATOM   2520  H59 PSO X  13      44.910  61.600  50.340  0.00  0.00            
ATOM   2521  H60 PSO X  13      30.710  54.050  37.910  0.00  0.00            
ATOM   2522  H61 PSO X  13      31.400  54.520  39.580  0.00  0.00            
ATOM   2523  H62 PSO X  13      40.830  61.270  37.690  0.00  0.00            
ATOM   2524  H63 PSO X  13      41.290  60.550  39.240  0.00  0.00            
ATOM   2525  H64 PSO X  13      33.480  49.090  34.620  0.00  0.00            
ATOM   2526  H65 PSO X  13      34.300  48.030  35.790  0.00  0.00            
ATOM   2527  H66 PSO X  13      38.370  63.710  45.100  0.00  0.00            
ATOM   2528  H67 PSO X  13      36.860  63.850  44.210  0.00  0.00            
ATOM   2529  H68 PSO X  13      31.670  53.080  47.340  0.00  0.00            
ATOM   2530  H69 PSO X  13      31.200  54.730  47.910  0.00  0.00            
ATOM   2531  H70 PSO X  13      46.540  60.090  48.350  0.00  0.00            
ATOM   2532  H71 PSO X  13      46.480  59.830  50.120  0.00  0.00            
ATOM   2533  H72 PSO X  13      32.140  52.270  39.990  0.00  0.00            
ATOM   2534  H73 PSO X  13      30.400  52.140  39.340  0.00  0.00            
ATOM   2535  H74 PSO X  13      41.260  62.900  39.530  0.00  0.00            
ATOM   2536  H75 PSO X  13      39.710  63.140  38.680  0.00  0.00            
ATOM   2537  H76 PSO X  13      33.250  48.350  37.850  0.00  0.00            
ATOM   2538  H77 PSO X  13      31.810  48.780  37.020  0.00  0.00            
ATOM   2539  H78 PSO X  13      37.570  62.800  42.290  0.00  0.00            
ATOM   2540  H79 PSO X  13      39.250  62.740  43.090  0.00  0.00            
ATOM   2541  H80 PSO X  13      29.620  55.440  46.430  0.00  0.00            
ATOM   2542  H81 PSO X  13      29.520  53.600  46.330  0.00  0.00            
ATOM   2543  H82 PSO X  13      44.400  58.940  47.000  0.00  0.00            
ATOM   2544  H83 PSO X  13      43.700  60.430  47.680  0.00  0.00            
ATOM   2545  H84 PSO X  13      31.760  49.910  39.410  0.00  0.00            
ATOM   2546  H85 PSO X  13      33.400  50.320  39.210  0.00  0.00            
ATOM   2547  H86 PSO X  13      38.210  63.990  40.510  0.00  0.00            
ATOM   2548  H87 PSO X  13      39.840  64.350  41.120  0.00  0.00            
ATOM   2549  H88 PSO X  13      42.840  57.530  48.410  0.00  0.00            
ATOM   2550  H89 PSO X  13      42.040  58.900  49.160  0.00  0.00            
ATOM   2551  H90 PSO X  13      29.440  53.470  43.880  0.00  0.00            
ATOM   2552  H91 PSO X  13      28.160  54.620  44.360  0.00  0.00            
ATOM   2553  H92 PSO X  13      40.440  57.450  47.870  0.00  0.00            
ATOM   2554  H93 PSO X  13      41.160  56.910  46.330  0.00  0.00            
ATOM   2555  H94 PSO X  13      38.740  57.870  46.260  0.00  0.00            
ATOM   2556  H95 PSO X  13      39.420  59.410  46.730  0.00  0.00            
ATOM   2557  H96 PSO X  13      29.810  57.140  44.780  0.00  0.00            
ATOM   2558  H97 PSO X  13      28.660  57.080  43.570  0.00  0.00            
ATOM   2559  H98 PSO X  13      30.670  57.570  41.870  0.00  0.00            
ATOM   2560  H99 PSO X  13      30.600  58.670  43.160  0.00  0.00            
ATOM   2561 H100 PSO X  13      39.130  59.870  43.060  0.00  0.00            
ATOM   2562 H101 PSO X  13      38.710  60.460  44.650  0.00  0.00            
ATOM   2563 H102 PSO X  13      37.140  58.490  44.840  0.00  0.00            
ATOM   2564 H103 PSO X  13      36.780  59.390  43.300  0.00  0.00            
ATOM   2565 H104 PSO X  13      34.080  57.660  43.430  0.00  0.00            
ATOM   2566 H105 PSO X  13      32.990  58.730  42.430  0.00  0.00            
ATOM   2567 H106 PSO X  13      32.630  56.210  41.250  0.00  0.00            
ATOM   2568 H107 PSO X  13      33.530  57.540  40.580  0.00  0.00            
ATOM   2569 H108 PSO X  13      37.050  55.550  42.960  0.00  0.00            
ATOM   2570 H109 PSO X  13      36.100  56.650  44.020  0.00  0.00            
ATOM   2571 H110 PSO X  13      35.650  57.990  41.690  0.00  0.00            
ATOM   2572 H111 PSO X  13      38.130  48.220  36.070  0.00  0.00            
ATOM   2573 H112 PSO X  13      35.530  67.070  42.510  0.00  0.00            
ATOM   2574 H113 PSO X  13      35.080  56.950  47.500  0.00  0.00            
ATOM   2575  C   PSO X  14      57.440  46.560  64.340  0.00  0.00            
ATOM   2576  C1  PSO X  14      42.530  47.450  69.310  0.00  0.00            
ATOM   2577  C2  PSO X  14      43.530  47.520  70.460  0.00  0.00            
ATOM   2578  C3  PSO X  14      44.780  46.820  69.830  0.00  0.00            
ATOM   2579  C4  PSO X  14      44.420  46.500  68.330  0.00  0.00            
ATOM   2580  C5  PSO X  14      68.960  53.020  67.320  0.00  0.00            
ATOM   2581  C6  PSO X  14      58.930  46.760  64.070  0.00  0.00            
ATOM   2582  C7  PSO X  14      67.450  52.950  66.930  0.00  0.00            
ATOM   2583  C8  PSO X  14      59.290  48.000  63.140  0.00  0.00            
ATOM   2584  C9  PSO X  14      66.980  51.910  65.980  0.00  0.00            
ATOM   2585  C10 PSO X  14      60.770  48.430  62.960  0.00  0.00            
ATOM   2586  C11 PSO X  14      65.430  51.710  65.980  0.00  0.00            
ATOM   2587  C12 PSO X  14      61.350  49.260  64.150  0.00  0.00            
ATOM   2588  C13 PSO X  14      64.930  50.510  65.060  0.00  0.00            
ATOM   2589  C14 PSO X  14      62.820  49.640  63.870  0.00  0.00            
ATOM   2590  C15 PSO X  14      63.460  50.070  65.180  0.00  0.00            
ATOM   2591  C16 PSO X  14      46.580  42.520  84.680  0.00  0.00            
ATOM   2592  C17 PSO X  14      48.370  35.620  73.510  0.00  0.00            
ATOM   2593  C18 PSO X  14      53.040  47.480  77.640  0.00  0.00            
ATOM   2594  C19 PSO X  14      55.680  46.170  66.040  0.00  0.00            
ATOM   2595  C20 PSO X  14      43.940  46.760  72.770  0.00  0.00            
ATOM   2596  C21 PSO X  14      47.100  47.470  70.430  0.00  0.00            
ATOM   2597  C22 PSO X  14      46.340  41.630  83.440  0.00  0.00            
ATOM   2598  C23 PSO X  14      47.240  36.490  72.810  0.00  0.00            
ATOM   2599  C24 PSO X  14      52.340  46.110  77.850  0.00  0.00            
ATOM   2600  C25 PSO X  14      55.680  45.450  67.360  0.00  0.00            
ATOM   2601  C26 PSO X  14      43.160  46.260  74.010  0.00  0.00            
ATOM   2602  C27 PSO X  14      47.710  46.360  69.570  0.00  0.00            
ATOM   2603  C28 PSO X  14      45.710  41.740  81.120  0.00  0.00            
ATOM   2604  C29 PSO X  14      48.350  38.720  73.160  0.00  0.00            
ATOM   2605  C30 PSO X  14      50.320  45.020  77.080  0.00  0.00            
ATOM   2606  C31 PSO X  14      53.710  44.050  67.120  0.00  0.00            
ATOM   2607  C32 PSO X  14      44.600  47.360  75.580  0.00  0.00            
ATOM   2608  C33 PSO X  14      49.390  44.590  69.900  0.00  0.00            
ATOM   2609  C34 PSO X  14      45.780  42.640  79.850  0.00  0.00            
ATOM   2610  C35 PSO X  14      48.820  39.970  72.420  0.00  0.00            
ATOM   2611  C36 PSO X  14      48.820  45.280  76.630  0.00  0.00            
ATOM   2612  C37 PSO X  14      52.380  43.630  67.760  0.00  0.00            
ATOM   2613  C38 PSO X  14      45.300  47.060  76.960  0.00  0.00            
ATOM   2614  C39 PSO X  14      50.730  44.380  70.610  0.00  0.00            
ATOM   2615  C40 PSO X  14      45.290  44.690  78.760  0.00  0.00            
ATOM   2616  C41 PSO X  14      50.940  40.750  71.310  0.00  0.00            
ATOM   2617  C42 PSO X  14      48.890  44.600  74.200  0.00  0.00            
ATOM   2618  C43 PSO X  14      50.670  41.910  67.340  0.00  0.00            
ATOM   2619  C44 PSO X  14      44.640  46.050  79.090  0.00  0.00            
ATOM   2620  C45 PSO X  14      50.800  42.270  71.790  0.00  0.00            
ATOM   2621  C46 PSO X  14      50.020  41.240  66.070  0.00  0.00            
ATOM   2622  C47 PSO X  14      47.510  44.020  73.920  0.00  0.00            
ATOM   2623  C48 PSO X  14      49.050  41.590  63.900  0.00  0.00            
ATOM   2624  C49 PSO X  14      48.400  42.570  62.940  0.00  0.00            
ATOM   2625  C50 PSO X  14      46.240  42.430  72.690  0.00  0.00            
ATOM   2626  C51 PSO X  14      45.730  42.730  71.270  0.00  0.00            
ATOM   2627  C52 PSO X  14      46.100  42.650  63.880  0.00  0.00            
ATOM   2628  C53 PSO X  14      44.990  43.570  64.440  0.00  0.00            
ATOM   2629  C54 PSO X  14      43.790  42.280  69.800  0.00  0.00            
ATOM   2630  C55 PSO X  14      43.630  43.600  69.120  0.00  0.00            
ATOM   2631  C56 PSO X  14      44.400  44.780  66.430  0.00  0.00            
ATOM   2632  C57 PSO X  14      44.970  45.180  67.730  0.00  0.00            
ATOM   2633  O   PSO X  14      56.520  46.880  63.600  0.00  0.00            
ATOM   2634  O1  PSO X  14      43.000  46.360  68.400  0.00  0.00            
ATOM   2635  O2  PSO X  14      45.680  43.610  84.810  0.00  0.00            
ATOM   2636  O3  PSO X  14      49.260  35.120  72.540  0.00  0.00            
ATOM   2637  O4  PSO X  14      52.410  48.530  78.360  0.00  0.00            
ATOM   2638  O5  PSO X  14      57.110  46.170  65.660  0.00  0.00            
ATOM   2639  O6  PSO X  14      43.010  46.830  71.650  0.00  0.00            
ATOM   2640  O7  PSO X  14      45.780  47.830  69.910  0.00  0.00            
ATOM   2641  O8  PSO X  14      46.320  42.430  82.240  0.00  0.00            
ATOM   2642  O9  PSO X  14      47.810  37.720  72.240  0.00  0.00            
ATOM   2643  O10 PSO X  14      51.050  46.260  77.170  0.00  0.00            
ATOM   2644  O11 PSO X  14      54.330  45.190  67.740  0.00  0.00            
ATOM   2645  O12 PSO X  14      44.160  46.080  75.020  0.00  0.00            
ATOM   2646  O13 PSO X  14      48.920  45.940  70.180  0.00  0.00            
ATOM   2647  O14 PSO X  14      45.290  43.940  80.010  0.00  0.00            
ATOM   2648  O15 PSO X  14      50.260  39.860  72.230  0.00  0.00            
ATOM   2649  O16 PSO X  14      48.800  45.610  75.150  0.00  0.00            
ATOM   2650  O17 PSO X  14      51.920  42.550  66.890  0.00  0.00            
ATOM   2651  O18 PSO X  14      44.210  46.610  77.850  0.00  0.00            
ATOM   2652  O19 PSO X  14      51.130  43.040  70.620  0.00  0.00            
ATOM   2653  O20 PSO X  14      49.540  42.240  65.140  0.00  0.00            
ATOM   2654  O21 PSO X  14      47.520  43.020  72.830  0.00  0.00            
ATOM   2655  O22 PSO X  14      47.260  43.340  63.510  0.00  0.00            
ATOM   2656  O23 PSO X  14      44.240  42.590  71.170  0.00  0.00            
ATOM   2657  O24 PSO X  14      45.360  43.960  65.770  0.00  0.00            
ATOM   2658  O25 PSO X  14      44.960  44.090  68.660  0.00  0.00            
ATOM   2659  H   PSO X  14      42.580  48.440  68.850  0.00  0.00            
ATOM   2660  H1  PSO X  14      41.480  47.330  69.630  0.00  0.00            
ATOM   2661  H2  PSO X  14      43.750  48.590  70.620  0.00  0.00            
ATOM   2662  H3  PSO X  14      45.000  45.930  70.430  0.00  0.00            
ATOM   2663  H4  PSO X  14      44.690  47.380  67.730  0.00  0.00            
ATOM   2664  H5  PSO X  14      69.450  53.350  66.390  0.00  0.00            
ATOM   2665  H6  PSO X  14      69.150  53.760  68.110  0.00  0.00            
ATOM   2666  H7  PSO X  14      69.400  52.070  67.650  0.00  0.00            
ATOM   2667  H8  PSO X  14      59.380  45.790  63.820  0.00  0.00            
ATOM   2668  H9  PSO X  14      59.360  46.980  65.050  0.00  0.00            
ATOM   2669  H10 PSO X  14      67.090  53.880  66.480  0.00  0.00            
ATOM   2670  H11 PSO X  14      66.950  52.850  67.910  0.00  0.00            
ATOM   2671  H12 PSO X  14      58.780  48.890  63.540  0.00  0.00            
ATOM   2672  H13 PSO X  14      58.830  47.960  62.150  0.00  0.00            
ATOM   2673  H14 PSO X  14      67.420  50.920  66.190  0.00  0.00            
ATOM   2674  H15 PSO X  14      67.330  52.170  64.980  0.00  0.00            
ATOM   2675  H16 PSO X  14      61.420  47.590  62.690  0.00  0.00            
ATOM   2676  H17 PSO X  14      60.850  49.080  62.080  0.00  0.00            
ATOM   2677  H18 PSO X  14      65.080  51.640  67.020  0.00  0.00            
ATOM   2678  H19 PSO X  14      65.030  52.680  65.640  0.00  0.00            
ATOM   2679  H20 PSO X  14      61.330  48.660  65.070  0.00  0.00            
ATOM   2680  H21 PSO X  14      60.840  50.200  64.400  0.00  0.00            
ATOM   2681  H22 PSO X  14      65.110  50.850  64.040  0.00  0.00            
ATOM   2682  H23 PSO X  14      65.600  49.680  65.340  0.00  0.00            
ATOM   2683  H24 PSO X  14      63.350  48.750  63.530  0.00  0.00            
ATOM   2684  H25 PSO X  14      62.810  50.490  63.170  0.00  0.00            
ATOM   2685  H26 PSO X  14      63.010  51.030  65.440  0.00  0.00            
ATOM   2686  H27 PSO X  14      63.390  49.400  66.040  0.00  0.00            
ATOM   2687  H28 PSO X  14      46.590  41.960  85.620  0.00  0.00            
ATOM   2688  H29 PSO X  14      47.600  42.930  84.710  0.00  0.00            
ATOM   2689  H30 PSO X  14      48.810  36.210  74.320  0.00  0.00            
ATOM   2690  H31 PSO X  14      47.820  34.790  73.980  0.00  0.00            
ATOM   2691  H32 PSO X  14      54.050  47.330  78.040  0.00  0.00            
ATOM   2692  H33 PSO X  14      53.160  47.750  76.580  0.00  0.00            
ATOM   2693  H34 PSO X  14      55.040  45.530  65.430  0.00  0.00            
ATOM   2694  H35 PSO X  14      55.290  47.180  66.240  0.00  0.00            
ATOM   2695  H36 PSO X  14      44.480  47.700  72.900  0.00  0.00            
ATOM   2696  H37 PSO X  14      44.630  45.930  72.550  0.00  0.00            
ATOM   2697  H38 PSO X  14      47.060  47.190  71.500  0.00  0.00            
ATOM   2698  H39 PSO X  14      47.790  48.320  70.460  0.00  0.00            
ATOM   2699  H40 PSO X  14      47.050  40.800  83.390  0.00  0.00            
ATOM   2700  H41 PSO X  14      45.370  41.140  83.580  0.00  0.00            
ATOM   2701  H42 PSO X  14      46.880  35.830  72.010  0.00  0.00            
ATOM   2702  H43 PSO X  14      46.540  36.790  73.600  0.00  0.00            
ATOM   2703  H44 PSO X  14      52.840  45.190  77.520  0.00  0.00            
ATOM   2704  H45 PSO X  14      52.180  46.010  78.930  0.00  0.00            
ATOM   2705  H46 PSO X  14      56.290  44.540  67.280  0.00  0.00            
ATOM   2706  H47 PSO X  14      56.080  46.210  68.050  0.00  0.00            
ATOM   2707  H48 PSO X  14      42.390  46.960  74.340  0.00  0.00            
ATOM   2708  H49 PSO X  14      42.630  45.330  73.780  0.00  0.00            
ATOM   2709  H50 PSO X  14      47.010  45.520  69.510  0.00  0.00            
ATOM   2710  H51 PSO X  14      47.970  46.740  68.570  0.00  0.00            
ATOM   2711  H52 PSO X  14      44.700  41.510  81.460  0.00  0.00            
ATOM   2712  H53 PSO X  14      46.220  40.790  80.870  0.00  0.00            
ATOM   2713  H54 PSO X  14      49.080  38.350  73.890  0.00  0.00            
ATOM   2714  H55 PSO X  14      47.510  39.050  73.780  0.00  0.00            
ATOM   2715  H56 PSO X  14      50.320  44.470  78.030  0.00  0.00            
ATOM   2716  H57 PSO X  14      50.740  44.270  76.390  0.00  0.00            
ATOM   2717  H58 PSO X  14      54.400  43.200  67.130  0.00  0.00            
ATOM   2718  H59 PSO X  14      53.460  44.320  66.080  0.00  0.00            
ATOM   2719  H60 PSO X  14      43.710  47.940  75.840  0.00  0.00            
ATOM   2720  H61 PSO X  14      45.240  47.960  74.920  0.00  0.00            
ATOM   2721  H62 PSO X  14      49.500  44.410  68.830  0.00  0.00            
ATOM   2722  H63 PSO X  14      48.770  43.810  70.360  0.00  0.00            
ATOM   2723  H64 PSO X  14      46.850  42.800  79.710  0.00  0.00            
ATOM   2724  H65 PSO X  14      45.360  42.210  78.930  0.00  0.00            
ATOM   2725  H66 PSO X  14      48.300  40.200  71.480  0.00  0.00            
ATOM   2726  H67 PSO X  14      48.610  40.790  73.120  0.00  0.00            
ATOM   2727  H68 PSO X  14      48.150  44.440  76.860  0.00  0.00            
ATOM   2728  H69 PSO X  14      48.410  46.120  77.210  0.00  0.00            
ATOM   2729  H70 PSO X  14      52.590  43.170  68.730  0.00  0.00            
ATOM   2730  H71 PSO X  14      51.640  44.440  67.760  0.00  0.00            
ATOM   2731  H72 PSO X  14      46.080  46.350  76.660  0.00  0.00            
ATOM   2732  H73 PSO X  14      45.700  47.990  77.400  0.00  0.00            
ATOM   2733  H74 PSO X  14      51.480  44.900  70.000  0.00  0.00            
ATOM   2734  H75 PSO X  14      50.750  44.810  71.620  0.00  0.00            
ATOM   2735  H76 PSO X  14      44.790  44.150  77.950  0.00  0.00            
ATOM   2736  H77 PSO X  14      46.290  44.810  78.340  0.00  0.00            
ATOM   2737  H78 PSO X  14      50.450  40.610  70.340  0.00  0.00            
ATOM   2738  H79 PSO X  14      51.920  40.320  71.100  0.00  0.00            
ATOM   2739  H80 PSO X  14      49.640  43.820  74.400  0.00  0.00            
ATOM   2740  H81 PSO X  14      49.260  45.060  73.280  0.00  0.00            
ATOM   2741  H82 PSO X  14      49.990  42.710  67.650  0.00  0.00            
ATOM   2742  H83 PSO X  14      50.810  41.110  68.090  0.00  0.00            
ATOM   2743  H84 PSO X  14      43.800  45.970  79.780  0.00  0.00            
ATOM   2744  H85 PSO X  14      45.380  46.710  79.560  0.00  0.00            
ATOM   2745  H86 PSO X  14      49.770  42.490  72.120  0.00  0.00            
ATOM   2746  H87 PSO X  14      51.500  42.570  72.580  0.00  0.00            
ATOM   2747  H88 PSO X  14      50.830  40.660  65.630  0.00  0.00            
ATOM   2748  H89 PSO X  14      49.200  40.540  66.280  0.00  0.00            
ATOM   2749  H90 PSO X  14      47.130  43.540  74.830  0.00  0.00            
ATOM   2750  H91 PSO X  14      46.790  44.840  73.770  0.00  0.00            
ATOM   2751  H92 PSO X  14      48.350  40.810  64.210  0.00  0.00            
ATOM   2752  H93 PSO X  14      49.850  41.050  63.380  0.00  0.00            
ATOM   2753  H94 PSO X  14      49.280  43.160  62.670  0.00  0.00            
ATOM   2754  H95 PSO X  14      48.320  41.910  62.070  0.00  0.00            
ATOM   2755  H96 PSO X  14      45.520  42.840  73.410  0.00  0.00            
ATOM   2756  H97 PSO X  14      46.210  41.350  72.910  0.00  0.00            
ATOM   2757  H98 PSO X  14      46.000  43.750  70.980  0.00  0.00            
ATOM   2758  H99 PSO X  14      46.320  42.110  70.580  0.00  0.00            
ATOM   2759 H100 PSO X  14      46.250  41.810  64.580  0.00  0.00            
ATOM   2760 H101 PSO X  14      45.710  42.160  62.980  0.00  0.00            
ATOM   2761 H102 PSO X  14      44.820  44.460  63.820  0.00  0.00            
ATOM   2762 H103 PSO X  14      44.040  43.010  64.380  0.00  0.00            
ATOM   2763 H104 PSO X  14      42.800  41.800  69.800  0.00  0.00            
ATOM   2764 H105 PSO X  14      44.520  41.590  69.380  0.00  0.00            
ATOM   2765 H106 PSO X  14      43.010  43.330  68.260  0.00  0.00            
ATOM   2766 H107 PSO X  14      43.120  44.300  69.790  0.00  0.00            
ATOM   2767 H108 PSO X  14      44.150  45.630  65.790  0.00  0.00            
ATOM   2768 H109 PSO X  14      43.450  44.250  66.580  0.00  0.00            
ATOM   2769 H110 PSO X  14      46.000  45.370  67.410  0.00  0.00            
ATOM   2770 H111 PSO X  14      44.840  43.120  84.820  0.00  0.00            
ATOM   2771 H112 PSO X  14      49.940  34.600  72.980  0.00  0.00            
ATOM   2772 H113 PSO X  14      51.450  48.560  78.190  0.00  0.00            
ATOM   2773  C   PSO X  15      48.340  73.560  67.110  0.00  0.00            
ATOM   2774  C1  PSO X  15      58.690  85.250  63.410  0.00  0.00            
ATOM   2775  C2  PSO X  15      57.290  85.150  64.120  0.00  0.00            
ATOM   2776  C3  PSO X  15      56.330  84.570  62.990  0.00  0.00            
ATOM   2777  C4  PSO X  15      57.380  83.780  62.170  0.00  0.00            
ATOM   2778  C5  PSO X  15      56.070  67.370  58.710  0.00  0.00            
ATOM   2779  C6  PSO X  15      48.360  72.170  67.800  0.00  0.00            
ATOM   2780  C7  PSO X  15      55.760  67.800  60.120  0.00  0.00            
ATOM   2781  C8  PSO X  15      49.610  71.270  67.410  0.00  0.00            
ATOM   2782  C9  PSO X  15      54.370  68.420  60.350  0.00  0.00            
ATOM   2783  C10 PSO X  15      49.870  70.990  65.830  0.00  0.00            
ATOM   2784  C11 PSO X  15      54.370  69.120  61.720  0.00  0.00            
ATOM   2785  C12 PSO X  15      51.340  70.680  65.470  0.00  0.00            
ATOM   2786  C13 PSO X  15      52.940  69.660  62.080  0.00  0.00            
ATOM   2787  C14 PSO X  15      51.470  70.410  63.920  0.00  0.00            
ATOM   2788  C15 PSO X  15      52.950  70.170  63.500  0.00  0.00            
ATOM   2789  C16 PSO X  15      44.390  93.020  62.770  0.00  0.00            
ATOM   2790  C17 PSO X  15      56.270  90.370  68.940  0.00  0.00            
ATOM   2791  C18 PSO X  15      49.130  77.840  54.110  0.00  0.00            
ATOM   2792  C19 PSO X  15      49.650  75.590  66.710  0.00  0.00            
ATOM   2793  C20 PSO X  15      55.980  86.450  65.540  0.00  0.00            
ATOM   2794  C21 PSO X  15      54.060  83.780  62.720  0.00  0.00            
ATOM   2795  C22 PSO X  15      44.450  91.850  63.810  0.00  0.00            
ATOM   2796  C23 PSO X  15      56.430  88.890  69.210  0.00  0.00            
ATOM   2797  C24 PSO X  15      48.330  78.900  54.860  0.00  0.00            
ATOM   2798  C25 PSO X  15      50.070  75.330  65.270  0.00  0.00            
ATOM   2799  C26 PSO X  15      55.290  87.760  65.910  0.00  0.00            
ATOM   2800  C27 PSO X  15      53.030  82.860  63.540  0.00  0.00            
ATOM   2801  C28 PSO X  15      46.630  92.220  64.810  0.00  0.00            
ATOM   2802  C29 PSO X  15      55.330  86.840  69.350  0.00  0.00            
ATOM   2803  C30 PSO X  15      50.130  80.290  55.840  0.00  0.00            
ATOM   2804  C31 PSO X  15      51.860  74.650  63.810  0.00  0.00            
ATOM   2805  C32 PSO X  15      53.230  88.970  65.240  0.00  0.00            
ATOM   2806  C33 PSO X  15      51.230  83.000  65.100  0.00  0.00            
ATOM   2807  C34 PSO X  15      48.110  91.720  64.840  0.00  0.00            
ATOM   2808  C35 PSO X  15      53.970  86.110  69.820  0.00  0.00            
ATOM   2809  C36 PSO X  15      50.990  80.270  57.160  0.00  0.00            
ATOM   2810  C37 PSO X  15      53.360  74.840  63.770  0.00  0.00            
ATOM   2811  C38 PSO X  15      52.060  88.860  64.240  0.00  0.00            
ATOM   2812  C39 PSO X  15      50.540  84.120  65.950  0.00  0.00            
ATOM   2813  C40 PSO X  15      48.360  89.260  65.260  0.00  0.00            
ATOM   2814  C41 PSO X  15      51.720  85.590  69.090  0.00  0.00            
ATOM   2815  C42 PSO X  15      50.600  80.410  59.580  0.00  0.00            
ATOM   2816  C43 PSO X  15      55.180  74.120  62.320  0.00  0.00            
ATOM   2817  C44 PSO X  15      49.580  89.090  64.250  0.00  0.00            
ATOM   2818  C45 PSO X  15      50.820  85.450  67.920  0.00  0.00            
ATOM   2819  C46 PSO X  15      55.640  74.040  60.890  0.00  0.00            
ATOM   2820  C47 PSO X  15      50.260  81.620  60.610  0.00  0.00            
ATOM   2821  C48 PSO X  15      56.760  76.190  60.630  0.00  0.00            
ATOM   2822  C49 PSO X  15      57.110  77.310  59.660  0.00  0.00            
ATOM   2823  C50 PSO X  15      51.560  83.450  59.600  0.00  0.00            
ATOM   2824  C51 PSO X  15      52.560  84.640  59.710  0.00  0.00            
ATOM   2825  C52 PSO X  15      58.530  79.360  59.670  0.00  0.00            
ATOM   2826  C53 PSO X  15      59.130  80.410  60.630  0.00  0.00            
ATOM   2827  C54 PSO X  15      54.780  85.450  59.340  0.00  0.00            
ATOM   2828  C55 PSO X  15      56.120  85.060  58.880  0.00  0.00            
ATOM   2829  C56 PSO X  15      58.030  82.620  60.140  0.00  0.00            
ATOM   2830  C57 PSO X  15      56.970  83.560  60.710  0.00  0.00            
ATOM   2831  O   PSO X  15      47.580  73.830  66.200  0.00  0.00            
ATOM   2832  O1  PSO X  15      58.620  84.560  62.160  0.00  0.00            
ATOM   2833  O2  PSO X  15      44.790  92.510  61.530  0.00  0.00            
ATOM   2834  O3  PSO X  15      55.960  90.540  67.520  0.00  0.00            
ATOM   2835  O4  PSO X  15      49.380  76.630  54.870  0.00  0.00            
ATOM   2836  O5  PSO X  15      49.430  74.340  67.450  0.00  0.00            
ATOM   2837  O6  PSO X  15      56.850  86.510  64.480  0.00  0.00            
ATOM   2838  O7  PSO X  15      55.310  83.760  63.520  0.00  0.00            
ATOM   2839  O8  PSO X  15      45.770  91.350  64.100  0.00  0.00            
ATOM   2840  O9  PSO X  15      55.190  88.260  69.310  0.00  0.00            
ATOM   2841  O10 PSO X  15      49.050  79.350  56.050  0.00  0.00            
ATOM   2842  O11 PSO X  15      51.510  75.080  65.120  0.00  0.00            
ATOM   2843  O12 PSO X  15      54.340  88.120  64.890  0.00  0.00            
ATOM   2844  O13 PSO X  15      52.220  83.650  64.310  0.00  0.00            
ATOM   2845  O14 PSO X  15      48.310  90.620  65.770  0.00  0.00            
ATOM   2846  O15 PSO X  15      52.980  86.230  68.780  0.00  0.00            
ATOM   2847  O16 PSO X  15      50.100  80.780  58.270  0.00  0.00            
ATOM   2848  O17 PSO X  15      53.740  74.480  62.440  0.00  0.00            
ATOM   2849  O18 PSO X  15      50.850  89.310  64.890  0.00  0.00            
ATOM   2850  O19 PSO X  15      51.230  84.320  67.150  0.00  0.00            
ATOM   2851  O20 PSO X  15      55.690  75.340  60.210  0.00  0.00            
ATOM   2852  O21 PSO X  15      51.420  82.580  60.730  0.00  0.00            
ATOM   2853  O22 PSO X  15      57.570  78.520  60.400  0.00  0.00            
ATOM   2854  O23 PSO X  15      53.920  84.150  59.500  0.00  0.00            
ATOM   2855  O24 PSO X  15      58.120  81.430  60.940  0.00  0.00            
ATOM   2856  O25 PSO X  15      57.120  84.850  60.040  0.00  0.00            
ATOM   2857  H   PSO X  15      59.440  84.770  64.050  0.00  0.00            
ATOM   2858  H1  PSO X  15      59.010  86.290  63.280  0.00  0.00            
ATOM   2859  H2  PSO X  15      57.310  84.560  65.050  0.00  0.00            
ATOM   2860  H3  PSO X  15      55.920  85.390  62.380  0.00  0.00            
ATOM   2861  H4  PSO X  15      57.410  82.870  62.770  0.00  0.00            
ATOM   2862  H5  PSO X  15      57.140  67.150  58.640  0.00  0.00            
ATOM   2863  H6  PSO X  15      55.500  66.490  58.380  0.00  0.00            
ATOM   2864  H7  PSO X  15      55.970  68.250  58.060  0.00  0.00            
ATOM   2865  H8  PSO X  15      47.460  71.690  67.390  0.00  0.00            
ATOM   2866  H9  PSO X  15      48.270  72.310  68.880  0.00  0.00            
ATOM   2867  H10 PSO X  15      56.440  68.620  60.390  0.00  0.00            
ATOM   2868  H11 PSO X  15      55.940  67.030  60.880  0.00  0.00            
ATOM   2869  H12 PSO X  15      49.560  70.310  67.930  0.00  0.00            
ATOM   2870  H13 PSO X  15      50.450  71.810  67.880  0.00  0.00            
ATOM   2871  H14 PSO X  15      53.750  67.530  60.250  0.00  0.00            
ATOM   2872  H15 PSO X  15      53.990  69.090  59.580  0.00  0.00            
ATOM   2873  H16 PSO X  15      49.220  70.160  65.530  0.00  0.00            
ATOM   2874  H17 PSO X  15      49.490  71.870  65.290  0.00  0.00            
ATOM   2875  H18 PSO X  15      54.630  68.400  62.510  0.00  0.00            
ATOM   2876  H19 PSO X  15      55.190  69.850  61.700  0.00  0.00            
ATOM   2877  H20 PSO X  15      51.650  69.830  66.100  0.00  0.00            
ATOM   2878  H21 PSO X  15      51.920  71.550  65.810  0.00  0.00            
ATOM   2879  H22 PSO X  15      52.740  70.570  61.490  0.00  0.00            
ATOM   2880  H23 PSO X  15      52.150  68.910  61.930  0.00  0.00            
ATOM   2881  H24 PSO X  15      50.790  69.670  63.480  0.00  0.00            
ATOM   2882  H25 PSO X  15      51.210  71.410  63.550  0.00  0.00            
ATOM   2883  H26 PSO X  15      53.380  71.180  63.570  0.00  0.00            
ATOM   2884  H27 PSO X  15      53.470  69.480  64.170  0.00  0.00            
ATOM   2885  H28 PSO X  15      43.390  93.450  62.740  0.00  0.00            
ATOM   2886  H29 PSO X  15      45.160  93.710  63.140  0.00  0.00            
ATOM   2887  H30 PSO X  15      55.400  90.680  69.530  0.00  0.00            
ATOM   2888  H31 PSO X  15      57.180  90.920  69.240  0.00  0.00            
ATOM   2889  H32 PSO X  15      48.600  77.790  53.150  0.00  0.00            
ATOM   2890  H33 PSO X  15      50.110  78.300  53.920  0.00  0.00            
ATOM   2891  H34 PSO X  15      50.380  76.220  67.230  0.00  0.00            
ATOM   2892  H35 PSO X  15      48.750  76.210  66.810  0.00  0.00            
ATOM   2893  H36 PSO X  15      56.490  86.090  66.440  0.00  0.00            
ATOM   2894  H37 PSO X  15      55.140  85.780  65.300  0.00  0.00            
ATOM   2895  H38 PSO X  15      54.150  83.360  61.710  0.00  0.00            
ATOM   2896  H39 PSO X  15      53.690  84.810  62.740  0.00  0.00            
ATOM   2897  H40 PSO X  15      43.950  92.090  64.750  0.00  0.00            
ATOM   2898  H41 PSO X  15      43.890  91.020  63.360  0.00  0.00            
ATOM   2899  H42 PSO X  15      57.200  88.410  68.600  0.00  0.00            
ATOM   2900  H43 PSO X  15      56.900  88.820  70.200  0.00  0.00            
ATOM   2901  H44 PSO X  15      48.110  79.690  54.140  0.00  0.00            
ATOM   2902  H45 PSO X  15      47.410  78.400  55.200  0.00  0.00            
ATOM   2903  H46 PSO X  15      49.630  74.430  64.820  0.00  0.00            
ATOM   2904  H47 PSO X  15      49.820  76.240  64.710  0.00  0.00            
ATOM   2905  H48 PSO X  15      54.670  87.720  66.820  0.00  0.00            
ATOM   2906  H49 PSO X  15      56.080  88.510  65.970  0.00  0.00            
ATOM   2907  H50 PSO X  15      52.290  82.480  62.820  0.00  0.00            
ATOM   2908  H51 PSO X  15      53.460  82.090  64.190  0.00  0.00            
ATOM   2909  H52 PSO X  15      46.380  92.330  65.870  0.00  0.00            
ATOM   2910  H53 PSO X  15      46.710  93.220  64.370  0.00  0.00            
ATOM   2911  H54 PSO X  15      56.180  86.580  69.990  0.00  0.00            
ATOM   2912  H55 PSO X  15      55.650  86.470  68.370  0.00  0.00            
ATOM   2913  H56 PSO X  15      49.750  81.310  55.700  0.00  0.00            
ATOM   2914  H57 PSO X  15      50.770  79.970  55.010  0.00  0.00            
ATOM   2915  H58 PSO X  15      51.270  75.160  63.030  0.00  0.00            
ATOM   2916  H59 PSO X  15      51.730  73.560  63.770  0.00  0.00            
ATOM   2917  H60 PSO X  15      53.460  90.040  65.360  0.00  0.00            
ATOM   2918  H61 PSO X  15      52.940  88.610  66.240  0.00  0.00            
ATOM   2919  H62 PSO X  15      51.810  82.340  65.760  0.00  0.00            
ATOM   2920  H63 PSO X  15      50.420  82.570  64.500  0.00  0.00            
ATOM   2921  H64 PSO X  15      48.300  91.380  63.820  0.00  0.00            
ATOM   2922  H65 PSO X  15      48.910  92.470  64.970  0.00  0.00            
ATOM   2923  H66 PSO X  15      54.160  85.040  69.980  0.00  0.00            
ATOM   2924  H67 PSO X  15      53.560  86.630  70.700  0.00  0.00            
ATOM   2925  H68 PSO X  15      51.210  79.210  57.320  0.00  0.00            
ATOM   2926  H69 PSO X  15      51.880  80.890  56.970  0.00  0.00            
ATOM   2927  H70 PSO X  15      53.570  75.890  63.990  0.00  0.00            
ATOM   2928  H71 PSO X  15      53.790  74.110  64.460  0.00  0.00            
ATOM   2929  H72 PSO X  15      52.300  89.470  63.360  0.00  0.00            
ATOM   2930  H73 PSO X  15      52.020  87.780  64.020  0.00  0.00            
ATOM   2931  H74 PSO X  15      50.450  85.040  65.370  0.00  0.00            
ATOM   2932  H75 PSO X  15      49.510  83.850  66.210  0.00  0.00            
ATOM   2933  H76 PSO X  15      47.370  89.000  64.890  0.00  0.00            
ATOM   2934  H77 PSO X  15      48.530  88.600  66.120  0.00  0.00            
ATOM   2935  H78 PSO X  15      51.190  86.230  69.810  0.00  0.00            
ATOM   2936  H79 PSO X  15      51.730  84.590  69.540  0.00  0.00            
ATOM   2937  H80 PSO X  15      51.680  80.200  59.660  0.00  0.00            
ATOM   2938  H81 PSO X  15      50.120  79.480  59.920  0.00  0.00            
ATOM   2939  H82 PSO X  15      55.380  73.180  62.860  0.00  0.00            
ATOM   2940  H83 PSO X  15      55.700  74.970  62.790  0.00  0.00            
ATOM   2941  H84 PSO X  15      49.490  88.040  63.930  0.00  0.00            
ATOM   2942  H85 PSO X  15      49.510  89.840  63.460  0.00  0.00            
ATOM   2943  H86 PSO X  15      49.860  85.300  68.420  0.00  0.00            
ATOM   2944  H87 PSO X  15      50.750  86.410  67.390  0.00  0.00            
ATOM   2945  H88 PSO X  15      56.560  73.430  60.910  0.00  0.00            
ATOM   2946  H89 PSO X  15      54.920  73.390  60.380  0.00  0.00            
ATOM   2947  H90 PSO X  15      49.390  82.180  60.270  0.00  0.00            
ATOM   2948  H91 PSO X  15      50.060  81.210  61.610  0.00  0.00            
ATOM   2949  H92 PSO X  15      57.650  75.560  60.780  0.00  0.00            
ATOM   2950  H93 PSO X  15      56.510  76.700  61.570  0.00  0.00            
ATOM   2951  H94 PSO X  15      57.900  76.970  58.980  0.00  0.00            
ATOM   2952  H95 PSO X  15      56.280  77.550  58.990  0.00  0.00            
ATOM   2953  H96 PSO X  15      50.590  83.920  59.420  0.00  0.00            
ATOM   2954  H97 PSO X  15      51.740  82.920  58.660  0.00  0.00            
ATOM   2955  H98 PSO X  15      52.250  85.340  58.920  0.00  0.00            
ATOM   2956  H99 PSO X  15      52.440  85.120  60.680  0.00  0.00            
ATOM   2957 H100 PSO X  15      58.130  79.860  58.780  0.00  0.00            
ATOM   2958 H101 PSO X  15      59.360  78.750  59.320  0.00  0.00            
ATOM   2959 H102 PSO X  15      59.460  79.810  61.490  0.00  0.00            
ATOM   2960 H103 PSO X  15      59.980  80.840  60.090  0.00  0.00            
ATOM   2961 H104 PSO X  15      54.820  85.930  60.320  0.00  0.00            
ATOM   2962 H105 PSO X  15      54.320  86.090  58.570  0.00  0.00            
ATOM   2963 H106 PSO X  15      56.050  84.130  58.300  0.00  0.00            
ATOM   2964 H107 PSO X  15      56.470  85.730  58.090  0.00  0.00            
ATOM   2965 H108 PSO X  15      58.980  83.160  60.070  0.00  0.00            
ATOM   2966 H109 PSO X  15      57.720  82.350  59.120  0.00  0.00            
ATOM   2967 H110 PSO X  15      55.960  83.230  60.450  0.00  0.00            
ATOM   2968 H111 PSO X  15      45.580  91.970  61.680  0.00  0.00            
ATOM   2969 H112 PSO X  15      56.490  91.290  67.180  0.00  0.00            
ATOM   2970 H113 PSO X  15      49.270  76.930  55.790  0.00  0.00            
ATOM   2971  C   PSO X  16      52.670  55.500  55.860  0.00  0.00            
ATOM   2972  C1  PSO X  16      39.270  61.690  69.790  0.00  0.00            
ATOM   2973  C2  PSO X  16      38.820  63.170  69.650  0.00  0.00            
ATOM   2974  C3  PSO X  16      40.040  63.810  69.010  0.00  0.00            
ATOM   2975  C4  PSO X  16      40.630  62.600  68.250  0.00  0.00            
ATOM   2976  C5  PSO X  16      64.680  61.440  60.230  0.00  0.00            
ATOM   2977  C6  PSO X  16      54.190  55.470  56.080  0.00  0.00            
ATOM   2978  C7  PSO X  16      63.150  61.380  60.130  0.00  0.00            
ATOM   2979  C8  PSO X  16      54.750  56.640  56.860  0.00  0.00            
ATOM   2980  C9  PSO X  16      62.630  60.130  59.310  0.00  0.00            
ATOM   2981  C10 PSO X  16      56.260  56.630  56.850  0.00  0.00            
ATOM   2982  C11 PSO X  16      61.090  60.030  59.390  0.00  0.00            
ATOM   2983  C12 PSO X  16      56.900  57.900  57.540  0.00  0.00            
ATOM   2984  C13 PSO X  16      60.530  58.800  58.600  0.00  0.00            
ATOM   2985  C14 PSO X  16      58.440  57.830  57.580  0.00  0.00            
ATOM   2986  C15 PSO X  16      59.020  59.020  58.420  0.00  0.00            
ATOM   2987  C16 PSO X  16      40.570  60.120  78.640  0.00  0.00            
ATOM   2988  C17 PSO X  16      32.830  69.580  67.970  0.00  0.00            
ATOM   2989  C18 PSO X  16      38.190  69.740  76.720  0.00  0.00            
ATOM   2990  C19 PSO X  16      50.570  54.760  56.750  0.00  0.00            
ATOM   2991  C20 PSO X  16      37.210  63.690  71.400  0.00  0.00            
ATOM   2992  C21 PSO X  16      39.580  66.170  68.610  0.00  0.00            
ATOM   2993  C22 PSO X  16      40.060  61.370  79.390  0.00  0.00            
ATOM   2994  C23 PSO X  16      31.970  68.260  68.020  0.00  0.00            
ATOM   2995  C24 PSO X  16      38.270  68.780  77.860  0.00  0.00            
ATOM   2996  C25 PSO X  16      49.960  54.430  58.150  0.00  0.00            
ATOM   2997  C26 PSO X  16      37.070  64.270  72.810  0.00  0.00            
ATOM   2998  C27 PSO X  16      39.240  67.110  67.360  0.00  0.00            
ATOM   2999  C28 PSO X  16      38.860  63.320  78.830  0.00  0.00            
ATOM   3000  C29 PSO X  16      31.650  66.040  67.070  0.00  0.00            
ATOM   3001  C30 PSO X  16      40.620  68.030  78.320  0.00  0.00            
ATOM   3002  C31 PSO X  16      47.970  54.410  59.600  0.00  0.00            
ATOM   3003  C32 PSO X  16      37.590  66.330  74.170  0.00  0.00            
ATOM   3004  C33 PSO X  16      37.390  67.900  65.940  0.00  0.00            
ATOM   3005  C34 PSO X  16      37.820  63.920  77.920  0.00  0.00            
ATOM   3006  C35 PSO X  16      32.110  65.350  65.750  0.00  0.00            
ATOM   3007  C36 PSO X  16      41.750  67.540  77.320  0.00  0.00            
ATOM   3008  C37 PSO X  16      46.470  54.710  59.640  0.00  0.00            
ATOM   3009  C38 PSO X  16      36.350  66.450  75.200  0.00  0.00            
ATOM   3010  C39 PSO X  16      36.050  67.410  65.270  0.00  0.00            
ATOM   3011  C40 PSO X  16      35.420  64.270  78.020  0.00  0.00            
ATOM   3012  C41 PSO X  16      34.270  64.630  64.680  0.00  0.00            
ATOM   3013  C42 PSO X  16      42.780  68.030  75.160  0.00  0.00            
ATOM   3014  C43 PSO X  16      44.920  56.390  60.130  0.00  0.00            
ATOM   3015  C44 PSO X  16      35.390  65.540  77.110  0.00  0.00            
ATOM   3016  C45 PSO X  16      35.200  65.600  63.910  0.00  0.00            
ATOM   3017  C46 PSO X  16      44.600  57.880  59.820  0.00  0.00            
ATOM   3018  C47 PSO X  16      41.960  67.360  74.120  0.00  0.00            
ATOM   3019  C48 PSO X  16      45.830  58.840  61.770  0.00  0.00            
ATOM   3020  C49 PSO X  16      44.610  59.590  62.420  0.00  0.00            
ATOM   3021  C50 PSO X  16      42.260  66.540  71.950  0.00  0.00            
ATOM   3022  C51 PSO X  16      43.260  65.970  71.090  0.00  0.00            
ATOM   3023  C52 PSO X  16      44.040  60.920  64.340  0.00  0.00            
ATOM   3024  C53 PSO X  16      44.600  61.120  65.760  0.00  0.00            
ATOM   3025  C54 PSO X  16      43.800  65.120  68.910  0.00  0.00            
ATOM   3026  C55 PSO X  16      44.130  63.680  69.140  0.00  0.00            
ATOM   3027  C56 PSO X  16      42.540  61.740  66.900  0.00  0.00            
ATOM   3028  C57 PSO X  16      42.100  62.840  67.880  0.00  0.00            
ATOM   3029  O   PSO X  16      52.160  55.970  54.840  0.00  0.00            
ATOM   3030  O1  PSO X  16      40.560  61.560  69.190  0.00  0.00            
ATOM   3031  O2  PSO X  16      40.640  60.430  77.250  0.00  0.00            
ATOM   3032  O3  PSO X  16      33.150  69.870  66.630  0.00  0.00            
ATOM   3033  O4  PSO X  16      39.510  70.250  76.490  0.00  0.00            
ATOM   3034  O5  PSO X  16      51.990  54.880  56.840  0.00  0.00            
ATOM   3035  O6  PSO X  16      38.650  63.650  70.990  0.00  0.00            
ATOM   3036  O7  PSO X  16      39.700  64.840  68.030  0.00  0.00            
ATOM   3037  O8  PSO X  16      38.940  61.900  78.660  0.00  0.00            
ATOM   3038  O9  PSO X  16      32.550  67.250  67.200  0.00  0.00            
ATOM   3039  O10 PSO X  16      39.390  67.930  77.540  0.00  0.00            
ATOM   3040  O11 PSO X  16      48.540  54.680  58.310  0.00  0.00            
ATOM   3041  O12 PSO X  16      37.170  65.770  72.860  0.00  0.00            
ATOM   3042  O13 PSO X  16      37.880  66.970  66.970  0.00  0.00            
ATOM   3043  O14 PSO X  16      36.680  64.200  78.710  0.00  0.00            
ATOM   3044  O15 PSO X  16      33.570  65.360  65.750  0.00  0.00            
ATOM   3045  O16 PSO X  16      41.750  68.450  76.130  0.00  0.00            
ATOM   3046  O17 PSO X  16      46.300  56.150  59.670  0.00  0.00            
ATOM   3047  O18 PSO X  16      36.280  65.290  76.010  0.00  0.00            
ATOM   3048  O19 PSO X  16      36.210  66.060  64.830  0.00  0.00            
ATOM   3049  O20 PSO X  16      45.640  58.700  60.390  0.00  0.00            
ATOM   3050  O21 PSO X  16      42.910  66.860  73.150  0.00  0.00            
ATOM   3051  O22 PSO X  16      44.850  59.900  63.780  0.00  0.00            
ATOM   3052  O23 PSO X  16      42.660  65.510  69.810  0.00  0.00            
ATOM   3053  O24 PSO X  16      43.840  62.150  66.440  0.00  0.00            
ATOM   3054  O25 PSO X  16      42.890  62.840  69.090  0.00  0.00            
ATOM   3055  H   PSO X  16      38.460  61.190  69.250  0.00  0.00            
ATOM   3056  H1  PSO X  16      39.320  61.320  70.820  0.00  0.00            
ATOM   3057  H2  PSO X  16      37.870  63.250  69.120  0.00  0.00            
ATOM   3058  H3  PSO X  16      40.800  64.120  69.740  0.00  0.00            
ATOM   3059  H4  PSO X  16      40.060  62.380  67.340  0.00  0.00            
ATOM   3060  H5  PSO X  16      65.010  61.720  59.220  0.00  0.00            
ATOM   3061  H6  PSO X  16      65.060  62.220  60.910  0.00  0.00            
ATOM   3062  H7  PSO X  16      65.170  60.490  60.460  0.00  0.00            
ATOM   3063  H8  PSO X  16      54.700  55.380  55.110  0.00  0.00            
ATOM   3064  H9  PSO X  16      54.450  54.610  56.710  0.00  0.00            
ATOM   3065  H10 PSO X  16      62.770  62.270  59.620  0.00  0.00            
ATOM   3066  H11 PSO X  16      62.690  61.490  61.110  0.00  0.00            
ATOM   3067  H12 PSO X  16      54.490  56.690  57.920  0.00  0.00            
ATOM   3068  H13 PSO X  16      54.410  57.600  56.460  0.00  0.00            
ATOM   3069  H14 PSO X  16      62.980  59.260  59.870  0.00  0.00            
ATOM   3070  H15 PSO X  16      62.990  60.050  58.280  0.00  0.00            
ATOM   3071  H16 PSO X  16      56.740  55.770  57.330  0.00  0.00            
ATOM   3072  H17 PSO X  16      56.600  56.700  55.810  0.00  0.00            
ATOM   3073  H18 PSO X  16      60.720  59.870  60.420  0.00  0.00            
ATOM   3074  H19 PSO X  16      60.610  60.910  58.960  0.00  0.00            
ATOM   3075  H20 PSO X  16      56.500  57.890  58.560  0.00  0.00            
ATOM   3076  H21 PSO X  16      56.510  58.780  57.010  0.00  0.00            
ATOM   3077  H22 PSO X  16      60.930  58.850  57.580  0.00  0.00            
ATOM   3078  H23 PSO X  16      60.730  57.810  59.030  0.00  0.00            
ATOM   3079  H24 PSO X  16      58.790  56.890  58.030  0.00  0.00            
ATOM   3080  H25 PSO X  16      58.940  57.900  56.610  0.00  0.00            
ATOM   3081  H26 PSO X  16      58.790  59.990  57.960  0.00  0.00            
ATOM   3082  H27 PSO X  16      58.590  59.110  59.420  0.00  0.00            
ATOM   3083  H28 PSO X  16      41.520  59.720  78.990  0.00  0.00            
ATOM   3084  H29 PSO X  16      39.900  59.250  78.710  0.00  0.00            
ATOM   3085  H30 PSO X  16      32.350  70.440  68.450  0.00  0.00            
ATOM   3086  H31 PSO X  16      33.730  69.350  68.570  0.00  0.00            
ATOM   3087  H32 PSO X  16      37.720  69.210  75.880  0.00  0.00            
ATOM   3088  H33 PSO X  16      37.410  70.470  76.950  0.00  0.00            
ATOM   3089  H34 PSO X  16      50.360  54.010  55.980  0.00  0.00            
ATOM   3090  H35 PSO X  16      50.080  55.680  56.410  0.00  0.00            
ATOM   3091  H36 PSO X  16      36.830  62.670  71.310  0.00  0.00            
ATOM   3092  H37 PSO X  16      36.660  64.240  70.640  0.00  0.00            
ATOM   3093  H38 PSO X  16      40.560  66.460  69.020  0.00  0.00            
ATOM   3094  H39 PSO X  16      38.870  66.170  69.450  0.00  0.00            
ATOM   3095  H40 PSO X  16      39.790  61.260  80.450  0.00  0.00            
ATOM   3096  H41 PSO X  16      40.910  62.060  79.390  0.00  0.00            
ATOM   3097  H42 PSO X  16      31.920  67.930  69.060  0.00  0.00            
ATOM   3098  H43 PSO X  16      30.980  68.590  67.680  0.00  0.00            
ATOM   3099  H44 PSO X  16      38.270  69.350  78.790  0.00  0.00            
ATOM   3100  H45 PSO X  16      37.350  68.190  77.950  0.00  0.00            
ATOM   3101  H46 PSO X  16      50.160  53.410  58.490  0.00  0.00            
ATOM   3102  H47 PSO X  16      50.490  55.050  58.880  0.00  0.00            
ATOM   3103  H48 PSO X  16      36.060  63.940  73.100  0.00  0.00            
ATOM   3104  H49 PSO X  16      37.740  63.780  73.520  0.00  0.00            
ATOM   3105  H50 PSO X  16      39.390  68.140  67.700  0.00  0.00            
ATOM   3106  H51 PSO X  16      39.910  67.000  66.510  0.00  0.00            
ATOM   3107  H52 PSO X  16      39.830  63.700  78.520  0.00  0.00            
ATOM   3108  H53 PSO X  16      38.580  63.570  79.870  0.00  0.00            
ATOM   3109  H54 PSO X  16      30.610  66.380  66.940  0.00  0.00            
ATOM   3110  H55 PSO X  16      31.810  65.420  67.960  0.00  0.00            
ATOM   3111  H56 PSO X  16      40.550  67.260  79.100  0.00  0.00            
ATOM   3112  H57 PSO X  16      40.920  69.020  78.670  0.00  0.00            
ATOM   3113  H58 PSO X  16      48.400  55.050  60.380  0.00  0.00            
ATOM   3114  H59 PSO X  16      48.200  53.390  59.940  0.00  0.00            
ATOM   3115  H60 PSO X  16      38.280  67.190  74.140  0.00  0.00            
ATOM   3116  H61 PSO X  16      38.350  65.620  74.530  0.00  0.00            
ATOM   3117  H62 PSO X  16      38.180  67.930  65.180  0.00  0.00            
ATOM   3118  H63 PSO X  16      37.320  68.900  66.380  0.00  0.00            
ATOM   3119  H64 PSO X  16      38.180  64.830  77.420  0.00  0.00            
ATOM   3120  H65 PSO X  16      37.590  63.140  77.180  0.00  0.00            
ATOM   3121  H66 PSO X  16      31.690  64.340  65.710  0.00  0.00            
ATOM   3122  H67 PSO X  16      31.700  65.730  64.800  0.00  0.00            
ATOM   3123  H68 PSO X  16      42.770  67.520  77.730  0.00  0.00            
ATOM   3124  H69 PSO X  16      41.390  66.570  76.940  0.00  0.00            
ATOM   3125  H70 PSO X  16      45.890  54.190  58.870  0.00  0.00            
ATOM   3126  H71 PSO X  16      46.040  54.270  60.540  0.00  0.00            
ATOM   3127  H72 PSO X  16      36.520  67.340  75.820  0.00  0.00            
ATOM   3128  H73 PSO X  16      35.390  66.620  74.700  0.00  0.00            
ATOM   3129  H74 PSO X  16      35.280  67.490  66.040  0.00  0.00            
ATOM   3130  H75 PSO X  16      35.740  68.100  64.480  0.00  0.00            
ATOM   3131  H76 PSO X  16      34.610  64.280  78.760  0.00  0.00            
ATOM   3132  H77 PSO X  16      35.270  63.330  77.460  0.00  0.00            
ATOM   3133  H78 PSO X  16      33.470  64.380  63.970  0.00  0.00            
ATOM   3134  H79 PSO X  16      34.830  63.760  65.040  0.00  0.00            
ATOM   3135  H80 PSO X  16      43.580  67.380  75.550  0.00  0.00            
ATOM   3136  H81 PSO X  16      43.260  68.970  74.890  0.00  0.00            
ATOM   3137  H82 PSO X  16      44.900  56.330  61.220  0.00  0.00            
ATOM   3138  H83 PSO X  16      44.170  55.700  59.720  0.00  0.00            
ATOM   3139  H84 PSO X  16      34.410  65.650  76.640  0.00  0.00            
ATOM   3140  H85 PSO X  16      35.700  66.490  77.570  0.00  0.00            
ATOM   3141  H86 PSO X  16      35.640  65.090  63.040  0.00  0.00            
ATOM   3142  H87 PSO X  16      34.610  66.450  63.560  0.00  0.00            
ATOM   3143  H88 PSO X  16      43.630  58.170  60.250  0.00  0.00            
ATOM   3144  H89 PSO X  16      44.600  57.810  58.730  0.00  0.00            
ATOM   3145  H90 PSO X  16      41.380  66.580  74.630  0.00  0.00            
ATOM   3146  H91 PSO X  16      41.260  68.020  73.600  0.00  0.00            
ATOM   3147  H92 PSO X  16      46.760  59.390  61.970  0.00  0.00            
ATOM   3148  H93 PSO X  16      45.940  57.830  62.180  0.00  0.00            
ATOM   3149  H94 PSO X  16      44.500  60.540  61.890  0.00  0.00            
ATOM   3150  H95 PSO X  16      43.640  59.090  62.340  0.00  0.00            
ATOM   3151  H96 PSO X  16      41.700  67.330  71.460  0.00  0.00            
ATOM   3152  H97 PSO X  16      41.540  65.750  72.200  0.00  0.00            
ATOM   3153  H98 PSO X  16      44.030  66.740  71.010  0.00  0.00            
ATOM   3154  H99 PSO X  16      43.690  65.110  71.630  0.00  0.00            
ATOM   3155 H100 PSO X  16      43.040  60.490  64.440  0.00  0.00            
ATOM   3156 H101 PSO X  16      43.980  61.890  63.830  0.00  0.00            
ATOM   3157 H102 PSO X  16      44.530  60.180  66.320  0.00  0.00            
ATOM   3158 H103 PSO X  16      45.660  61.400  65.790  0.00  0.00            
ATOM   3159 H104 PSO X  16      44.710  65.690  69.130  0.00  0.00            
ATOM   3160 H105 PSO X  16      43.460  65.290  67.880  0.00  0.00            
ATOM   3161 H106 PSO X  16      44.930  63.320  68.470  0.00  0.00            
ATOM   3162 H107 PSO X  16      44.520  63.530  70.150  0.00  0.00            
ATOM   3163 H108 PSO X  16      41.860  61.470  66.100  0.00  0.00            
ATOM   3164 H109 PSO X  16      42.720  60.830  67.490  0.00  0.00            
ATOM   3165 H110 PSO X  16      42.170  63.790  67.330  0.00  0.00            
ATOM   3166 H111 PSO X  16      40.840  61.370  77.120  0.00  0.00            
ATOM   3167 H112 PSO X  16      33.320  68.970  66.280  0.00  0.00            
ATOM   3168 H113 PSO X  16      40.090  69.470  76.460  0.00  0.00            
ATOM   3169  C   PSO X  17      67.820  68.850  71.270  0.00  0.00            
ATOM   3170  C1  PSO X  17      71.240  69.290  71.090  0.00  0.00            
ATOM   3171  C2  PSO X  17      71.900  70.200  70.140  0.00  0.00            
ATOM   3172  C3  PSO X  17      72.930  71.020  71.000  0.00  0.00            
ATOM   3173  C4  PSO X  17      73.140  70.250  72.340  0.00  0.00            
ATOM   3174  C5  PSO X  17      62.100  66.160  59.010  0.00  0.00            
ATOM   3175  C6  PSO X  17      67.370  69.400  69.930  0.00  0.00            
ATOM   3176  C7  PSO X  17      62.910  65.440  60.160  0.00  0.00            
ATOM   3177  C8  PSO X  17      67.590  68.450  68.700  0.00  0.00            
ATOM   3178  C9  PSO X  17      63.250  66.520  61.240  0.00  0.00            
ATOM   3179  C10 PSO X  17      66.750  68.910  67.440  0.00  0.00            
ATOM   3180  C11 PSO X  17      64.540  66.110  62.050  0.00  0.00            
ATOM   3181  C12 PSO X  17      66.990  67.950  66.200  0.00  0.00            
ATOM   3182  C13 PSO X  17      64.550  67.110  63.240  0.00  0.00            
ATOM   3183  C14 PSO X  17      65.970  68.100  65.140  0.00  0.00            
ATOM   3184  C15 PSO X  17      65.920  67.090  64.050  0.00  0.00            
ATOM   3185  C16 PSO X  17      63.300  76.360  77.460  0.00  0.00            
ATOM   3186  C17 PSO X  17      66.520  80.250  72.920  0.00  0.00            
ATOM   3187  C18 PSO X  17      78.680  80.550  77.060  0.00  0.00            
ATOM   3188  C19 PSO X  17      67.990  69.470  73.600  0.00  0.00            
ATOM   3189  C20 PSO X  17      71.390  71.980  68.460  0.00  0.00            
ATOM   3190  C21 PSO X  17      75.050  72.150  70.620  0.00  0.00            
ATOM   3191  C22 PSO X  17      63.790  77.180  76.260  0.00  0.00            
ATOM   3192  C23 PSO X  17      67.660  79.260  72.490  0.00  0.00            
ATOM   3193  C24 PSO X  17      78.590  79.060  77.160  0.00  0.00            
ATOM   3194  C25 PSO X  17      67.590  70.490  74.660  0.00  0.00            
ATOM   3195  C26 PSO X  17      70.330  73.030  68.160  0.00  0.00            
ATOM   3196  C27 PSO X  17      75.270  73.160  69.440  0.00  0.00            
ATOM   3197  C28 PSO X  17      64.060  77.170  73.950  0.00  0.00            
ATOM   3198  C29 PSO X  17      69.180  79.030  70.710  0.00  0.00            
ATOM   3199  C30 PSO X  17      79.210  77.150  75.760  0.00  0.00            
ATOM   3200  C31 PSO X  17      65.530  71.710  75.660  0.00  0.00            
ATOM   3201  C32 PSO X  17      67.880  73.270  67.920  0.00  0.00            
ATOM   3202  C33 PSO X  17      74.290  74.940  68.140  0.00  0.00            
ATOM   3203  C34 PSO X  17      64.190  76.140  72.710  0.00  0.00            
ATOM   3204  C35 PSO X  17      70.430  78.930  71.510  0.00  0.00            
ATOM   3205  C36 PSO X  17      79.570  76.730  74.310  0.00  0.00            
ATOM   3206  C37 PSO X  17      65.660  73.110  75.050  0.00  0.00            
ATOM   3207  C38 PSO X  17      67.670  73.700  69.340  0.00  0.00            
ATOM   3208  C39 PSO X  17      74.600  76.280  68.830  0.00  0.00            
ATOM   3209  C40 PSO X  17      64.820  75.870  70.440  0.00  0.00            
ATOM   3210  C41 PSO X  17      72.770  78.190  71.510  0.00  0.00            
ATOM   3211  C42 PSO X  17      78.500  75.940  72.170  0.00  0.00            
ATOM   3212  C43 PSO X  17      67.250  74.400  76.320  0.00  0.00            
ATOM   3213  C44 PSO X  17      66.220  75.250  70.530  0.00  0.00            
ATOM   3214  C45 PSO X  17      73.900  77.930  70.410  0.00  0.00            
ATOM   3215  C46 PSO X  17      68.770  74.470  76.590  0.00  0.00            
ATOM   3216  C47 PSO X  17      77.030  75.830  71.600  0.00  0.00            
ATOM   3217  C48 PSO X  17      69.160  72.640  78.190  0.00  0.00            
ATOM   3218  C49 PSO X  17      69.630  71.180  78.280  0.00  0.00            
ATOM   3219  C50 PSO X  17      75.040  75.070  72.890  0.00  0.00            
ATOM   3220  C51 PSO X  17      74.230  75.380  74.150  0.00  0.00            
ATOM   3221  C52 PSO X  17      71.380  69.730  77.570  0.00  0.00            
ATOM   3222  C53 PSO X  17      72.850  69.630  77.290  0.00  0.00            
ATOM   3223  C54 PSO X  17      72.230  74.020  73.780  0.00  0.00            
ATOM   3224  C55 PSO X  17      71.400  72.810  74.450  0.00  0.00            
ATOM   3225  C56 PSO X  17      72.900  69.830  74.800  0.00  0.00            
ATOM   3226  C57 PSO X  17      72.850  70.890  73.690  0.00  0.00            
ATOM   3227  O   PSO X  17      68.370  67.740  71.390  0.00  0.00            
ATOM   3228  O1  PSO X  17      72.250  69.100  72.110  0.00  0.00            
ATOM   3229  O2  PSO X  17      64.260  75.470  77.950  0.00  0.00            
ATOM   3230  O3  PSO X  17      66.970  81.390  73.680  0.00  0.00            
ATOM   3231  O4  PSO X  17      78.170  81.060  75.810  0.00  0.00            
ATOM   3232  O5  PSO X  17      67.640  69.840  72.200  0.00  0.00            
ATOM   3233  O6  PSO X  17      70.910  71.150  69.600  0.00  0.00            
ATOM   3234  O7  PSO X  17      74.120  71.100  70.210  0.00  0.00            
ATOM   3235  O8  PSO X  17      63.770  76.350  75.040  0.00  0.00            
ATOM   3236  O9  PSO X  17      68.300  79.890  71.380  0.00  0.00            
ATOM   3237  O10 PSO X  17      79.300  78.550  75.960  0.00  0.00            
ATOM   3238  O11 PSO X  17      66.100  70.740  74.700  0.00  0.00            
ATOM   3239  O12 PSO X  17      69.040  72.460  67.760  0.00  0.00            
ATOM   3240  O13 PSO X  17      74.030  73.900  69.120  0.00  0.00            
ATOM   3241  O14 PSO X  17      64.750  76.760  71.540  0.00  0.00            
ATOM   3242  O15 PSO X  17      71.510  78.350  70.750  0.00  0.00            
ATOM   3243  O16 PSO X  17      78.440  76.680  73.400  0.00  0.00            
ATOM   3244  O17 PSO X  17      67.040  73.620  75.200  0.00  0.00            
ATOM   3245  O18 PSO X  17      66.440  74.390  69.380  0.00  0.00            
ATOM   3246  O19 PSO X  17      73.610  76.720  69.790  0.00  0.00            
ATOM   3247  O20 PSO X  17      69.290  73.140  76.840  0.00  0.00            
ATOM   3248  O21 PSO X  17      76.010  76.130  72.570  0.00  0.00            
ATOM   3249  O22 PSO X  17      71.050  71.070  77.900  0.00  0.00            
ATOM   3250  O23 PSO X  17      73.470  74.200  74.520  0.00  0.00            
ATOM   3251  O24 PSO X  17      73.150  70.440  76.110  0.00  0.00            
ATOM   3252  O25 PSO X  17      71.560  71.550  73.670  0.00  0.00            
ATOM   3253  H   PSO X  17      71.050  68.280  70.700  0.00  0.00            
ATOM   3254  H1  PSO X  17      70.420  69.870  71.530  0.00  0.00            
ATOM   3255  H2  PSO X  17      72.390  69.690  69.310  0.00  0.00            
ATOM   3256  H3  PSO X  17      72.610  72.050  71.230  0.00  0.00            
ATOM   3257  H4  PSO X  17      74.170  69.860  72.270  0.00  0.00            
ATOM   3258  H5  PSO X  17      62.620  66.990  58.510  0.00  0.00            
ATOM   3259  H6  PSO X  17      61.870  65.450  58.210  0.00  0.00            
ATOM   3260  H7  PSO X  17      61.110  66.510  59.320  0.00  0.00            
ATOM   3261  H8  PSO X  17      67.890  70.350  69.760  0.00  0.00            
ATOM   3262  H9  PSO X  17      66.300  69.610  69.930  0.00  0.00            
ATOM   3263  H10 PSO X  17      63.800  65.020  59.680  0.00  0.00            
ATOM   3264  H11 PSO X  17      62.430  64.590  60.660  0.00  0.00            
ATOM   3265  H12 PSO X  17      67.270  67.470  69.070  0.00  0.00            
ATOM   3266  H13 PSO X  17      68.680  68.470  68.590  0.00  0.00            
ATOM   3267  H14 PSO X  17      62.380  66.480  61.900  0.00  0.00            
ATOM   3268  H15 PSO X  17      63.400  67.520  60.810  0.00  0.00            
ATOM   3269  H16 PSO X  17      65.680  68.850  67.680  0.00  0.00            
ATOM   3270  H17 PSO X  17      67.050  69.930  67.160  0.00  0.00            
ATOM   3271  H18 PSO X  17      64.460  65.030  62.190  0.00  0.00            
ATOM   3272  H19 PSO X  17      65.440  66.250  61.440  0.00  0.00            
ATOM   3273  H20 PSO X  17      67.030  66.920  66.580  0.00  0.00            
ATOM   3274  H21 PSO X  17      67.940  68.130  65.690  0.00  0.00            
ATOM   3275  H22 PSO X  17      64.400  68.140  62.880  0.00  0.00            
ATOM   3276  H23 PSO X  17      63.740  66.980  63.980  0.00  0.00            
ATOM   3277  H24 PSO X  17      65.020  68.080  65.670  0.00  0.00            
ATOM   3278  H25 PSO X  17      66.110  69.120  64.750  0.00  0.00            
ATOM   3279  H26 PSO X  17      66.730  67.300  63.350  0.00  0.00            
ATOM   3280  H27 PSO X  17      66.090  66.100  64.480  0.00  0.00            
ATOM   3281  H28 PSO X  17      63.160  77.040  78.310  0.00  0.00            
ATOM   3282  H29 PSO X  17      62.360  75.850  77.210  0.00  0.00            
ATOM   3283  H30 PSO X  17      65.970  80.480  72.000  0.00  0.00            
ATOM   3284  H31 PSO X  17      65.740  79.760  73.520  0.00  0.00            
ATOM   3285  H32 PSO X  17      78.190  81.000  77.930  0.00  0.00            
ATOM   3286  H33 PSO X  17      79.770  80.690  77.060  0.00  0.00            
ATOM   3287  H34 PSO X  17      69.080  69.350  73.640  0.00  0.00            
ATOM   3288  H35 PSO X  17      67.410  68.570  73.850  0.00  0.00            
ATOM   3289  H36 PSO X  17      71.590  71.360  67.570  0.00  0.00            
ATOM   3290  H37 PSO X  17      72.230  72.630  68.760  0.00  0.00            
ATOM   3291  H38 PSO X  17      76.060  71.800  70.880  0.00  0.00            
ATOM   3292  H39 PSO X  17      74.740  72.620  71.560  0.00  0.00            
ATOM   3293  H40 PSO X  17      63.140  78.040  76.070  0.00  0.00            
ATOM   3294  H41 PSO X  17      64.810  77.510  76.460  0.00  0.00            
ATOM   3295  H42 PSO X  17      68.420  79.180  73.280  0.00  0.00            
ATOM   3296  H43 PSO X  17      67.200  78.310  72.200  0.00  0.00            
ATOM   3297  H44 PSO X  17      79.150  78.640  78.010  0.00  0.00            
ATOM   3298  H45 PSO X  17      77.530  78.780  77.140  0.00  0.00            
ATOM   3299  H46 PSO X  17      67.820  70.200  75.690  0.00  0.00            
ATOM   3300  H47 PSO X  17      68.090  71.450  74.510  0.00  0.00            
ATOM   3301  H48 PSO X  17      70.140  73.500  69.130  0.00  0.00            
ATOM   3302  H49 PSO X  17      70.720  73.770  67.450  0.00  0.00            
ATOM   3303  H50 PSO X  17      76.150  73.790  69.640  0.00  0.00            
ATOM   3304  H51 PSO X  17      75.560  72.590  68.550  0.00  0.00            
ATOM   3305  H52 PSO X  17      65.030  77.660  74.090  0.00  0.00            
ATOM   3306  H53 PSO X  17      63.240  77.860  73.710  0.00  0.00            
ATOM   3307  H54 PSO X  17      69.280  79.420  69.680  0.00  0.00            
ATOM   3308  H55 PSO X  17      68.810  78.010  70.550  0.00  0.00            
ATOM   3309  H56 PSO X  17      78.190  76.780  75.930  0.00  0.00            
ATOM   3310  H57 PSO X  17      79.940  76.700  76.450  0.00  0.00            
ATOM   3311  H58 PSO X  17      65.930  71.660  76.680  0.00  0.00            
ATOM   3312  H59 PSO X  17      64.470  71.450  75.810  0.00  0.00            
ATOM   3313  H60 PSO X  17      66.920  72.780  67.690  0.00  0.00            
ATOM   3314  H61 PSO X  17      68.010  74.200  67.360  0.00  0.00            
ATOM   3315  H62 PSO X  17      73.410  75.030  67.490  0.00  0.00            
ATOM   3316  H63 PSO X  17      75.230  74.760  67.610  0.00  0.00            
ATOM   3317  H64 PSO X  17      64.870  75.400  73.140  0.00  0.00            
ATOM   3318  H65 PSO X  17      63.180  75.770  72.510  0.00  0.00            
ATOM   3319  H66 PSO X  17      70.720  79.940  71.850  0.00  0.00            
ATOM   3320  H67 PSO X  17      70.110  78.350  72.380  0.00  0.00            
ATOM   3321  H68 PSO X  17      80.430  77.260  73.880  0.00  0.00            
ATOM   3322  H69 PSO X  17      79.860  75.670  74.380  0.00  0.00            
ATOM   3323  H70 PSO X  17      65.450  72.950  73.990  0.00  0.00            
ATOM   3324  H71 PSO X  17      64.940  73.780  75.540  0.00  0.00            
ATOM   3325  H72 PSO X  17      67.750  72.820  70.000  0.00  0.00            
ATOM   3326  H73 PSO X  17      68.500  74.320  69.690  0.00  0.00            
ATOM   3327  H74 PSO X  17      75.560  76.230  69.350  0.00  0.00            
ATOM   3328  H75 PSO X  17      74.760  77.070  68.080  0.00  0.00            
ATOM   3329  H76 PSO X  17      64.660  76.450  69.520  0.00  0.00            
ATOM   3330  H77 PSO X  17      64.130  75.030  70.580  0.00  0.00            
ATOM   3331  H78 PSO X  17      72.610  77.320  72.170  0.00  0.00            
ATOM   3332  H79 PSO X  17      73.060  79.080  72.080  0.00  0.00            
ATOM   3333  H80 PSO X  17      78.880  74.950  72.410  0.00  0.00            
ATOM   3334  H81 PSO X  17      79.120  76.560  71.510  0.00  0.00            
ATOM   3335  H82 PSO X  17      66.680  74.050  77.190  0.00  0.00            
ATOM   3336  H83 PSO X  17      66.840  75.400  76.130  0.00  0.00            
ATOM   3337  H84 PSO X  17      66.960  76.060  70.550  0.00  0.00            
ATOM   3338  H85 PSO X  17      66.340  74.770  71.510  0.00  0.00            
ATOM   3339  H86 PSO X  17      74.000  78.780  69.720  0.00  0.00            
ATOM   3340  H87 PSO X  17      74.850  77.840  70.950  0.00  0.00            
ATOM   3341  H88 PSO X  17      69.110  74.850  75.620  0.00  0.00            
ATOM   3342  H89 PSO X  17      69.000  75.170  77.400  0.00  0.00            
ATOM   3343  H90 PSO X  17      77.070  76.550  70.780  0.00  0.00            
ATOM   3344  H91 PSO X  17      77.020  74.850  71.110  0.00  0.00            
ATOM   3345  H92 PSO X  17      68.120  72.690  78.530  0.00  0.00            
ATOM   3346  H93 PSO X  17      69.710  73.240  78.920  0.00  0.00            
ATOM   3347  H94 PSO X  17      69.620  70.890  79.330  0.00  0.00            
ATOM   3348  H95 PSO X  17      68.980  70.570  77.640  0.00  0.00            
ATOM   3349  H96 PSO X  17      75.500  74.080  73.030  0.00  0.00            
ATOM   3350  H97 PSO X  17      74.330  75.010  72.050  0.00  0.00            
ATOM   3351  H98 PSO X  17      74.960  75.690  74.910  0.00  0.00            
ATOM   3352  H99 PSO X  17      73.540  76.200  73.950  0.00  0.00            
ATOM   3353 H100 PSO X  17      70.840  69.400  76.670  0.00  0.00            
ATOM   3354 H101 PSO X  17      71.110  69.050  78.380  0.00  0.00            
ATOM   3355 H102 PSO X  17      73.430  70.020  78.140  0.00  0.00            
ATOM   3356 H103 PSO X  17      73.200  68.600  77.190  0.00  0.00            
ATOM   3357 H104 PSO X  17      72.280  73.780  72.710  0.00  0.00            
ATOM   3358 H105 PSO X  17      71.660  74.950  73.850  0.00  0.00            
ATOM   3359 H106 PSO X  17      71.740  72.690  75.490  0.00  0.00            
ATOM   3360 H107 PSO X  17      70.330  73.070  74.440  0.00  0.00            
ATOM   3361 H108 PSO X  17      73.700  69.110  74.610  0.00  0.00            
ATOM   3362 H109 PSO X  17      71.920  69.340  74.900  0.00  0.00            
ATOM   3363 H110 PSO X  17      73.710  71.560  73.800  0.00  0.00            
ATOM   3364 H111 PSO X  17      63.690  74.740  78.250  0.00  0.00            
ATOM   3365 H112 PSO X  17      67.400  81.120  74.510  0.00  0.00            
ATOM   3366 H113 PSO X  17      78.480  80.440  75.120  0.00  0.00            
ATOM   3367  C   PSO X  18      72.400  62.260  54.960  0.00  0.00            
ATOM   3368  C1  PSO X  18      75.780  59.270  48.870  0.00  0.00            
ATOM   3369  C2  PSO X  18      76.470  57.820  48.990  0.00  0.00            
ATOM   3370  C3  PSO X  18      75.780  57.070  47.880  0.00  0.00            
ATOM   3371  C4  PSO X  18      75.040  58.120  47.030  0.00  0.00            
ATOM   3372  C5  PSO X  18      66.370  61.990  67.070  0.00  0.00            
ATOM   3373  C6  PSO X  18      72.010  61.390  56.120  0.00  0.00            
ATOM   3374  C7  PSO X  18      66.140  62.140  65.680  0.00  0.00            
ATOM   3375  C8  PSO X  18      70.810  61.820  56.930  0.00  0.00            
ATOM   3376  C9  PSO X  18      67.370  61.400  65.040  0.00  0.00            
ATOM   3377  C10 PSO X  18      70.720  61.000  58.170  0.00  0.00            
ATOM   3378  C11 PSO X  18      67.330  61.660  63.560  0.00  0.00            
ATOM   3379  C12 PSO X  18      69.580  61.510  59.040  0.00  0.00            
ATOM   3380  C13 PSO X  18      68.550  61.080  62.830  0.00  0.00            
ATOM   3381  C14 PSO X  18      69.730  61.070  60.520  0.00  0.00            
ATOM   3382  C15 PSO X  18      68.520  61.480  61.390  0.00  0.00            
ATOM   3383  C16 PSO X  18      81.290  60.340  42.880  0.00  0.00            
ATOM   3384  C17 PSO X  18      73.820  47.440  46.960  0.00  0.00            
ATOM   3385  C18 PSO X  18      60.850  52.880  41.440  0.00  0.00            
ATOM   3386  C19 PSO X  18      74.130  62.050  53.190  0.00  0.00            
ATOM   3387  C20 PSO X  18      77.130  57.560  51.270  0.00  0.00            
ATOM   3388  C21 PSO X  18      76.430  55.230  46.320  0.00  0.00            
ATOM   3389  C22 PSO X  18      82.660  59.700  43.110  0.00  0.00            
ATOM   3390  C23 PSO X  18      72.600  47.810  46.080  0.00  0.00            
ATOM   3391  C24 PSO X  18      61.360  52.400  42.780  0.00  0.00            
ATOM   3392  C25 PSO X  18      73.180  62.140  51.960  0.00  0.00            
ATOM   3393  C26 PSO X  18      78.470  56.840  50.930  0.00  0.00            
ATOM   3394  C27 PSO X  18      75.930  55.610  44.870  0.00  0.00            
ATOM   3395  C28 PSO X  18      82.770  57.240  43.380  0.00  0.00            
ATOM   3396  C29 PSO X  18      71.990  49.460  44.550  0.00  0.00            
ATOM   3397  C30 PSO X  18      62.180  52.980  44.940  0.00  0.00            
ATOM   3398  C31 PSO X  18      73.200  63.210  49.770  0.00  0.00            
ATOM   3399  C32 PSO X  18      80.730  57.650  50.210  0.00  0.00            
ATOM   3400  C33 PSO X  18      74.020  56.260  43.690  0.00  0.00            
ATOM   3401  C34 PSO X  18      82.260  56.130  44.290  0.00  0.00            
ATOM   3402  C35 PSO X  18      72.530  50.510  43.470  0.00  0.00            
ATOM   3403  C36 PSO X  18      62.930  54.150  45.650  0.00  0.00            
ATOM   3404  C37 PSO X  18      74.080  64.150  49.010  0.00  0.00            
ATOM   3405  C38 PSO X  18      80.880  56.640  49.060  0.00  0.00            
ATOM   3406  C39 PSO X  18      72.510  55.900  43.620  0.00  0.00            
ATOM   3407  C40 PSO X  18      80.150  56.900  45.320  0.00  0.00            
ATOM   3408  C41 PSO X  18      71.010  52.470  43.240  0.00  0.00            
ATOM   3409  C42 PSO X  18      65.240  54.800  46.160  0.00  0.00            
ATOM   3410  C43 PSO X  18      75.330  62.710  47.460  0.00  0.00            
ATOM   3411  C44 PSO X  18      80.170  56.190  46.780  0.00  0.00            
ATOM   3412  C45 PSO X  18      71.090  53.950  43.740  0.00  0.00            
ATOM   3413  C46 PSO X  18      75.200  63.520  46.140  0.00  0.00            
ATOM   3414  C47 PSO X  18      66.650  54.580  45.660  0.00  0.00            
ATOM   3415  C48 PSO X  18      73.390  63.910  44.480  0.00  0.00            
ATOM   3416  C49 PSO X  18      73.440  62.550  43.780  0.00  0.00            
ATOM   3417  C50 PSO X  18      68.530  55.330  47.060  0.00  0.00            
ATOM   3418  C51 PSO X  18      69.640  56.240  46.520  0.00  0.00            
ATOM   3419  C52 PSO X  18      72.320  60.410  43.650  0.00  0.00            
ATOM   3420  C53 PSO X  18      71.290  59.430  44.300  0.00  0.00            
ATOM   3421  C54 PSO X  18      70.970  56.880  48.510  0.00  0.00            
ATOM   3422  C55 PSO X  18      72.420  56.860  48.990  0.00  0.00            
ATOM   3423  C56 PSO X  18      72.760  59.150  46.360  0.00  0.00            
ATOM   3424  C57 PSO X  18      73.490  57.960  47.130  0.00  0.00            
ATOM   3425  O   PSO X  18      71.780  63.180  54.470  0.00  0.00            
ATOM   3426  O1  PSO X  18      75.320  59.370  47.520  0.00  0.00            
ATOM   3427  O2  PSO X  18      80.320  59.290  43.110  0.00  0.00            
ATOM   3428  O3  PSO X  18      73.810  48.270  48.120  0.00  0.00            
ATOM   3429  O4  PSO X  18      60.110  54.130  41.530  0.00  0.00            
ATOM   3430  O5  PSO X  18      73.380  61.520  54.340  0.00  0.00            
ATOM   3431  O6  PSO X  18      76.160  57.260  50.280  0.00  0.00            
ATOM   3432  O7  PSO X  18      76.800  56.340  47.120  0.00  0.00            
ATOM   3433  O8  PSO X  18      82.510  58.550  44.010  0.00  0.00            
ATOM   3434  O9  PSO X  18      73.020  49.010  45.460  0.00  0.00            
ATOM   3435  O10 PSO X  18      62.000  53.390  43.550  0.00  0.00            
ATOM   3436  O11 PSO X  18      73.960  62.810  50.920  0.00  0.00            
ATOM   3437  O12 PSO X  18      79.320  57.880  50.500  0.00  0.00            
ATOM   3438  O13 PSO X  18      74.430  55.740  44.880  0.00  0.00            
ATOM   3439  O14 PSO X  18      80.840  56.130  44.260  0.00  0.00            
ATOM   3440  O15 PSO X  18      72.270  51.880  43.880  0.00  0.00            
ATOM   3441  O16 PSO X  18      64.330  54.110  45.250  0.00  0.00            
ATOM   3442  O17 PSO X  18      75.330  63.540  48.690  0.00  0.00            
ATOM   3443  O18 PSO X  18      80.270  57.160  47.790  0.00  0.00            
ATOM   3444  O19 PSO X  18      72.290  54.510  43.220  0.00  0.00            
ATOM   3445  O20 PSO X  18      73.830  63.670  45.850  0.00  0.00            
ATOM   3446  O21 PSO X  18      67.400  55.660  46.230  0.00  0.00            
ATOM   3447  O22 PSO X  18      72.400  61.630  44.400  0.00  0.00            
ATOM   3448  O23 PSO X  18      70.920  56.110  47.300  0.00  0.00            
ATOM   3449  O24 PSO X  18      71.900  58.560  45.200  0.00  0.00            
ATOM   3450  O25 PSO X  18      73.090  58.010  48.460  0.00  0.00            
ATOM   3451  H   PSO X  18      76.590  59.950  49.130  0.00  0.00            
ATOM   3452  H1  PSO X  18      74.950  59.420  49.570  0.00  0.00            
ATOM   3453  H2  PSO X  18      77.530  57.970  48.760  0.00  0.00            
ATOM   3454  H3  PSO X  18      75.090  56.360  48.350  0.00  0.00            
ATOM   3455  H4  PSO X  18      75.350  57.910  46.000  0.00  0.00            
ATOM   3456  H5  PSO X  18      67.390  62.300  67.330  0.00  0.00            
ATOM   3457  H6  PSO X  18      65.690  62.610  67.660  0.00  0.00            
ATOM   3458  H7  PSO X  18      66.170  60.970  67.430  0.00  0.00            
ATOM   3459  H8  PSO X  18      72.880  61.340  56.770  0.00  0.00            
ATOM   3460  H9  PSO X  18      71.870  60.350  55.800  0.00  0.00            
ATOM   3461  H10 PSO X  18      66.310  63.200  65.420  0.00  0.00            
ATOM   3462  H11 PSO X  18      65.210  61.750  65.260  0.00  0.00            
ATOM   3463  H12 PSO X  18      69.860  61.870  56.380  0.00  0.00            
ATOM   3464  H13 PSO X  18      71.110  62.830  57.230  0.00  0.00            
ATOM   3465  H14 PSO X  18      67.360  60.310  65.150  0.00  0.00            
ATOM   3466  H15 PSO X  18      68.330  61.770  65.440  0.00  0.00            
ATOM   3467  H16 PSO X  18      70.590  59.930  57.950  0.00  0.00            
ATOM   3468  H17 PSO X  18      71.640  60.910  58.770  0.00  0.00            
ATOM   3469  H18 PSO X  18      66.440  61.170  63.140  0.00  0.00            
ATOM   3470  H19 PSO X  18      67.250  62.740  63.380  0.00  0.00            
ATOM   3471  H20 PSO X  18      68.610  61.110  58.720  0.00  0.00            
ATOM   3472  H21 PSO X  18      69.490  62.590  58.860  0.00  0.00            
ATOM   3473  H22 PSO X  18      69.430  61.340  63.420  0.00  0.00            
ATOM   3474  H23 PSO X  18      68.600  60.000  62.990  0.00  0.00            
ATOM   3475  H24 PSO X  18      69.840  59.980  60.450  0.00  0.00            
ATOM   3476  H25 PSO X  18      70.680  61.370  60.980  0.00  0.00            
ATOM   3477  H26 PSO X  18      68.400  62.560  61.300  0.00  0.00            
ATOM   3478  H27 PSO X  18      67.700  60.900  60.960  0.00  0.00            
ATOM   3479  H28 PSO X  18      81.130  61.170  43.580  0.00  0.00            
ATOM   3480  H29 PSO X  18      81.050  60.660  41.860  0.00  0.00            
ATOM   3481  H30 PSO X  18      73.690  46.410  47.330  0.00  0.00            
ATOM   3482  H31 PSO X  18      74.760  47.570  46.400  0.00  0.00            
ATOM   3483  H32 PSO X  18      61.740  53.020  40.810  0.00  0.00            
ATOM   3484  H33 PSO X  18      60.230  52.100  40.970  0.00  0.00            
ATOM   3485  H34 PSO X  18      75.020  61.450  52.960  0.00  0.00            
ATOM   3486  H35 PSO X  18      74.520  63.070  53.300  0.00  0.00            
ATOM   3487  H36 PSO X  18      76.670  57.280  52.220  0.00  0.00            
ATOM   3488  H37 PSO X  18      77.200  58.660  51.320  0.00  0.00            
ATOM   3489  H38 PSO X  18      75.530  54.850  46.800  0.00  0.00            
ATOM   3490  H39 PSO X  18      77.290  54.550  46.270  0.00  0.00            
ATOM   3491  H40 PSO X  18      83.040  59.420  42.120  0.00  0.00            
ATOM   3492  H41 PSO X  18      83.210  60.540  43.560  0.00  0.00            
ATOM   3493  H42 PSO X  18      72.430  47.110  45.250  0.00  0.00            
ATOM   3494  H43 PSO X  18      71.710  47.960  46.690  0.00  0.00            
ATOM   3495  H44 PSO X  18      60.470  52.030  43.310  0.00  0.00            
ATOM   3496  H45 PSO X  18      61.990  51.510  42.690  0.00  0.00            
ATOM   3497  H46 PSO X  18      72.850  61.150  51.610  0.00  0.00            
ATOM   3498  H47 PSO X  18      72.310  62.760  52.220  0.00  0.00            
ATOM   3499  H48 PSO X  18      78.950  56.380  51.800  0.00  0.00            
ATOM   3500  H49 PSO X  18      78.400  56.100  50.130  0.00  0.00            
ATOM   3501  H50 PSO X  18      76.430  56.450  44.380  0.00  0.00            
ATOM   3502  H51 PSO X  18      76.120  54.820  44.130  0.00  0.00            
ATOM   3503  H52 PSO X  18      83.810  57.120  43.070  0.00  0.00            
ATOM   3504  H53 PSO X  18      82.220  57.130  42.440  0.00  0.00            
ATOM   3505  H54 PSO X  18      71.200  50.000  45.090  0.00  0.00            
ATOM   3506  H55 PSO X  18      71.440  48.620  44.110  0.00  0.00            
ATOM   3507  H56 PSO X  18      62.850  52.120  44.990  0.00  0.00            
ATOM   3508  H57 PSO X  18      61.240  52.760  45.470  0.00  0.00            
ATOM   3509  H58 PSO X  18      72.260  63.730  49.990  0.00  0.00            
ATOM   3510  H59 PSO X  18      72.860  62.350  49.190  0.00  0.00            
ATOM   3511  H60 PSO X  18      81.290  57.340  51.100  0.00  0.00            
ATOM   3512  H61 PSO X  18      81.090  58.670  50.060  0.00  0.00            
ATOM   3513  H62 PSO X  18      74.520  55.850  42.800  0.00  0.00            
ATOM   3514  H63 PSO X  18      74.130  57.350  43.690  0.00  0.00            
ATOM   3515  H64 PSO X  18      82.590  55.180  43.850  0.00  0.00            
ATOM   3516  H65 PSO X  18      82.710  56.120  45.280  0.00  0.00            
ATOM   3517  H66 PSO X  18      73.600  50.360  43.310  0.00  0.00            
ATOM   3518  H67 PSO X  18      72.000  50.300  42.530  0.00  0.00            
ATOM   3519  H68 PSO X  18      62.330  55.020  45.350  0.00  0.00            
ATOM   3520  H69 PSO X  18      62.900  53.900  46.720  0.00  0.00            
ATOM   3521  H70 PSO X  18      73.520  64.590  48.170  0.00  0.00            
ATOM   3522  H71 PSO X  18      74.250  64.930  49.760  0.00  0.00            
ATOM   3523  H72 PSO X  18      81.900  56.280  48.890  0.00  0.00            
ATOM   3524  H73 PSO X  18      80.340  55.700  49.260  0.00  0.00            
ATOM   3525  H74 PSO X  18      72.040  56.010  44.600  0.00  0.00            
ATOM   3526  H75 PSO X  18      71.840  56.550  43.030  0.00  0.00            
ATOM   3527  H76 PSO X  18      79.080  56.990  45.100  0.00  0.00            
ATOM   3528  H77 PSO X  18      80.610  57.900  45.370  0.00  0.00            
ATOM   3529  H78 PSO X  18      70.160  51.940  43.690  0.00  0.00            
ATOM   3530  H79 PSO X  18      71.110  52.460  42.150  0.00  0.00            
ATOM   3531  H80 PSO X  18      65.150  54.360  47.170  0.00  0.00            
ATOM   3532  H81 PSO X  18      65.010  55.870  46.130  0.00  0.00            
ATOM   3533  H82 PSO X  18      74.570  61.930  47.560  0.00  0.00            
ATOM   3534  H83 PSO X  18      76.280  62.170  47.450  0.00  0.00            
ATOM   3535  H84 PSO X  18      79.270  55.600  46.990  0.00  0.00            
ATOM   3536  H85 PSO X  18      81.030  55.520  46.850  0.00  0.00            
ATOM   3537  H86 PSO X  18      70.190  54.510  43.440  0.00  0.00            
ATOM   3538  H87 PSO X  18      71.130  53.830  44.830  0.00  0.00            
ATOM   3539  H88 PSO X  18      75.680  64.500  46.120  0.00  0.00            
ATOM   3540  H89 PSO X  18      75.580  62.870  45.340  0.00  0.00            
ATOM   3541  H90 PSO X  18      67.100  53.600  45.880  0.00  0.00            
ATOM   3542  H91 PSO X  18      66.660  54.850  44.600  0.00  0.00            
ATOM   3543  H92 PSO X  18      74.020  64.640  43.970  0.00  0.00            
ATOM   3544  H93 PSO X  18      72.370  64.320  44.470  0.00  0.00            
ATOM   3545  H94 PSO X  18      73.160  62.700  42.730  0.00  0.00            
ATOM   3546  H95 PSO X  18      74.430  62.070  43.840  0.00  0.00            
ATOM   3547  H96 PSO X  18      68.760  54.260  47.090  0.00  0.00            
ATOM   3548  H97 PSO X  18      68.320  55.690  48.080  0.00  0.00            
ATOM   3549  H98 PSO X  18      69.860  55.900  45.500  0.00  0.00            
ATOM   3550  H99 PSO X  18      69.240  57.250  46.560  0.00  0.00            
ATOM   3551 H100 PSO X  18      73.230  59.810  43.570  0.00  0.00            
ATOM   3552 H101 PSO X  18      71.980  60.640  42.630  0.00  0.00            
ATOM   3553 H102 PSO X  18      70.440  60.030  44.660  0.00  0.00            
ATOM   3554 H103 PSO X  18      70.900  58.850  43.450  0.00  0.00            
ATOM   3555 H104 PSO X  18      70.280  56.650  49.320  0.00  0.00            
ATOM   3556 H105 PSO X  18      70.750  57.940  48.330  0.00  0.00            
ATOM   3557 H106 PSO X  18      72.380  57.030  50.070  0.00  0.00            
ATOM   3558 H107 PSO X  18      72.930  55.940  48.680  0.00  0.00            
ATOM   3559 H108 PSO X  18      73.520  59.790  45.900  0.00  0.00            
ATOM   3560 H109 PSO X  18      72.090  59.730  47.000  0.00  0.00            
ATOM   3561 H110 PSO X  18      73.200  57.040  46.610  0.00  0.00            
ATOM   3562 H111 PSO X  18      80.950  58.630  43.450  0.00  0.00            
ATOM   3563 H112 PSO X  18      73.140  47.810  48.660  0.00  0.00            
ATOM   3564 H113 PSO X  18      59.460  53.830  42.180  0.00  0.00            
ATOM   3565  C   PSO X  19      70.700  56.650  81.300  0.00  0.00            
ATOM   3566  C1  PSO X  19      76.550  43.340  69.000  0.00  0.00            
ATOM   3567  C2  PSO X  19      76.420  41.980  68.260  0.00  0.00            
ATOM   3568  C3  PSO X  19      75.010  41.510  68.620  0.00  0.00            
ATOM   3569  C4  PSO X  19      74.610  42.350  69.890  0.00  0.00            
ATOM   3570  C5  PSO X  19      64.800  48.130  73.690  0.00  0.00            
ATOM   3571  C6  PSO X  19      69.210  56.970  81.140  0.00  0.00            
ATOM   3572  C7  PSO X  19      66.250  48.430  73.980  0.00  0.00            
ATOM   3573  C8  PSO X  19      68.670  56.520  79.760  0.00  0.00            
ATOM   3574  C9  PSO X  19      66.570  49.040  75.380  0.00  0.00            
ATOM   3575  C10 PSO X  19      68.320  55.060  79.640  0.00  0.00            
ATOM   3576  C11 PSO X  19      66.370  50.630  75.370  0.00  0.00            
ATOM   3577  C12 PSO X  19      68.030  54.610  78.150  0.00  0.00            
ATOM   3578  C13 PSO X  19      66.490  51.300  76.770  0.00  0.00            
ATOM   3579  C14 PSO X  19      67.350  53.260  78.090  0.00  0.00            
ATOM   3580  C15 PSO X  19      67.110  52.720  76.630  0.00  0.00            
ATOM   3581  C16 PSO X  19      70.620  38.780  63.570  0.00  0.00            
ATOM   3582  C17 PSO X  19      64.330  43.410  58.330  0.00  0.00            
ATOM   3583  C18 PSO X  19      72.830  30.920  66.830  0.00  0.00            
ATOM   3584  C19 PSO X  19      72.330  54.860  81.380  0.00  0.00            
ATOM   3585  C20 PSO X  19      78.750  41.260  68.480  0.00  0.00            
ATOM   3586  C21 PSO X  19      74.040  40.970  66.450  0.00  0.00            
ATOM   3587  C22 PSO X  19      71.130  37.600  64.420  0.00  0.00            
ATOM   3588  C23 PSO X  19      65.350  43.930  59.400  0.00  0.00            
ATOM   3589  C24 PSO X  19      71.380  30.950  66.310  0.00  0.00            
ATOM   3590  C25 PSO X  19      72.860  54.670  79.920  0.00  0.00            
ATOM   3591  C26 PSO X  19      79.140  40.580  67.070  0.00  0.00            
ATOM   3592  C27 PSO X  19      72.700  41.220  65.750  0.00  0.00            
ATOM   3593  C28 PSO X  19      73.040  36.520  65.440  0.00  0.00            
ATOM   3594  C29 PSO X  19      67.150  42.870  60.630  0.00  0.00            
ATOM   3595  C30 PSO X  19      69.570  32.380  65.780  0.00  0.00            
ATOM   3596  C31 PSO X  19      72.540  53.450  77.950  0.00  0.00            
ATOM   3597  C32 PSO X  19      78.450  40.940  64.670  0.00  0.00            
ATOM   3598  C33 PSO X  19      72.480  43.640  66.000  0.00  0.00            
ATOM   3599  C34 PSO X  19      74.570  36.530  65.740  0.00  0.00            
ATOM   3600  C35 PSO X  19      67.270  41.860  61.830  0.00  0.00            
ATOM   3601  C36 PSO X  19      69.250  33.900  65.820  0.00  0.00            
ATOM   3602  C37 PSO X  19      71.450  52.800  77.090  0.00  0.00            
ATOM   3603  C38 PSO X  19      77.290  40.160  64.110  0.00  0.00            
ATOM   3604  C39 PSO X  19      71.670  44.740  65.260  0.00  0.00            
ATOM   3605  C40 PSO X  19      76.560  37.230  64.630  0.00  0.00            
ATOM   3606  C41 PSO X  19      68.590  43.060  63.700  0.00  0.00            
ATOM   3607  C42 PSO X  19      68.730  35.720  67.250  0.00  0.00            
ATOM   3608  C43 PSO X  19      70.650  50.630  76.120  0.00  0.00            
ATOM   3609  C44 PSO X  19      76.880  37.850  63.330  0.00  0.00            
ATOM   3610  C45 PSO X  19      70.040  43.480  63.840  0.00  0.00            
ATOM   3611  C46 PSO X  19      71.210  49.150  76.140  0.00  0.00            
ATOM   3612  C47 PSO X  19      69.270  36.480  68.530  0.00  0.00            
ATOM   3613  C48 PSO X  19      70.740  47.020  75.020  0.00  0.00            
ATOM   3614  C49 PSO X  19      69.560  46.240  74.400  0.00  0.00            
ATOM   3615  C50 PSO X  19      71.240  37.400  69.290  0.00  0.00            
ATOM   3616  C51 PSO X  19      72.820  37.290  69.290  0.00  0.00            
ATOM   3617  C52 PSO X  19      70.680  44.460  73.060  0.00  0.00            
ATOM   3618  C53 PSO X  19      71.950  43.640  73.450  0.00  0.00            
ATOM   3619  C54 PSO X  19      74.650  38.100  70.680  0.00  0.00            
ATOM   3620  C55 PSO X  19      74.900  39.090  71.820  0.00  0.00            
ATOM   3621  C56 PSO X  19      73.780  42.140  72.470  0.00  0.00            
ATOM   3622  C57 PSO X  19      74.160  41.410  71.120  0.00  0.00            
ATOM   3623  O   PSO X  19      71.600  57.440  81.200  0.00  0.00            
ATOM   3624  O1  PSO X  19      75.730  43.220  70.250  0.00  0.00            
ATOM   3625  O2  PSO X  19      70.980  38.590  62.170  0.00  0.00            
ATOM   3626  O3  PSO X  19      64.810  42.210  57.720  0.00  0.00            
ATOM   3627  O4  PSO X  19      73.640  31.780  65.980  0.00  0.00            
ATOM   3628  O5  PSO X  19      70.950  55.290  81.300  0.00  0.00            
ATOM   3629  O6  PSO X  19      77.330  41.010  68.740  0.00  0.00            
ATOM   3630  O7  PSO X  19      73.950  41.670  67.660  0.00  0.00            
ATOM   3631  O8  PSO X  19      72.530  37.740  64.780  0.00  0.00            
ATOM   3632  O9  PSO X  19      65.760  42.820  60.180  0.00  0.00            
ATOM   3633  O10 PSO X  19      70.930  32.320  66.150  0.00  0.00            
ATOM   3634  O11 PSO X  19      72.200  53.550  79.300  0.00  0.00            
ATOM   3635  O12 PSO X  19      78.200  41.100  66.060  0.00  0.00            
ATOM   3636  O13 PSO X  19      72.580  42.480  65.130  0.00  0.00            
ATOM   3637  O14 PSO X  19      75.150  36.860  64.510  0.00  0.00            
ATOM   3638  O15 PSO X  19      68.500  42.100  62.580  0.00  0.00            
ATOM   3639  O16 PSO X  19      69.260  34.390  67.230  0.00  0.00            
ATOM   3640  O17 PSO X  19      71.360  51.320  77.270  0.00  0.00            
ATOM   3641  O18 PSO X  19      77.770  38.890  63.580  0.00  0.00            
ATOM   3642  O19 PSO X  19      70.300  44.250  65.040  0.00  0.00            
ATOM   3643  O20 PSO X  19      70.330  48.410  75.210  0.00  0.00            
ATOM   3644  O21 PSO X  19      70.720  36.340  68.580  0.00  0.00            
ATOM   3645  O22 PSO X  19      70.020  44.820  74.260  0.00  0.00            
ATOM   3646  O23 PSO X  19      73.300  38.230  70.290  0.00  0.00            
ATOM   3647  O24 PSO X  19      72.520  42.930  72.300  0.00  0.00            
ATOM   3648  O25 PSO X  19      75.150  40.450  71.370  0.00  0.00            
ATOM   3649  H   PSO X  19      76.080  44.170  68.450  0.00  0.00            
ATOM   3650  H1  PSO X  19      77.600  43.550  69.250  0.00  0.00            
ATOM   3651  H2  PSO X  19      76.430  42.090  67.170  0.00  0.00            
ATOM   3652  H3  PSO X  19      75.200  40.470  68.910  0.00  0.00            
ATOM   3653  H4  PSO X  19      73.760  43.020  69.680  0.00  0.00            
ATOM   3654  H5  PSO X  19      64.710  47.760  72.660  0.00  0.00            
ATOM   3655  H6  PSO X  19      64.520  47.320  74.380  0.00  0.00            
ATOM   3656  H7  PSO X  19      64.160  49.010  73.750  0.00  0.00            
ATOM   3657  H8  PSO X  19      69.180  58.060  81.290  0.00  0.00            
ATOM   3658  H9  PSO X  19      68.670  56.420  81.920  0.00  0.00            
ATOM   3659  H10 PSO X  19      66.550  49.190  73.240  0.00  0.00            
ATOM   3660  H11 PSO X  19      66.900  47.560  73.840  0.00  0.00            
ATOM   3661  H12 PSO X  19      69.410  56.760  78.980  0.00  0.00            
ATOM   3662  H13 PSO X  19      67.780  57.140  79.600  0.00  0.00            
ATOM   3663  H14 PSO X  19      67.610  48.830  75.660  0.00  0.00            
ATOM   3664  H15 PSO X  19      65.950  48.540  76.130  0.00  0.00            
ATOM   3665  H16 PSO X  19      69.160  54.480  80.040  0.00  0.00            
ATOM   3666  H17 PSO X  19      67.520  54.710  80.310  0.00  0.00            
ATOM   3667  H18 PSO X  19      67.140  51.090  74.740  0.00  0.00            
ATOM   3668  H19 PSO X  19      65.370  50.970  75.060  0.00  0.00            
ATOM   3669  H20 PSO X  19      68.960  54.480  77.580  0.00  0.00            
ATOM   3670  H21 PSO X  19      67.490  55.390  77.610  0.00  0.00            
ATOM   3671  H22 PSO X  19      65.490  51.310  77.220  0.00  0.00            
ATOM   3672  H23 PSO X  19      67.230  50.680  77.300  0.00  0.00            
ATOM   3673  H24 PSO X  19      67.890  52.570  78.750  0.00  0.00            
ATOM   3674  H25 PSO X  19      66.360  53.330  78.560  0.00  0.00            
ATOM   3675  H26 PSO X  19      66.510  53.410  76.040  0.00  0.00            
ATOM   3676  H27 PSO X  19      68.090  52.650  76.130  0.00  0.00            
ATOM   3677  H28 PSO X  19      69.530  38.810  63.610  0.00  0.00            
ATOM   3678  H29 PSO X  19      70.950  39.770  63.910  0.00  0.00            
ATOM   3679  H30 PSO X  19      63.310  43.330  58.700  0.00  0.00            
ATOM   3680  H31 PSO X  19      64.300  44.230  57.600  0.00  0.00            
ATOM   3681  H32 PSO X  19      72.890  31.250  67.880  0.00  0.00            
ATOM   3682  H33 PSO X  19      73.130  29.870  66.890  0.00  0.00            
ATOM   3683  H34 PSO X  19      72.380  53.860  81.820  0.00  0.00            
ATOM   3684  H35 PSO X  19      72.990  55.500  81.980  0.00  0.00            
ATOM   3685  H36 PSO X  19      79.380  40.960  69.330  0.00  0.00            
ATOM   3686  H37 PSO X  19      78.910  42.340  68.450  0.00  0.00            
ATOM   3687  H38 PSO X  19      74.190  39.920  66.750  0.00  0.00            
ATOM   3688  H39 PSO X  19      74.860  41.370  65.850  0.00  0.00            
ATOM   3689  H40 PSO X  19      70.540  37.370  65.320  0.00  0.00            
ATOM   3690  H41 PSO X  19      71.070  36.670  63.840  0.00  0.00            
ATOM   3691  H42 PSO X  19      66.280  44.350  59.000  0.00  0.00            
ATOM   3692  H43 PSO X  19      64.890  44.750  59.970  0.00  0.00            
ATOM   3693  H44 PSO X  19      71.370  30.460  65.330  0.00  0.00            
ATOM   3694  H45 PSO X  19      70.710  30.330  66.920  0.00  0.00            
ATOM   3695  H46 PSO X  19      72.690  55.590  79.360  0.00  0.00            
ATOM   3696  H47 PSO X  19      73.940  54.470  79.960  0.00  0.00            
ATOM   3697  H48 PSO X  19      80.190  40.770  66.800  0.00  0.00            
ATOM   3698  H49 PSO X  19      78.940  39.500  67.130  0.00  0.00            
ATOM   3699  H50 PSO X  19      72.520  40.420  65.020  0.00  0.00            
ATOM   3700  H51 PSO X  19      71.940  41.130  66.540  0.00  0.00            
ATOM   3701  H52 PSO X  19      72.840  35.690  64.750  0.00  0.00            
ATOM   3702  H53 PSO X  19      72.600  36.360  66.440  0.00  0.00            
ATOM   3703  H54 PSO X  19      67.410  43.890  60.940  0.00  0.00            
ATOM   3704  H55 PSO X  19      67.810  42.490  59.850  0.00  0.00            
ATOM   3705  H56 PSO X  19      69.000  31.660  66.380  0.00  0.00            
ATOM   3706  H57 PSO X  19      69.650  32.080  64.720  0.00  0.00            
ATOM   3707  H58 PSO X  19      73.490  52.920  77.820  0.00  0.00            
ATOM   3708  H59 PSO X  19      72.680  54.440  77.510  0.00  0.00            
ATOM   3709  H60 PSO X  19      79.440  40.510  64.490  0.00  0.00            
ATOM   3710  H61 PSO X  19      78.500  41.940  64.210  0.00  0.00            
ATOM   3711  H62 PSO X  19      73.500  43.980  66.210  0.00  0.00            
ATOM   3712  H63 PSO X  19      71.910  43.370  66.900  0.00  0.00            
ATOM   3713  H64 PSO X  19      74.790  37.260  66.530  0.00  0.00            
ATOM   3714  H65 PSO X  19      74.890  35.520  66.000  0.00  0.00            
ATOM   3715  H66 PSO X  19      66.410  41.940  62.510  0.00  0.00            
ATOM   3716  H67 PSO X  19      67.260  40.800  61.550  0.00  0.00            
ATOM   3717  H68 PSO X  19      70.070  34.390  65.280  0.00  0.00            
ATOM   3718  H69 PSO X  19      68.300  34.070  65.310  0.00  0.00            
ATOM   3719  H70 PSO X  19      70.450  53.240  77.190  0.00  0.00            
ATOM   3720  H71 PSO X  19      71.800  53.000  76.070  0.00  0.00            
ATOM   3721  H72 PSO X  19      76.440  40.070  64.790  0.00  0.00            
ATOM   3722  H73 PSO X  19      76.940  40.800  63.300  0.00  0.00            
ATOM   3723  H74 PSO X  19      71.620  45.580  65.960  0.00  0.00            
ATOM   3724  H75 PSO X  19      72.050  44.960  64.250  0.00  0.00            
ATOM   3725  H76 PSO X  19      77.170  36.320  64.700  0.00  0.00            
ATOM   3726  H77 PSO X  19      76.660  37.970  65.440  0.00  0.00            
ATOM   3727  H78 PSO X  19      68.050  42.760  64.600  0.00  0.00            
ATOM   3728  H79 PSO X  19      68.080  43.960  63.340  0.00  0.00            
ATOM   3729  H80 PSO X  19      67.630  35.680  67.240  0.00  0.00            
ATOM   3730  H81 PSO X  19      69.060  36.370  66.430  0.00  0.00            
ATOM   3731  H82 PSO X  19      70.900  51.050  75.140  0.00  0.00            
ATOM   3732  H83 PSO X  19      69.550  50.570  76.130  0.00  0.00            
ATOM   3733  H84 PSO X  19      77.420  37.120  62.710  0.00  0.00            
ATOM   3734  H85 PSO X  19      76.020  38.260  62.780  0.00  0.00            
ATOM   3735  H86 PSO X  19      70.660  42.580  63.900  0.00  0.00            
ATOM   3736  H87 PSO X  19      70.380  44.140  63.030  0.00  0.00            
ATOM   3737  H88 PSO X  19      72.220  49.280  75.720  0.00  0.00            
ATOM   3738  H89 PSO X  19      71.260  48.720  77.150  0.00  0.00            
ATOM   3739  H90 PSO X  19      69.050  37.540  68.370  0.00  0.00            
ATOM   3740  H91 PSO X  19      68.780  36.340  69.500  0.00  0.00            
ATOM   3741  H92 PSO X  19      71.150  46.510  75.900  0.00  0.00            
ATOM   3742  H93 PSO X  19      71.590  47.050  74.320  0.00  0.00            
ATOM   3743  H94 PSO X  19      68.710  46.320  75.080  0.00  0.00            
ATOM   3744  H95 PSO X  19      69.170  46.640  73.460  0.00  0.00            
ATOM   3745  H96 PSO X  19      70.930  37.420  70.340  0.00  0.00            
ATOM   3746  H97 PSO X  19      70.950  38.320  68.780  0.00  0.00            
ATOM   3747  H98 PSO X  19      73.130  36.280  69.600  0.00  0.00            
ATOM   3748  H99 PSO X  19      73.220  37.570  68.310  0.00  0.00            
ATOM   3749 H100 PSO X  19      70.910  45.330  72.450  0.00  0.00            
ATOM   3750 H101 PSO X  19      70.020  43.790  72.490  0.00  0.00            
ATOM   3751 H102 PSO X  19      72.630  44.370  73.900  0.00  0.00            
ATOM   3752 H103 PSO X  19      71.670  42.930  74.240  0.00  0.00            
ATOM   3753 H104 PSO X  19      75.320  38.280  69.830  0.00  0.00            
ATOM   3754 H105 PSO X  19      74.850  37.100  71.090  0.00  0.00            
ATOM   3755 H106 PSO X  19      74.040  39.030  72.500  0.00  0.00            
ATOM   3756 H107 PSO X  19      75.810  38.760  72.340  0.00  0.00            
ATOM   3757 H108 PSO X  19      74.600  42.770  72.850  0.00  0.00            
ATOM   3758 H109 PSO X  19      73.520  41.430  73.260  0.00  0.00            
ATOM   3759 H110 PSO X  19      73.260  41.020  70.630  0.00  0.00            
ATOM   3760 H111 PSO X  19      70.380  37.880  61.870  0.00  0.00            
ATOM   3761 H112 PSO X  19      65.480  42.520  57.080  0.00  0.00            
ATOM   3762 H113 PSO X  19      73.530  31.370  65.110  0.00  0.00            
ATOM   3763  C   PSO X  20      68.910  55.680  74.290  0.00  0.00            
ATOM   3764  C1  PSO X  20      76.240  57.020  69.290  0.00  0.00            
ATOM   3765  C2  PSO X  20      76.170  56.070  70.480  0.00  0.00            
ATOM   3766  C3  PSO X  20      76.930  56.710  71.640  0.00  0.00            
ATOM   3767  C4  PSO X  20      77.210  58.130  71.230  0.00  0.00            
ATOM   3768  C5  PSO X  20      58.680  49.270  67.900  0.00  0.00            
ATOM   3769  C6  PSO X  20      68.290  55.270  72.970  0.00  0.00            
ATOM   3770  C7  PSO X  20      59.520  49.450  69.190  0.00  0.00            
ATOM   3771  C8  PSO X  20      67.670  53.870  72.980  0.00  0.00            
ATOM   3772  C9  PSO X  20      60.810  50.250  68.850  0.00  0.00            
ATOM   3773  C10 PSO X  20      67.290  53.350  71.550  0.00  0.00            
ATOM   3774  C11 PSO X  20      61.900  50.110  69.850  0.00  0.00            
ATOM   3775  C12 PSO X  20      66.020  52.440  71.740  0.00  0.00            
ATOM   3776  C13 PSO X  20      63.130  51.070  69.490  0.00  0.00            
ATOM   3777  C14 PSO X  20      65.270  52.180  70.420  0.00  0.00            
ATOM   3778  C15 PSO X  20      64.120  51.160  70.650  0.00  0.00            
ATOM   3779  C16 PSO X  20      83.430  42.470  67.380  0.00  0.00            
ATOM   3780  C17 PSO X  20      76.840  54.560  86.530  0.00  0.00            
ATOM   3781  C18 PSO X  20      83.630  46.540  67.370  0.00  0.00            
ATOM   3782  C19 PSO X  20      69.780  57.750  75.360  0.00  0.00            
ATOM   3783  C20 PSO X  20      76.330  53.890  69.420  0.00  0.00            
ATOM   3784  C21 PSO X  20      76.730  56.550  73.970  0.00  0.00            
ATOM   3785  C22 PSO X  20      82.360  43.260  66.550  0.00  0.00            
ATOM   3786  C23 PSO X  20      75.650  55.590  86.310  0.00  0.00            
ATOM   3787  C24 PSO X  20      82.760  47.230  66.320  0.00  0.00            
ATOM   3788  C25 PSO X  20      71.340  57.390  75.460  0.00  0.00            
ATOM   3789  C26 PSO X  20      77.340  52.790  69.290  0.00  0.00            
ATOM   3790  C27 PSO X  20      76.030  57.330  75.200  0.00  0.00            
ATOM   3791  C28 PSO X  20      80.330  44.390  67.090  0.00  0.00            
ATOM   3792  C29 PSO X  20      75.070  57.500  84.920  0.00  0.00            
ATOM   3793  C30 PSO X  20      82.170  49.640  66.600  0.00  0.00            
ATOM   3794  C31 PSO X  20      72.270  58.790  73.630  0.00  0.00            
ATOM   3795  C32 PSO X  20      77.510  51.150  67.370  0.00  0.00            
ATOM   3796  C33 PSO X  20      76.110  55.720  76.930  0.00  0.00            
ATOM   3797  C34 PSO X  20      79.720  45.100  68.340  0.00  0.00            
ATOM   3798  C35 PSO X  20      75.420  58.080  83.530  0.00  0.00            
ATOM   3799  C36 PSO X  20      82.630  51.100  66.270  0.00  0.00            
ATOM   3800  C37 PSO X  20      73.290  58.450  72.510  0.00  0.00            
ATOM   3801  C38 PSO X  20      78.730  50.460  67.930  0.00  0.00            
ATOM   3802  C39 PSO X  20      76.750  55.320  78.370  0.00  0.00            
ATOM   3803  C40 PSO X  20      78.070  46.870  68.530  0.00  0.00            
ATOM   3804  C41 PSO X  20      76.060  57.460  81.300  0.00  0.00            
ATOM   3805  C42 PSO X  20      81.610  52.960  65.120  0.00  0.00            
ATOM   3806  C43 PSO X  20      74.430  60.650  71.930  0.00  0.00            
ATOM   3807  C44 PSO X  20      78.550  48.080  67.810  0.00  0.00            
ATOM   3808  C45 PSO X  20      76.530  56.160  80.590  0.00  0.00            
ATOM   3809  C46 PSO X  20      74.800  61.590  70.730  0.00  0.00            
ATOM   3810  C47 PSO X  20      80.430  53.910  65.020  0.00  0.00            
ATOM   3811  C48 PSO X  20      76.200  63.280  71.900  0.00  0.00            
ATOM   3812  C49 PSO X  20      77.750  63.580  72.000  0.00  0.00            
ATOM   3813  C50 PSO X  20      79.270  55.560  66.290  0.00  0.00            
ATOM   3814  C51 PSO X  20      79.220  56.130  67.740  0.00  0.00            
ATOM   3815  C52 PSO X  20      79.860  62.650  72.820  0.00  0.00            
ATOM   3816  C53 PSO X  20      80.400  61.900  71.540  0.00  0.00            
ATOM   3817  C54 PSO X  20      80.260  56.020  69.840  0.00  0.00            
ATOM   3818  C55 PSO X  20      80.180  57.590  70.160  0.00  0.00            
ATOM   3819  C56 PSO X  20      78.840  60.010  71.240  0.00  0.00            
ATOM   3820  C57 PSO X  20      78.590  58.600  71.760  0.00  0.00            
ATOM   3821  O   PSO X  20      69.300  54.930  75.170  0.00  0.00            
ATOM   3822  O1  PSO X  20      77.140  58.080  69.770  0.00  0.00            
ATOM   3823  O2  PSO X  20      83.990  43.170  68.520  0.00  0.00            
ATOM   3824  O3  PSO X  20      78.070  55.280  86.450  0.00  0.00            
ATOM   3825  O4  PSO X  20      85.030  46.880  67.220  0.00  0.00            
ATOM   3826  O5  PSO X  20      69.150  57.000  74.240  0.00  0.00            
ATOM   3827  O6  PSO X  20      76.960  54.910  70.170  0.00  0.00            
ATOM   3828  O7  PSO X  20      76.000  56.770  72.750  0.00  0.00            
ATOM   3829  O8  PSO X  20      81.590  43.970  67.550  0.00  0.00            
ATOM   3830  O9  PSO X  20      76.040  56.500  85.250  0.00  0.00            
ATOM   3831  O10 PSO X  20      83.180  48.640  66.110  0.00  0.00            
ATOM   3832  O11 PSO X  20      71.980  57.460  74.190  0.00  0.00            
ATOM   3833  O12 PSO X  20      76.710  51.800  68.470  0.00  0.00            
ATOM   3834  O13 PSO X  20      76.690  56.980  76.460  0.00  0.00            
ATOM   3835  O14 PSO X  20      78.470  45.710  67.810  0.00  0.00            
ATOM   3836  O15 PSO X  20      75.790  57.060  82.630  0.00  0.00            
ATOM   3837  O16 PSO X  20      81.370  51.920  66.100  0.00  0.00            
ATOM   3838  O17 PSO X  20      73.410  59.600  71.570  0.00  0.00            
ATOM   3839  O18 PSO X  20      78.460  49.270  68.650  0.00  0.00            
ATOM   3840  O19 PSO X  20      76.360  56.470  79.180  0.00  0.00            
ATOM   3841  O20 PSO X  20      76.000  62.360  70.820  0.00  0.00            
ATOM   3842  O21 PSO X  20      80.140  54.430  66.330  0.00  0.00            
ATOM   3843  O22 PSO X  20      78.340  62.620  72.930  0.00  0.00            
ATOM   3844  O23 PSO X  20      80.390  55.860  68.480  0.00  0.00            
ATOM   3845  O24 PSO X  20      80.170  60.480  71.700  0.00  0.00            
ATOM   3846  O25 PSO X  20      79.710  57.790  71.540  0.00  0.00            
ATOM   3847  H   PSO X  20      75.230  57.400  69.120  0.00  0.00            
ATOM   3848  H1  PSO X  20      76.570  56.520  68.370  0.00  0.00            
ATOM   3849  H2  PSO X  20      75.130  55.810  70.670  0.00  0.00            
ATOM   3850  H3  PSO X  20      77.820  56.160  71.950  0.00  0.00            
ATOM   3851  H4  PSO X  20      76.430  58.730  71.710  0.00  0.00            
ATOM   3852  H5  PSO X  20      59.240  48.790  67.090  0.00  0.00            
ATOM   3853  H6  PSO X  20      57.720  48.810  68.170  0.00  0.00            
ATOM   3854  H7  PSO X  20      58.490  50.280  67.510  0.00  0.00            
ATOM   3855  H8  PSO X  20      69.060  55.410  72.200  0.00  0.00            
ATOM   3856  H9  PSO X  20      67.560  56.050  72.740  0.00  0.00            
ATOM   3857  H10 PSO X  20      59.850  48.510  69.660  0.00  0.00            
ATOM   3858  H11 PSO X  20      58.810  50.070  69.750  0.00  0.00            
ATOM   3859  H12 PSO X  20      66.860  53.870  73.720  0.00  0.00            
ATOM   3860  H13 PSO X  20      68.410  53.240  73.500  0.00  0.00            
ATOM   3861  H14 PSO X  20      60.500  51.290  68.680  0.00  0.00            
ATOM   3862  H15 PSO X  20      61.200  49.930  67.880  0.00  0.00            
ATOM   3863  H16 PSO X  20      67.070  54.200  70.900  0.00  0.00            
ATOM   3864  H17 PSO X  20      68.140  52.870  71.050  0.00  0.00            
ATOM   3865  H18 PSO X  20      61.470  50.320  70.840  0.00  0.00            
ATOM   3866  H19 PSO X  20      62.260  49.070  69.840  0.00  0.00            
ATOM   3867  H20 PSO X  20      65.340  52.950  72.420  0.00  0.00            
ATOM   3868  H21 PSO X  20      66.300  51.490  72.230  0.00  0.00            
ATOM   3869  H22 PSO X  20      63.660  50.890  68.550  0.00  0.00            
ATOM   3870  H23 PSO X  20      62.680  52.060  69.340  0.00  0.00            
ATOM   3871  H24 PSO X  20      64.870  53.080  69.940  0.00  0.00            
ATOM   3872  H25 PSO X  20      65.920  51.830  69.600  0.00  0.00            
ATOM   3873  H26 PSO X  20      64.490  50.190  71.000  0.00  0.00            
ATOM   3874  H27 PSO X  20      63.580  51.470  71.560  0.00  0.00            
ATOM   3875  H28 PSO X  20      82.890  41.590  67.760  0.00  0.00            
ATOM   3876  H29 PSO X  20      84.270  42.230  66.720  0.00  0.00            
ATOM   3877  H30 PSO X  20      76.710  53.940  87.420  0.00  0.00            
ATOM   3878  H31 PSO X  20      76.770  53.880  85.670  0.00  0.00            
ATOM   3879  H32 PSO X  20      83.250  46.910  68.330  0.00  0.00            
ATOM   3880  H33 PSO X  20      83.500  45.450  67.350  0.00  0.00            
ATOM   3881  H34 PSO X  20      69.120  57.560  76.220  0.00  0.00            
ATOM   3882  H35 PSO X  20      69.770  58.820  75.150  0.00  0.00            
ATOM   3883  H36 PSO X  20      75.990  54.300  68.460  0.00  0.00            
ATOM   3884  H37 PSO X  20      75.410  53.550  69.920  0.00  0.00            
ATOM   3885  H38 PSO X  20      77.740  56.970  74.000  0.00  0.00            
ATOM   3886  H39 PSO X  20      76.770  55.500  74.310  0.00  0.00            
ATOM   3887  H40 PSO X  20      82.660  43.910  65.730  0.00  0.00            
ATOM   3888  H41 PSO X  20      81.770  42.430  66.130  0.00  0.00            
ATOM   3889  H42 PSO X  20      74.650  55.160  86.200  0.00  0.00            
ATOM   3890  H43 PSO X  20      75.500  56.190  87.220  0.00  0.00            
ATOM   3891  H44 PSO X  20      82.950  46.650  65.400  0.00  0.00            
ATOM   3892  H45 PSO X  20      81.700  47.120  66.560  0.00  0.00            
ATOM   3893  H46 PSO X  20      71.820  58.130  76.120  0.00  0.00            
ATOM   3894  H47 PSO X  20      71.500  56.390  75.870  0.00  0.00            
ATOM   3895  H48 PSO X  20      78.300  53.130  68.870  0.00  0.00            
ATOM   3896  H49 PSO X  20      77.640  52.270  70.210  0.00  0.00            
ATOM   3897  H50 PSO X  20      76.290  58.390  75.090  0.00  0.00            
ATOM   3898  H51 PSO X  20      74.940  57.200  75.250  0.00  0.00            
ATOM   3899  H52 PSO X  20      79.660  43.580  66.770  0.00  0.00            
ATOM   3900  H53 PSO X  20      80.490  45.160  66.320  0.00  0.00            
ATOM   3901  H54 PSO X  20      75.090  58.290  85.680  0.00  0.00            
ATOM   3902  H55 PSO X  20      74.070  57.040  84.900  0.00  0.00            
ATOM   3903  H56 PSO X  20      82.110  49.540  67.690  0.00  0.00            
ATOM   3904  H57 PSO X  20      81.210  49.440  66.110  0.00  0.00            
ATOM   3905  H58 PSO X  20      72.770  59.380  74.410  0.00  0.00            
ATOM   3906  H59 PSO X  20      71.330  59.210  73.250  0.00  0.00            
ATOM   3907  H60 PSO X  20      77.980  51.980  66.830  0.00  0.00            
ATOM   3908  H61 PSO X  20      76.940  50.490  66.700  0.00  0.00            
ATOM   3909  H62 PSO X  20      76.380  54.900  76.240  0.00  0.00            
ATOM   3910  H63 PSO X  20      75.020  55.790  76.930  0.00  0.00            
ATOM   3911  H64 PSO X  20      79.390  44.420  69.140  0.00  0.00            
ATOM   3912  H65 PSO X  20      80.400  45.840  68.780  0.00  0.00            
ATOM   3913  H66 PSO X  20      74.540  58.640  83.200  0.00  0.00            
ATOM   3914  H67 PSO X  20      76.350  58.640  83.630  0.00  0.00            
ATOM   3915  H68 PSO X  20      83.170  51.610  67.070  0.00  0.00            
ATOM   3916  H69 PSO X  20      83.300  51.150  65.400  0.00  0.00            
ATOM   3917  H70 PSO X  20      74.180  58.140  73.080  0.00  0.00            
ATOM   3918  H71 PSO X  20      72.980  57.580  71.930  0.00  0.00            
ATOM   3919  H72 PSO X  20      79.480  50.240  67.160  0.00  0.00            
ATOM   3920  H73 PSO X  20      79.390  51.070  68.560  0.00  0.00            
ATOM   3921  H74 PSO X  20      76.260  54.420  78.750  0.00  0.00            
ATOM   3922  H75 PSO X  20      77.840  55.280  78.320  0.00  0.00            
ATOM   3923  H76 PSO X  20      78.370  46.860  69.580  0.00  0.00            
ATOM   3924  H77 PSO X  20      76.990  47.030  68.550  0.00  0.00            
ATOM   3925  H78 PSO X  20      76.710  58.340  81.210  0.00  0.00            
ATOM   3926  H79 PSO X  20      75.070  57.810  80.990  0.00  0.00            
ATOM   3927  H80 PSO X  20      81.650  52.530  64.110  0.00  0.00            
ATOM   3928  H81 PSO X  20      82.460  53.630  65.290  0.00  0.00            
ATOM   3929  H82 PSO X  20      75.300  60.120  72.340  0.00  0.00            
ATOM   3930  H83 PSO X  20      74.030  61.320  72.710  0.00  0.00            
ATOM   3931  H84 PSO X  20      79.610  47.890  67.590  0.00  0.00            
ATOM   3932  H85 PSO X  20      77.870  48.020  66.950  0.00  0.00            
ATOM   3933  H86 PSO X  20      77.610  55.990  80.720  0.00  0.00            
ATOM   3934  H87 PSO X  20      76.010  55.260  80.920  0.00  0.00            
ATOM   3935  H88 PSO X  20      74.760  60.970  69.820  0.00  0.00            
ATOM   3936  H89 PSO X  20      73.980  62.310  70.570  0.00  0.00            
ATOM   3937  H90 PSO X  20      80.730  54.730  64.350  0.00  0.00            
ATOM   3938  H91 PSO X  20      79.560  53.440  64.550  0.00  0.00            
ATOM   3939  H92 PSO X  20      75.880  62.930  72.890  0.00  0.00            
ATOM   3940  H93 PSO X  20      75.630  64.190  71.640  0.00  0.00            
ATOM   3941  H94 PSO X  20      78.100  63.480  70.970  0.00  0.00            
ATOM   3942  H95 PSO X  20      77.970  64.620  72.280  0.00  0.00            
ATOM   3943  H96 PSO X  20      78.260  55.260  65.990  0.00  0.00            
ATOM   3944  H97 PSO X  20      79.650  56.250  65.520  0.00  0.00            
ATOM   3945  H98 PSO X  20      79.140  57.220  67.720  0.00  0.00            
ATOM   3946  H99 PSO X  20      78.380  55.690  68.290  0.00  0.00            
ATOM   3947 H100 PSO X  20      80.370  62.340  73.740  0.00  0.00            
ATOM   3948 H101 PSO X  20      80.230  63.680  72.770  0.00  0.00            
ATOM   3949 H102 PSO X  20      79.920  62.290  70.640  0.00  0.00            
ATOM   3950 H103 PSO X  20      81.470  62.140  71.450  0.00  0.00            
ATOM   3951 H104 PSO X  20      81.120  55.640  70.400  0.00  0.00            
ATOM   3952 H105 PSO X  20      79.400  55.650  70.400  0.00  0.00            
ATOM   3953 H106 PSO X  20      81.160  58.090  70.100  0.00  0.00            
ATOM   3954 H107 PSO X  20      79.510  58.140  69.500  0.00  0.00            
ATOM   3955 H108 PSO X  20      78.020  60.660  71.580  0.00  0.00            
ATOM   3956 H109 PSO X  20      78.840  60.100  70.140  0.00  0.00            
ATOM   3957 H110 PSO X  20      78.420  58.600  72.840  0.00  0.00            
ATOM   3958 H111 PSO X  20      83.280  43.720  68.900  0.00  0.00            
ATOM   3959 H112 PSO X  20      77.790  55.990  85.850  0.00  0.00            
ATOM   3960 H113 PSO X  20      85.320  47.680  67.700  0.00  0.00            
ATOM   3961  C   PSO X  21      51.080  59.570  58.310  0.00  0.00            
ATOM   3962  C1  PSO X  21      41.960  63.460  62.350  0.00  0.00            
ATOM   3963  C2  PSO X  21      40.870  62.990  63.350  0.00  0.00            
ATOM   3964  C3  PSO X  21      40.410  61.620  62.710  0.00  0.00            
ATOM   3965  C4  PSO X  21      41.400  61.280  61.540  0.00  0.00            
ATOM   3966  C5  PSO X  21      62.360  63.530  63.830  0.00  0.00            
ATOM   3967  C6  PSO X  21      52.600  59.450  58.660  0.00  0.00            
ATOM   3968  C7  PSO X  21      61.520  62.480  64.480  0.00  0.00            
ATOM   3969  C8  PSO X  21      53.060  60.080  59.970  0.00  0.00            
ATOM   3970  C9  PSO X  21      60.290  61.920  63.640  0.00  0.00            
ATOM   3971  C10 PSO X  21      54.610  59.970  60.140  0.00  0.00            
ATOM   3972  C11 PSO X  21      59.490  60.730  64.190  0.00  0.00            
ATOM   3973  C12 PSO X  21      55.140  60.490  61.490  0.00  0.00            
ATOM   3974  C13 PSO X  21      58.610  60.020  63.180  0.00  0.00            
ATOM   3975  C14 PSO X  21      56.690  60.090  61.630  0.00  0.00            
ATOM   3976  C15 PSO X  21      57.310  60.750  62.890  0.00  0.00            
ATOM   3977  C16 PSO X  21      32.940  69.680  55.230  0.00  0.00            
ATOM   3978  C17 PSO X  21      49.650  56.460  62.780  0.00  0.00            
ATOM   3979  C18 PSO X  21      39.620  62.800  47.690  0.00  0.00            
ATOM   3980  C19 PSO X  21      49.450  59.040  56.580  0.00  0.00            
ATOM   3981  C20 PSO X  21      39.910  65.050  64.210  0.00  0.00            
ATOM   3982  C21 PSO X  21      39.210  60.600  64.530  0.00  0.00            
ATOM   3983  C22 PSO X  21      33.940  70.640  55.890  0.00  0.00            
ATOM   3984  C23 PSO X  21      49.100  57.590  63.740  0.00  0.00            
ATOM   3985  C24 PSO X  21      40.540  62.040  48.620  0.00  0.00            
ATOM   3986  C25 PSO X  21      49.540  58.190  55.290  0.00  0.00            
ATOM   3987  C26 PSO X  21      39.940  66.180  63.200  0.00  0.00            
ATOM   3988  C27 PSO X  21      39.080  59.460  65.530  0.00  0.00            
ATOM   3989  C28 PSO X  21      36.200  69.980  56.730  0.00  0.00            
ATOM   3990  C29 PSO X  21      47.650  57.760  65.660  0.00  0.00            
ATOM   3991  C30 PSO X  21      39.070  62.520  50.680  0.00  0.00            
ATOM   3992  C31 PSO X  21      48.970  58.400  53.000  0.00  0.00            
ATOM   3993  C32 PSO X  21      41.780  67.620  62.150  0.00  0.00            
ATOM   3994  C33 PSO X  21      40.030  58.560  67.570  0.00  0.00            
ATOM   3995  C34 PSO X  21      36.600  68.600  57.190  0.00  0.00            
ATOM   3996  C35 PSO X  21      47.320  57.130  67.100  0.00  0.00            
ATOM   3997  C36 PSO X  21      38.660  61.700  51.860  0.00  0.00            
ATOM   3998  C37 PSO X  21      47.750  57.620  52.600  0.00  0.00            
ATOM   3999  C38 PSO X  21      41.290  67.690  60.660  0.00  0.00            
ATOM   4000  C39 PSO X  21      41.360  58.420  68.310  0.00  0.00            
ATOM   4001  C40 PSO X  21      38.160  68.560  58.940  0.00  0.00            
ATOM   4002  C41 PSO X  21      44.840  57.470  67.100  0.00  0.00            
ATOM   4003  C42 PSO X  21      37.130  62.170  53.610  0.00  0.00            
ATOM   4004  C43 PSO X  21      45.460  57.760  52.080  0.00  0.00            
ATOM   4005  C44 PSO X  21      39.640  68.330  59.140  0.00  0.00            
ATOM   4006  C45 PSO X  21      43.790  57.910  68.190  0.00  0.00            
ATOM   4007  C46 PSO X  21      44.240  58.460  52.520  0.00  0.00            
ATOM   4008  C47 PSO X  21      36.550  63.440  54.300  0.00  0.00            
ATOM   4009  C48 PSO X  21      41.920  58.790  51.990  0.00  0.00            
ATOM   4010  C49 PSO X  21      41.200  58.810  53.350  0.00  0.00            
ATOM   4011  C50 PSO X  21      37.100  65.140  55.970  0.00  0.00            
ATOM   4012  C51 PSO X  21      38.150  65.330  57.070  0.00  0.00            
ATOM   4013  C52 PSO X  21      41.000  60.110  55.370  0.00  0.00            
ATOM   4014  C53 PSO X  21      41.830  60.090  56.650  0.00  0.00            
ATOM   4015  C54 PSO X  21      39.190  64.460  58.970  0.00  0.00            
ATOM   4016  C55 PSO X  21      39.520  63.320  59.940  0.00  0.00            
ATOM   4017  C56 PSO X  21      41.740  60.670  59.030  0.00  0.00            
ATOM   4018  C57 PSO X  21      40.850  61.340  60.120  0.00  0.00            
ATOM   4019  O   PSO X  21      50.190  59.870  59.100  0.00  0.00            
ATOM   4020  O1  PSO X  21      42.420  62.250  61.690  0.00  0.00            
ATOM   4021  O2  PSO X  21      32.410  68.850  56.240  0.00  0.00            
ATOM   4022  O3  PSO X  21      50.480  56.900  61.730  0.00  0.00            
ATOM   4023  O4  PSO X  21      38.480  62.100  47.380  0.00  0.00            
ATOM   4024  O5  PSO X  21      50.750  59.030  57.110  0.00  0.00            
ATOM   4025  O6  PSO X  21      39.750  63.800  63.490  0.00  0.00            
ATOM   4026  O7  PSO X  21      40.350  60.540  63.650  0.00  0.00            
ATOM   4027  O8  PSO X  21      34.770  69.970  56.920  0.00  0.00            
ATOM   4028  O9  PSO X  21      48.650  57.070  64.990  0.00  0.00            
ATOM   4029  O10 PSO X  21      39.720  61.610  49.730  0.00  0.00            
ATOM   4030  O11 PSO X  21      48.860  58.920  54.330  0.00  0.00            
ATOM   4031  O12 PSO X  21      41.270  66.360  62.770  0.00  0.00            
ATOM   4032  O13 PSO X  21      40.200  59.400  66.440  0.00  0.00            
ATOM   4033  O14 PSO X  21      37.960  68.600  57.570  0.00  0.00            
ATOM   4034  O15 PSO X  21      46.160  57.830  67.650  0.00  0.00            
ATOM   4035  O16 PSO X  21      38.290  62.620  52.920  0.00  0.00            
ATOM   4036  O17 PSO X  21      46.550  58.420  52.740  0.00  0.00            
ATOM   4037  O18 PSO X  21      39.900  67.920  60.500  0.00  0.00            
ATOM   4038  O19 PSO X  21      42.490  58.030  67.450  0.00  0.00            
ATOM   4039  O20 PSO X  21      43.080  57.900  52.040  0.00  0.00            
ATOM   4040  O21 PSO X  21      37.560  63.930  55.270  0.00  0.00            
ATOM   4041  O22 PSO X  21      41.860  59.570  54.310  0.00  0.00            
ATOM   4042  O23 PSO X  21      38.520  64.080  57.750  0.00  0.00            
ATOM   4043  O24 PSO X  21      41.020  60.670  57.760  0.00  0.00            
ATOM   4044  O25 PSO X  21      40.790  62.760  59.740  0.00  0.00            
ATOM   4045  H   PSO X  21      42.820  63.970  62.790  0.00  0.00            
ATOM   4046  H1  PSO X  21      41.480  64.160  61.640  0.00  0.00            
ATOM   4047  H2  PSO X  21      41.380  62.850  64.310  0.00  0.00            
ATOM   4048  H3  PSO X  21      39.450  61.820  62.220  0.00  0.00            
ATOM   4049  H4  PSO X  21      41.890  60.300  61.660  0.00  0.00            
ATOM   4050  H5  PSO X  21      61.750  64.410  63.600  0.00  0.00            
ATOM   4051  H6  PSO X  21      63.120  63.950  64.500  0.00  0.00            
ATOM   4052  H7  PSO X  21      62.900  63.160  62.950  0.00  0.00            
ATOM   4053  H8  PSO X  21      53.220  59.910  57.880  0.00  0.00            
ATOM   4054  H9  PSO X  21      52.880  58.390  58.680  0.00  0.00            
ATOM   4055  H10 PSO X  21      61.040  62.780  65.420  0.00  0.00            
ATOM   4056  H11 PSO X  21      62.170  61.620  64.720  0.00  0.00            
ATOM   4057  H12 PSO X  21      52.590  59.670  60.870  0.00  0.00            
ATOM   4058  H13 PSO X  21      52.880  61.160  60.020  0.00  0.00            
ATOM   4059  H14 PSO X  21      60.730  61.640  62.670  0.00  0.00            
ATOM   4060  H15 PSO X  21      59.540  62.720  63.580  0.00  0.00            
ATOM   4061  H16 PSO X  21      54.880  58.910  60.050  0.00  0.00            
ATOM   4062  H17 PSO X  21      55.190  60.480  59.370  0.00  0.00            
ATOM   4063  H18 PSO X  21      60.140  59.940  64.590  0.00  0.00            
ATOM   4064  H19 PSO X  21      58.850  61.040  65.020  0.00  0.00            
ATOM   4065  H20 PSO X  21      54.530  60.120  62.320  0.00  0.00            
ATOM   4066  H21 PSO X  21      54.920  61.570  61.480  0.00  0.00            
ATOM   4067  H22 PSO X  21      59.160  59.830  62.250  0.00  0.00            
ATOM   4068  H23 PSO X  21      58.270  59.040  63.550  0.00  0.00            
ATOM   4069  H24 PSO X  21      56.790  59.000  61.750  0.00  0.00            
ATOM   4070  H25 PSO X  21      57.160  60.430  60.700  0.00  0.00            
ATOM   4071  H26 PSO X  21      57.560  61.800  62.680  0.00  0.00            
ATOM   4072  H27 PSO X  21      56.630  60.750  63.750  0.00  0.00            
ATOM   4073  H28 PSO X  21      32.230  70.380  54.770  0.00  0.00            
ATOM   4074  H29 PSO X  21      33.400  69.070  54.450  0.00  0.00            
ATOM   4075  H30 PSO X  21      50.200  55.750  63.400  0.00  0.00            
ATOM   4076  H31 PSO X  21      48.690  56.060  62.430  0.00  0.00            
ATOM   4077  H32 PSO X  21      39.350  63.800  48.060  0.00  0.00            
ATOM   4078  H33 PSO X  21      40.150  63.010  46.750  0.00  0.00            
ATOM   4079  H34 PSO X  21      49.120  60.050  56.340  0.00  0.00            
ATOM   4080  H35 PSO X  21      48.690  58.540  57.200  0.00  0.00            
ATOM   4081  H36 PSO X  21      40.880  65.110  64.720  0.00  0.00            
ATOM   4082  H37 PSO X  21      39.120  65.120  64.970  0.00  0.00            
ATOM   4083  H38 PSO X  21      38.320  60.790  63.930  0.00  0.00            
ATOM   4084  H39 PSO X  21      39.290  61.510  65.140  0.00  0.00            
ATOM   4085  H40 PSO X  21      34.710  71.020  55.200  0.00  0.00            
ATOM   4086  H41 PSO X  21      33.410  71.410  56.450  0.00  0.00            
ATOM   4087  H42 PSO X  21      49.900  58.300  63.980  0.00  0.00            
ATOM   4088  H43 PSO X  21      48.260  58.030  63.180  0.00  0.00            
ATOM   4089  H44 PSO X  21      41.030  61.210  48.090  0.00  0.00            
ATOM   4090  H45 PSO X  21      41.330  62.750  48.880  0.00  0.00            
ATOM   4091  H46 PSO X  21      50.610  58.160  55.040  0.00  0.00            
ATOM   4092  H47 PSO X  21      49.080  57.200  55.270  0.00  0.00            
ATOM   4093  H48 PSO X  21      39.250  66.130  62.350  0.00  0.00            
ATOM   4094  H49 PSO X  21      39.640  67.100  63.730  0.00  0.00            
ATOM   4095  H50 PSO X  21      38.140  59.650  66.070  0.00  0.00            
ATOM   4096  H51 PSO X  21      39.080  58.480  65.030  0.00  0.00            
ATOM   4097  H52 PSO X  21      36.710  70.690  57.400  0.00  0.00            
ATOM   4098  H53 PSO X  21      36.480  70.100  55.680  0.00  0.00            
ATOM   4099  H54 PSO X  21      46.760  57.800  65.010  0.00  0.00            
ATOM   4100  H55 PSO X  21      47.900  58.800  65.870  0.00  0.00            
ATOM   4101  H56 PSO X  21      38.240  63.030  50.180  0.00  0.00            
ATOM   4102  H57 PSO X  21      39.900  63.210  50.880  0.00  0.00            
ATOM   4103  H58 PSO X  21      49.920  57.860  52.890  0.00  0.00            
ATOM   4104  H59 PSO X  21      49.030  59.190  52.240  0.00  0.00            
ATOM   4105  H60 PSO X  21      42.880  67.600  62.180  0.00  0.00            
ATOM   4106  H61 PSO X  21      41.420  68.420  62.800  0.00  0.00            
ATOM   4107  H62 PSO X  21      39.660  57.580  67.250  0.00  0.00            
ATOM   4108  H63 PSO X  21      39.370  59.060  68.280  0.00  0.00            
ATOM   4109  H64 PSO X  21      36.020  68.390  58.090  0.00  0.00            
ATOM   4110  H65 PSO X  21      36.450  67.780  56.480  0.00  0.00            
ATOM   4111  H66 PSO X  21      47.110  56.050  67.070  0.00  0.00            
ATOM   4112  H67 PSO X  21      48.140  57.370  67.790  0.00  0.00            
ATOM   4113  H68 PSO X  21      37.820  61.020  51.640  0.00  0.00            
ATOM   4114  H69 PSO X  21      39.580  61.160  52.140  0.00  0.00            
ATOM   4115  H70 PSO X  21      47.890  57.400  51.540  0.00  0.00            
ATOM   4116  H71 PSO X  21      47.700  56.640  53.100  0.00  0.00            
ATOM   4117  H72 PSO X  21      41.950  68.380  60.120  0.00  0.00            
ATOM   4118  H73 PSO X  21      41.600  66.710  60.260  0.00  0.00            
ATOM   4119  H74 PSO X  21      41.610  59.380  68.780  0.00  0.00            
ATOM   4120  H75 PSO X  21      41.170  57.690  69.110  0.00  0.00            
ATOM   4121  H76 PSO X  21      37.660  67.690  59.380  0.00  0.00            
ATOM   4122  H77 PSO X  21      37.860  69.460  59.490  0.00  0.00            
ATOM   4123  H78 PSO X  21      44.690  56.390  66.980  0.00  0.00            
ATOM   4124  H79 PSO X  21      44.800  58.010  66.150  0.00  0.00            
ATOM   4125  H80 PSO X  21      37.300  61.410  54.380  0.00  0.00            
ATOM   4126  H81 PSO X  21      36.300  61.940  52.930  0.00  0.00            
ATOM   4127  H82 PSO X  21      45.470  56.710  52.420  0.00  0.00            
ATOM   4128  H83 PSO X  21      45.520  57.750  50.980  0.00  0.00            
ATOM   4129  H84 PSO X  21      40.090  67.640  58.410  0.00  0.00            
ATOM   4130  H85 PSO X  21      40.200  69.270  59.090  0.00  0.00            
ATOM   4131  H86 PSO X  21      43.800  57.100  68.930  0.00  0.00            
ATOM   4132  H87 PSO X  21      44.090  58.850  68.670  0.00  0.00            
ATOM   4133  H88 PSO X  21      44.220  58.510  53.610  0.00  0.00            
ATOM   4134  H89 PSO X  21      44.340  59.510  52.220  0.00  0.00            
ATOM   4135  H90 PSO X  21      36.360  64.270  53.610  0.00  0.00            
ATOM   4136  H91 PSO X  21      35.630  63.190  54.840  0.00  0.00            
ATOM   4137  H92 PSO X  21      41.180  58.470  51.250  0.00  0.00            
ATOM   4138  H93 PSO X  21      42.320  59.810  51.880  0.00  0.00            
ATOM   4139  H94 PSO X  21      40.180  59.180  53.180  0.00  0.00            
ATOM   4140  H95 PSO X  21      41.090  57.820  53.820  0.00  0.00            
ATOM   4141  H96 PSO X  21      36.130  64.860  56.390  0.00  0.00            
ATOM   4142  H97 PSO X  21      37.150  66.040  55.350  0.00  0.00            
ATOM   4143  H98 PSO X  21      39.070  65.760  56.650  0.00  0.00            
ATOM   4144  H99 PSO X  21      37.750  66.080  57.770  0.00  0.00            
ATOM   4145 H100 PSO X  21      40.100  59.500  55.440  0.00  0.00            
ATOM   4146 H101 PSO X  21      40.660  61.110  55.080  0.00  0.00            
ATOM   4147 H102 PSO X  21      42.060  59.040  56.880  0.00  0.00            
ATOM   4148 H103 PSO X  21      42.750  60.670  56.540  0.00  0.00            
ATOM   4149 H104 PSO X  21      38.480  65.010  59.610  0.00  0.00            
ATOM   4150 H105 PSO X  21      40.160  64.940  58.800  0.00  0.00            
ATOM   4151 H106 PSO X  21      39.380  63.710  60.960  0.00  0.00            
ATOM   4152 H107 PSO X  21      38.700  62.590  59.840  0.00  0.00            
ATOM   4153 H108 PSO X  21      41.910  59.630  59.340  0.00  0.00            
ATOM   4154 H109 PSO X  21      42.750  61.060  58.910  0.00  0.00            
ATOM   4155 H110 PSO X  21      39.870  60.860  60.020  0.00  0.00            
ATOM   4156 H111 PSO X  21      33.070  68.160  56.420  0.00  0.00            
ATOM   4157 H112 PSO X  21      49.820  57.360  61.190  0.00  0.00            
ATOM   4158 H113 PSO X  21      38.280  61.570  48.170  0.00  0.00            
ATOM   4159  C   PSO X  22      60.760  42.820  61.840  0.00  0.00            
ATOM   4160  C1  PSO X  22      61.410  34.920  62.250  0.00  0.00            
ATOM   4161  C2  PSO X  22      62.020  34.860  63.650  0.00  0.00            
ATOM   4162  C3  PSO X  22      60.950  35.620  64.500  0.00  0.00            
ATOM   4163  C4  PSO X  22      59.750  35.970  63.530  0.00  0.00            
ATOM   4164  C5  PSO X  22      71.900  50.120  66.440  0.00  0.00            
ATOM   4165  C6  PSO X  22      61.700  44.010  61.570  0.00  0.00            
ATOM   4166  C7  PSO X  22      71.050  48.910  66.470  0.00  0.00            
ATOM   4167  C8  PSO X  22      62.530  44.510  62.710  0.00  0.00            
ATOM   4168  C9  PSO X  22      70.040  48.880  65.290  0.00  0.00            
ATOM   4169  C10 PSO X  22      63.860  45.100  62.480  0.00  0.00            
ATOM   4170  C11 PSO X  22      68.980  47.730  65.400  0.00  0.00            
ATOM   4171  C12 PSO X  22      64.580  45.690  63.800  0.00  0.00            
ATOM   4172  C13 PSO X  22      68.150  47.320  64.090  0.00  0.00            
ATOM   4173  C14 PSO X  22      65.850  46.550  63.420  0.00  0.00            
ATOM   4174  C15 PSO X  22      66.880  46.580  64.560  0.00  0.00            
ATOM   4175  C16 PSO X  22      73.470  36.020  60.080  0.00  0.00            
ATOM   4176  C17 PSO X  22      69.720  31.120  72.570  0.00  0.00            
ATOM   4177  C18 PSO X  22      72.500  47.160  69.750  0.00  0.00            
ATOM   4178  C19 PSO X  22      58.830  42.180  63.120  0.00  0.00            
ATOM   4179  C20 PSO X  22      64.430  34.870  63.160  0.00  0.00            
ATOM   4180  C21 PSO X  22      61.450  34.860  66.870  0.00  0.00            
ATOM   4181  C22 PSO X  22      73.310  35.530  61.510  0.00  0.00            
ATOM   4182  C23 PSO X  22      69.540  31.990  71.270  0.00  0.00            
ATOM   4183  C24 PSO X  22      71.670  45.810  69.540  0.00  0.00            
ATOM   4184  C25 PSO X  22      57.630  42.610  62.110  0.00  0.00            
ATOM   4185  C26 PSO X  22      65.040  33.990  64.240  0.00  0.00            
ATOM   4186  C27 PSO X  22      61.030  33.900  67.910  0.00  0.00            
ATOM   4187  C28 PSO X  22      72.130  33.730  62.720  0.00  0.00            
ATOM   4188  C29 PSO X  22      67.910  33.310  70.170  0.00  0.00            
ATOM   4189  C30 PSO X  22      69.410  44.920  70.050  0.00  0.00            
ATOM   4190  C31 PSO X  22      55.740  44.140  62.020  0.00  0.00            
ATOM   4191  C32 PSO X  22      66.180  31.800  64.280  0.00  0.00            
ATOM   4192  C33 PSO X  22      61.940  32.430  69.630  0.00  0.00            
ATOM   4193  C34 PSO X  22      71.450  32.360  62.580  0.00  0.00            
ATOM   4194  C35 PSO X  22      67.400  32.410  68.970  0.00  0.00            
ATOM   4195  C36 PSO X  22      69.010  44.520  68.620  0.00  0.00            
ATOM   4196  C37 PSO X  22      54.580  43.160  62.040  0.00  0.00            
ATOM   4197  C38 PSO X  22      66.670  30.770  63.150  0.00  0.00            
ATOM   4198  C39 PSO X  22      63.280  31.670  69.800  0.00  0.00            
ATOM   4199  C40 PSO X  22      69.810  31.270  61.170  0.00  0.00            
ATOM   4200  C41 PSO X  22      65.570  31.070  68.130  0.00  0.00            
ATOM   4201  C42 PSO X  22      66.920  43.790  67.500  0.00  0.00            
ATOM   4202  C43 PSO X  22      52.870  42.300  60.420  0.00  0.00            
ATOM   4203  C44 PSO X  22      68.900  30.440  62.120  0.00  0.00            
ATOM   4204  C45 PSO X  22      64.600  30.070  68.670  0.00  0.00            
ATOM   4205  C46 PSO X  22      51.780  41.950  61.440  0.00  0.00            
ATOM   4206  C47 PSO X  22      65.660  43.090  67.860  0.00  0.00            
ATOM   4207  C48 PSO X  22      52.360  39.580  61.800  0.00  0.00            
ATOM   4208  C49 PSO X  22      53.220  38.810  62.780  0.00  0.00            
ATOM   4209  C50 PSO X  22      63.870  41.860  66.780  0.00  0.00            
ATOM   4210  C51 PSO X  22      63.560  41.030  65.550  0.00  0.00            
ATOM   4211  C52 PSO X  22      55.390  38.840  63.890  0.00  0.00            
ATOM   4212  C53 PSO X  22      56.820  39.450  63.800  0.00  0.00            
ATOM   4213  C54 PSO X  22      61.910  39.740  64.540  0.00  0.00            
ATOM   4214  C55 PSO X  22      60.550  39.040  64.730  0.00  0.00            
ATOM   4215  C56 PSO X  22      58.020  37.690  62.640  0.00  0.00            
ATOM   4216  C57 PSO X  22      59.170  37.340  63.690  0.00  0.00            
ATOM   4217  O   PSO X  22      60.720  41.860  61.120  0.00  0.00            
ATOM   4218  O1  PSO X  22      60.430  35.980  62.230  0.00  0.00            
ATOM   4219  O2  PSO X  22      72.230  36.010  59.510  0.00  0.00            
ATOM   4220  O3  PSO X  22      68.740  30.070  72.570  0.00  0.00            
ATOM   4221  O4  PSO X  22      73.850  46.870  69.330  0.00  0.00            
ATOM   4222  O5  PSO X  22      60.020  43.060  62.950  0.00  0.00            
ATOM   4223  O6  PSO X  22      63.260  35.580  63.680  0.00  0.00            
ATOM   4224  O7  PSO X  22      60.560  34.890  65.750  0.00  0.00            
ATOM   4225  O8  PSO X  22      72.830  34.140  61.540  0.00  0.00            
ATOM   4226  O9  PSO X  22      68.200  32.510  71.350  0.00  0.00            
ATOM   4227  O10 PSO X  22      70.300  46.080  69.970  0.00  0.00            
ATOM   4228  O11 PSO X  22      56.830  43.600  62.760  0.00  0.00            
ATOM   4229  O12 PSO X  22      65.960  33.100  63.600  0.00  0.00            
ATOM   4230  O13 PSO X  22      62.180  33.430  68.620  0.00  0.00            
ATOM   4231  O14 PSO X  22      70.330  32.520  61.670  0.00  0.00            
ATOM   4232  O15 PSO X  22      66.300  31.670  69.280  0.00  0.00            
ATOM   4233  O16 PSO X  22      67.600  44.200  68.640  0.00  0.00            
ATOM   4234  O17 PSO X  22      53.770  43.360  60.860  0.00  0.00            
ATOM   4235  O18 PSO X  22      67.930  31.380  62.730  0.00  0.00            
ATOM   4236  O19 PSO X  22      63.290  30.700  68.730  0.00  0.00            
ATOM   4237  O20 PSO X  22      52.280  40.960  62.290  0.00  0.00            
ATOM   4238  O21 PSO X  22      65.250  42.290  66.750  0.00  0.00            
ATOM   4239  O22 PSO X  22      54.630  39.330  62.720  0.00  0.00            
ATOM   4240  O23 PSO X  22      62.200  40.610  65.670  0.00  0.00            
ATOM   4241  O24 PSO X  22      57.580  39.040  62.660  0.00  0.00            
ATOM   4242  O25 PSO X  22      60.210  38.320  63.510  0.00  0.00            
ATOM   4243  H   PSO X  22      60.930  33.960  62.020  0.00  0.00            
ATOM   4244  H1  PSO X  22      62.160  35.030  61.460  0.00  0.00            
ATOM   4245  H2  PSO X  22      62.150  33.820  63.990  0.00  0.00            
ATOM   4246  H3  PSO X  22      61.380  36.590  64.790  0.00  0.00            
ATOM   4247  H4  PSO X  22      59.020  35.150  63.500  0.00  0.00            
ATOM   4248  H5  PSO X  22      71.390  51.080  66.610  0.00  0.00            
ATOM   4249  H6  PSO X  22      72.550  49.930  67.300  0.00  0.00            
ATOM   4250  H7  PSO X  22      72.380  50.280  65.460  0.00  0.00            
ATOM   4251  H8  PSO X  22      60.900  44.710  61.280  0.00  0.00            
ATOM   4252  H9  PSO X  22      62.330  43.810  60.700  0.00  0.00            
ATOM   4253  H10 PSO X  22      70.470  48.970  67.400  0.00  0.00            
ATOM   4254  H11 PSO X  22      71.740  48.060  66.590  0.00  0.00            
ATOM   4255  H12 PSO X  22      62.760  43.550  63.190  0.00  0.00            
ATOM   4256  H13 PSO X  22      61.970  45.150  63.400  0.00  0.00            
ATOM   4257  H14 PSO X  22      70.670  48.620  64.420  0.00  0.00            
ATOM   4258  H15 PSO X  22      69.490  49.820  65.190  0.00  0.00            
ATOM   4259  H16 PSO X  22      64.550  44.360  62.050  0.00  0.00            
ATOM   4260  H17 PSO X  22      63.750  45.920  61.760  0.00  0.00            
ATOM   4261  H18 PSO X  22      69.460  46.830  65.820  0.00  0.00            
ATOM   4262  H19 PSO X  22      68.390  48.060  66.270  0.00  0.00            
ATOM   4263  H20 PSO X  22      64.720  44.840  64.490  0.00  0.00            
ATOM   4264  H21 PSO X  22      63.870  46.280  64.400  0.00  0.00            
ATOM   4265  H22 PSO X  22      67.850  48.230  63.550  0.00  0.00            
ATOM   4266  H23 PSO X  22      68.800  46.690  63.480  0.00  0.00            
ATOM   4267  H24 PSO X  22      66.280  46.110  62.510  0.00  0.00            
ATOM   4268  H25 PSO X  22      65.670  47.600  63.170  0.00  0.00            
ATOM   4269  H26 PSO X  22      66.450  47.020  65.460  0.00  0.00            
ATOM   4270  H27 PSO X  22      67.160  45.540  64.800  0.00  0.00            
ATOM   4271  H28 PSO X  22      74.010  36.970  60.030  0.00  0.00            
ATOM   4272  H29 PSO X  22      74.170  35.290  59.650  0.00  0.00            
ATOM   4273  H30 PSO X  22      70.730  30.720  72.600  0.00  0.00            
ATOM   4274  H31 PSO X  22      69.610  31.770  73.450  0.00  0.00            
ATOM   4275  H32 PSO X  22      72.020  47.940  69.140  0.00  0.00            
ATOM   4276  H33 PSO X  22      72.460  47.400  70.820  0.00  0.00            
ATOM   4277  H34 PSO X  22      58.550  42.300  64.180  0.00  0.00            
ATOM   4278  H35 PSO X  22      58.970  41.100  62.950  0.00  0.00            
ATOM   4279  H36 PSO X  22      65.150  35.640  62.830  0.00  0.00            
ATOM   4280  H37 PSO X  22      64.050  34.320  62.290  0.00  0.00            
ATOM   4281  H38 PSO X  22      61.500  35.900  67.230  0.00  0.00            
ATOM   4282  H39 PSO X  22      62.430  34.560  66.490  0.00  0.00            
ATOM   4283  H40 PSO X  22      74.260  35.630  62.060  0.00  0.00            
ATOM   4284  H41 PSO X  22      72.510  36.140  61.960  0.00  0.00            
ATOM   4285  H42 PSO X  22      70.200  32.870  71.290  0.00  0.00            
ATOM   4286  H43 PSO X  22      69.700  31.320  70.410  0.00  0.00            
ATOM   4287  H44 PSO X  22      71.750  45.440  68.510  0.00  0.00            
ATOM   4288  H45 PSO X  22      72.110  45.090  70.240  0.00  0.00            
ATOM   4289  H46 PSO X  22      58.040  43.000  61.170  0.00  0.00            
ATOM   4290  H47 PSO X  22      57.020  41.760  61.760  0.00  0.00            
ATOM   4291  H48 PSO X  22      65.560  34.700  64.910  0.00  0.00            
ATOM   4292  H49 PSO X  22      64.280  33.400  64.760  0.00  0.00            
ATOM   4293  H50 PSO X  22      60.380  34.340  68.680  0.00  0.00            
ATOM   4294  H51 PSO X  22      60.570  33.010  67.470  0.00  0.00            
ATOM   4295  H52 PSO X  22      71.360  34.450  63.020  0.00  0.00            
ATOM   4296  H53 PSO X  22      72.870  33.630  63.530  0.00  0.00            
ATOM   4297  H54 PSO X  22      68.780  33.910  69.870  0.00  0.00            
ATOM   4298  H55 PSO X  22      67.140  34.040  70.460  0.00  0.00            
ATOM   4299  H56 PSO X  22      68.540  45.200  70.660  0.00  0.00            
ATOM   4300  H57 PSO X  22      69.930  44.040  70.450  0.00  0.00            
ATOM   4301  H58 PSO X  22      56.150  44.400  61.040  0.00  0.00            
ATOM   4302  H59 PSO X  22      55.370  45.080  62.460  0.00  0.00            
ATOM   4303  H60 PSO X  22      65.270  31.340  64.690  0.00  0.00            
ATOM   4304  H61 PSO X  22      66.890  31.970  65.110  0.00  0.00            
ATOM   4305  H62 PSO X  22      61.150  31.760  69.260  0.00  0.00            
ATOM   4306  H63 PSO X  22      61.650  32.960  70.540  0.00  0.00            
ATOM   4307  H64 PSO X  22      72.190  31.650  62.210  0.00  0.00            
ATOM   4308  H65 PSO X  22      71.230  31.940  63.570  0.00  0.00            
ATOM   4309  H66 PSO X  22      67.210  33.050  68.100  0.00  0.00            
ATOM   4310  H67 PSO X  22      68.210  31.680  68.820  0.00  0.00            
ATOM   4311  H68 PSO X  22      69.190  45.390  67.980  0.00  0.00            
ATOM   4312  H69 PSO X  22      69.570  43.660  68.240  0.00  0.00            
ATOM   4313  H70 PSO X  22      55.010  42.150  62.020  0.00  0.00            
ATOM   4314  H71 PSO X  22      54.100  43.380  63.000  0.00  0.00            
ATOM   4315  H72 PSO X  22      66.870  29.760  63.530  0.00  0.00            
ATOM   4316  H73 PSO X  22      66.050  30.760  62.240  0.00  0.00            
ATOM   4317  H74 PSO X  22      64.150  32.340  69.700  0.00  0.00            
ATOM   4318  H75 PSO X  22      63.360  31.210  70.790  0.00  0.00            
ATOM   4319  H76 PSO X  22      70.610  30.620  60.810  0.00  0.00            
ATOM   4320  H77 PSO X  22      69.150  31.550  60.340  0.00  0.00            
ATOM   4321  H78 PSO X  22      66.300  30.560  67.480  0.00  0.00            
ATOM   4322  H79 PSO X  22      65.100  31.850  67.520  0.00  0.00            
ATOM   4323  H80 PSO X  22      67.550  43.120  66.890  0.00  0.00            
ATOM   4324  H81 PSO X  22      66.660  44.660  66.890  0.00  0.00            
ATOM   4325  H82 PSO X  22      53.390  41.380  60.140  0.00  0.00            
ATOM   4326  H83 PSO X  22      52.310  42.620  59.540  0.00  0.00            
ATOM   4327  H84 PSO X  22      68.270  29.780  61.510  0.00  0.00            
ATOM   4328  H85 PSO X  22      69.400  30.020  63.000  0.00  0.00            
ATOM   4329  H86 PSO X  22      64.540  29.220  67.980  0.00  0.00            
ATOM   4330  H87 PSO X  22      64.960  29.750  69.650  0.00  0.00            
ATOM   4331  H88 PSO X  22      51.460  42.850  61.980  0.00  0.00            
ATOM   4332  H89 PSO X  22      50.930  41.440  60.980  0.00  0.00            
ATOM   4333  H90 PSO X  22      65.800  42.510  68.790  0.00  0.00            
ATOM   4334  H91 PSO X  22      64.900  43.860  68.010  0.00  0.00            
ATOM   4335  H92 PSO X  22      52.780  39.490  60.790  0.00  0.00            
ATOM   4336  H93 PSO X  22      51.390  39.070  61.790  0.00  0.00            
ATOM   4337  H94 PSO X  22      52.800  38.830  63.790  0.00  0.00            
ATOM   4338  H95 PSO X  22      53.240  37.800  62.370  0.00  0.00            
ATOM   4339  H96 PSO X  22      63.230  42.730  66.910  0.00  0.00            
ATOM   4340  H97 PSO X  22      63.770  41.250  67.690  0.00  0.00            
ATOM   4341  H98 PSO X  22      63.780  41.580  64.630  0.00  0.00            
ATOM   4342  H99 PSO X  22      64.200  40.150  65.510  0.00  0.00            
ATOM   4343 H100 PSO X  22      55.370  37.760  64.070  0.00  0.00            
ATOM   4344 H101 PSO X  22      54.870  39.150  64.810  0.00  0.00            
ATOM   4345 H102 PSO X  22      56.670  40.530  63.810  0.00  0.00            
ATOM   4346 H103 PSO X  22      57.350  39.210  64.730  0.00  0.00            
ATOM   4347 H104 PSO X  22      62.690  38.980  64.350  0.00  0.00            
ATOM   4348 H105 PSO X  22      61.760  40.370  63.650  0.00  0.00            
ATOM   4349 H106 PSO X  22      60.670  38.290  65.520  0.00  0.00            
ATOM   4350 H107 PSO X  22      59.700  39.670  65.000  0.00  0.00            
ATOM   4351 H108 PSO X  22      57.200  36.980  62.760  0.00  0.00            
ATOM   4352 H109 PSO X  22      58.320  37.390  61.630  0.00  0.00            
ATOM   4353 H110 PSO X  22      58.800  37.380  64.720  0.00  0.00            
ATOM   4354 H111 PSO X  22      71.750  35.170  59.640  0.00  0.00            
ATOM   4355 H112 PSO X  22      68.160  30.360  71.850  0.00  0.00            
ATOM   4356 H113 PSO X  22      74.200  47.750  69.090  0.00  0.00            
ATOM   4357  C   PSO X  23      60.450  79.580  78.340  0.00  0.00            
ATOM   4358  C1  PSO X  23      62.310  84.020  73.360  0.00  0.00            
ATOM   4359  C2  PSO X  23      61.190  83.450  72.470  0.00  0.00            
ATOM   4360  C3  PSO X  23      61.740  82.210  71.780  0.00  0.00            
ATOM   4361  C4  PSO X  23      63.290  82.420  71.910  0.00  0.00            
ATOM   4362  C5  PSO X  23      63.570  69.600  70.980  0.00  0.00            
ATOM   4363  C6  PSO X  23      59.490  78.490  77.970  0.00  0.00            
ATOM   4364  C7  PSO X  23      62.970  71.040  70.960  0.00  0.00            
ATOM   4365  C8  PSO X  23      59.720  77.900  76.590  0.00  0.00            
ATOM   4366  C9  PSO X  23      62.630  71.570  72.390  0.00  0.00            
ATOM   4367  C10 PSO X  23      58.520  76.990  76.210  0.00  0.00            
ATOM   4368  C11 PSO X  23      61.680  72.860  72.270  0.00  0.00            
ATOM   4369  C12 PSO X  23      58.620  76.290  74.840  0.00  0.00            
ATOM   4370  C13 PSO X  23      61.080  73.360  73.540  0.00  0.00            
ATOM   4371  C14 PSO X  23      59.660  75.150  74.770  0.00  0.00            
ATOM   4372  C15 PSO X  23      59.930  74.470  73.350  0.00  0.00            
ATOM   4373  C16 PSO X  23      61.830  84.900  78.940  0.00  0.00            
ATOM   4374  C17 PSO X  23      56.010  88.520  73.780  0.00  0.00            
ATOM   4375  C18 PSO X  23      59.750  84.800  57.010  0.00  0.00            
ATOM   4376  C19 PSO X  23      62.650  80.350  77.800  0.00  0.00            
ATOM   4377  C20 PSO X  23      59.990  85.510  72.140  0.00  0.00            
ATOM   4378  C21 PSO X  23      61.550  79.740  71.900  0.00  0.00            
ATOM   4379  C22 PSO X  23      61.100  84.860  77.580  0.00  0.00            
ATOM   4380  C23 PSO X  23      56.530  87.150  73.480  0.00  0.00            
ATOM   4381  C24 PSO X  23      60.410  85.260  58.360  0.00  0.00            
ATOM   4382  C25 PSO X  23      62.310  81.230  76.510  0.00  0.00            
ATOM   4383  C26 PSO X  23      59.430  86.310  70.940  0.00  0.00            
ATOM   4384  C27 PSO X  23      60.540  78.650  72.510  0.00  0.00            
ATOM   4385  C28 PSO X  23      59.290  85.870  76.340  0.00  0.00            
ATOM   4386  C29 PSO X  23      56.260  84.810  74.190  0.00  0.00            
ATOM   4387  C30 PSO X  23      62.380  85.030  59.660  0.00  0.00            
ATOM   4388  C31 PSO X  23      64.260  82.600  76.080  0.00  0.00            
ATOM   4389  C32 PSO X  23      60.010  88.740  71.310  0.00  0.00            
ATOM   4390  C33 PSO X  23      58.400  79.260  71.670  0.00  0.00            
ATOM   4391  C34 PSO X  23      58.600  87.180  76.140  0.00  0.00            
ATOM   4392  C35 PSO X  23      55.790  84.090  72.890  0.00  0.00            
ATOM   4393  C36 PSO X  23      63.400  83.950  59.960  0.00  0.00            
ATOM   4394  C37 PSO X  23      64.840  83.950  76.510  0.00  0.00            
ATOM   4395  C38 PSO X  23      59.380  90.040  71.840  0.00  0.00            
ATOM   4396  C39 PSO X  23      57.090  79.970  71.970  0.00  0.00            
ATOM   4397  C40 PSO X  23      59.360  89.400  75.510  0.00  0.00            
ATOM   4398  C41 PSO X  23      56.620  83.500  70.590  0.00  0.00            
ATOM   4399  C42 PSO X  23      62.400  83.310  62.150  0.00  0.00            
ATOM   4400  C43 PSO X  23      64.530  86.410  76.450  0.00  0.00            
ATOM   4401  C44 PSO X  23      59.980  90.020  74.280  0.00  0.00            
ATOM   4402  C45 PSO X  23      56.220  81.990  70.850  0.00  0.00            
ATOM   4403  C46 PSO X  23      63.810  87.470  75.710  0.00  0.00            
ATOM   4404  C47 PSO X  23      62.720  82.030  62.910  0.00  0.00            
ATOM   4405  C48 PSO X  23      64.080  88.300  73.330  0.00  0.00            
ATOM   4406  C49 PSO X  23      64.200  87.310  72.150  0.00  0.00            
ATOM   4407  C50 PSO X  23      63.910  81.200  64.830  0.00  0.00            
ATOM   4408  C51 PSO X  23      64.980  81.600  65.850  0.00  0.00            
ATOM   4409  C52 PSO X  23      63.880  87.250  69.730  0.00  0.00            
ATOM   4410  C53 PSO X  23      63.200  85.900  69.480  0.00  0.00            
ATOM   4411  C54 PSO X  23      65.510  81.070  68.170  0.00  0.00            
ATOM   4412  C55 PSO X  23      64.810  80.440  69.420  0.00  0.00            
ATOM   4413  C56 PSO X  23      63.400  83.520  69.590  0.00  0.00            
ATOM   4414  C57 PSO X  23      63.990  82.450  70.520  0.00  0.00            
ATOM   4415  O   PSO X  23      60.190  80.620  79.040  0.00  0.00            
ATOM   4416  O1  PSO X  23      63.510  83.650  72.570  0.00  0.00            
ATOM   4417  O2  PSO X  23      60.830  84.820  79.920  0.00  0.00            
ATOM   4418  O3  PSO X  23      54.630  88.470  73.900  0.00  0.00            
ATOM   4419  O4  PSO X  23      60.100  83.480  56.810  0.00  0.00            
ATOM   4420  O5  PSO X  23      61.730  79.240  77.900  0.00  0.00            
ATOM   4421  O6  PSO X  23      60.670  84.360  71.540  0.00  0.00            
ATOM   4422  O7  PSO X  23      61.320  81.030  72.500  0.00  0.00            
ATOM   4423  O8  PSO X  23      60.300  86.030  77.370  0.00  0.00            
ATOM   4424  O9  PSO X  23      55.840  86.190  74.220  0.00  0.00            
ATOM   4425  O10 PSO X  23      61.710  84.660  58.490  0.00  0.00            
ATOM   4426  O11 PSO X  23      62.920  82.490  76.730  0.00  0.00            
ATOM   4427  O12 PSO X  23      59.060  87.690  71.400  0.00  0.00            
ATOM   4428  O13 PSO X  23      59.260  79.190  72.800  0.00  0.00            
ATOM   4429  O14 PSO X  23      59.360  87.980  75.180  0.00  0.00            
ATOM   4430  O15 PSO X  23      56.780  84.160  71.840  0.00  0.00            
ATOM   4431  O16 PSO X  23      63.520  83.740  61.400  0.00  0.00            
ATOM   4432  O17 PSO X  23      64.210  85.070  75.890  0.00  0.00            
ATOM   4433  O18 PSO X  23      58.920  89.870  73.170  0.00  0.00            
ATOM   4434  O19 PSO X  23      57.260  81.380  71.690  0.00  0.00            
ATOM   4435  O20 PSO X  23      64.660  87.850  74.600  0.00  0.00            
ATOM   4436  O21 PSO X  23      63.640  82.380  64.070  0.00  0.00            
ATOM   4437  O22 PSO X  23      63.500  87.810  71.000  0.00  0.00            
ATOM   4438  O23 PSO X  23      64.650  80.880  67.020  0.00  0.00            
ATOM   4439  O24 PSO X  23      64.060  84.800  69.780  0.00  0.00            
ATOM   4440  O25 PSO X  23      63.710  81.140  69.890  0.00  0.00            
ATOM   4441  H   PSO X  23      62.340  83.510  74.330  0.00  0.00            
ATOM   4442  H1  PSO X  23      62.250  85.080  73.630  0.00  0.00            
ATOM   4443  H2  PSO X  23      60.400  83.130  73.170  0.00  0.00            
ATOM   4444  H3  PSO X  23      61.410  82.140  70.740  0.00  0.00            
ATOM   4445  H4  PSO X  23      63.660  81.570  72.500  0.00  0.00            
ATOM   4446  H5  PSO X  23      62.890  69.040  71.630  0.00  0.00            
ATOM   4447  H6  PSO X  23      63.590  69.150  69.980  0.00  0.00            
ATOM   4448  H7  PSO X  23      64.560  69.600  71.450  0.00  0.00            
ATOM   4449  H8  PSO X  23      58.450  78.800  78.170  0.00  0.00            
ATOM   4450  H9  PSO X  23      59.610  77.650  78.670  0.00  0.00            
ATOM   4451  H10 PSO X  23      62.020  71.030  70.420  0.00  0.00            
ATOM   4452  H11 PSO X  23      63.700  71.720  70.500  0.00  0.00            
ATOM   4453  H12 PSO X  23      60.640  77.300  76.610  0.00  0.00            
ATOM   4454  H13 PSO X  23      59.940  78.740  75.920  0.00  0.00            
ATOM   4455  H14 PSO X  23      63.590  71.750  72.890  0.00  0.00            
ATOM   4456  H15 PSO X  23      62.000  70.780  72.820  0.00  0.00            
ATOM   4457  H16 PSO X  23      58.430  76.260  77.020  0.00  0.00            
ATOM   4458  H17 PSO X  23      57.690  77.690  76.090  0.00  0.00            
ATOM   4459  H18 PSO X  23      62.250  73.590  71.670  0.00  0.00            
ATOM   4460  H19 PSO X  23      60.810  72.570  71.660  0.00  0.00            
ATOM   4461  H20 PSO X  23      58.800  77.060  74.090  0.00  0.00            
ATOM   4462  H21 PSO X  23      57.660  75.760  74.800  0.00  0.00            
ATOM   4463  H22 PSO X  23      60.670  72.530  74.130  0.00  0.00            
ATOM   4464  H23 PSO X  23      61.820  73.840  74.200  0.00  0.00            
ATOM   4465  H24 PSO X  23      60.630  75.340  75.240  0.00  0.00            
ATOM   4466  H25 PSO X  23      59.320  74.400  75.500  0.00  0.00            
ATOM   4467  H26 PSO X  23      58.980  74.080  72.990  0.00  0.00            
ATOM   4468  H27 PSO X  23      60.330  75.280  72.720  0.00  0.00            
ATOM   4469  H28 PSO X  23      62.480  84.030  78.990  0.00  0.00            
ATOM   4470  H29 PSO X  23      62.500  85.770  79.010  0.00  0.00            
ATOM   4471  H30 PSO X  23      56.470  89.020  74.640  0.00  0.00            
ATOM   4472  H31 PSO X  23      56.210  89.100  72.860  0.00  0.00            
ATOM   4473  H32 PSO X  23      58.710  85.020  57.260  0.00  0.00            
ATOM   4474  H33 PSO X  23      60.170  85.390  56.180  0.00  0.00            
ATOM   4475  H34 PSO X  23      63.670  79.950  77.680  0.00  0.00            
ATOM   4476  H35 PSO X  23      62.670  80.850  78.770  0.00  0.00            
ATOM   4477  H36 PSO X  23      60.650  86.150  72.730  0.00  0.00            
ATOM   4478  H37 PSO X  23      59.150  85.230  72.790  0.00  0.00            
ATOM   4479  H38 PSO X  23      62.530  79.330  72.150  0.00  0.00            
ATOM   4480  H39 PSO X  23      61.530  79.680  70.800  0.00  0.00            
ATOM   4481  H40 PSO X  23      61.920  84.780  76.850  0.00  0.00            
ATOM   4482  H41 PSO X  23      60.480  83.970  77.480  0.00  0.00            
ATOM   4483  H42 PSO X  23      56.480  86.850  72.430  0.00  0.00            
ATOM   4484  H43 PSO X  23      57.600  87.240  73.740  0.00  0.00            
ATOM   4485  H44 PSO X  23      60.540  86.350  58.320  0.00  0.00            
ATOM   4486  H45 PSO X  23      59.810  84.970  59.230  0.00  0.00            
ATOM   4487  H46 PSO X  23      62.590  80.820  75.530  0.00  0.00            
ATOM   4488  H47 PSO X  23      61.220  81.350  76.480  0.00  0.00            
ATOM   4489  H48 PSO X  23      60.160  86.370  70.120  0.00  0.00            
ATOM   4490  H49 PSO X  23      58.560  85.730  70.610  0.00  0.00            
ATOM   4491  H50 PSO X  23      60.520  77.870  71.740  0.00  0.00            
ATOM   4492  H51 PSO X  23      61.020  78.210  73.400  0.00  0.00            
ATOM   4493  H52 PSO X  23      58.610  85.080  76.690  0.00  0.00            
ATOM   4494  H53 PSO X  23      59.790  85.710  75.380  0.00  0.00            
ATOM   4495  H54 PSO X  23      55.690  84.370  75.020  0.00  0.00            
ATOM   4496  H55 PSO X  23      57.330  84.800  74.380  0.00  0.00            
ATOM   4497  H56 PSO X  23      61.770  85.110  60.570  0.00  0.00            
ATOM   4498  H57 PSO X  23      62.940  85.960  59.510  0.00  0.00            
ATOM   4499  H58 PSO X  23      64.190  82.500  74.990  0.00  0.00            
ATOM   4500  H59 PSO X  23      64.920  81.790  76.430  0.00  0.00            
ATOM   4501  H60 PSO X  23      60.150  88.890  70.230  0.00  0.00            
ATOM   4502  H61 PSO X  23      60.960  88.530  71.810  0.00  0.00            
ATOM   4503  H62 PSO X  23      58.260  78.230  71.310  0.00  0.00            
ATOM   4504  H63 PSO X  23      59.010  79.700  70.860  0.00  0.00            
ATOM   4505  H64 PSO X  23      57.560  87.040  75.810  0.00  0.00            
ATOM   4506  H65 PSO X  23      58.630  87.600  77.160  0.00  0.00            
ATOM   4507  H66 PSO X  23      55.590  83.040  73.110  0.00  0.00            
ATOM   4508  H67 PSO X  23      54.830  84.520  72.570  0.00  0.00            
ATOM   4509  H68 PSO X  23      63.100  83.070  59.370  0.00  0.00            
ATOM   4510  H69 PSO X  23      64.350  84.210  59.470  0.00  0.00            
ATOM   4511  H70 PSO X  23      64.810  84.040  77.600  0.00  0.00            
ATOM   4512  H71 PSO X  23      65.910  83.920  76.250  0.00  0.00            
ATOM   4513  H72 PSO X  23      60.180  90.780  71.880  0.00  0.00            
ATOM   4514  H73 PSO X  23      58.570  90.410  71.180  0.00  0.00            
ATOM   4515  H74 PSO X  23      56.410  79.520  71.240  0.00  0.00            
ATOM   4516  H75 PSO X  23      56.780  79.810  73.020  0.00  0.00            
ATOM   4517  H76 PSO X  23      60.050  89.520  76.350  0.00  0.00            
ATOM   4518  H77 PSO X  23      58.320  89.730  75.620  0.00  0.00            
ATOM   4519  H78 PSO X  23      57.550  83.410  70.020  0.00  0.00            
ATOM   4520  H79 PSO X  23      55.820  83.980  70.010  0.00  0.00            
ATOM   4521  H80 PSO X  23      61.560  83.000  61.520  0.00  0.00            
ATOM   4522  H81 PSO X  23      62.100  84.060  62.890  0.00  0.00            
ATOM   4523  H82 PSO X  23      65.610  86.550  76.460  0.00  0.00            
ATOM   4524  H83 PSO X  23      64.240  86.380  77.510  0.00  0.00            
ATOM   4525  H84 PSO X  23      60.150  91.070  74.540  0.00  0.00            
ATOM   4526  H85 PSO X  23      60.910  89.490  74.050  0.00  0.00            
ATOM   4527  H86 PSO X  23      55.250  81.920  71.350  0.00  0.00            
ATOM   4528  H87 PSO X  23      56.140  81.370  69.950  0.00  0.00            
ATOM   4529  H88 PSO X  23      62.870  87.050  75.330  0.00  0.00            
ATOM   4530  H89 PSO X  23      63.570  88.340  76.330  0.00  0.00            
ATOM   4531  H90 PSO X  23      61.800  81.620  63.330  0.00  0.00            
ATOM   4532  H91 PSO X  23      63.170  81.290  62.230  0.00  0.00            
ATOM   4533  H92 PSO X  23      64.750  89.110  73.040  0.00  0.00            
ATOM   4534  H93 PSO X  23      63.040  88.610  73.440  0.00  0.00            
ATOM   4535  H94 PSO X  23      65.260  87.070  71.990  0.00  0.00            
ATOM   4536  H95 PSO X  23      63.650  86.450  72.570  0.00  0.00            
ATOM   4537  H96 PSO X  23      64.310  80.540  64.050  0.00  0.00            
ATOM   4538  H97 PSO X  23      63.060  80.730  65.340  0.00  0.00            
ATOM   4539  H98 PSO X  23      66.010  81.370  65.560  0.00  0.00            
ATOM   4540  H99 PSO X  23      65.040  82.670  66.110  0.00  0.00            
ATOM   4541 H100 PSO X  23      64.970  87.250  69.620  0.00  0.00            
ATOM   4542 H101 PSO X  23      63.530  87.880  68.910  0.00  0.00            
ATOM   4543 H102 PSO X  23      62.330  85.770  70.130  0.00  0.00            
ATOM   4544 H103 PSO X  23      62.960  85.810  68.410  0.00  0.00            
ATOM   4545 H104 PSO X  23      65.570  82.150  68.350  0.00  0.00            
ATOM   4546 H105 PSO X  23      66.520  80.640  68.060  0.00  0.00            
ATOM   4547 H106 PSO X  23      64.630  79.370  69.280  0.00  0.00            
ATOM   4548 H107 PSO X  23      65.600  80.440  70.180  0.00  0.00            
ATOM   4549 H108 PSO X  23      62.340  83.650  69.800  0.00  0.00            
ATOM   4550 H109 PSO X  23      63.470  83.200  68.540  0.00  0.00            
ATOM   4551 H110 PSO X  23      65.050  82.660  70.710  0.00  0.00            
ATOM   4552 H111 PSO X  23      60.250  84.050  79.820  0.00  0.00            
ATOM   4553 H112 PSO X  23      54.430  87.600  74.290  0.00  0.00            
ATOM   4554 H113 PSO X  23      60.980  83.460  57.230  0.00  0.00            
ATOM   4555  C   PSO X  24      51.990  80.210  68.820  0.00  0.00            
ATOM   4556  C1  PSO X  24      59.110  79.160  51.440  0.00  0.00            
ATOM   4557  C2  PSO X  24      60.540  79.650  51.850  0.00  0.00            
ATOM   4558  C3  PSO X  24      60.390  80.040  53.300  0.00  0.00            
ATOM   4559  C4  PSO X  24      58.960  79.720  53.670  0.00  0.00            
ATOM   4560  C5  PSO X  24      60.630  74.100  61.340  0.00  0.00            
ATOM   4561  C6  PSO X  24      52.140  78.940  69.470  0.00  0.00            
ATOM   4562  C7  PSO X  24      59.860  73.790  62.590  0.00  0.00            
ATOM   4563  C8  PSO X  24      52.520  77.810  68.570  0.00  0.00            
ATOM   4564  C9  PSO X  24      59.440  75.040  63.320  0.00  0.00            
ATOM   4565  C10 PSO X  24      53.920  77.970  67.840  0.00  0.00            
ATOM   4566  C11 PSO X  24      58.340  74.750  64.420  0.00  0.00            
ATOM   4567  C12 PSO X  24      54.490  76.640  67.210  0.00  0.00            
ATOM   4568  C13 PSO X  24      57.570  75.940  64.900  0.00  0.00            
ATOM   4569  C14 PSO X  24      55.820  76.920  66.410  0.00  0.00            
ATOM   4570  C15 PSO X  24      56.420  75.650  65.850  0.00  0.00            
ATOM   4571  C16 PSO X  24      66.960  82.060  57.160  0.00  0.00            
ATOM   4572  C17 PSO X  24      72.820  80.990  62.140  0.00  0.00            
ATOM   4573  C18 PSO X  24      49.090  81.970  52.540  0.00  0.00            
ATOM   4574  C19 PSO X  24      53.190  82.330  68.620  0.00  0.00            
ATOM   4575  C20 PSO X  24      62.300  81.200  51.150  0.00  0.00            
ATOM   4576  C21 PSO X  24      61.760  79.720  55.360  0.00  0.00            
ATOM   4577  C22 PSO X  24      67.060  83.440  56.450  0.00  0.00            
ATOM   4578  C23 PSO X  24      71.660  81.910  62.470  0.00  0.00            
ATOM   4579  C24 PSO X  24      49.690  83.340  52.690  0.00  0.00            
ATOM   4580  C25 PSO X  24      54.070  82.370  67.410  0.00  0.00            
ATOM   4581  C26 PSO X  24      62.490  82.710  50.740  0.00  0.00            
ATOM   4582  C27 PSO X  24      61.520  78.530  56.430  0.00  0.00            
ATOM   4583  C28 PSO X  24      66.620  85.630  57.350  0.00  0.00            
ATOM   4584  C29 PSO X  24      69.720  80.900  61.680  0.00  0.00            
ATOM   4585  C30 PSO X  24      49.440  83.780  55.030  0.00  0.00            
ATOM   4586  C31 PSO X  24      56.530  82.080  67.060  0.00  0.00            
ATOM   4587  C32 PSO X  24      62.040  83.950  52.800  0.00  0.00            
ATOM   4588  C33 PSO X  24      62.640  79.700  58.320  0.00  0.00            
ATOM   4589  C34 PSO X  24      65.500  86.700  57.150  0.00  0.00            
ATOM   4590  C35 PSO X  24      68.470  80.080  62.020  0.00  0.00            
ATOM   4591  C36 PSO X  24      50.310  83.990  56.310  0.00  0.00            
ATOM   4592  C37 PSO X  24      56.680  80.550  66.980  0.00  0.00            
ATOM   4593  C38 PSO X  24      62.240  85.470  52.810  0.00  0.00            
ATOM   4594  C39 PSO X  24      63.460  78.500  58.780  0.00  0.00            
ATOM   4595  C40 PSO X  24      63.740  87.530  55.620  0.00  0.00            
ATOM   4596  C41 PSO X  24      66.440  79.340  61.040  0.00  0.00            
ATOM   4597  C42 PSO X  24      51.260  86.240  55.740  0.00  0.00            
ATOM   4598  C43 PSO X  24      55.580  80.340  64.810  0.00  0.00            
ATOM   4599  C44 PSO X  24      63.230  87.270  54.190  0.00  0.00            
ATOM   4600  C45 PSO X  24      65.600  79.460  59.780  0.00  0.00            
ATOM   4601  C46 PSO X  24      55.650  79.450  63.550  0.00  0.00            
ATOM   4602  C47 PSO X  24      52.540  86.800  55.070  0.00  0.00            
ATOM   4603  C48 PSO X  24      54.310  79.030  61.590  0.00  0.00            
ATOM   4604  C49 PSO X  24      54.490  80.160  60.580  0.00  0.00            
ATOM   4605  C50 PSO X  24      54.850  86.600  55.410  0.00  0.00            
ATOM   4606  C51 PSO X  24      55.170  85.200  54.730  0.00  0.00            
ATOM   4607  C52 PSO X  24      54.990  80.730  58.200  0.00  0.00            
ATOM   4608  C53 PSO X  24      55.350  79.960  56.900  0.00  0.00            
ATOM   4609  C54 PSO X  24      56.940  84.040  53.590  0.00  0.00            
ATOM   4610  C55 PSO X  24      56.990  82.900  54.580  0.00  0.00            
ATOM   4611  C56 PSO X  24      56.960  79.890  55.170  0.00  0.00            
ATOM   4612  C57 PSO X  24      58.230  80.670  54.660  0.00  0.00            
ATOM   4613  O   PSO X  24      51.210  80.410  67.880  0.00  0.00            
ATOM   4614  O1  PSO X  24      58.230  79.340  52.520  0.00  0.00            
ATOM   4615  O2  PSO X  24      65.650  81.450  57.000  0.00  0.00            
ATOM   4616  O3  PSO X  24      72.980  80.050  63.200  0.00  0.00            
ATOM   4617  O4  PSO X  24      50.060  81.070  53.040  0.00  0.00            
ATOM   4618  O5  PSO X  24      53.050  81.040  69.120  0.00  0.00            
ATOM   4619  O6  PSO X  24      60.920  80.830  51.110  0.00  0.00            
ATOM   4620  O7  PSO X  24      61.350  79.120  54.110  0.00  0.00            
ATOM   4621  O8  PSO X  24      66.080  84.310  57.040  0.00  0.00            
ATOM   4622  O9  PSO X  24      70.540  81.140  62.830  0.00  0.00            
ATOM   4623  O10 PSO X  24      50.330  83.420  53.960  0.00  0.00            
ATOM   4624  O11 PSO X  24      55.410  82.400  67.920  0.00  0.00            
ATOM   4625  O12 PSO X  24      61.600  83.530  51.480  0.00  0.00            
ATOM   4626  O13 PSO X  24      61.370  79.220  57.760  0.00  0.00            
ATOM   4627  O14 PSO X  24      64.870  86.600  55.840  0.00  0.00            
ATOM   4628  O15 PSO X  24      67.600  80.180  60.950  0.00  0.00            
ATOM   4629  O16 PSO X  24      51.510  84.830  56.020  0.00  0.00            
ATOM   4630  O17 PSO X  24      56.740  80.060  65.590  0.00  0.00            
ATOM   4631  O18 PSO X  24      62.850  85.850  54.090  0.00  0.00            
ATOM   4632  O19 PSO X  24      64.310  78.790  59.930  0.00  0.00            
ATOM   4633  O20 PSO X  24      54.380  79.490  62.910  0.00  0.00            
ATOM   4634  O21 PSO X  24      53.540  86.580  56.080  0.00  0.00            
ATOM   4635  O22 PSO X  24      54.540  79.690  59.160  0.00  0.00            
ATOM   4636  O23 PSO X  24      56.560  85.240  54.340  0.00  0.00            
ATOM   4637  O24 PSO X  24      56.640  80.350  56.470  0.00  0.00            
ATOM   4638  O25 PSO X  24      57.820  81.880  53.900  0.00  0.00            
ATOM   4639  H   PSO X  24      59.270  78.090  51.220  0.00  0.00            
ATOM   4640  H1  PSO X  24      58.720  79.700  50.570  0.00  0.00            
ATOM   4641  H2  PSO X  24      61.280  78.880  51.620  0.00  0.00            
ATOM   4642  H3  PSO X  24      60.650  81.090  53.500  0.00  0.00            
ATOM   4643  H4  PSO X  24      59.100  78.760  54.180  0.00  0.00            
ATOM   4644  H5  PSO X  24      61.350  74.860  61.660  0.00  0.00            
ATOM   4645  H6  PSO X  24      61.310  73.300  61.010  0.00  0.00            
ATOM   4646  H7  PSO X  24      59.980  74.600  60.620  0.00  0.00            
ATOM   4647  H8  PSO X  24      51.210  78.780  70.020  0.00  0.00            
ATOM   4648  H9  PSO X  24      52.880  79.050  70.270  0.00  0.00            
ATOM   4649  H10 PSO X  24      60.410  73.190  63.320  0.00  0.00            
ATOM   4650  H11 PSO X  24      58.980  73.210  62.290  0.00  0.00            
ATOM   4651  H12 PSO X  24      51.680  77.800  67.870  0.00  0.00            
ATOM   4652  H13 PSO X  24      52.380  76.890  69.160  0.00  0.00            
ATOM   4653  H14 PSO X  24      59.090  75.720  62.540  0.00  0.00            
ATOM   4654  H15 PSO X  24      60.290  75.510  63.820  0.00  0.00            
ATOM   4655  H16 PSO X  24      53.880  78.750  67.070  0.00  0.00            
ATOM   4656  H17 PSO X  24      54.570  78.400  68.620  0.00  0.00            
ATOM   4657  H18 PSO X  24      57.660  74.030  63.940  0.00  0.00            
ATOM   4658  H19 PSO X  24      58.860  74.330  65.290  0.00  0.00            
ATOM   4659  H20 PSO X  24      53.720  76.300  66.510  0.00  0.00            
ATOM   4660  H21 PSO X  24      54.530  75.820  67.930  0.00  0.00            
ATOM   4661  H22 PSO X  24      58.230  76.500  65.570  0.00  0.00            
ATOM   4662  H23 PSO X  24      57.280  76.500  64.000  0.00  0.00            
ATOM   4663  H24 PSO X  24      55.590  77.580  65.570  0.00  0.00            
ATOM   4664  H25 PSO X  24      56.510  77.480  67.050  0.00  0.00            
ATOM   4665  H26 PSO X  24      56.730  75.070  66.730  0.00  0.00            
ATOM   4666  H27 PSO X  24      55.740  74.960  65.330  0.00  0.00            
ATOM   4667  H28 PSO X  24      67.730  81.460  56.660  0.00  0.00            
ATOM   4668  H29 PSO X  24      67.130  82.180  58.230  0.00  0.00            
ATOM   4669  H30 PSO X  24      72.590  80.510  61.180  0.00  0.00            
ATOM   4670  H31 PSO X  24      73.740  81.590  62.070  0.00  0.00            
ATOM   4671  H32 PSO X  24      48.220  81.860  53.200  0.00  0.00            
ATOM   4672  H33 PSO X  24      48.780  81.850  51.500  0.00  0.00            
ATOM   4673  H34 PSO X  24      53.460  82.930  69.500  0.00  0.00            
ATOM   4674  H35 PSO X  24      52.180  82.620  68.290  0.00  0.00            
ATOM   4675  H36 PSO X  24      62.910  80.590  50.480  0.00  0.00            
ATOM   4676  H37 PSO X  24      62.700  81.070  52.160  0.00  0.00            
ATOM   4677  H38 PSO X  24      61.180  80.610  55.660  0.00  0.00            
ATOM   4678  H39 PSO X  24      62.800  80.030  55.240  0.00  0.00            
ATOM   4679  H40 PSO X  24      68.060  83.770  56.750  0.00  0.00            
ATOM   4680  H41 PSO X  24      67.010  83.420  55.350  0.00  0.00            
ATOM   4681  H42 PSO X  24      71.960  82.480  63.360  0.00  0.00            
ATOM   4682  H43 PSO X  24      71.400  82.600  61.660  0.00  0.00            
ATOM   4683  H44 PSO X  24      50.450  83.600  51.940  0.00  0.00            
ATOM   4684  H45 PSO X  24      48.880  84.070  52.560  0.00  0.00            
ATOM   4685  H46 PSO X  24      53.850  81.480  66.800  0.00  0.00            
ATOM   4686  H47 PSO X  24      53.930  83.240  66.750  0.00  0.00            
ATOM   4687  H48 PSO X  24      63.490  83.160  50.790  0.00  0.00            
ATOM   4688  H49 PSO X  24      62.180  82.790  49.690  0.00  0.00            
ATOM   4689  H50 PSO X  24      60.540  78.060  56.270  0.00  0.00            
ATOM   4690  H51 PSO X  24      62.360  77.820  56.420  0.00  0.00            
ATOM   4691  H52 PSO X  24      67.390  85.840  56.590  0.00  0.00            
ATOM   4692  H53 PSO X  24      67.090  85.540  58.330  0.00  0.00            
ATOM   4693  H54 PSO X  24      70.180  80.420  60.800  0.00  0.00            
ATOM   4694  H55 PSO X  24      69.380  81.900  61.380  0.00  0.00            
ATOM   4695  H56 PSO X  24      48.720  82.950  55.130  0.00  0.00            
ATOM   4696  H57 PSO X  24      48.920  84.690  54.720  0.00  0.00            
ATOM   4697  H58 PSO X  24      57.310  82.510  67.690  0.00  0.00            
ATOM   4698  H59 PSO X  24      56.520  82.730  66.180  0.00  0.00            
ATOM   4699  H60 PSO X  24      62.970  83.480  53.150  0.00  0.00            
ATOM   4700  H61 PSO X  24      61.360  83.680  53.620  0.00  0.00            
ATOM   4701  H62 PSO X  24      62.350  80.150  59.280  0.00  0.00            
ATOM   4702  H63 PSO X  24      63.080  80.490  57.710  0.00  0.00            
ATOM   4703  H64 PSO X  24      64.750  86.400  57.880  0.00  0.00            
ATOM   4704  H65 PSO X  24      65.840  87.740  57.210  0.00  0.00            
ATOM   4705  H66 PSO X  24      68.670  79.030  62.250  0.00  0.00            
ATOM   4706  H67 PSO X  24      67.960  80.490  62.900  0.00  0.00            
ATOM   4707  H68 PSO X  24      49.700  84.370  57.140  0.00  0.00            
ATOM   4708  H69 PSO X  24      50.610  83.020  56.730  0.00  0.00            
ATOM   4709  H70 PSO X  24      57.540  80.250  67.600  0.00  0.00            
ATOM   4710  H71 PSO X  24      55.830  80.170  67.550  0.00  0.00            
ATOM   4711  H72 PSO X  24      62.960  85.630  52.000  0.00  0.00            
ATOM   4712  H73 PSO X  24      61.270  85.950  52.680  0.00  0.00            
ATOM   4713  H74 PSO X  24      62.880  77.570  58.850  0.00  0.00            
ATOM   4714  H75 PSO X  24      64.150  78.410  57.940  0.00  0.00            
ATOM   4715  H76 PSO X  24      64.080  88.560  55.800  0.00  0.00            
ATOM   4716  H77 PSO X  24      62.930  87.350  56.340  0.00  0.00            
ATOM   4717  H78 PSO X  24      65.890  79.630  61.940  0.00  0.00            
ATOM   4718  H79 PSO X  24      66.840  78.320  61.060  0.00  0.00            
ATOM   4719  H80 PSO X  24      51.270  86.670  56.750  0.00  0.00            
ATOM   4720  H81 PSO X  24      50.310  86.390  55.200  0.00  0.00            
ATOM   4721  H82 PSO X  24      55.530  81.360  64.420  0.00  0.00            
ATOM   4722  H83 PSO X  24      54.630  80.120  65.310  0.00  0.00            
ATOM   4723  H84 PSO X  24      62.310  87.850  54.060  0.00  0.00            
ATOM   4724  H85 PSO X  24      63.870  87.590  53.370  0.00  0.00            
ATOM   4725  H86 PSO X  24      65.510  80.540  59.630  0.00  0.00            
ATOM   4726  H87 PSO X  24      66.170  79.000  58.960  0.00  0.00            
ATOM   4727  H88 PSO X  24      56.440  79.810  62.880  0.00  0.00            
ATOM   4728  H89 PSO X  24      55.920  78.430  63.850  0.00  0.00            
ATOM   4729  H90 PSO X  24      52.770  86.330  54.110  0.00  0.00            
ATOM   4730  H91 PSO X  24      52.430  87.890  54.930  0.00  0.00            
ATOM   4731  H92 PSO X  24      53.300  78.620  61.450  0.00  0.00            
ATOM   4732  H93 PSO X  24      55.120  78.300  61.460  0.00  0.00            
ATOM   4733  H94 PSO X  24      53.680  80.870  60.830  0.00  0.00            
ATOM   4734  H95 PSO X  24      55.430  80.690  60.740  0.00  0.00            
ATOM   4735  H96 PSO X  24      55.690  86.780  56.090  0.00  0.00            
ATOM   4736  H97 PSO X  24      54.930  87.390  54.660  0.00  0.00            
ATOM   4737  H98 PSO X  24      54.900  84.360  55.390  0.00  0.00            
ATOM   4738  H99 PSO X  24      54.490  85.020  53.890  0.00  0.00            
ATOM   4739 H100 PSO X  24      55.830  81.350  58.530  0.00  0.00            
ATOM   4740 H101 PSO X  24      54.150  81.400  57.990  0.00  0.00            
ATOM   4741 H102 PSO X  24      55.350  78.880  57.100  0.00  0.00            
ATOM   4742 H103 PSO X  24      54.550  80.120  56.170  0.00  0.00            
ATOM   4743 H104 PSO X  24      57.930  84.370  53.250  0.00  0.00            
ATOM   4744 H105 PSO X  24      56.300  83.870  52.720  0.00  0.00            
ATOM   4745 H106 PSO X  24      57.540  83.220  55.480  0.00  0.00            
ATOM   4746 H107 PSO X  24      56.040  82.460  54.900  0.00  0.00            
ATOM   4747 H108 PSO X  24      56.990  78.790  55.180  0.00  0.00            
ATOM   4748 H109 PSO X  24      56.110  80.140  54.520  0.00  0.00            
ATOM   4749 H110 PSO X  24      58.860  80.990  55.500  0.00  0.00            
ATOM   4750 H111 PSO X  24      65.120  82.260  56.900  0.00  0.00            
ATOM   4751 H112 PSO X  24      72.070  79.980  63.540  0.00  0.00            
ATOM   4752 H113 PSO X  24      50.840  81.520  53.420  0.00  0.00            
ATOM   4753  C   PSO X  25      74.970  80.230  55.230  0.00  0.00            
ATOM   4754  C1  PSO X  25      65.000  82.470  41.220  0.00  0.00            
ATOM   4755  C2  PSO X  25      64.740  81.440  42.330  0.00  0.00            
ATOM   4756  C3  PSO X  25      65.860  80.350  42.110  0.00  0.00            
ATOM   4757  C4  PSO X  25      66.460  80.570  40.720  0.00  0.00            
ATOM   4758  C5  PSO X  25      65.270  73.820  61.100  0.00  0.00            
ATOM   4759  C6  PSO X  25      74.350  78.980  55.820  0.00  0.00            
ATOM   4760  C7  PSO X  25      66.060  74.930  60.500  0.00  0.00            
ATOM   4761  C8  PSO X  25      74.170  79.160  57.340  0.00  0.00            
ATOM   4762  C9  PSO X  25      67.610  74.870  60.600  0.00  0.00            
ATOM   4763  C10 PSO X  25      73.390  77.980  58.050  0.00  0.00            
ATOM   4764  C11 PSO X  25      68.350  75.790  59.670  0.00  0.00            
ATOM   4765  C12 PSO X  25      72.960  78.250  59.610  0.00  0.00            
ATOM   4766  C13 PSO X  25      69.780  75.940  60.240  0.00  0.00            
ATOM   4767  C14 PSO X  25      72.120  77.040  60.200  0.00  0.00            
ATOM   4768  C15 PSO X  25      70.740  76.900  59.540  0.00  0.00            
ATOM   4769  C16 PSO X  25      72.470  73.880  37.360  0.00  0.00            
ATOM   4770  C17 PSO X  25      71.170  82.650  52.910  0.00  0.00            
ATOM   4771  C18 PSO X  25      74.210  85.620  31.010  0.00  0.00            
ATOM   4772  C19 PSO X  25      75.260  81.250  53.110  0.00  0.00            
ATOM   4773  C20 PSO X  25      62.830  80.170  43.160  0.00  0.00            
ATOM   4774  C21 PSO X  25      66.530  79.840  44.410  0.00  0.00            
ATOM   4775  C22 PSO X  25      71.750  75.130  37.150  0.00  0.00            
ATOM   4776  C23 PSO X  25      71.010  81.180  52.750  0.00  0.00            
ATOM   4777  C24 PSO X  25      73.800  86.290  32.310  0.00  0.00            
ATOM   4778  C25 PSO X  25      75.320  80.910  51.580  0.00  0.00            
ATOM   4779  C26 PSO X  25      62.100  78.900  42.760  0.00  0.00            
ATOM   4780  C27 PSO X  25      67.820  79.590  45.210  0.00  0.00            
ATOM   4781  C28 PSO X  25      69.710  75.100  38.380  0.00  0.00            
ATOM   4782  C29 PSO X  25      68.540  80.880  52.640  0.00  0.00            
ATOM   4783  C30 PSO X  25      72.510  85.820  34.400  0.00  0.00            
ATOM   4784  C31 PSO X  25      73.900  80.920  49.780  0.00  0.00            
ATOM   4785  C32 PSO X  25      63.070  77.180  41.410  0.00  0.00            
ATOM   4786  C33 PSO X  25      68.630  80.340  47.350  0.00  0.00            
ATOM   4787  C34 PSO X  25      68.300  74.340  38.560  0.00  0.00            
ATOM   4788  C35 PSO X  25      67.530  81.400  51.560  0.00  0.00            
ATOM   4789  C36 PSO X  25      72.100  84.670  35.290  0.00  0.00            
ATOM   4790  C37 PSO X  25      72.460  80.450  49.450  0.00  0.00            
ATOM   4791  C38 PSO X  25      63.780  75.770  41.470  0.00  0.00            
ATOM   4792  C39 PSO X  25      68.870  81.640  48.150  0.00  0.00            
ATOM   4793  C40 PSO X  25      66.430  74.300  40.200  0.00  0.00            
ATOM   4794  C41 PSO X  25      66.980  83.440  50.250  0.00  0.00            
ATOM   4795  C42 PSO X  25      71.130  82.560  35.320  0.00  0.00            
ATOM   4796  C43 PSO X  25      72.600  79.140  47.510  0.00  0.00            
ATOM   4797  C44 PSO X  25      66.030  74.830  41.640  0.00  0.00            
ATOM   4798  C45 PSO X  25      67.740  83.620  48.890  0.00  0.00            
ATOM   4799  C46 PSO X  25      72.480  79.250  45.990  0.00  0.00            
ATOM   4800  C47 PSO X  25      69.990  81.750  34.670  0.00  0.00            
ATOM   4801  C48 PSO X  25      72.620  77.760  44.120  0.00  0.00            
ATOM   4802  C49 PSO X  25      71.490  78.210  43.250  0.00  0.00            
ATOM   4803  C50 PSO X  25      67.600  81.970  33.990  0.00  0.00            
ATOM   4804  C51 PSO X  25      66.270  81.750  34.760  0.00  0.00            
ATOM   4805  C52 PSO X  25      70.760  77.950  40.860  0.00  0.00            
ATOM   4806  C53 PSO X  25      69.280  77.770  41.170  0.00  0.00            
ATOM   4807  C54 PSO X  25      66.940  79.750  35.990  0.00  0.00            
ATOM   4808  C55 PSO X  25      66.520  78.990  37.330  0.00  0.00            
ATOM   4809  C56 PSO X  25      67.050  78.170  40.250  0.00  0.00            
ATOM   4810  C57 PSO X  25      66.280  79.390  39.720  0.00  0.00            
ATOM   4811  O   PSO X  25      75.200  81.280  55.810  0.00  0.00            
ATOM   4812  O1  PSO X  25      65.770  81.780  40.180  0.00  0.00            
ATOM   4813  O2  PSO X  25      72.430  72.970  36.170  0.00  0.00            
ATOM   4814  O3  PSO X  25      70.750  83.300  51.740  0.00  0.00            
ATOM   4815  O4  PSO X  25      75.040  84.480  31.270  0.00  0.00            
ATOM   4816  O5  PSO X  25      75.020  80.060  53.890  0.00  0.00            
ATOM   4817  O6  PSO X  25      63.480  80.830  42.030  0.00  0.00            
ATOM   4818  O7  PSO X  25      66.950  80.330  43.120  0.00  0.00            
ATOM   4819  O8  PSO X  25      70.390  74.670  37.200  0.00  0.00            
ATOM   4820  O9  PSO X  25      69.820  80.740  52.040  0.00  0.00            
ATOM   4821  O10 PSO X  25      73.200  85.300  33.200  0.00  0.00            
ATOM   4822  O11 PSO X  25      73.990  80.930  51.140  0.00  0.00            
ATOM   4823  O12 PSO X  25      62.950  77.760  42.700  0.00  0.00            
ATOM   4824  O13 PSO X  25      67.870  80.560  46.160  0.00  0.00            
ATOM   4825  O14 PSO X  25      67.730  74.740  39.860  0.00  0.00            
ATOM   4826  O15 PSO X  25      67.920  82.780  51.180  0.00  0.00            
ATOM   4827  O16 PSO X  25      71.310  83.790  34.560  0.00  0.00            
ATOM   4828  O17 PSO X  25      72.290  80.400  48.000  0.00  0.00            
ATOM   4829  O18 PSO X  25      65.210  75.990  41.520  0.00  0.00            
ATOM   4830  O19 PSO X  25      67.620  82.340  48.310  0.00  0.00            
ATOM   4831  O20 PSO X  25      72.260  77.910  45.480  0.00  0.00            
ATOM   4832  O21 PSO X  25      68.730  82.490  34.800  0.00  0.00            
ATOM   4833  O22 PSO X  25      71.530  77.440  42.030  0.00  0.00            
ATOM   4834  O23 PSO X  25      66.480  81.100  36.020  0.00  0.00            
ATOM   4835  O24 PSO X  25      68.480  78.330  40.070  0.00  0.00            
ATOM   4836  O25 PSO X  25      66.720  79.830  38.460  0.00  0.00            
ATOM   4837  H   PSO X  25      65.520  83.380  41.530  0.00  0.00            
ATOM   4838  H1  PSO X  25      63.960  82.690  40.960  0.00  0.00            
ATOM   4839  H2  PSO X  25      64.770  81.850  43.350  0.00  0.00            
ATOM   4840  H3  PSO X  25      65.310  79.400  42.120  0.00  0.00            
ATOM   4841  H4  PSO X  25      67.490  80.880  40.900  0.00  0.00            
ATOM   4842  H5  PSO X  25      65.800  72.910  60.780  0.00  0.00            
ATOM   4843  H6  PSO X  25      65.310  73.860  62.200  0.00  0.00            
ATOM   4844  H7  PSO X  25      64.210  73.750  60.840  0.00  0.00            
ATOM   4845  H8  PSO X  25      75.030  78.160  55.550  0.00  0.00            
ATOM   4846  H9  PSO X  25      73.390  78.770  55.340  0.00  0.00            
ATOM   4847  H10 PSO X  25      65.650  75.880  60.860  0.00  0.00            
ATOM   4848  H11 PSO X  25      65.880  74.840  59.420  0.00  0.00            
ATOM   4849  H12 PSO X  25      73.650  80.100  57.550  0.00  0.00            
ATOM   4850  H13 PSO X  25      75.160  79.170  57.810  0.00  0.00            
ATOM   4851  H14 PSO X  25      67.930  73.840  60.390  0.00  0.00            
ATOM   4852  H15 PSO X  25      67.800  75.060  61.660  0.00  0.00            
ATOM   4853  H16 PSO X  25      72.550  77.720  57.400  0.00  0.00            
ATOM   4854  H17 PSO X  25      74.050  77.100  58.090  0.00  0.00            
ATOM   4855  H18 PSO X  25      68.310  75.240  58.720  0.00  0.00            
ATOM   4856  H19 PSO X  25      67.880  76.770  59.550  0.00  0.00            
ATOM   4857  H20 PSO X  25      72.250  79.080  59.600  0.00  0.00            
ATOM   4858  H21 PSO X  25      73.830  78.490  60.230  0.00  0.00            
ATOM   4859  H22 PSO X  25      69.590  76.260  61.270  0.00  0.00            
ATOM   4860  H23 PSO X  25      70.170  74.920  60.350  0.00  0.00            
ATOM   4861  H24 PSO X  25      72.670  76.100  60.060  0.00  0.00            
ATOM   4862  H25 PSO X  25      72.030  77.150  61.290  0.00  0.00            
ATOM   4863  H26 PSO X  25      70.320  77.900  59.400  0.00  0.00            
ATOM   4864  H27 PSO X  25      71.000  76.480  58.560  0.00  0.00            
ATOM   4865  H28 PSO X  25      73.540  74.130  37.440  0.00  0.00            
ATOM   4866  H29 PSO X  25      72.080  73.320  38.210  0.00  0.00            
ATOM   4867  H30 PSO X  25      70.510  82.990  53.710  0.00  0.00            
ATOM   4868  H31 PSO X  25      72.190  82.940  53.200  0.00  0.00            
ATOM   4869  H32 PSO X  25      73.290  85.290  30.530  0.00  0.00            
ATOM   4870  H33 PSO X  25      74.710  86.400  30.410  0.00  0.00            
ATOM   4871  H34 PSO X  25      76.190  81.730  53.430  0.00  0.00            
ATOM   4872  H35 PSO X  25      74.440  81.950  53.300  0.00  0.00            
ATOM   4873  H36 PSO X  25      62.140  80.900  43.600  0.00  0.00            
ATOM   4874  H37 PSO X  25      63.690  79.810  43.740  0.00  0.00            
ATOM   4875  H38 PSO X  25      66.050  78.870  44.230  0.00  0.00            
ATOM   4876  H39 PSO X  25      65.810  80.480  44.940  0.00  0.00            
ATOM   4877  H40 PSO X  25      71.880  75.780  38.020  0.00  0.00            
ATOM   4878  H41 PSO X  25      72.000  75.700  36.250  0.00  0.00            
ATOM   4879  H42 PSO X  25      71.840  80.740  52.200  0.00  0.00            
ATOM   4880  H43 PSO X  25      70.980  80.790  53.780  0.00  0.00            
ATOM   4881  H44 PSO X  25      74.640  86.770  32.820  0.00  0.00            
ATOM   4882  H45 PSO X  25      73.130  87.100  31.980  0.00  0.00            
ATOM   4883  H46 PSO X  25      75.880  81.680  51.030  0.00  0.00            
ATOM   4884  H47 PSO X  25      75.730  79.900  51.490  0.00  0.00            
ATOM   4885  H48 PSO X  25      61.350  78.690  43.530  0.00  0.00            
ATOM   4886  H49 PSO X  25      61.540  79.080  41.830  0.00  0.00            
ATOM   4887  H50 PSO X  25      67.780  78.660  45.780  0.00  0.00            
ATOM   4888  H51 PSO X  25      68.750  79.410  44.660  0.00  0.00            
ATOM   4889  H52 PSO X  25      69.480  76.170  38.440  0.00  0.00            
ATOM   4890  H53 PSO X  25      70.280  74.840  39.280  0.00  0.00            
ATOM   4891  H54 PSO X  25      68.450  81.660  53.410  0.00  0.00            
ATOM   4892  H55 PSO X  25      68.220  79.900  53.020  0.00  0.00            
ATOM   4893  H56 PSO X  25      71.640  86.390  34.040  0.00  0.00            
ATOM   4894  H57 PSO X  25      73.090  86.590  34.930  0.00  0.00            
ATOM   4895  H58 PSO X  25      74.610  80.200  49.350  0.00  0.00            
ATOM   4896  H59 PSO X  25      74.120  81.910  49.340  0.00  0.00            
ATOM   4897  H60 PSO X  25      63.660  77.750  40.680  0.00  0.00            
ATOM   4898  H61 PSO X  25      62.070  77.070  40.970  0.00  0.00            
ATOM   4899  H62 PSO X  25      69.600  79.900  47.080  0.00  0.00            
ATOM   4900  H63 PSO X  25      68.260  79.600  48.070  0.00  0.00            
ATOM   4901  H64 PSO X  25      67.640  74.530  37.710  0.00  0.00            
ATOM   4902  H65 PSO X  25      68.510  73.260  38.530  0.00  0.00            
ATOM   4903  H66 PSO X  25      67.430  80.700  50.720  0.00  0.00            
ATOM   4904  H67 PSO X  25      66.570  81.370  52.090  0.00  0.00            
ATOM   4905  H68 PSO X  25      72.980  84.170  35.690  0.00  0.00            
ATOM   4906  H69 PSO X  25      71.530  84.980  36.180  0.00  0.00            
ATOM   4907  H70 PSO X  25      72.190  79.470  49.870  0.00  0.00            
ATOM   4908  H71 PSO X  25      71.700  81.170  49.790  0.00  0.00            
ATOM   4909  H72 PSO X  25      63.440  75.310  42.410  0.00  0.00            
ATOM   4910  H73 PSO X  25      63.510  75.140  40.620  0.00  0.00            
ATOM   4911  H74 PSO X  25      69.270  81.320  49.120  0.00  0.00            
ATOM   4912  H75 PSO X  25      69.590  82.200  47.530  0.00  0.00            
ATOM   4913  H76 PSO X  25      66.400  73.200  40.160  0.00  0.00            
ATOM   4914  H77 PSO X  25      65.650  74.830  39.630  0.00  0.00            
ATOM   4915  H78 PSO X  25      66.660  84.400  50.670  0.00  0.00            
ATOM   4916  H79 PSO X  25      66.080  82.840  50.080  0.00  0.00            
ATOM   4917  H80 PSO X  25      70.870  82.760  36.370  0.00  0.00            
ATOM   4918  H81 PSO X  25      72.100  82.050  35.300  0.00  0.00            
ATOM   4919  H82 PSO X  25      71.880  78.390  47.870  0.00  0.00            
ATOM   4920  H83 PSO X  25      73.630  78.910  47.810  0.00  0.00            
ATOM   4921  H84 PSO X  25      65.550  74.050  42.250  0.00  0.00            
ATOM   4922  H85 PSO X  25      66.940  75.120  42.190  0.00  0.00            
ATOM   4923  H86 PSO X  25      67.180  84.340  48.270  0.00  0.00            
ATOM   4924  H87 PSO X  25      68.760  83.990  49.000  0.00  0.00            
ATOM   4925  H88 PSO X  25      71.670  79.940  45.710  0.00  0.00            
ATOM   4926  H89 PSO X  25      73.370  79.700  45.530  0.00  0.00            
ATOM   4927  H90 PSO X  25      70.180  81.480  33.630  0.00  0.00            
ATOM   4928  H91 PSO X  25      69.920  80.820  35.260  0.00  0.00            
ATOM   4929  H92 PSO X  25      72.900  76.740  43.820  0.00  0.00            
ATOM   4930  H93 PSO X  25      73.500  78.370  43.900  0.00  0.00            
ATOM   4931  H94 PSO X  25      70.580  77.970  43.820  0.00  0.00            
ATOM   4932  H95 PSO X  25      71.610  79.280  43.050  0.00  0.00            
ATOM   4933  H96 PSO X  25      67.930  81.000  33.610  0.00  0.00            
ATOM   4934  H97 PSO X  25      67.470  82.620  33.120  0.00  0.00            
ATOM   4935  H98 PSO X  25      65.880  82.740  35.020  0.00  0.00            
ATOM   4936  H99 PSO X  25      65.550  81.190  34.140  0.00  0.00            
ATOM   4937 H100 PSO X  25      71.050  77.500  39.910  0.00  0.00            
ATOM   4938 H101 PSO X  25      70.820  79.040  40.860  0.00  0.00            
ATOM   4939 H102 PSO X  25      69.130  76.680  41.240  0.00  0.00            
ATOM   4940 H103 PSO X  25      69.010  78.280  42.100  0.00  0.00            
ATOM   4941 H104 PSO X  25      68.030  79.700  35.850  0.00  0.00            
ATOM   4942 H105 PSO X  25      66.570  79.130  35.170  0.00  0.00            
ATOM   4943 H106 PSO X  25      65.480  78.650  37.280  0.00  0.00            
ATOM   4944 H107 PSO X  25      67.060  78.040  37.430  0.00  0.00            
ATOM   4945 H108 PSO X  25      66.740  77.260  39.720  0.00  0.00            
ATOM   4946 H109 PSO X  25      66.810  77.940  41.300  0.00  0.00            
ATOM   4947 H110 PSO X  25      65.250  79.020  39.690  0.00  0.00            
ATOM   4948 H111 PSO X  25      72.270  73.500  35.370  0.00  0.00            
ATOM   4949 H112 PSO X  25      70.090  82.720  51.330  0.00  0.00            
ATOM   4950 H113 PSO X  25      74.750  84.250  32.170  0.00  0.00            
ATOM   4951  C   PSO X  26      55.510  51.130  55.210  0.00  0.00            
ATOM   4952  C1  PSO X  26      46.070  61.330  40.180  0.00  0.00            
ATOM   4953  C2  PSO X  26      44.810  62.230  40.010  0.00  0.00            
ATOM   4954  C3  PSO X  26      44.000  62.020  41.330  0.00  0.00            
ATOM   4955  C4  PSO X  26      44.780  60.850  42.100  0.00  0.00            
ATOM   4956  C5  PSO X  26      67.270  57.670  59.350  0.00  0.00            
ATOM   4957  C6  PSO X  26      57.020  51.540  55.050  0.00  0.00            
ATOM   4958  C7  PSO X  26      65.840  57.400  59.690  0.00  0.00            
ATOM   4959  C8  PSO X  26      57.560  52.350  56.280  0.00  0.00            
ATOM   4960  C9  PSO X  26      65.300  56.170  59.040  0.00  0.00            
ATOM   4961  C10 PSO X  26      59.130  52.580  56.110  0.00  0.00            
ATOM   4962  C11 PSO X  26      63.770  56.190  58.920  0.00  0.00            
ATOM   4963  C12 PSO X  26      59.660  53.640  57.090  0.00  0.00            
ATOM   4964  C13 PSO X  26      63.310  54.820  58.140  0.00  0.00            
ATOM   4965  C14 PSO X  26      61.230  53.590  57.190  0.00  0.00            
ATOM   4966  C15 PSO X  26      61.770  54.780  58.080  0.00  0.00            
ATOM   4967  C16 PSO X  26      34.140  61.160  40.500  0.00  0.00            
ATOM   4968  C17 PSO X  26      39.540  75.060  37.160  0.00  0.00            
ATOM   4969  C18 PSO X  26      36.860  50.690  39.680  0.00  0.00            
ATOM   4970  C19 PSO X  26      53.280  52.020  55.250  0.00  0.00            
ATOM   4971  C20 PSO X  26      44.400  62.070  37.590  0.00  0.00            
ATOM   4972  C21 PSO X  26      42.680  63.960  41.860  0.00  0.00            
ATOM   4973  C22 PSO X  26      34.330  62.670  40.640  0.00  0.00            
ATOM   4974  C23 PSO X  26      39.240  73.630  37.320  0.00  0.00            
ATOM   4975  C24 PSO X  26      38.070  49.860  39.360  0.00  0.00            
ATOM   4976  C25 PSO X  26      52.920  51.680  53.740  0.00  0.00            
ATOM   4977  C26 PSO X  26      44.490  63.650  37.380  0.00  0.00            
ATOM   4978  C27 PSO X  26      42.460  65.200  42.670  0.00  0.00            
ATOM   4979  C28 PSO X  26      36.000  63.000  38.840  0.00  0.00            
ATOM   4980  C29 PSO X  26      39.360  73.400  39.720  0.00  0.00            
ATOM   4981  C30 PSO X  26      40.310  49.810  40.060  0.00  0.00            
ATOM   4982  C31 PSO X  26      51.520  53.590  53.090  0.00  0.00            
ATOM   4983  C32 PSO X  26      42.990  65.620  37.760  0.00  0.00            
ATOM   4984  C33 PSO X  26      40.770  66.680  43.160  0.00  0.00            
ATOM   4985  C34 PSO X  26      35.910  64.380  38.200  0.00  0.00            
ATOM   4986  C35 PSO X  26      40.260  72.700  40.790  0.00  0.00            
ATOM   4987  C36 PSO X  26      41.520  50.720  40.130  0.00  0.00            
ATOM   4988  C37 PSO X  26      50.300  53.070  52.290  0.00  0.00            
ATOM   4989  C38 PSO X  26      41.710  66.040  38.490  0.00  0.00            
ATOM   4990  C39 PSO X  26      39.690  67.660  42.640  0.00  0.00            
ATOM   4991  C40 PSO X  26      38.150  65.170  37.530  0.00  0.00            
ATOM   4992  C41 PSO X  26      41.380  70.560  41.150  0.00  0.00            
ATOM   4993  C42 PSO X  26      42.900  52.150  38.860  0.00  0.00            
ATOM   4994  C43 PSO X  26      47.910  53.510  51.820  0.00  0.00            
ATOM   4995  C44 PSO X  26      39.270  65.920  38.250  0.00  0.00            
ATOM   4996  C45 PSO X  26      40.730  69.730  42.260  0.00  0.00            
ATOM   4997  C46 PSO X  26      47.930  53.670  50.280  0.00  0.00            
ATOM   4998  C47 PSO X  26      42.880  53.130  37.750  0.00  0.00            
ATOM   4999  C48 PSO X  26      47.410  55.180  48.520  0.00  0.00            
ATOM   5000  C49 PSO X  26      47.470  56.660  48.070  0.00  0.00            
ATOM   5001  C50 PSO X  26      42.290  55.120  39.070  0.00  0.00            
ATOM   5002  C51 PSO X  26      41.220  56.120  39.470  0.00  0.00            
ATOM   5003  C52 PSO X  26      47.040  58.000  45.990  0.00  0.00            
ATOM   5004  C53 PSO X  26      46.480  57.730  44.590  0.00  0.00            
ATOM   5005  C54 PSO X  26      40.860  57.970  40.990  0.00  0.00            
ATOM   5006  C55 PSO X  26      41.630  58.810  42.090  0.00  0.00            
ATOM   5007  C56 PSO X  26      44.790  58.510  43.050  0.00  0.00            
ATOM   5008  C57 PSO X  26      43.900  59.750  42.690  0.00  0.00            
ATOM   5009  O   PSO X  26      55.130  49.980  55.490  0.00  0.00            
ATOM   5010  O1  PSO X  26      45.630  60.260  41.110  0.00  0.00            
ATOM   5011  O2  PSO X  26      34.930  60.490  41.480  0.00  0.00            
ATOM   5012  O3  PSO X  26      40.890  75.290  37.290  0.00  0.00            
ATOM   5013  O4  PSO X  26      36.870  51.220  41.040  0.00  0.00            
ATOM   5014  O5  PSO X  26      54.690  52.220  55.240  0.00  0.00            
ATOM   5015  O6  PSO X  26      44.010  61.800  38.960  0.00  0.00            
ATOM   5016  O7  PSO X  26      43.820  63.160  42.290  0.00  0.00            
ATOM   5017  O8  PSO X  26      35.640  63.060  40.270  0.00  0.00            
ATOM   5018  O9  PSO X  26      39.930  73.080  38.450  0.00  0.00            
ATOM   5019  O10 PSO X  26      39.130  50.560  39.980  0.00  0.00            
ATOM   5020  O11 PSO X  26      52.790  52.820  52.890  0.00  0.00            
ATOM   5021  O12 PSO X  26      43.460  64.290  38.210  0.00  0.00            
ATOM   5022  O13 PSO X  26      41.420  66.040  42.130  0.00  0.00            
ATOM   5023  O14 PSO X  26      37.090  65.180  38.450  0.00  0.00            
ATOM   5024  O15 PSO X  26      40.320  71.300  40.520  0.00  0.00            
ATOM   5025  O16 PSO X  26      41.670  51.430  38.840  0.00  0.00            
ATOM   5026  O17 PSO X  26      49.160  54.000  52.340  0.00  0.00            
ATOM   5027  O18 PSO X  26      40.530  65.500  37.780  0.00  0.00            
ATOM   5028  O19 PSO X  26      40.280  68.560  41.650  0.00  0.00            
ATOM   5029  O20 PSO X  26      47.830  55.020  49.860  0.00  0.00            
ATOM   5030  O21 PSO X  26      41.840  54.200  38.020  0.00  0.00            
ATOM   5031  O22 PSO X  26      46.900  56.710  46.680  0.00  0.00            
ATOM   5032  O23 PSO X  26      41.800  57.010  40.380  0.00  0.00            
ATOM   5033  O24 PSO X  26      45.510  58.750  44.260  0.00  0.00            
ATOM   5034  O25 PSO X  26      42.990  59.240  41.660  0.00  0.00            
ATOM   5035  H   PSO X  26      46.930  61.910  40.520  0.00  0.00            
ATOM   5036  H1  PSO X  26      46.440  60.980  39.210  0.00  0.00            
ATOM   5037  H2  PSO X  26      45.210  63.230  39.810  0.00  0.00            
ATOM   5038  H3  PSO X  26      43.010  61.730  40.970  0.00  0.00            
ATOM   5039  H4  PSO X  26      45.270  61.390  42.920  0.00  0.00            
ATOM   5040  H5  PSO X  26      67.580  58.660  59.680  0.00  0.00            
ATOM   5041  H6  PSO X  26      67.890  56.850  59.740  0.00  0.00            
ATOM   5042  H7  PSO X  26      67.340  57.570  58.260  0.00  0.00            
ATOM   5043  H8  PSO X  26      57.040  52.230  54.190  0.00  0.00            
ATOM   5044  H9  PSO X  26      57.660  50.740  54.660  0.00  0.00            
ATOM   5045  H10 PSO X  26      65.150  58.200  59.400  0.00  0.00            
ATOM   5046  H11 PSO X  26      65.790  57.380  60.790  0.00  0.00            
ATOM   5047  H12 PSO X  26      57.450  51.640  57.110  0.00  0.00            
ATOM   5048  H13 PSO X  26      56.960  53.260  56.160  0.00  0.00            
ATOM   5049  H14 PSO X  26      65.700  55.240  59.460  0.00  0.00            
ATOM   5050  H15 PSO X  26      65.780  56.190  58.050  0.00  0.00            
ATOM   5051  H16 PSO X  26      59.470  51.560  56.350  0.00  0.00            
ATOM   5052  H17 PSO X  26      59.530  52.830  55.120  0.00  0.00            
ATOM   5053  H18 PSO X  26      63.460  56.080  59.960  0.00  0.00            
ATOM   5054  H19 PSO X  26      63.380  57.130  58.500  0.00  0.00            
ATOM   5055  H20 PSO X  26      59.170  53.540  58.060  0.00  0.00            
ATOM   5056  H21 PSO X  26      59.330  54.630  56.750  0.00  0.00            
ATOM   5057  H22 PSO X  26      63.780  54.760  57.150  0.00  0.00            
ATOM   5058  H23 PSO X  26      63.640  53.920  58.680  0.00  0.00            
ATOM   5059  H24 PSO X  26      61.460  52.600  57.610  0.00  0.00            
ATOM   5060  H25 PSO X  26      61.730  53.630  56.210  0.00  0.00            
ATOM   5061  H26 PSO X  26      61.520  55.730  57.590  0.00  0.00            
ATOM   5062  H27 PSO X  26      61.230  54.780  59.030  0.00  0.00
[truncated: 266,472 more chars]
