# Supplementary material for: Small-angle x-ray scattering investigation of the integration of free fatty acids in polysorbate 20 micelles
Source: Biophys J. 2023 Jun 19;122(15):3078–88. doi: 10.1016/j.bpj.2023.06.011 (PMC10432221; doi:10.1016/j.bpj.2023.06.011)
Supplement: Document S2. Structure models and force field parameters [file mmc2.zip › forcefield-params-for-F2-and-MYR.txt]

#include "amber99sb-ildn.ff/forcefield.itp"

[ atomtypes ]
; name    at.num    mass    charge ptype  sigma      epsilon
c              6  12.010000  0.00000000  A     0.33152123      0.4133792
c3             6  12.010000  0.00000000  A     0.33977095      0.4510352
o              8  16.000000  0.00000000  A     0.30481209      0.6121192
os             8  16.000000  0.00000000  A     0.31560978      0.3037584
oh             8  16.000000  0.00000000  A     0.32428713       0.389112
h1             1   1.008000  0.00000000  A     0.24219973      0.0870272
hc             1   1.008000  0.00000000  A      0.2600177      0.0870272
ho             1   1.008000  0.00000000  A    0.053792465      0.0196648

[ moleculetype ]
; Name            nrexcl
PSO          3

[ atoms ]
;   nr       type  resnr residue  atom   cgnr    charge       mass  typeB    chargeB      massB
; residue    1 PSO rtp PSO q -0.0
    1          c      1    PSO      C      1 0.64611400  12.010000   ; qtot 0.646114
    2         c3      1    PSO     C1      2 0.12540500   7.978000   ; qtot 0.771519
    3         c3      1    PSO     C2      3 0.11610500   9.994000   ; qtot 0.887624
    4         c3      1    PSO     C3      4 0.08610500   9.994000   ; qtot 0.973729
    5         c3      1    PSO     C4      5 0.09710500   9.994000   ; qtot 1.070834
    6         c3      1    PSO     C5      6 -0.09209500   5.962000   ; qtot 0.978739
    7         c3      1    PSO     C6      7 -0.13939500   7.978000   ; qtot 0.839344
    8         c3      1    PSO     C7      8 -0.08039500   7.978000   ; qtot 0.758949
    9         c3      1    PSO     C8      9 -0.08139500   7.978000   ; qtot 0.677554
   10         c3      1    PSO     C9     10 -0.07939500   7.978000   ; qtot 0.598159
   11         c3      1    PSO    C10     11 -0.07239500   7.978000   ; qtot 0.525764
   12         c3      1    PSO    C11     12 -0.07939500   7.978000   ; qtot 0.446369
   13         c3      1    PSO    C12     13 -0.08839500   7.978000   ; qtot 0.357974
   14         c3      1    PSO    C13     14 -0.07939500   7.978000   ; qtot 0.278579
   15         c3      1    PSO    C14     15 -0.07839500   7.978000   ; qtot 0.200184
   16         c3      1    PSO    C15     16 -0.07939500   7.978000   ; qtot 0.120789
   17         c3      1    PSO    C16     17 0.13340500   7.978000   ; qtot 0.254194
   18         c3      1    PSO    C17     18 0.12440500   7.978000   ; qtot 0.378599
   19         c3      1    PSO    C18     19 0.11940500   7.978000   ; qtot 0.498004
   20         c3      1    PSO    C19     20 0.12740500   7.978000   ; qtot 0.625409
   21         c3      1    PSO    C20     21 0.11840500   7.978000   ; qtot 0.743814
   22         c3      1    PSO    C21     22 0.11640500   7.978000   ; qtot 0.860219
   23         c3      1    PSO    C22     23 0.08740500   7.978000   ; qtot 0.947624
   24         c3      1    PSO    C23     24 0.11540500   7.978000   ; qtot 1.063029
   25         c3      1    PSO    C24     25 0.08540500   7.978000   ; qtot 1.148434
   26         c3      1    PSO    C25     26 0.12240500   7.978000   ; qtot 1.270839
   27         c3      1    PSO    C26     27 0.11140500   7.978000   ; qtot 1.382244
   28         c3      1    PSO    C27     28 0.12240500   7.978000   ; qtot 1.504649
   29         c3      1    PSO    C28     29 0.09340500   7.978000   ; qtot 1.598054
   30         c3      1    PSO    C29     30 0.09640500   7.978000   ; qtot 1.694459
   31         c3      1    PSO    C30     31 0.12940500   7.978000   ; qtot 1.823864
   32         c3      1    PSO    C31     32 0.09140500   7.978000   ; qtot 1.915269
   33         c3      1    PSO    C32     33 0.12140500   7.978000   ; qtot 2.036674
   34         c3      1    PSO    C33     34 0.12540500   7.978000   ; qtot 2.162079
   35         c3      1    PSO    C34     35 0.13240500   7.978000   ; qtot 2.294484
   36         c3      1    PSO    C35     36 0.12940500   7.978000   ; qtot 2.423889
   37         c3      1    PSO    C36     37 0.11440500   7.978000   ; qtot 2.538294
   38         c3      1    PSO    C37     38 0.11740500   7.978000   ; qtot 2.655699
   39         c3      1    PSO    C38     39 0.11240500   7.978000   ; qtot 2.768104
   40         c3      1    PSO    C39     40 0.11540500   7.978000   ; qtot 2.883509
   41         c3      1    PSO    C40     41 0.11240500   7.978000   ; qtot 2.995914
   42         c3      1    PSO    C41     42 0.08540500   7.978000   ; qtot 3.081319
   43         c3      1    PSO    C42     43 0.12340500   7.978000   ; qtot 3.204724
   44         c3      1    PSO    C43     44 0.09340500   7.978000   ; qtot 3.298129
   45         c3      1    PSO    C44     45 0.12240500   7.978000   ; qtot 3.420534
   46         c3      1    PSO    C45     46 0.11940500   7.978000   ; qtot 3.539939
   47         c3      1    PSO    C46     47 0.09640500   7.978000   ; qtot 3.636344
   48         c3      1    PSO    C47     48 0.12640500   7.978000   ; qtot 3.762749
   49         c3      1    PSO    C48     49 0.08840500   7.978000   ; qtot 3.851154
   50         c3      1    PSO    C49     50 0.12840500   7.978000   ; qtot 3.979559
   51         c3      1    PSO    C50     51 0.09640500   7.978000   ; qtot 4.075964
   52         c3      1    PSO    C51     52 0.11040500   7.978000   ; qtot 4.186369
   53         c3      1    PSO    C52     53 0.11440500   7.978000   ; qtot 4.300774
   54         c3      1    PSO    C53     54 0.10740500   7.978000   ; qtot 4.408179
   55         c3      1    PSO    C54     55 0.11040500   7.978000   ; qtot 4.518584
   56         c3      1    PSO    C55     56 0.11940500   7.978000   ; qtot 4.637989
   57         c3      1    PSO    C56     57 0.12640500   7.978000   ; qtot 4.764394
   58         c3      1    PSO    C57     58 0.10210500   9.994000   ; qtot 4.866499
   59          o      1    PSO      O     59 -0.56199500  16.000000   ; qtot 4.304504
   60         os      1    PSO     O1     60 -0.43459500  16.000000   ; qtot 3.869909
   61         oh      1    PSO     O2     61 -0.61279500  13.984000   ; qtot 3.257114
   62         oh      1    PSO     O3     62 -0.63779500  13.984000   ; qtot 2.619319
   63         oh      1    PSO     O4     63 -0.60579500  13.984000   ; qtot 2.013524
   64         os      1    PSO     O5     64 -0.44889500  16.000000   ; qtot 1.564629
   65         os      1    PSO     O6     65 -0.42359500  16.000000   ; qtot 1.141034
   66         os      1    PSO     O7     66 -0.42659500  16.000000   ; qtot 0.714439
   67         os      1    PSO     O8     67 -0.43359500  16.000000   ; qtot 0.280844
   68         os      1    PSO     O9     68 -0.43859500  16.000000   ; qtot -0.157751
   69         os      1    PSO    O10     69 -0.44859500  16.000000   ; qtot -0.606346
   70         os      1    PSO    O11     70 -0.43259500  16.000000   ; qtot -1.038941
   71         os      1    PSO    O12     71 -0.44259500  16.000000   ; qtot -1.481536
   72         os      1    PSO    O13     72 -0.43359500  16.000000   ; qtot -1.915131
   73         os      1    PSO    O14     73 -0.42759500  16.000000   ; qtot -2.342726
   74         os      1    PSO    O15     74 -0.43059500  16.000000   ; qtot -2.773321
   75         os      1    PSO    O16     75 -0.42959500  16.000000   ; qtot -3.202916
   76         os      1    PSO    O17     76 -0.42459500  16.000000   ; qtot -3.627511
   77         os      1    PSO    O18     77 -0.44059500  16.000000   ; qtot -4.068106
   78         os      1    PSO    O19     78 -0.42859500  16.000000   ; qtot -4.496701
   79         os      1    PSO    O20     79 -0.44059500  16.000000   ; qtot -4.937296
   80         os      1    PSO    O21     80 -0.44259500  16.000000   ; qtot -5.379891
   81         os      1    PSO    O22     81 -0.42459500  16.000000   ; qtot -5.804486
   82         os      1    PSO    O23     82 -0.42659500  16.000000   ; qtot -6.231081
   83         os      1    PSO    O24     83 -0.43759500  16.000000   ; qtot -6.668676
   84         os      1    PSO    O25     84 -0.43659500  16.000000   ; qtot -7.105271
   85         h1      1    PSO      H     85 0.06070500   3.024000   ; qtot -7.044566
   86         h1      1    PSO     H1     86 0.06070500   3.024000   ; qtot -6.983861
   87         h1      1    PSO     H2     87 0.07570500   3.024000   ; qtot -6.908156
   88         h1      1    PSO     H3     88 0.10470500   3.024000   ; qtot -6.803451
   89         h1      1    PSO     H4     89 0.09070500   3.024000   ; qtot -6.712746
   90         hc      1    PSO     H5     90 0.03237200   3.024000   ; qtot -6.680374
   91         hc      1    PSO     H6     91 0.03237200   3.024000   ; qtot -6.648002
   92         hc      1    PSO     H7     92 0.03237200   3.024000   ; qtot -6.615630
   93         hc      1    PSO     H8     93 0.08970500   3.024000   ; qtot -6.525925
   94         hc      1    PSO     H9     94 0.08970500   3.024000   ; qtot -6.436220
   95         hc      1    PSO    H10     95 0.03870500   3.024000   ; qtot -6.397515
   96         hc      1    PSO    H11     96 0.03870500   3.024000   ; qtot -6.358810
   97         hc      1    PSO    H12     97 0.05920500   3.024000   ; qtot -6.299605
   98         hc      1    PSO    H13     98 0.05920500   3.024000   ; qtot -6.240400
   99         hc      1    PSO    H14     99 0.03920500   3.024000   ; qtot -6.201195
  100         hc      1    PSO    H15    100 0.03920500   3.024000   ; qtot -6.161990
  101         hc      1    PSO    H16    101 0.03620500   3.024000   ; qtot -6.125785
  102         hc      1    PSO    H17    102 0.03620500   3.024000   ; qtot -6.089580
  103         hc      1    PSO    H18    103 0.03970500   3.024000   ; qtot -6.049875
  104         hc      1    PSO    H19    104 0.03970500   3.024000   ; qtot -6.010170
  105         hc      1    PSO    H20    105 0.05270500   3.024000   ; qtot -5.957465
  106         hc      1    PSO    H21    106 0.05270500   3.024000   ; qtot -5.904760
  107         hc      1    PSO    H22    107 0.03970500   3.024000   ; qtot -5.865055
  108         hc      1    PSO    H23    108 0.03970500   3.024000   ; qtot -5.825350
  109         hc      1    PSO    H24    109 0.03820500   3.024000   ; qtot -5.787145
  110         hc      1    PSO    H25    110 0.03820500   3.024000   ; qtot -5.748940
  111         hc      1    PSO    H26    111 0.03920500   3.024000   ; qtot -5.709735
  112         hc      1    PSO    H27    112 0.03920500   3.024000   ; qtot -5.670530
  113         h1      1    PSO    H28    113 0.04970500   3.024000   ; qtot -5.620825
  114         h1      1    PSO    H29    114 0.04970500   3.024000   ; qtot -5.571120
  115         h1      1    PSO    H30    115 0.05370500   3.024000   ; qtot -5.517415
  116         h1      1    PSO    H31    116 0.05370500   3.024000   ; qtot -5.463710
  117         h1      1    PSO    H32    117 0.06370500   3.024000   ; qtot -5.400005
  118         h1      1    PSO    H33    118 0.06370500   3.024000   ; qtot -5.336300
  119         h1      1    PSO    H34    119 0.07470500   3.024000   ; qtot -5.261595
  120         h1      1    PSO    H35    120 0.07470500   3.024000   ; qtot -5.186890
  121         h1      1    PSO    H36    121 0.06820500   3.024000   ; qtot -5.118685
  122         h1      1    PSO    H37    122 0.06820500   3.024000   ; qtot -5.050480
  123         h1      1    PSO    H38    123 0.05320500   3.024000   ; qtot -4.997275
  124         h1      1    PSO    H39    124 0.05320500   3.024000   ; qtot -4.944070
  125         h1      1    PSO    H40    125 0.03720500   3.024000   ; qtot -4.906865
  126         h1      1    PSO    H41    126 0.03720500   3.024000   ; qtot -4.869660
  127         h1      1    PSO    H42    127 0.04270500   3.024000   ; qtot -4.826955
  128         h1      1    PSO    H43    128 0.04270500   3.024000   ; qtot -4.784250
  129         h1      1    PSO    H44    129 0.04920500   3.024000   ; qtot -4.735045
  130         h1      1    PSO    H45    130 0.04920500   3.024000   ; qtot -4.685840
  131         h1      1    PSO    H46    131 0.04420500   3.024000   ; qtot -4.641635
  132         h1      1    PSO    H47    132 0.04420500   3.024000   ; qtot -4.597430
  133         h1      1    PSO    H48    133 0.04570500   3.024000   ; qtot -4.551725
  134         h1      1    PSO    H49    134 0.04570500   3.024000   ; qtot -4.506020
  135         h1      1    PSO    H50    135 0.05120500   3.024000   ; qtot -4.454815
  136         h1      1    PSO    H51    136 0.05120500   3.024000   ; qtot -4.403610
  137         h1      1    PSO    H52    137 0.04020500   3.024000   ; qtot -4.363405
  138         h1      1    PSO    H53    138 0.04020500   3.024000   ; qtot -4.323200
  139         h1      1    PSO    H54    139 0.03720500   3.024000   ; qtot -4.285995
  140         h1      1    PSO    H55    140 0.03720500   3.024000   ; qtot -4.248790
  141         h1      1    PSO    H56    141 0.04870500   3.024000   ; qtot -4.200085
  142         h1      1    PSO    H57    142 0.04870500   3.024000   ; qtot -4.151380
  143         h1      1    PSO    H58    143 0.03820500   3.024000   ; qtot -4.113175
  144         h1      1    PSO    H59    144 0.03820500   3.024000   ; qtot -4.074970
  145         h1      1    PSO    H60    145 0.04320500   3.024000   ; qtot -4.031765
  146         h1      1    PSO    H61    146 0.04320500   3.024000   ; qtot -3.988560
  147         h1      1    PSO    H62    147 0.04870500   3.024000   ; qtot -3.939855
  148         h1      1    PSO    H63    148 0.04870500   3.024000   ; qtot -3.891150
  149         h1      1    PSO    H64    149 0.05670500   3.024000   ; qtot -3.834445
  150         h1      1    PSO    H65    150 0.05670500   3.024000   ; qtot -3.777740
  151         h1      1    PSO    H66    151 0.05870500   3.024000   ; qtot -3.719035
  152         h1      1    PSO    H67    152 0.05870500   3.024000   ; qtot -3.660330
  153         h1      1    PSO    H68    153 0.04670500   3.024000   ; qtot -3.613625
  154         h1      1    PSO    H69    154 0.04670500   3.024000   ; qtot -3.566920
  155         h1      1    PSO    H70    155 0.07520500   3.024000   ; qtot -3.491715
  156         h1      1    PSO    H71    156 0.07520500   3.024000   ; qtot -3.416510
  157         h1      1    PSO    H72    157 0.05520500   3.024000   ; qtot -3.361305
  158         h1      1    PSO    H73    158 0.05520500   3.024000   ; qtot -3.306100
  159         h1      1    PSO    H74    159 0.04720500   3.024000   ; qtot -3.258895
  160         h1      1    PSO    H75    160 0.04720500   3.024000   ; qtot -3.211690
  161         h1      1    PSO    H76    161 0.06320500   3.024000   ; qtot -3.148485
  162         h1      1    PSO    H77    162 0.06320500   3.024000   ; qtot -3.085280
  163         h1      1    PSO    H78    163 0.05370500   3.024000   ; qtot -3.031575
  164         h1      1    PSO    H79    164 0.05370500   3.024000   ; qtot -2.977870
  165         h1      1    PSO    H80    165 0.04170500   3.024000   ; qtot -2.936165
  166         h1      1    PSO    H81    166 0.04170500   3.024000   ; qtot -2.894460
  167         h1      1    PSO    H82    167 0.06120500   3.024000   ; qtot -2.833255
  168         h1      1    PSO    H83    168 0.06120500   3.024000   ; qtot -2.772050
  169         h1      1    PSO    H84    169 0.04570500   3.024000   ; qtot -2.726345
  170         h1      1    PSO    H85    170 0.04570500   3.024000   ; qtot -2.680640
  171         h1      1    PSO    H86    171 0.05970500   3.024000   ; qtot -2.620935
  172         h1      1    PSO    H87    172 0.05970500   3.024000   ; qtot -2.561230
  173         h1      1    PSO    H88    173 0.06370500   3.024000   ; qtot -2.497525
  174         h1      1    PSO    H89    174 0.06370500   3.024000   ; qtot -2.433820
  175         h1      1    PSO    H90    175 0.04620500   3.024000   ; qtot -2.387615
  176         h1      1    PSO    H91    176 0.04620500   3.024000   ; qtot -2.341410
  177         h1      1    PSO    H92    177 0.04420500   3.024000   ; qtot -2.297205
  178         h1      1    PSO    H93    178 0.04420500   3.024000   ; qtot -2.253000
  179         h1      1    PSO    H94    179 0.05920500   3.024000   ; qtot -2.193795
  180         h1      1    PSO    H95    180 0.05920500   3.024000   ; qtot -2.134590
  181         h1      1    PSO    H96    181 0.04720500   3.024000   ; qtot -2.087385
  182         h1      1    PSO    H97    182 0.04720500   3.024000   ; qtot -2.040180
  183         h1      1    PSO    H98    183 0.06570500   3.024000   ; qtot -1.974475
  184         h1      1    PSO    H99    184 0.06570500   3.024000   ; qtot -1.908770
  185         h1      1    PSO   H100    185 0.05620500   3.024000   ; qtot -1.852565
  186         h1      1    PSO   H101    186 0.05620500   3.024000   ; qtot -1.796360
  187         h1      1    PSO   H102    187 0.05470500   3.024000   ; qtot -1.741655
  188         h1      1    PSO   H103    188 0.05470500   3.024000   ; qtot -1.686950
  189         h1      1    PSO   H104    189 0.05520500   3.024000   ; qtot -1.631745
  190         h1      1    PSO   H105    190 0.05520500   3.024000   ; qtot -1.576540
  191         h1      1    PSO   H106    191 0.05670500   3.024000   ; qtot -1.519835
  192         h1      1    PSO   H107    192 0.05670500   3.024000   ; qtot -1.463130
  193         h1      1    PSO   H108    193 0.06620500   3.024000   ; qtot -1.396925
  194         h1      1    PSO   H109    194 0.06620500   3.024000   ; qtot -1.330720
  195         h1      1    PSO   H110    195 0.05970500   3.024000   ; qtot -1.271015
  196         ho      1    PSO   H111    196 0.43100500   3.024000   ; qtot -0.840010
  197         ho      1    PSO   H112    197 0.43400500   3.024000   ; qtot -0.406005
  198         ho      1    PSO   H113    198 0.40600500   3.024000   ; qtot -0.000000

[ bonds ]
;    ai     aj funct         c0         c1         c2         c3
      1      7     1   0.15240 203509.760000
      1     59     1   0.12180 546095.680000
      1     64     1   0.13580 312042.720000
      2      3     1   0.15380 194556.000000
      2     60     1   0.14320 238320.640000
      3      4     1   0.15380 194556.000000
      3     65     1   0.14320 238320.640000
      4      5     1   0.15380 194556.000000
      4     66     1   0.14320 238320.640000
      5     58     1   0.15380 194556.000000
      5     60     1   0.14320 238320.640000
      6      8     1   0.15380 194556.000000
      7      9     1   0.15380 194556.000000
      8     10     1   0.15380 194556.000000
      9     11     1   0.15380 194556.000000
     10     12     1   0.15380 194556.000000
     11     13     1   0.15380 194556.000000
     12     14     1   0.15380 194556.000000
     13     15     1   0.15380 194556.000000
     14     16     1   0.15380 194556.000000
     15     16     1   0.15380 194556.000000
     17     23     1   0.15380 194556.000000
     17     61     1   0.14230 245517.120000
     18     24     1   0.15380 194556.000000
     18     62     1   0.14230 245517.120000
     19     25     1   0.15380 194556.000000
     19     63     1   0.14230 245517.120000
     20     26     1   0.15380 194556.000000
     20     64     1   0.14320 238320.640000
     21     27     1   0.15380 194556.000000
     21     65     1   0.14320 238320.640000
     22     28     1   0.15380 194556.000000
     22     66     1   0.14320 238320.640000
     23     67     1   0.14320 238320.640000
     24     68     1   0.14320 238320.640000
     25     69     1   0.14320 238320.640000
     26     70     1   0.14320 238320.640000
     27     71     1   0.14320 238320.640000
     28     72     1   0.14320 238320.640000
     29     35     1   0.15380 194556.000000
     29     67     1   0.14320 238320.640000
     30     36     1   0.15380 194556.000000
     30     68     1   0.14320 238320.640000
     31     37     1   0.15380 194556.000000
     31     69     1   0.14320 238320.640000
     32     38     1   0.15380 194556.000000
     32     70     1   0.14320 238320.640000
     33     39     1   0.15380 194556.000000
     33     71     1   0.14320 238320.640000
     34     40     1   0.15380 194556.000000
     34     72     1   0.14320 238320.640000
     35     73     1   0.14320 238320.640000
     36     74     1   0.14320 238320.640000
     37     75     1   0.14320 238320.640000
     38     76     1   0.14320 238320.640000
     39     77     1   0.14320 238320.640000
     40     78     1   0.14320 238320.640000
     41     45     1   0.15380 194556.000000
     41     73     1   0.14320 238320.640000
     42     46     1   0.15380 194556.000000
     42     74     1   0.14320 238320.640000
     43     48     1   0.15380 194556.000000
     43     75     1   0.14320 238320.640000
     44     47     1   0.15380 194556.000000
     44     76     1   0.14320 238320.640000
     45     77     1   0.14320 238320.640000
     46     78     1   0.14320 238320.640000
     47     79     1   0.14320 238320.640000
     48     80     1   0.14320 238320.640000
     49     50     1   0.15380 194556.000000
     49     79     1   0.14320 238320.640000
     50     81     1   0.14320 238320.640000
     51     52     1   0.15380 194556.000000
     51     80     1   0.14320 238320.640000
     52     82     1   0.14320 238320.640000
     53     54     1   0.15380 194556.000000
     53     81     1   0.14320 238320.640000
     54     83     1   0.14320 238320.640000
     55     56     1   0.15380 194556.000000
     55     82     1   0.14320 238320.640000
     56     84     1   0.14320 238320.640000
     57     58     1   0.15380 194556.000000
     57     83     1   0.14320 238320.640000
     58     84     1   0.14320 238320.640000
      2     85     1   0.10970 314553.120000
      2     86     1   0.10970 314553.120000
      3     87     1   0.10970 314553.120000
      4     88     1   0.10970 314553.120000
      5     89     1   0.10970 314553.120000
      6     90     1   0.10970 314553.120000
      6     91     1   0.10970 314553.120000
      6     92     1   0.10970 314553.120000
      7     93     1   0.10970 314553.120000
      7     94     1   0.10970 314553.120000
      8     95     1   0.10970 314553.120000
      8     96     1   0.10970 314553.120000
      9     97     1   0.10970 314553.120000
      9     98     1   0.10970 314553.120000
     10     99     1   0.10970 314553.120000
     10    100     1   0.10970 314553.120000
     11    101     1   0.10970 314553.120000
     11    102     1   0.10970 314553.120000
     12    103     1   0.10970 314553.120000
     12    104     1   0.10970 314553.120000
     13    105     1   0.10970 314553.120000
     13    106     1   0.10970 314553.120000
     14    107     1   0.10970 314553.120000
     14    108     1   0.10970 314553.120000
     15    109     1   0.10970 314553.120000
     15    110     1   0.10970 314553.120000
     16    111     1   0.10970 314553.120000
     16    112     1   0.10970 314553.120000
     17    113     1   0.10970 314553.120000
     17    114     1   0.10970 314553.120000
     18    115     1   0.10970 314553.120000
     18    116     1   0.10970 314553.120000
     19    117     1   0.10970 314553.120000
     19    118     1   0.10970 314553.120000
     20    119     1   0.10970 314553.120000
     20    120     1   0.10970 314553.120000
     21    121     1   0.10970 314553.120000
     21    122     1   0.10970 314553.120000
     22    123     1   0.10970 314553.120000
     22    124     1   0.10970 314553.120000
     23    125     1   0.10970 314553.120000
     23    126     1   0.10970 314553.120000
     24    127     1   0.10970 314553.120000
     24    128     1   0.10970 314553.120000
     25    129     1   0.10970 314553.120000
     25    130     1   0.10970 314553.120000
     26    131     1   0.10970 314553.120000
     26    132     1   0.10970 314553.120000
     27    133     1   0.10970 314553.120000
     27    134     1   0.10970 314553.120000
     28    135     1   0.10970 314553.120000
     28    136     1   0.10970 314553.120000
     29    137     1   0.10970 314553.120000
     29    138     1   0.10970 314553.120000
     30    139     1   0.10970 314553.120000
     30    140     1   0.10970 314553.120000
     31    141     1   0.10970 314553.120000
     31    142     1   0.10970 314553.120000
     32    143     1   0.10970 314553.120000
     32    144     1   0.10970 314553.120000
     33    145     1   0.10970 314553.120000
     33    146     1   0.10970 314553.120000
     34    147     1   0.10970 314553.120000
     34    148     1   0.10970 314553.120000
     35    149     1   0.10970 314553.120000
     35    150     1   0.10970 314553.120000
     36    151     1   0.10970 314553.120000
     36    152     1   0.10970 314553.120000
     37    153     1   0.10970 314553.120000
     37    154     1   0.10970 314553.120000
     38    155     1   0.10970 314553.120000
     38    156     1   0.10970 314553.120000
     39    157     1   0.10970 314553.120000
     39    158     1   0.10970 314553.120000
     40    159     1   0.10970 314553.120000
     40    160     1   0.10970 314553.120000
     41    161     1   0.10970 314553.120000
     41    162     1   0.10970 314553.120000
     42    163     1   0.10970 314553.120000
     42    164     1   0.10970 314553.120000
     43    165     1   0.10970 314553.120000
     43    166     1   0.10970 314553.120000
     44    167     1   0.10970 314553.120000
     44    168     1   0.10970 314553.120000
     45    169     1   0.10970 314553.120000
     45    170     1   0.10970 314553.120000
     46    171     1   0.10970 314553.120000
     46    172     1   0.10970 314553.120000
     47    173     1   0.10970 314553.120000
     47    174     1   0.10970 314553.120000
     48    175     1   0.10970 314553.120000
     48    176     1   0.10970 314553.120000
     49    177     1   0.10970 314553.120000
     49    178     1   0.10970 314553.120000
     50    179     1   0.10970 314553.120000
     50    180     1   0.10970 314553.120000
     51    181     1   0.10970 314553.120000
     51    182     1   0.10970 314553.120000
     52    183     1   0.10970 314553.120000
     52    184     1   0.10970 314553.120000
     53    185     1   0.10970 314553.120000
     53    186     1   0.10970 314553.120000
     54    187     1   0.10970 314553.120000
     54    188     1   0.10970 314553.120000
     55    189     1   0.10970 314553.120000
     55    190     1   0.10970 314553.120000
     56    191     1   0.10970 314553.120000
     56    192     1   0.10970 314553.120000
     57    193     1   0.10970 314553.120000
     57    194     1   0.10970 314553.120000
     58    195     1   0.10970 314553.120000
     61    196     1   0.09730 471536.800000
     62    197     1   0.09730 471536.800000
     63    198     1   0.09730 471536.800000

[ pairs ]
;    ai     aj funct         c0         c1         c2         c3
      1     11     1
      1     26     1
      2     66     1
      2     21     1
      2     58     1
      3     58     1
      3     22     1
      3     27     1
      4     21     1
      4     57     1
      4     84     1
      4     28     1
      5     65     1
      5     22     1
      5     83     1
      5     56     1
      6     12     1
      7     20     1
      7     13     1
      8     14     1
     59      9     1
     64      9     1
      9     15     1
     10     16     1
     11     16     1
     12     15     1
     13     14     1
     17     29     1
     18     30     1
     19     31     1
     20     32     1
     59     20     1
     21     33     1
     22     34     1
     23     35     1
     24     36     1
     25     37     1
     26     38     1
     27     39     1
     28     40     1
     29     41     1
     30     42     1
     31     43     1
     32     44     1
     33     45     1
     34     46     1
     35     45     1
     36     46     1
     37     48     1
     38     47     1
     39     41     1
     40     42     1
     43     51     1
     44     49     1
     47     50     1
     48     52     1
     49     53     1
     50     54     1
     51     55     1
     52     56     1
     53     57     1
     54     58     1
     55     58     1
     56     57     1
     57     60     1
     58     66     1
     60     65     1
     60     66     1
     60     84     1
     61     67     1
     62     68     1
     63     69     1
     64     70     1
     65     66     1
     65     71     1
     66     72     1
     67     73     1
     68     74     1
     69     75     1
     70     76     1
     71     77     1
     72     78     1
     73     77     1
     74     78     1
     75     80     1
     76     79     1
     79     81     1
     80     82     1
     81     83     1
     82     84     1
     83     84     1
      1     97     1
      1     98     1
      1    119     1
      1    120     1
      2     88     1
      2     89     1
      3     89     1
      3    121     1
      3    122     1
      4     85     1
      4     86     1
      4    195     1
      4    123     1
      4    124     1
      5     87     1
      5    193     1
      5    194     1
      5     85     1
      5     86     1
      6     99     1
      6    100     1
      7    101     1
      7    102     1
      8    103     1
      8    104     1
      9    105     1
      9    106     1
     10     90     1
     10     91     1
     10     92     1
     10    107     1
     10    108     1
     11     93     1
     11     94     1
     11    109     1
     11    110     1
     12     95     1
     12     96     1
     12    111     1
     12    112     1
     13     97     1
     13     98     1
     13    111     1
     13    112     1
     14     99     1
     14    100     1
     14    109     1
     14    110     1
     15    101     1
     15    102     1
     15    107     1
     15    108     1
     16    103     1
     16    104     1
     16    105     1
     16    106     1
     21     87     1
     22     88     1
     23    196     1
     23    137     1
     23    138     1
     24    197     1
     24    139     1
     24    140     1
     25    198     1
     25    141     1
     25    142     1
     26    143     1
     26    144     1
     27    145     1
     27    146     1
     28    147     1
     28    148     1
     29    125     1
     29    126     1
     30    127     1
     30    128     1
     31    129     1
     31    130     1
     32    131     1
     32    132     1
     33    133     1
     33    134     1
     34    135     1
     34    136     1
     35    161     1
     35    162     1
     36    163     1
     36    164     1
     37    165     1
     37    166     1
     38    167     1
     38    168     1
     39    169     1
     39    170     1
     40    171     1
     40    172     1
     41    149     1
     41    150     1
     42    151     1
     42    152     1
     43    153     1
     43    154     1
     44    155     1
     44    156     1
     45    157     1
     45    158     1
     46    159     1
     46    160     1
     47    177     1
     47    178     1
     48    181     1
     48    182     1
     49    173     1
     49    174     1
     50    185     1
     50    186     1
     51    175     1
     51    176     1
     52    189     1
     52    190     1
     53    179     1
     53    180     1
     54    193     1
     54    194     1
     55    183     1
     55    184     1
     56    195     1
     57     89     1
     57    187     1
     57    188     1
     58     88     1
     58    191     1
     58    192     1
     59     93     1
     59     94     1
     60     87     1
     60     88     1
     60    195     1
     61    125     1
     61    126     1
     62    127     1
     62    128     1
     63    129     1
     63    130     1
     64     93     1
     64     94     1
     64    131     1
     64    132     1
     65     85     1
     65     86     1
     65     88     1
     65    133     1
     65    134     1
     66     87     1
     66     89     1
     66    135     1
     66    136     1
     67    113     1
     67    114     1
     67    149     1
     67    150     1
     68    115     1
     68    116     1
     68    151     1
     68    152     1
     69    117     1
     69    118     1
     69    153     1
     69    154     1
     70    119     1
     70    120     1
     70    155     1
     70    156     1
     71    121     1
     71    122     1
     71    157     1
     71    158     1
     72    123     1
     72    124     1
     72    159     1
     72    160     1
     73    137     1
     73    138     1
     73    169     1
     73    170     1
     74    139     1
     74    140     1
     74    171     1
     74    172     1
     75    141     1
     75    142     1
     75    175     1
     75    176     1
     76    143     1
     76    144     1
     76    173     1
     76    174     1
     77    145     1
     77    146     1
     77    161     1
     77    162     1
     78    147     1
     78    148     1
     78    163     1
     78    164     1
     79    167     1
     79    168     1
     79    179     1
     79    180     1
     80    165     1
     80    166     1
     80    183     1
     80    184     1
     81    177     1
     81    178     1
     81    187     1
     81    188     1
     82    181     1
     82    182     1
     82    191     1
     82    192     1
     83    185     1
     83    186     1
     83    195     1
     84    189     1
     84    190     1
     84     89     1
     84    193     1
     84    194     1
     85     87     1
     86     87     1
     87     88     1
     88     89     1
     89    195     1
     90     95     1
     90     96     1
     91     95     1
     91     96     1
     92     95     1
     92     96     1
     93     97     1
     93     98     1
     94     97     1
     94     98     1
     95     99     1
     95    100     1
     96     99     1
     96    100     1
     97    101     1
     97    102     1
     98    101     1
     98    102     1
     99    103     1
     99    104     1
    100    103     1
    100    104     1
    101    105     1
    101    106     1
    102    105     1
    102    106     1
    103    107     1
    103    108     1
    104    107     1
    104    108     1
    105    109     1
    105    110     1
    106    109     1
    106    110     1
    107    111     1
    107    112     1
    108    111     1
    108    112     1
    109    111     1
    109    112     1
    110    111     1
    110    112     1
    113    125     1
    113    126     1
    113    196     1
    114    125     1
    114    126     1
    114    196     1
    115    127     1
    115    128     1
    115    197     1
    116    127     1
    116    128     1
    116    197     1
    117    129     1
    117    130     1
    117    198     1
    118    129     1
    118    130     1
    118    198     1
    119    131     1
    119    132     1
    120    131     1
    120    132     1
    121    133     1
    121    134     1
    122    133     1
    122    134     1
    123    135     1
    123    136     1
    124    135     1
    124    136     1
    137    149     1
    137    150     1
    138    149     1
    138    150     1
    139    151     1
    139    152     1
    140    151     1
    140    152     1
    141    153     1
    141    154     1
    142    153     1
    142    154     1
    143    155     1
    143    156     1
    144    155     1
    144    156     1
    145    157     1
    145    158     1
    146    157     1
    146    158     1
    147    159     1
    147    160     1
    148    159     1
    148    160     1
    161    169     1
    161    170     1
    162    169     1
    162    170     1
    163    171     1
    163    172     1
    164    171     1
    164    172     1
    165    175     1
    165    176     1
    166    175     1
    166    176     1
    167    173     1
    167    174     1
    168    173     1
    168    174     1
    177    179     1
    177    180     1
    178    179     1
    178    180     1
    181    183     1
    181    184     1
    182    183     1
    182    184     1
    185    187     1
    185    188     1
    186    187     1
    186    188     1
    189    191     1
    189    192     1
    190    191     1
    190    192     1
    193    195     1
    194    195     1

[ angles ]
;    ai     aj     ak funct         c0         c1         c2         c3
      1      7      9     1   111.0400475 546.430400
      1     64     20     1   115.9800495 559.819200
      2      3      4     1   111.5100476 543.083200
      2      3     65     1   107.9700462 713.790400
      2     60      5     1   112.4800480 554.798400
      3      2     60     1   107.9700462 713.790400
      3      4      5     1   111.5100476 543.083200
      3      4     66     1   107.9700462 713.790400
      3     65     21     1   112.4800480 554.798400
      4      3     65     1   107.9700462 713.790400
      4      5     58     1   111.5100476 543.083200
      4      5     60     1   107.9700462 713.790400
      4     66     22     1   112.4800480 554.798400
      5      4     66     1   107.9700462 713.790400
      5     58     57     1   111.5100476 543.083200
      5     58     84     1   107.9700462 713.790400
      6      8     10     1   111.5100476 543.083200
      7      1     59     1   123.2000528 707.932800
      7      1     64     1   110.7200477 722.995200
      7      9     11     1   111.5100476 543.083200
      8     10     12     1   111.5100476 543.083200
      9     11     13     1   111.5100476 543.083200
     10     12     14     1   111.5100476 543.083200
     11     13     15     1   111.5100476 543.083200
     12     14     16     1   111.5100476 543.083200
     13     15     16     1   111.5100476 543.083200
     14     16     15     1   111.5100476 543.083200
     17     23     67     1   107.9700462 713.790400
     18     24     68     1   107.9700462 713.790400
     19     25     69     1   107.9700462 713.790400
     20     26     70     1   107.9700462 713.790400
     21     27     71     1   107.9700462 713.790400
     22     28     72     1   107.9700462 713.790400
     23     17     61     1   110.1900474 707.932800
     23     67     29     1   112.4800480 554.798400
     24     18     62     1   110.1900474 707.932800
     24     68     30     1   112.4800480 554.798400
     25     19     63     1   110.1900474 707.932800
     25     69     31     1   112.4800480 554.798400
     26     20     64     1   107.9700462 713.790400
     26     70     32     1   112.4800480 554.798400
     27     21     65     1   107.9700462 713.790400
     27     71     33     1   112.4800480 554.798400
     28     22     66     1   107.9700462 713.790400
     28     72     34     1   112.4800480 554.798400
     29     35     73     1   107.9700462 713.790400
     30     36     74     1   107.9700462 713.790400
     31     37     75     1   107.9700462 713.790400
     32     38     76     1   107.9700462 713.790400
     33     39     77     1   107.9700462 713.790400
     34     40     78     1   107.9700462 713.790400
     35     29     67     1   107.9700462 713.790400
     35     73     41     1   112.4800480 554.798400
     36     30     68     1   107.9700462 713.790400
     36     74     42     1   112.4800480 554.798400
     37     31     69     1   107.9700462 713.790400
     37     75     43     1   112.4800480 554.798400
     38     32     70     1   107.9700462 713.790400
     38     76     44     1   112.4800480 554.798400
     39     33     71     1   107.9700462 713.790400
     39     77     45     1   112.4800480 554.798400
     40     34     72     1   107.9700462 713.790400
     40     78     46     1   112.4800480 554.798400
     41     45     77     1   107.9700462 713.790400
     42     46     78     1   107.9700462 713.790400
     43     48     80     1   107.9700462 713.790400
     44     47     79     1   107.9700462 713.790400
     45     41     73     1   107.9700462 713.790400
     46     42     74     1   107.9700462 713.790400
     47     44     76     1   107.9700462 713.790400
     47     79     49     1   112.4800480 554.798400
     48     43     75     1   107.9700462 713.790400
     48     80     51     1   112.4800480 554.798400
     49     50     81     1   107.9700462 713.790400
     50     49     79     1   107.9700462 713.790400
     50     81     53     1   112.4800480 554.798400
     51     52     82     1   107.9700462 713.790400
     52     51     80     1   107.9700462 713.790400
     52     82     55     1   112.4800480 554.798400
     53     54     83     1   107.9700462 713.790400
     54     53     81     1   107.9700462 713.790400
     54     83     57     1   112.4800480 554.798400
     55     56     84     1   107.9700462 713.790400
     56     55     82     1   107.9700462 713.790400
     56     84     58     1   112.4800480 554.798400
     57     58     84     1   107.9700462 713.790400
     58      5     60     1   107.9700462 713.790400
     58     57     83     1   107.9700462 713.790400
     59      1     64     1   123.2500525 960.646400
      1      7     93     1   108.7700466 396.643200
      1      7     94     1   108.7700466 396.643200
      2      3     87     1   109.5600471 392.459200
      3      2     85     1   109.5600471 392.459200
      3      2     86     1   109.5600471 392.459200
      3      4     88     1   109.5600471 392.459200
      4      3     87     1   109.5600471 392.459200
      4      5     89     1   109.5600471 392.459200
      5      4     88     1   109.5600471 392.459200
      5     58    195     1   109.5600471 392.459200
      6      8     95     1   109.8000471 391.622400
      6      8     96     1   109.8000471 391.622400
      7      9     97     1   109.8000471 391.622400
      7      9     98     1   109.8000471 391.622400
      8      6     90     1   109.8000471 391.622400
      8      6     91     1   109.8000471 391.622400
      8      6     92     1   109.8000471 391.622400
      8     10     99     1   109.8000471 391.622400
      8     10    100     1   109.8000471 391.622400
      9      7     93     1   109.8000471 391.622400
      9      7     94     1   109.8000471 391.622400
      9     11    101     1   109.8000471 391.622400
      9     11    102     1   109.8000471 391.622400
     10      8     95     1   109.8000471 391.622400
     10      8     96     1   109.8000471 391.622400
     10     12    103     1   109.8000471 391.622400
     10     12    104     1   109.8000471 391.622400
     11      9     97     1   109.8000471 391.622400
     11      9     98     1   109.8000471 391.622400
     11     13    105     1   109.8000471 391.622400
     11     13    106     1   109.8000471 391.622400
     12     10     99     1   109.8000471 391.622400
     12     10    100     1   109.8000471 391.622400
     12     14    107     1   109.8000471 391.622400
     12     14    108     1   109.8000471 391.622400
     13     11    101     1   109.8000471 391.622400
     13     11    102     1   109.8000471 391.622400
     13     15    109     1   109.8000471 391.622400
     13     15    110     1   109.8000471 391.622400
     14     12    103     1   109.8000471 391.622400
     14     12    104     1   109.8000471 391.622400
     14     16    111     1   109.8000471 391.622400
     14     16    112     1   109.8000471 391.622400
     15     13    105     1   109.8000471 391.622400
     15     13    106     1   109.8000471 391.622400
     15     16    111     1   109.8000471 391.622400
     15     16    112     1   109.8000471 391.622400
     16     14    107     1   109.8000471 391.622400
     16     14    108     1   109.8000471 391.622400
     16     15    109     1   109.8000471 391.622400
     16     15    110     1   109.8000471 391.622400
     17     23    125     1   109.5600471 392.459200
     17     23    126     1   109.5600471 392.459200
     17     61    196     1   107.2600461 410.032000
     18     24    127     1   109.5600471 392.459200
     18     24    128     1   109.5600471 392.459200
     18     62    197     1   107.2600461 410.032000
     19     25    129     1   109.5600471 392.459200
     19     25    130     1   109.5600471 392.459200
     19     63    198     1   107.2600461 410.032000
     20     26    131     1   109.5600471 392.459200
     20     26    132     1   109.5600471 392.459200
     21     27    133     1   109.5600471 392.459200
     21     27    134     1   109.5600471 392.459200
     22     28    135     1   109.5600471 392.459200
     22     28    136     1   109.5600471 392.459200
     23     17    113     1   109.5600471 392.459200
     23     17    114     1   109.5600471 392.459200
     24     18    115     1   109.5600471 392.459200
     24     18    116     1   109.5600471 392.459200
     25     19    117     1   109.5600471 392.459200
     25     19    118     1   109.5600471 392.459200
     26     20    119     1   109.5600471 392.459200
     26     20    120     1   109.5600471 392.459200
     27     21    121     1   109.5600471 392.459200
     27     21    122     1   109.5600471 392.459200
     28     22    123     1   109.5600471 392.459200
     28     22    124     1   109.5600471 392.459200
     29     35    149     1   109.5600471 392.459200
     29     35    150     1   109.5600471 392.459200
     30     36    151     1   109.5600471 392.459200
     30     36    152     1   109.5600471 392.459200
     31     37    153     1   109.5600471 392.459200
     31     37    154     1   109.5600471 392.459200
     32     38    155     1   109.5600471 392.459200
     32     38    156     1   109.5600471 392.459200
     33     39    157     1   109.5600471 392.459200
     33     39    158     1   109.5600471 392.459200
     34     40    159     1   109.5600471 392.459200
     34     40    160     1   109.5600471 392.459200
     35     29    137     1   109.5600471 392.459200
     35     29    138     1   109.5600471 392.459200
     36     30    139     1   109.5600471 392.459200
     36     30    140     1   109.5600471 392.459200
     37     31    141     1   109.5600471 392.459200
     37     31    142     1   109.5600471 392.459200
     38     32    143     1   109.5600471 392.459200
     38     32    144     1   109.5600471 392.459200
     39     33    145     1   109.5600471 392.459200
     39     33    146     1   109.5600471 392.459200
     40     34    147     1   109.5600471 392.459200
     40     34    148     1   109.5600471 392.459200
     41     45    169     1   109.5600471 392.459200
     41     45    170     1   109.5600471 392.459200
     42     46    171     1   109.5600471 392.459200
     42     46    172     1   109.5600471 392.459200
     43     48    175     1   109.5600471 392.459200
     43     48    176     1   109.5600471 392.459200
     44     47    173     1   109.5600471 392.459200
     44     47    174     1   109.5600471 392.459200
     45     41    161     1   109.5600471 392.459200
     45     41    162     1   109.5600471 392.459200
     46     42    163     1   109.5600471 392.459200
     46     42    164     1   109.5600471 392.459200
     47     44    167     1   109.5600471 392.459200
     47     44    168     1   109.5600471 392.459200
     48     43    165     1   109.5600471 392.459200
     48     43    166     1   109.5600471 392.459200
     49     50    179     1   109.5600471 392.459200
     49     50    180     1   109.5600471 392.459200
     50     49    177     1   109.5600471 392.459200
     50     49    178     1   109.5600471 392.459200
     51     52    183     1   109.5600471 392.459200
     51     52    184     1   109.5600471 392.459200
     52     51    181     1   109.5600471 392.459200
     52     51    182     1   109.5600471 392.459200
     53     54    187     1   109.5600471 392.459200
     53     54    188     1   109.5600471 392.459200
     54     53    185     1   109.5600471 392.459200
     54     53    186     1   109.5600471 392.459200
     55     56    191     1   109.5600471 392.459200
     55     56    192     1   109.5600471 392.459200
     56     55    189     1   109.5600471 392.459200
     56     55    190     1   109.5600471 392.459200
     57     58    195     1   109.5600471 392.459200
     58      5     89     1   109.5600471 392.459200
     58     57    193     1   109.5600471 392.459200
     58     57    194     1   109.5600471 392.459200
     60      2     85     1   109.7800468 522.163200
     60      2     86     1   109.7800468 522.163200
     60      5     89     1   109.7800468 522.163200
     61     17    113     1   110.2600474 523.000000
     61     17    114     1   110.2600474 523.000000
     62     18    115     1   110.2600474 523.000000
     62     18    116     1   110.2600474 523.000000
     63     19    117     1   110.2600474 523.000000
     63     19    118     1   110.2600474 523.000000
     64     20    119     1   109.7800468 522.163200
     64     20    120     1   109.7800468 522.163200
     65      3     87     1   109.7800468 522.163200
     65     21    121     1   109.7800468 522.163200
     65     21    122     1   109.7800468 522.163200
     66      4     88     1   109.7800468 522.163200
     66     22    123     1   109.7800468 522.163200
     66     22    124     1   109.7800468 522.163200
     67     23    125     1   109.7800468 522.163200
     67     23    126     1   109.7800468 522.163200
     67     29    137     1   109.7800468 522.163200
     67     29    138     1   109.7800468 522.163200
     68     24    127     1   109.7800468 522.163200
     68     24    128     1   109.7800468 522.163200
     68     30    139     1   109.7800468 522.163200
     68     30    140     1   109.7800468 522.163200
     69     25    129     1   109.7800468 522.163200
     69     25    130     1   109.7800468 522.163200
     69     31    141     1   109.7800468 522.163200
     69     31    142     1   109.7800468 522.163200
     70     26    131     1   109.7800468 522.163200
     70     26    132     1   109.7800468 522.163200
     70     32    143     1   109.7800468 522.163200
     70     32    144     1   109.7800468 522.163200
     71     27    133     1   109.7800468 522.163200
     71     27    134     1   109.7800468 522.163200
     71     33    145     1   109.7800468 522.163200
     71     33    146     1   109.7800468 522.163200
     72     28    135     1   109.7800468 522.163200
     72     28    136     1   109.7800468 522.163200
     72     34    147     1   109.7800468 522.163200
     72     34    148     1   109.7800468 522.163200
     73     35    149     1   109.7800468 522.163200
     73     35    150     1   109.7800468 522.163200
     73     41    161     1   109.7800468 522.163200
     73     41    162     1   109.7800468 522.163200
     74     36    151     1   109.7800468 522.163200
     74     36    152     1   109.7800468 522.163200
     74     42    163     1   109.7800468 522.163200
     74     42    164     1   109.7800468 522.163200
     75     37    153     1   109.7800468 522.163200
     75     37    154     1   109.7800468 522.163200
     75     43    165     1   109.7800468 522.163200
     75     43    166     1   109.7800468 522.163200
     76     38    155     1   109.7800468 522.163200
     76     38    156     1   109.7800468 522.163200
     76     44    167     1   109.7800468 522.163200
     76     44    168     1   109.7800468 522.163200
     77     39    157     1   109.7800468 522.163200
     77     39    158     1   109.7800468 522.163200
     77     45    169     1   109.7800468 522.163200
     77     45    170     1   109.7800468 522.163200
     78     40    159     1   109.7800468 522.163200
     78     40    160     1   109.7800468 522.163200
     78     46    171     1   109.7800468 522.163200
     78     46    172     1   109.7800468 522.163200
     79     47    173     1   109.7800468 522.163200
     79     47    174     1   109.7800468 522.163200
     79     49    177     1   109.7800468 522.163200
     79     49    178     1   109.7800468 522.163200
     80     48    175     1   109.7800468 522.163200
     80     48    176     1   109.7800468 522.163200
     80     51    181     1   109.7800468 522.163200
     80     51    182     1   109.7800468 522.163200
     81     50    179     1   109.7800468 522.163200
     81     50    180     1   109.7800468 522.163200
     81     53    185     1   109.7800468 522.163200
     81     53    186     1   109.7800468 522.163200
     82     52    183     1   109.7800468 522.163200
     82     52    184     1   109.7800468 522.163200
     82     55    189     1   109.7800468 522.163200
     82     55    190     1   109.7800468 522.163200
     83     54    187     1   109.7800468 522.163200
     83     54    188     1   109.7800468 522.163200
     83     57    193     1   109.7800468 522.163200
     83     57    194     1   109.7800468 522.163200
     84     56    191     1   109.7800468 522.163200
     84     56    192     1   109.7800468 522.163200
     84     58    195     1   109.7800468 522.163200
     85      2     86     1   108.4600466 324.678400
     90      6     91     1   107.5800459 326.352000
     90      6     92     1   107.5800459 326.352000
     91      6     92     1   107.5800459 326.352000
     93      7     94     1   107.5800459 326.352000
     95      8     96     1   107.5800459 326.352000
     97      9     98     1   107.5800459 326.352000
     99     10    100     1   107.5800459 326.352000
    101     11    102     1   107.5800459 326.352000
    103     12    104     1   107.5800459 326.352000
    105     13    106     1   107.5800459 326.352000
    107     14    108     1   107.5800459 326.352000
    109     15    110     1   107.5800459 326.352000
    111     16    112     1   107.5800459 326.352000
    113     17    114     1   108.4600466 324.678400
    115     18    116     1   108.4600466 324.678400
    117     19    118     1   108.4600466 324.678400
    119     20    120     1   108.4600466 324.678400
    121     21    122     1   108.4600466 324.678400
    123     22    124     1   108.4600466 324.678400
    125     23    126     1   108.4600466 324.678400
    127     24    128     1   108.4600466 324.678400
    129     25    130     1   108.4600466 324.678400
    131     26    132     1   108.4600466 324.678400
    133     27    134     1   108.4600466 324.678400
    135     28    136     1   108.4600466 324.678400
    137     29    138     1   108.4600466 324.678400
    139     30    140     1   108.4600466 324.678400
    141     31    142     1   108.4600466 324.678400
    143     32    144     1   108.4600466 324.678400
    145     33    146     1   108.4600466 324.678400
    147     34    148     1   108.4600466 324.678400
    149     35    150     1   108.4600466 324.678400
    151     36    152     1   108.4600466 324.678400
    153     37    154     1   108.4600466 324.678400
    155     38    156     1   108.4600466 324.678400
    157     39    158     1   108.4600466 324.678400
    159     40    160     1   108.4600466 324.678400
    161     41    162     1   108.4600466 324.678400
    163     42    164     1   108.4600466 324.678400
    165     43    166     1   108.4600466 324.678400
    167     44    168     1   108.4600466 324.678400
    169     45    170     1   108.4600466 324.678400
    171     46    172     1   108.4600466 324.678400
    173     47    174     1   108.4600466 324.678400
    175     48    176     1   108.4600466 324.678400
    177     49    178     1   108.4600466 324.678400
    179     50    180     1   108.4600466 324.678400
    181     51    182     1   108.4600466 324.678400
    183     52    184     1   108.4600466 324.678400
    185     53    186     1   108.4600466 324.678400
    187     54    188     1   108.4600466 324.678400
    189     55    190     1   108.4600466 324.678400
    191     56    192     1   108.4600466 324.678400
    193     57    194     1   108.4600466 324.678400

[ dihedrals ]
;    ai     aj     ak     al funct         c0         c1         c2         c3         c4         c5
      1      7      9     11     1  0.0000000  0.4184000  3
      1     64     20     26     1  180.0000771  3.3472000  1
      1     64     20     26     1  0.0000000  1.6024720  3
      2      3      4      5     1  0.0000000  0.4602400  1
      2      3      4      5     1  180.0000771  1.2133600  2
      2      3      4      5     1  0.0000000  0.5439200  3
      2      3      4     66     1  0.0000000  0.6508444  3
      2      3     65     21     1  0.0000000  0.0000000  1
      2      3     65     21     1  0.0000000  0.6694400  2
      2      3     65     21     1  0.0000000  1.0041600  3
      2     60      5      4     1  0.0000000  0.0000000  1
      2     60      5      4     1  0.0000000  0.6694400  2
      2     60      5      4     1  0.0000000  1.0041600  3
      2     60      5     58     1  0.0000000  0.0000000  1
      2     60      5     58     1  0.0000000  0.6694400  2
      2     60      5     58     1  0.0000000  1.0041600  3
      3      2     60      5     1  0.0000000  0.0000000  1
      3      2     60      5     1  0.0000000  0.6694400  2
      3      2     60      5     1  0.0000000  1.0041600  3
      3      4      5     58     1  0.0000000  0.4602400  1
      3      4      5     58     1  180.0000771  1.2133600  2
      3      4      5     58     1  0.0000000  0.5439200  3
      3      4      5     60     1  0.0000000  0.6508444  3
      3      4     66     22     1  0.0000000  0.0000000  1
      3      4     66     22     1  0.0000000  0.6694400  2
      3      4     66     22     1  0.0000000  1.0041600  3
      3     65     21     27     1  0.0000000  0.0000000  1
      3     65     21     27     1  0.0000000  0.6694400  2
      3     65     21     27     1  0.0000000  1.0041600  3
      4      3      2     60     1  0.0000000  0.6508444  3
      4      3     65     21     1  0.0000000  0.0000000  1
      4      3     65     21     1  0.0000000  0.6694400  2
      4      3     65     21     1  0.0000000  1.0041600  3
      4      5     58     57     1  0.0000000  0.4602400  1
      4      5     58     57     1  180.0000771  1.2133600  2
      4      5     58     57     1  0.0000000  0.5439200  3
      4      5     58     84     1  0.0000000  0.6508444  3
      4     66     22     28     1  0.0000000  0.0000000  1
      4     66     22     28     1  0.0000000  0.6694400  2
      4     66     22     28     1  0.0000000  1.0041600  3
      5      4      3     65     1  0.0000000  0.6508444  3
      5      4     66     22     1  0.0000000  0.0000000  1
      5      4     66     22     1  0.0000000  0.6694400  2
      5      4     66     22     1  0.0000000  1.0041600  3
      5     58     57     83     1  0.0000000  0.6508444  3
      5     58     84     56     1  0.0000000  0.0000000  1
      5     58     84     56     1  0.0000000  0.6694400  2
      5     58     84     56     1  0.0000000  1.0041600  3
      6      8     10     12     1  0.0000000  0.4602400  1
      6      8     10     12     1  180.0000771  1.2133600  2
      6      8     10     12     1  0.0000000  0.5439200  3
      7      1     64     20     1  180.0000771  6.6107200  1
      7      1     64     20     1  180.0000771  13.3051200  2
      7      1     64     20     1  0.0000000  3.0543200  3
      7      9     11     13     1  0.0000000  0.4602400  1
      7      9     11     13     1  180.0000771  1.2133600  2
      7      9     11     13     1  0.0000000  0.5439200  3
      8     10     12     14     1  0.0000000  0.4602400  1
      8     10     12     14     1  180.0000771  1.2133600  2
      8     10     12     14     1  0.0000000  0.5439200  3
     59      1      7      9     1  0.0000000  3.0961600  1
     59      1      7      9     1  180.0000771  1.1296800  2
     59      1      7      9     1  180.0000771  2.3012000  3
     64      1      7      9     1  180.0000771  0.0000000  2
      9     11     13     15     1  0.0000000  0.4602400  1
      9     11     13     15     1  180.0000771  1.2133600  2
      9     11     13     15     1  0.0000000  0.5439200  3
     10     12     14     16     1  0.0000000  0.4602400  1
     10     12     14     16     1  180.0000771  1.2133600  2
     10     12     14     16     1  0.0000000  0.5439200  3
     11     13     15     16     1  0.0000000  0.4602400  1
     11     13     15     16     1  180.0000771  1.2133600  2
     11     13     15     16     1  0.0000000  0.5439200  3
     12     14     16     15     1  0.0000000  0.4602400  1
     12     14     16     15     1  180.0000771  1.2133600  2
     12     14     16     15     1  0.0000000  0.5439200  3
     13     15     16     14     1  0.0000000  0.4602400  1
     13     15     16     14     1  180.0000771  1.2133600  2
     13     15     16     14     1  0.0000000  0.5439200  3
     17     23     67     29     1  0.0000000  0.0000000  1
     17     23     67     29     1  0.0000000  0.6694400  2
     17     23     67     29     1  0.0000000  1.0041600  3
     18     24     68     30     1  0.0000000  0.0000000  1
     18     24     68     30     1  0.0000000  0.6694400  2
     18     24     68     30     1  0.0000000  1.0041600  3
     19     25     69     31     1  0.0000000  0.0000000  1
     19     25     69     31     1  0.0000000  0.6694400  2
     19     25     69     31     1  0.0000000  1.0041600  3
     20     26     70     32     1  0.0000000  0.0000000  1
     20     26     70     32     1  0.0000000  0.6694400  2
     20     26     70     32     1  0.0000000  1.0041600  3
     59      1     64     20     1  180.0000771  5.8576000  1
     59      1     64     20     1  180.0000771  11.2968000  2
     21     27     71     33     1  0.0000000  0.0000000  1
     21     27     71     33     1  0.0000000  0.6694400  2
     21     27     71     33     1  0.0000000  1.0041600  3
     22     28     72     34     1  0.0000000  0.0000000  1
     22     28     72     34     1  0.0000000  0.6694400  2
     22     28     72     34     1  0.0000000  1.0041600  3
     23     67     29     35     1  0.0000000  0.0000000  1
     23     67     29     35     1  0.0000000  0.6694400  2
     23     67     29     35     1  0.0000000  1.0041600  3
     24     68     30     36     1  0.0000000  0.0000000  1
     24     68     30     36     1  0.0000000  0.6694400  2
     24     68     30     36     1  0.0000000  1.0041600  3
     25     69     31     37     1  0.0000000  0.0000000  1
     25     69     31     37     1  0.0000000  0.6694400  2
     25     69     31     37     1  0.0000000  1.0041600  3
     26     70     32     38     1  0.0000000  0.0000000  1
     26     70     32     38     1  0.0000000  0.6694400  2
     26     70     32     38     1  0.0000000  1.0041600  3
     27     71     33     39     1  0.0000000  0.0000000  1
     27     71     33     39     1  0.0000000  0.6694400  2
     27     71     33     39     1  0.0000000  1.0041600  3
     28     72     34     40     1  0.0000000  0.0000000  1
     28     72     34     40     1  0.0000000  0.6694400  2
     28     72     34     40     1  0.0000000  1.0041600  3
     29     35     73     41     1  0.0000000  0.0000000  1
     29     35     73     41     1  0.0000000  0.6694400  2
     29     35     73     41     1  0.0000000  1.0041600  3
     30     36     74     42     1  0.0000000  0.0000000  1
     30     36     74     42     1  0.0000000  0.6694400  2
     30     36     74     42     1  0.0000000  1.0041600  3
     31     37     75     43     1  0.0000000  0.0000000  1
     31     37     75     43     1  0.0000000  0.6694400  2
     31     37     75     43     1  0.0000000  1.0041600  3
     32     38     76     44     1  0.0000000  0.0000000  1
     32     38     76     44     1  0.0000000  0.6694400  2
     32     38     76     44     1  0.0000000  1.0041600  3
     33     39     77     45     1  0.0000000  0.0000000  1
     33     39     77     45     1  0.0000000  0.6694400  2
     33     39     77     45     1  0.0000000  1.0041600  3
     34     40     78     46     1  0.0000000  0.0000000  1
     34     40     78     46     1  0.0000000  0.6694400  2
     34     40     78     46     1  0.0000000  1.0041600  3
     35     73     41     45     1  0.0000000  0.0000000  1
     35     73     41     45     1  0.0000000  0.6694400  2
     35     73     41     45     1  0.0000000  1.0041600  3
     36     74     42     46     1  0.0000000  0.0000000  1
     36     74     42     46     1  0.0000000  0.6694400  2
     36     74     42     46     1  0.0000000  1.0041600  3
     37     75     43     48     1  0.0000000  0.0000000  1
     37     75     43     48     1  0.0000000  0.6694400  2
     37     75     43     48     1  0.0000000  1.0041600  3
     38     76     44     47     1  0.0000000  0.0000000  1
     38     76     44     47     1  0.0000000  0.6694400  2
     38     76     44     47     1  0.0000000  1.0041600  3
     39     77     45     41     1  0.0000000  0.0000000  1
     39     77     45     41     1  0.0000000  0.6694400  2
     39     77     45     41     1  0.0000000  1.0041600  3
     40     78     46     42     1  0.0000000  0.0000000  1
     40     78     46     42     1  0.0000000  0.6694400  2
     40     78     46     42     1  0.0000000  1.0041600  3
     43     48     80     51     1  0.0000000  0.0000000  1
     43     48     80     51     1  0.0000000  0.6694400  2
     43     48     80     51     1  0.0000000  1.0041600  3
     44     47     79     49     1  0.0000000  0.0000000  1
     44     47     79     49     1  0.0000000  0.6694400  2
     44     47     79     49     1  0.0000000  1.0041600  3
     47     79     49     50     1  0.0000000  0.0000000  1
     47     79     49     50     1  0.0000000  0.6694400  2
     47     79     49     50     1  0.0000000  1.0041600  3
     48     80     51     52     1  0.0000000  0.0000000  1
     48     80     51     52     1  0.0000000  0.6694400  2
     48     80     51     52     1  0.0000000  1.0041600  3
     49     50     81     53     1  0.0000000  0.0000000  1
     49     50     81     53     1  0.0000000  0.6694400  2
     49     50     81     53     1  0.0000000  1.0041600  3
     50     81     53     54     1  0.0000000  0.0000000  1
     50     81     53     54     1  0.0000000  0.6694400  2
     50     81     53     54     1  0.0000000  1.0041600  3
     51     52     82     55     1  0.0000000  0.0000000  1
     51     52     82     55     1  0.0000000  0.6694400  2
     51     52     82     55     1  0.0000000  1.0041600  3
     52     82     55     56     1  0.0000000  0.0000000  1
     52     82     55     56     1  0.0000000  0.6694400  2
     52     82     55     56     1  0.0000000  1.0041600  3
     53     54     83     57     1  0.0000000  0.0000000  1
     53     54     83     57     1  0.0000000  0.6694400  2
     53     54     83     57     1  0.0000000  1.0041600  3
     54     83     57     58     1  0.0000000  0.0000000  1
     54     83     57     58     1  0.0000000  0.6694400  2
     54     83     57     58     1  0.0000000  1.0041600  3
     55     56     84     58     1  0.0000000  0.0000000  1
     55     56     84     58     1  0.0000000  0.6694400  2
     55     56     84     58     1  0.0000000  1.0041600  3
     56     84     58     57     1  0.0000000  0.0000000  1
     56     84     58     57     1  0.0000000  0.6694400  2
     56     84     58     57     1  0.0000000  1.0041600  3
     57     58      5     60     1  0.0000000  0.6508444  3
     58      5      4     66     1  0.0000000  0.6508444  3
     60      2      3     65     1  180.0000771  0.7112800  1
     60      2      3     65     1  180.0000771  0.0000000  2
     60      2      3     65     1  0.0000000  0.0000000  3
     60      5      4     66     1  180.0000771  0.7112800  1
     60      5      4     66     1  180.0000771  0.0000000  2
     60      5      4     66     1  0.0000000  0.0000000  3
     60      5     58     84     1  180.0000771  0.7112800  1
     60      5     58     84     1  180.0000771  0.0000000  2
     60      5     58     84     1  0.0000000  0.0000000  3
     61     17     23     67     1  180.0000771  0.0836800  1
     61     17     23     67     1  0.0000000  0.0000000  2
     61     17     23     67     1  0.0000000  4.2258400  3
     62     18     24     68     1  180.0000771  0.0836800  1
     62     18     24     68     1  0.0000000  0.0000000  2
     62     18     24     68     1  0.0000000  4.2258400  3
     63     19     25     69     1  180.0000771  0.0836800  1
     63     19     25     69     1  0.0000000  0.0000000  2
     63     19     25     69     1  0.0000000  4.2258400  3
     64     20     26     70     1  180.0000771  0.7112800  1
     64     20     26     70     1  180.0000771  0.0000000  2
     64     20     26     70     1  0.0000000  0.0000000  3
     65      3      4     66     1  180.0000771  0.7112800  1
     65      3      4     66     1  180.0000771  0.0000000  2
     65      3      4     66     1  0.0000000  0.0000000  3
     65     21     27     71     1  180.0000771  0.7112800  1
     65     21     27     71     1  180.0000771  0.0000000  2
     65     21     27     71     1  0.0000000  0.0000000  3
     66     22     28     72     1  180.0000771  0.7112800  1
     66     22     28     72     1  180.0000771  0.0000000  2
     66     22     28     72     1  0.0000000  0.0000000  3
     67     29     35     73     1  180.0000771  0.7112800  1
     67     29     35     73     1  180.0000771  0.0000000  2
     67     29     35     73     1  0.0000000  0.0000000  3
     68     30     36     74     1  180.0000771  0.7112800  1
     68     30     36     74     1  180.0000771  0.0000000  2
     68     30     36     74     1  0.0000000  0.0000000  3
     69     31     37     75     1  180.0000771  0.7112800  1
     69     31     37     75     1  180.0000771  0.0000000  2
     69     31     37     75     1  0.0000000  0.0000000  3
     70     32     38     76     1  180.0000771  0.7112800  1
     70     32     38     76     1  180.0000771  0.0000000  2
     70     32     38     76     1  0.0000000  0.0000000  3
     71     33     39     77     1  180.0000771  0.7112800  1
     71     33     39     77     1  180.0000771  0.0000000  2
     71     33     39     77     1  0.0000000  0.0000000  3
     72     34     40     78     1  180.0000771  0.7112800  1
     72     34     40     78     1  180.0000771  0.0000000  2
     72     34     40     78     1  0.0000000  0.0000000  3
     73     41     45     77     1  180.0000771  0.7112800  1
     73     41     45     77     1  180.0000771  0.0000000  2
     73     41     45     77     1  0.0000000  0.0000000  3
     74     42     46     78     1  180.0000771  0.7112800  1
     74     42     46     78     1  180.0000771  0.0000000  2
     74     42     46     78     1  0.0000000  0.0000000  3
     75     43     48     80     1  180.0000771  0.7112800  1
     75     43     48     80     1  180.0000771  0.0000000  2
     75     43     48     80     1  0.0000000  0.0000000  3
     76     44     47     79     1  180.0000771  0.7112800  1
     76     44     47     79     1  180.0000771  0.0000000  2
     76     44     47     79     1  0.0000000  0.0000000  3
     79     49     50     81     1  180.0000771  0.7112800  1
     79     49     50     81     1  180.0000771  0.0000000  2
     79     49     50     81     1  0.0000000  0.0000000  3
     80     51     52     82     1  180.0000771  0.7112800  1
     80     51     52     82     1  180.0000771  0.0000000  2
     80     51     52     82     1  0.0000000  0.0000000  3
     81     53     54     83     1  180.0000771  0.7112800  1
     81     53     54     83     1  180.0000771  0.0000000  2
     81     53     54     83     1  0.0000000  0.0000000  3
     82     55     56     84     1  180.0000771  0.7112800  1
     82     55     56     84     1  180.0000771  0.0000000  2
     82     55     56     84     1  0.0000000  0.0000000  3
     83     57     58     84     1  180.0000771  0.7112800  1
     83     57     58     84     1  180.0000771  0.0000000  2
     83     57     58     84     1  0.0000000  0.0000000  3
     64      1     59      7     4  180.0000771  4.6024000  2
      1      7      9     97     1  0.0000000  0.6508444  3
      1      7      9     98     1  0.0000000  0.6508444  3
      1     64     20    119     1  0.0000000  1.6038667  3
      1     64     20    120     1  0.0000000  1.6038667  3
      2      3      4     88     1  0.0000000  0.6508444  3
      2     60      5     89     1  0.0000000  1.4100080  3
      3      4      5     89     1  0.0000000  0.6508444  3
      3     65     21    121     1  0.0000000  1.4100080  3
      3     65     21    122     1  0.0000000  1.4100080  3
      4      3      2     85     1  0.0000000  0.6508444  3
      4      3      2     86     1  0.0000000  0.6508444  3
      4      5     58    195     1  0.0000000  0.6508444  3
      4     66     22    123     1  0.0000000  1.4100080  3
      4     66     22    124     1  0.0000000  1.4100080  3
      5      4      3     87     1  0.0000000  0.6508444  3
      5     58     57    193     1  0.0000000  0.6508444  3
      5     58     57    194     1  0.0000000  0.6508444  3
      5     60      2     85     1  0.0000000  1.4100080  3
      5     60      2     86     1  0.0000000  1.4100080  3
      6      8     10     99     1  0.0000000  0.3347200  3
      6      8     10    100     1  0.0000000  0.3347200  3
      7      9     11    101     1  0.0000000  0.3347200  3
      7      9     11    102     1  0.0000000  0.3347200  3
      8     10     12    103     1  0.0000000  0.3347200  3
      8     10     12    104     1  0.0000000  0.3347200  3
      9     11     13    105     1  0.0000000  0.3347200  3
      9     11     13    106     1  0.0000000  0.3347200  3
     10      8      6     90     1  0.0000000  0.3347200  3
     10      8      6     91     1  0.0000000  0.3347200  3
     10      8      6     92     1  0.0000000  0.3347200  3
     10     12     14    107     1  0.0000000  0.3347200  3
     10     12     14    108     1  0.0000000  0.3347200  3
     11      9      7     93     1  0.0000000  0.3347200  3
     11      9      7     94     1  0.0000000  0.3347200  3
     11     13     15    109     1  0.0000000  0.3347200  3
     11     13     15    110     1  0.0000000  0.3347200  3
     12     10      8     95     1  0.0000000  0.3347200  3
     12     10      8     96     1  0.0000000  0.3347200  3
     12     14     16    111     1  0.0000000  0.3347200  3
     12     14     16    112     1  0.0000000  0.3347200  3
     13     11      9     97     1  0.0000000  0.3347200  3
     13     11      9     98     1  0.0000000  0.3347200  3
     13     15     16    111     1  0.0000000  0.3347200  3
     13     15     16    112     1  0.0000000  0.3347200  3
     14     12     10     99     1  0.0000000  0.3347200  3
     14     12     10    100     1  0.0000000  0.3347200  3
     14     16     15    109     1  0.0000000  0.3347200  3
     14     16     15    110     1  0.0000000  0.3347200  3
     15     13     11    101     1  0.0000000  0.3347200  3
     15     13     11    102     1  0.0000000  0.3347200  3
     15     16     14    107     1  0.0000000  0.3347200  3
     15     16     14    108     1  0.0000000  0.3347200  3
     16     14     12    103     1  0.0000000  0.3347200  3
     16     14     12    104     1  0.0000000  0.3347200  3
     16     15     13    105     1  0.0000000  0.3347200  3
     16     15     13    106     1  0.0000000  0.3347200  3
     21     65      3     87     1  0.0000000  1.4100080  3
     22     66      4     88     1  0.0000000  1.4100080  3
     23     17     61    196     1  0.0000000  0.0000000  3
     23     67     29    137     1  0.0000000  1.4100080  3
     23     67     29    138     1  0.0000000  1.4100080  3
     24     18     62    197     1  0.0000000  0.0000000  3
     24     68     30    139     1  0.0000000  1.4100080  3
     24     68     30    140     1  0.0000000  1.4100080  3
     25     19     63    198     1  0.0000000  0.0000000  3
     25     69     31    141     1  0.0000000  1.4100080  3
     25     69     31    142     1  0.0000000  1.4100080  3
     26     70     32    143     1  0.0000000  1.4100080  3
     26     70     32    144     1  0.0000000  1.4100080  3
     27     71     33    145     1  0.0000000  1.4100080  3
     27     71     33    146     1  0.0000000  1.4100080  3
     28     72     34    147     1  0.0000000  1.4100080  3
     28     72     34    148     1  0.0000000  1.4100080  3
     29     67     23    125     1  0.0000000  1.4100080  3
     29     67     23    126     1  0.0000000  1.4100080  3
     30     68     24    127     1  0.0000000  1.4100080  3
     30     68     24    128     1  0.0000000  1.4100080  3
     31     69     25    129     1  0.0000000  1.4100080  3
     31     69     25    130     1  0.0000000  1.4100080  3
     32     70     26    131     1  0.0000000  1.4100080  3
     32     70     26    132     1  0.0000000  1.4100080  3
     33     71     27    133     1  0.0000000  1.4100080  3
     33     71     27    134     1  0.0000000  1.4100080  3
     34     72     28    135     1  0.0000000  1.4100080  3
     34     72     28    136     1  0.0000000  1.4100080  3
     35     73     41    161     1  0.0000000  1.4100080  3
     35     73     41    162     1  0.0000000  1.4100080  3
     36     74     42    163     1  0.0000000  1.4100080  3
     36     74     42    164     1  0.0000000  1.4100080  3
     37     75     43    165     1  0.0000000  1.4100080  3
     37     75     43    166     1  0.0000000  1.4100080  3
     38     76     44    167     1  0.0000000  1.4100080  3
     38     76     44    168     1  0.0000000  1.4100080  3
     39     77     45    169     1  0.0000000  1.4100080  3
     39     77     45    170     1  0.0000000  1.4100080  3
     40     78     46    171     1  0.0000000  1.4100080  3
     40     78     46    172     1  0.0000000  1.4100080  3
     41     73     35    149     1  0.0000000  1.4100080  3
     41     73     35    150     1  0.0000000  1.4100080  3
     42     74     36    151     1  0.0000000  1.4100080  3
     42     74     36    152     1  0.0000000  1.4100080  3
     43     75     37    153     1  0.0000000  1.4100080  3
     43     75     37    154     1  0.0000000  1.4100080  3
     44     76     38    155     1  0.0000000  1.4100080  3
     44     76     38    156     1  0.0000000  1.4100080  3
     45     77     39    157     1  0.0000000  1.4100080  3
     45     77     39    158     1  0.0000000  1.4100080  3
     46     78     40    159     1  0.0000000  1.4100080  3
     46     78     40    160     1  0.0000000  1.4100080  3
     47     79     49    177     1  0.0000000  1.4100080  3
     47     79     49    178     1  0.0000000  1.4100080  3
     48     80     51    181     1  0.0000000  1.4100080  3
     48     80     51    182     1  0.0000000  1.4100080  3
     49     79     47    173     1  0.0000000  1.4100080  3
     49     79     47    174     1  0.0000000  1.4100080  3
     50     81     53    185     1  0.0000000  1.4100080  3
     50     81     53    186     1  0.0000000  1.4100080  3
     51     80     48    175     1  0.0000000  1.4100080  3
     51     80     48    176     1  0.0000000  1.4100080  3
     52     82     55    189     1  0.0000000  1.4100080  3
     52     82     55    190     1  0.0000000  1.4100080  3
     53     81     50    179     1  0.0000000  1.4100080  3
     53     81     50    180     1  0.0000000  1.4100080  3
     54     83     57    193     1  0.0000000  1.4100080  3
     54     83     57    194     1  0.0000000  1.4100080  3
     55     82     52    183     1  0.0000000  1.4100080  3
     55     82     52    184     1  0.0000000  1.4100080  3
     56     84     58    195     1  0.0000000  1.4100080  3
     57     58      5     89     1  0.0000000  0.6508444  3
     57     83     54    187     1  0.0000000  1.4100080  3
     57     83     54    188     1  0.0000000  1.4100080  3
     58      5      4     88     1  0.0000000  0.6508444  3
     58     84     56    191     1  0.0000000  1.4100080  3
     58     84     56    192     1  0.0000000  1.4100080  3
     59      1      7     93     1  0.0000000  3.4727200  1
     59      1      7     93     1  180.0000771  0.1673600  3
     59      1      7     94     1  0.0000000  3.4727200  1
     59      1      7     94     1  180.0000771  0.1673600  3
     60      2      3     87     1  0.0000000  1.0460000  1
     60      2      3     87     1  0.0000000  0.0000000  3
     60      5      4     88     1  0.0000000  1.0460000  1
     60      5      4     88     1  0.0000000  0.0000000  3
     60      5     58    195     1  0.0000000  1.0460000  1
     60      5     58    195     1  0.0000000  0.0000000  3
     61     17     23    125     1  0.0000000  1.0460000  1
     61     17     23    125     1  0.0000000  0.0000000  3
     61     17     23    126     1  0.0000000  1.0460000  1
     61     17     23    126     1  0.0000000  0.0000000  3
     62     18     24    127     1  0.0000000  1.0460000  1
     62     18     24    127     1  0.0000000  0.0000000  3
     62     18     24    128     1  0.0000000  1.0460000  1
     62     18     24    128     1  0.0000000  0.0000000  3
     63     19     25    129     1  0.0000000  1.0460000  1
     63     19     25    129     1  0.0000000  0.0000000  3
     63     19     25    130     1  0.0000000  1.0460000  1
     63     19     25    130     1  0.0000000  0.0000000  3
     64      1      7     93     1  180.0000771  0.0000000  2
     64      1      7     94     1  180.0000771  0.0000000  2
     64     20     26    131     1  0.0000000  1.0460000  1
     64     20     26    131     1  0.0000000  0.0000000  3
     64     20     26    132     1  0.0000000  1.0460000  1
     64     20     26    132     1  0.0000000  0.0000000  3
     65      3      2     85     1  0.0000000  1.0460000  1
     65      3      2     85     1  0.0000000  0.0000000  3
     65      3      2     86     1  0.0000000  1.0460000  1
     65      3      2     86     1  0.0000000  0.0000000  3
     65      3      4     88     1  0.0000000  1.0460000  1
     65      3      4     88     1  0.0000000  0.0000000  3
     65     21     27    133     1  0.0000000  1.0460000  1
     65     21     27    133     1  0.0000000  0.0000000  3
     65     21     27    134     1  0.0000000  1.0460000  1
     65     21     27    134     1  0.0000000  0.0000000  3
     66      4      3     87     1  0.0000000  1.0460000  1
     66      4      3     87     1  0.0000000  0.0000000  3
     66      4      5     89     1  0.0000000  1.0460000  1
     66      4      5     89     1  0.0000000  0.0000000  3
     66     22     28    135     1  0.0000000  1.0460000  1
     66     22     28    135     1  0.0000000  0.0000000  3
     66     22     28    136     1  0.0000000  1.0460000  1
     66     22     28    136     1  0.0000000  0.0000000  3
     67     23     17    113     1  0.0000000  1.0460000  1
     67     23     17    113     1  0.0000000  0.0000000  3
     67     23     17    114     1  0.0000000  1.0460000  1
     67     23     17    114     1  0.0000000  0.0000000  3
     67     29     35    149     1  0.0000000  1.0460000  1
     67     29     35    149     1  0.0000000  0.0000000  3
     67     29     35    150     1  0.0000000  1.0460000  1
     67     29     35    150     1  0.0000000  0.0000000  3
     68     24     18    115     1  0.0000000  1.0460000  1
     68     24     18    115     1  0.0000000  0.0000000  3
     68     24     18    116     1  0.0000000  1.0460000  1
     68     24     18    116     1  0.0000000  0.0000000  3
     68     30     36    151     1  0.0000000  1.0460000  1
     68     30     36    151     1  0.0000000  0.0000000  3
     68     30     36    152     1  0.0000000  1.0460000  1
     68     30     36    152     1  0.0000000  0.0000000  3
     69     25     19    117     1  0.0000000  1.0460000  1
     69     25     19    117     1  0.0000000  0.0000000  3
     69     25     19    118     1  0.0000000  1.0460000  1
     69     25     19    118     1  0.0000000  0.0000000  3
     69     31     37    153     1  0.0000000  1.0460000  1
     69     31     37    153     1  0.0000000  0.0000000  3
     69     31     37    154     1  0.0000000  1.0460000  1
     69     31     37    154     1  0.0000000  0.0000000  3
     70     26     20    119     1  0.0000000  1.0460000  1
     70     26     20    119     1  0.0000000  0.0000000  3
     70     26     20    120     1  0.0000000  1.0460000  1
     70     26     20    120     1  0.0000000  0.0000000  3
     70     32     38    155     1  0.0000000  1.0460000  1
     70     32     38    155     1  0.0000000  0.0000000  3
     70     32     38    156     1  0.0000000  1.0460000  1
     70     32     38    156     1  0.0000000  0.0000000  3
     71     27     21    121     1  0.0000000  1.0460000  1
     71     27     21    121     1  0.0000000  0.0000000  3
     71     27     21    122     1  0.0000000  1.0460000  1
     71     27     21    122     1  0.0000000  0.0000000  3
     71     33     39    157     1  0.0000000  1.0460000  1
     71     33     39    157     1  0.0000000  0.0000000  3
     71     33     39    158     1  0.0000000  1.0460000  1
     71     33     39    158     1  0.0000000  0.0000000  3
     72     28     22    123     1  0.0000000  1.0460000  1
     72     28     22    123     1  0.0000000  0.0000000  3
     72     28     22    124     1  0.0000000  1.0460000  1
     72     28     22    124     1  0.0000000  0.0000000  3
     72     34     40    159     1  0.0000000  1.0460000  1
     72     34     40    159     1  0.0000000  0.0000000  3
     72     34     40    160     1  0.0000000  1.0460000  1
     72     34     40    160     1  0.0000000  0.0000000  3
     73     35     29    137     1  0.0000000  1.0460000  1
     73     35     29    137     1  0.0000000  0.0000000  3
     73     35     29    138     1  0.0000000  1.0460000  1
     73     35     29    138     1  0.0000000  0.0000000  3
     73     41     45    169     1  0.0000000  1.0460000  1
     73     41     45    169     1  0.0000000  0.0000000  3
     73     41     45    170     1  0.0000000  1.0460000  1
     73     41     45    170     1  0.0000000  0.0000000  3
     74     36     30    139     1  0.0000000  1.0460000  1
     74     36     30    139     1  0.0000000  0.0000000  3
     74     36     30    140     1  0.0000000  1.0460000  1
     74     36     30    140     1  0.0000000  0.0000000  3
     74     42     46    171     1  0.0000000  1.0460000  1
     74     42     46    171     1  0.0000000  0.0000000  3
     74     42     46    172     1  0.0000000  1.0460000  1
     74     42     46    172     1  0.0000000  0.0000000  3
     75     37     31    141     1  0.0000000  1.0460000  1
     75     37     31    141     1  0.0000000  0.0000000  3
     75     37     31    142     1  0.0000000  1.0460000  1
     75     37     31    142     1  0.0000000  0.0000000  3
     75     43     48    175     1  0.0000000  1.0460000  1
     75     43     48    175     1  0.0000000  0.0000000  3
     75     43     48    176     1  0.0000000  1.0460000  1
     75     43     48    176     1  0.0000000  0.0000000  3
     76     38     32    143     1  0.0000000  1.0460000  1
     76     38     32    143     1  0.0000000  0.0000000  3
     76     38     32    144     1  0.0000000  1.0460000  1
     76     38     32    144     1  0.0000000  0.0000000  3
     76     44     47    173     1  0.0000000  1.0460000  1
     76     44     47    173     1  0.0000000  0.0000000  3
     76     44     47    174     1  0.0000000  1.0460000  1
     76     44     47    174     1  0.0000000  0.0000000  3
     77     39     33    145     1  0.0000000  1.0460000  1
     77     39     33    145     1  0.0000000  0.0000000  3
     77     39     33    146     1  0.0000000  1.0460000  1
     77     39     33    146     1  0.0000000  0.0000000  3
     77     45     41    161     1  0.0000000  1.0460000  1
     77     45     41    161     1  0.0000000  0.0000000  3
     77     45     41    162     1  0.0000000  1.0460000  1
     77     45     41    162     1  0.0000000  0.0000000  3
     78     40     34    147     1  0.0000000  1.0460000  1
     78     40     34    147     1  0.0000000  0.0000000  3
     78     40     34    148     1  0.0000000  1.0460000  1
     78     40     34    148     1  0.0000000  0.0000000  3
     78     46     42    163     1  0.0000000  1.0460000  1
     78     46     42    163     1  0.0000000  0.0000000  3
     78     46     42    164     1  0.0000000  1.0460000  1
     78     46     42    164     1  0.0000000  0.0000000  3
     79     47     44    167     1  0.0000000  1.0460000  1
     79     47     44    167     1  0.0000000  0.0000000  3
     79     47     44    168     1  0.0000000  1.0460000  1
     79     47     44    168     1  0.0000000  0.0000000  3
     79     49     50    179     1  0.0000000  1.0460000  1
     79     49     50    179     1  0.0000000  0.0000000  3
     79     49     50    180     1  0.0000000  1.0460000  1
     79     49     50    180     1  0.0000000  0.0000000  3
     80     48     43    165     1  0.0000000  1.0460000  1
     80     48     43    165     1  0.0000000  0.0000000  3
     80     48     43    166     1  0.0000000  1.0460000  1
     80     48     43    166     1  0.0000000  0.0000000  3
     80     51     52    183     1  0.0000000  1.0460000  1
     80     51     52    183     1  0.0000000  0.0000000  3
     80     51     52    184     1  0.0000000  1.0460000  1
     80     51     52    184     1  0.0000000  0.0000000  3
     81     50     49    177     1  0.0000000  1.0460000  1
     81     50     49    177     1  0.0000000  0.0000000  3
     81     50     49    178     1  0.0000000  1.0460000  1
     81     50     49    178     1  0.0000000  0.0000000  3
     81     53     54    187     1  0.0000000  1.0460000  1
     81     53     54    187     1  0.0000000  0.0000000  3
     81     53     54    188     1  0.0000000  1.0460000  1
     81     53     54    188     1  0.0000000  0.0000000  3
     82     52     51    181     1  0.0000000  1.0460000  1
     82     52     51    181     1  0.0000000  0.0000000  3
     82     52     51    182     1  0.0000000  1.0460000  1
     82     52     51    182     1  0.0000000  0.0000000  3
     82     55     56    191     1  0.0000000  1.0460000  1
     82     55     56    191     1  0.0000000  0.0000000  3
     82     55     56    192     1  0.0000000  1.0460000  1
     82     55     56    192     1  0.0000000  0.0000000  3
     83     54     53    185     1  0.0000000  1.0460000  1
     83     54     53    185     1  0.0000000  0.0000000  3
     83     54     53    186     1  0.0000000  1.0460000  1
     83     54     53    186     1  0.0000000  0.0000000  3
     83     57     58    195     1  0.0000000  1.0460000  1
     83     57     58    195     1  0.0000000  0.0000000  3
     84     56     55    189     1  0.0000000  1.0460000  1
     84     56     55    189     1  0.0000000  0.0000000  3
     84     56     55    190     1  0.0000000  1.0460000  1
     84     56     55    190     1  0.0000000  0.0000000  3
     84     58      5     89     1  0.0000000  1.0460000  1
     84     58      5     89     1  0.0000000  0.0000000  3
     84     58     57    193     1  0.0000000  1.0460000  1
     84     58     57    193     1  0.0000000  0.0000000  3
     84     58     57    194     1  0.0000000  1.0460000  1
     84     58     57    194     1  0.0000000  0.0000000  3
     85      2      3     87     1  0.0000000  0.6508444  3
     86      2      3     87     1  0.0000000  0.6508444  3
     87      3      4     88     1  0.0000000  0.6508444  3
     88      4      5     89     1  0.0000000  0.6508444  3
     89      5     58    195     1  0.0000000  0.6508444  3
     90      6      8     95     1  0.0000000  0.5020800  3
     90      6      8     96     1  0.0000000  0.5020800  3
     91      6      8     95     1  0.0000000  0.5020800  3
     91      6      8     96     1  0.0000000  0.5020800  3
     92      6      8     95     1  0.0000000  0.5020800  3
     92      6      8     96     1  0.0000000  0.5020800  3
     93      7      9     97     1  0.0000000  0.5020800  3
     93      7      9     98     1  0.0000000  0.5020800  3
     94      7      9     97     1  0.0000000  0.5020800  3
     94      7      9     98     1  0.0000000  0.5020800  3
     95      8     10     99     1  0.0000000  0.5020800  3
     95      8     10    100     1  0.0000000  0.5020800  3
     96      8     10     99     1  0.0000000  0.5020800  3
     96      8     10    100     1  0.0000000  0.5020800  3
     97      9     11    101     1  0.0000000  0.5020800  3
     97      9     11    102     1  0.0000000  0.5020800  3
     98      9     11    101     1  0.0000000  0.5020800  3
     98      9     11    102     1  0.0000000  0.5020800  3
     99     10     12    103     1  0.0000000  0.5020800  3
     99     10     12    104     1  0.0000000  0.5020800  3
    100     10     12    103     1  0.0000000  0.5020800  3
    100     10     12    104     1  0.0000000  0.5020800  3
    101     11     13    105     1  0.0000000  0.5020800  3
    101     11     13    106     1  0.0000000  0.5020800  3
    102     11     13    105     1  0.0000000  0.5020800  3
    102     11     13    106     1  0.0000000  0.5020800  3
    103     12     14    107     1  0.0000000  0.5020800  3
    103     12     14    108     1  0.0000000  0.5020800  3
    104     12     14    107     1  0.0000000  0.5020800  3
    104     12     14    108     1  0.0000000  0.5020800  3
    105     13     15    109     1  0.0000000  0.5020800  3
    105     13     15    110     1  0.0000000  0.5020800  3
    106     13     15    109     1  0.0000000  0.5020800  3
    106     13     15    110     1  0.0000000  0.5020800  3
    107     14     16    111     1  0.0000000  0.5020800  3
    107     14     16    112     1  0.0000000  0.5020800  3
    108     14     16    111     1  0.0000000  0.5020800  3
    108     14     16    112     1  0.0000000  0.5020800  3
    109     15     16    111     1  0.0000000  0.5020800  3
    109     15     16    112     1  0.0000000  0.5020800  3
    110     15     16    111     1  0.0000000  0.5020800  3
    110     15     16    112     1  0.0000000  0.5020800  3
    113     17     23    125     1  0.0000000  0.6508444  3
    113     17     23    126     1  0.0000000  0.6508444  3
    113     17     61    196     1  0.0000000  0.4727920  3
    114     17     23    125     1  0.0000000  0.6508444  3
    114     17     23    126     1  0.0000000  0.6508444  3
    114     17     61    196     1  0.0000000  0.4727920  3
    115     18     24    127     1  0.0000000  0.6508444  3
    115     18     24    128     1  0.0000000  0.6508444  3
    115     18     62    197     1  0.0000000  0.4727920  3
    116     18     24    127     1  0.0000000  0.6508444  3
    116     18     24    128     1  0.0000000  0.6508444  3
    116     18     62    197     1  0.0000000  0.4727920  3
    117     19     25    129     1  0.0000000  0.6508444  3
    117     19     25    130     1  0.0000000  0.6508444  3
    117     19     63    198     1  0.0000000  0.4727920  3
    118     19     25    129     1  0.0000000  0.6508444  3
    118     19     25    130     1  0.0000000  0.6508444  3
    118     19     63    198     1  0.0000000  0.4727920  3
    119     20     26    131     1  0.0000000  0.6508444  3
    119     20     26    132     1  0.0000000  0.6508444  3
    120     20     26    131     1  0.0000000  0.6508444  3
    120     20     26    132     1  0.0000000  0.6508444  3
    121     21     27    133     1  0.0000000  0.6508444  3
    121     21     27    134     1  0.0000000  0.6508444  3
    122     21     27    133     1  0.0000000  0.6508444  3
    122     21     27    134     1  0.0000000  0.6508444  3
    123     22     28    135     1  0.0000000  0.6508444  3
    123     22     28    136     1  0.0000000  0.6508444  3
    124     22     28    135     1  0.0000000  0.6508444  3
    124     22     28    136     1  0.0000000  0.6508444  3
    137     29     35    149     1  0.0000000  0.6508444  3
    137     29     35    150     1  0.0000000  0.6508444  3
    138     29     35    149     1  0.0000000  0.6508444  3
    138     29     35    150     1  0.0000000  0.6508444  3
    139     30     36    151     1  0.0000000  0.6508444  3
    139     30     36    152     1  0.0000000  0.6508444  3
    140     30     36    151     1  0.0000000  0.6508444  3
    140     30     36    152     1  0.0000000  0.6508444  3
    141     31     37    153     1  0.0000000  0.6508444  3
    141     31     37    154     1  0.0000000  0.6508444  3
    142     31     37    153     1  0.0000000  0.6508444  3
    142     31     37    154     1  0.0000000  0.6508444  3
    143     32     38    155     1  0.0000000  0.6508444  3
    143     32     38    156     1  0.0000000  0.6508444  3
    144     32     38    155     1  0.0000000  0.6508444  3
    144     32     38    156     1  0.0000000  0.6508444  3
    145     33     39    157     1  0.0000000  0.6508444  3
    145     33     39    158     1  0.0000000  0.6508444  3
    146     33     39    157     1  0.0000000  0.6508444  3
    146     33     39    158     1  0.0000000  0.6508444  3
    147     34     40    159     1  0.0000000  0.6508444  3
    147     34     40    160     1  0.0000000  0.6508444  3
    148     34     40    159     1  0.0000000  0.6508444  3
    148     34     40    160     1  0.0000000  0.6508444  3
    161     41     45    169     1  0.0000000  0.6508444  3
    161     41     45    170     1  0.0000000  0.6508444  3
    162     41     45    169     1  0.0000000  0.6508444  3
    162     41     45    170     1  0.0000000  0.6508444  3
    163     42     46    171     1  0.0000000  0.6508444  3
    163     42     46    172     1  0.0000000  0.6508444  3
    164     42     46    171     1  0.0000000  0.6508444  3
    164     42     46    172     1  0.0000000  0.6508444  3
    165     43     48    175     1  0.0000000  0.6508444  3
    165     43     48    176     1  0.0000000  0.6508444  3
    166     43     48    175     1  0.0000000  0.6508444  3
    166     43     48    176     1  0.0000000  0.6508444  3
    167     44     47    173     1  0.0000000  0.6508444  3
    167     44     47    174     1  0.0000000  0.6508444  3
    168     44     47    173     1  0.0000000  0.6508444  3
    168     44     47    174     1  0.0000000  0.6508444  3
    177     49     50    179     1  0.0000000  0.6508444  3
    177     49     50    180     1  0.0000000  0.6508444  3
    178     49     50    179     1  0.0000000  0.6508444  3
    178     49     50    180     1  0.0000000  0.6508444  3
    181     51     52    183     1  0.0000000  0.6508444  3
    181     51     52    184     1  0.0000000  0.6508444  3
    182     51     52    183     1  0.0000000  0.6508444  3
    182     51     52    184     1  0.0000000  0.6508444  3
    185     53     54    187     1  0.0000000  0.6508444  3
    185     53     54    188     1  0.0000000  0.6508444  3
    186     53     54    187     1  0.0000000  0.6508444  3
    186     53     54    188     1  0.0000000  0.6508444  3
    189     55     56    191     1  0.0000000  0.6508444  3
    189     55     56    192     1  0.0000000  0.6508444  3
    190     55     56    191     1  0.0000000  0.6508444  3
    190     55     56    192     1  0.0000000  0.6508444  3
    193     57     58    195     1  0.0000000  0.6508444  3
    194     57     58    195     1  0.0000000  0.6508444  3


[ moleculetype ]
; Name            nrexcl
MYR          3

[ atoms ]
;   nr       type  resnr residue  atom   cgnr    charge       mass  typeB    chargeB      massB
; residue    1 MYR rtp MYR q -1.0
    1          o      1    MYR      O      1 -0.85376600  16.000000   ; qtot -0.853766
    2          c      1    MYR      C      2 0.90762300  12.010000   ; qtot 0.053857
    3         c3      1    MYR     C1      3 -0.19337700   7.978000   ; qtot -0.139520
    4         c3      1    MYR     C2      4 -0.06537700   7.978000   ; qtot -0.204897
    5         c3      1    MYR     C3      5 -0.07837700   7.978000   ; qtot -0.283274
    6         c3      1    MYR     C4      6 -0.07837700   7.978000   ; qtot -0.361651
    7         c3      1    MYR     C5      7 -0.07837700   7.978000   ; qtot -0.440028
    8         c3      1    MYR     C6      8 -0.07937700   7.978000   ; qtot -0.519405
    9          o      1    MYR     O1      9 -0.85377700  16.000000   ; qtot -1.373182
   10         c3      1    MYR     C7     10 -0.07837700   7.978000   ; qtot -1.451559
   11         c3      1    MYR     C8     11 -0.07937700   7.978000   ; qtot -1.530936
   12         c3      1    MYR     C9     12 -0.07837700   7.978000   ; qtot -1.609313
   13         c3      1    MYR    C10     13 -0.07937700   7.978000   ; qtot -1.688690
   14         c3      1    MYR    C11     14 -0.07937700   7.978000   ; qtot -1.768067
   15         hc      1    MYR      H     15 0.01872300   3.024000   ; qtot -1.749344
   16         hc      1    MYR     H1     16 0.01872300   3.024000   ; qtot -1.730621
   17         hc      1    MYR     H2     17 0.04372300   3.024000   ; qtot -1.686898
   18         hc      1    MYR     H3     18 0.04372300   3.024000   ; qtot -1.643175
   19         hc      1    MYR     H4     19 0.02572300   3.024000   ; qtot -1.617452
   20         hc      1    MYR     H5     20 0.02572300   3.024000   ; qtot -1.591729
   21         hc      1    MYR     H6     21 0.03672300   3.024000   ; qtot -1.555006
   22         hc      1    MYR     H7     22 0.03672300   3.024000   ; qtot -1.518283
   23         hc      1    MYR     H8     23 0.03422300   3.024000   ; qtot -1.484060
   24         hc      1    MYR     H9     24 0.03422300   3.024000   ; qtot -1.449837
   25         hc      1    MYR    H10     25 0.03722300   3.024000   ; qtot -1.412614
   26         hc      1    MYR    H11     26 0.03722300   3.024000   ; qtot -1.375391
   27         hc      1    MYR    H12     27 0.03672300   3.024000   ; qtot -1.338668
   28         hc      1    MYR    H13     28 0.03672300   3.024000   ; qtot -1.301945
   29         hc      1    MYR    H14     29 0.03822300   3.024000   ; qtot -1.263722
   30         hc      1    MYR    H15     30 0.03822300   3.024000   ; qtot -1.225499
   31         hc      1    MYR    H16     31 0.03772300   3.024000   ; qtot -1.187776
   32         hc      1    MYR    H17     32 0.03772300   3.024000   ; qtot -1.150053
   33         hc      1    MYR    H18     33 0.03872300   3.024000   ; qtot -1.111330
   34         hc      1    MYR    H19     34 0.03872300   3.024000   ; qtot -1.072607
   35         c3      1    MYR    C12     35 -0.08037700   7.978000   ; qtot -1.152984
   36         hc      1    MYR    H20     36 0.03872300   3.024000   ; qtot -1.114261
   37         hc      1    MYR    H21     37 0.03872300   3.024000   ; qtot -1.075538
   38         c3      1    MYR    C13     38 -0.09207700   5.962000   ; qtot -1.167615
   39         hc      1    MYR    H22     39 0.03772300   3.024000   ; qtot -1.129892
   40         hc      1    MYR    H23     40 0.03772300   3.024000   ; qtot -1.092169
   41         hc      1    MYR    H24     41 0.03072300   3.024000   ; qtot -1.061446
   42         hc      1    MYR    H25     42 0.03072300   3.024000   ; qtot -1.030723
   43         hc      1    MYR    H26     43 0.03072300   3.024000   ; qtot -1.000000

[ bonds ]
;    ai     aj funct         c0         c1         c2         c3
      1      2     1   0.12180 546095.680000
      2      3     1   0.15240 203509.760000
      2      9     1   0.12180 546095.680000
      3      4     1   0.15380 194556.000000
      4      5     1   0.15380 194556.000000
      5      6     1   0.15380 194556.000000
      6      7     1   0.15380 194556.000000
      7      8     1   0.15380 194556.000000
      8     10     1   0.15380 194556.000000
     10     11     1   0.15380 194556.000000
     11     12     1   0.15380 194556.000000
     12     13     1   0.15380 194556.000000
     13     14     1   0.15380 194556.000000
     14     35     1   0.15380 194556.000000
     35     38     1   0.15380 194556.000000
      3     15     1   0.10970 314553.120000
      3     16     1   0.10970 314553.120000
      4     17     1   0.10970 314553.120000
      4     18     1   0.10970 314553.120000
      5     19     1   0.10970 314553.120000
      5     20     1   0.10970 314553.120000
      6     21     1   0.10970 314553.120000
      6     22     1   0.10970 314553.120000
      7     23     1   0.10970 314553.120000
      7     24     1   0.10970 314553.120000
      8     25     1   0.10970 314553.120000
      8     26     1   0.10970 314553.120000
     10     27     1   0.10970 314553.120000
     10     28     1   0.10970 314553.120000
     11     29     1   0.10970 314553.120000
     11     30     1   0.10970 314553.120000
     12     31     1   0.10970 314553.120000
     12     32     1   0.10970 314553.120000
     13     33     1   0.10970 314553.120000
     13     34     1   0.10970 314553.120000
     14     36     1   0.10970 314553.120000
     14     37     1   0.10970 314553.120000
     35     39     1   0.10970 314553.120000
     35     40     1   0.10970 314553.120000
     38     41     1   0.10970 314553.120000
     38     42     1   0.10970 314553.120000
     38     43     1   0.10970 314553.120000

[ pairs ]
;    ai     aj funct         c0         c1         c2         c3
      1      4     1
      2      5     1
      3      6     1
      4      9     1
      4      7     1
      5      8     1
      6     10     1
      7     11     1
      8     12     1
     10     13     1
     11     14     1
     12     35     1
     13     38     1
      1     15     1
      1     16     1
      2     17     1
      2     18     1
      3     19     1
      3     20     1
      4     21     1
      4     22     1
      5     15     1
      5     16     1
      5     23     1
      5     24     1
      6     17     1
      6     18     1
      6     25     1
      6     26     1
      7     19     1
      7     20     1
      7     27     1
      7     28     1
      8     21     1
      8     22     1
      8     29     1
      8     30     1
      9     15     1
      9     16     1
     10     23     1
     10     24     1
     10     31     1
     10     32     1
     11     25     1
     11     26     1
     11     33     1
     11     34     1
     12     27     1
     12     28     1
     12     36     1
     12     37     1
     13     29     1
     13     30     1
     13     39     1
     13     40     1
     14     31     1
     14     32     1
     14     41     1
     14     42     1
     14     43     1
     15     17     1
     15     18     1
     16     17     1
     16     18     1
     17     19     1
     17     20     1
     18     19     1
     18     20     1
     19     21     1
     19     22     1
     20     21     1
     20     22     1
     21     23     1
     21     24     1
     22     23     1
     22     24     1
     23     25     1
     23     26     1
     24     25     1
     24     26     1
     25     27     1
     25     28     1
     26     27     1
     26     28     1
     27     29     1
     27     30     1
     28     29     1
     28     30     1
     29     31     1
     29     32     1
     30     31     1
     30     32     1
     31     33     1
     31     34     1
     32     33     1
     32     34     1
     33     35     1
     33     36     1
     33     37     1
     34     35     1
     34     36     1
     34     37     1
     36     38     1
     36     39     1
     36     40     1
     37     38     1
     37     39     1
     37     40     1
     39     41     1
     39     42     1
     39     43     1
     40     41     1
     40     42     1
     40     43     1

[ angles ]
;    ai     aj     ak funct         c0         c1         c2         c3
      1      2      3     1   123.2000528 707.932800
      1      2      9     1   130.2500561 994.118400
      2      3      4     1   111.0400475 546.430400
      3      2      9     1   123.2000528 707.932800
      3      4      5     1   111.5100476 543.083200
      4      5      6     1   111.5100476 543.083200
      5      6      7     1   111.5100476 543.083200
      6      7      8     1   111.5100476 543.083200
      7      8     10     1   111.5100476 543.083200
      8     10     11     1   111.5100476 543.083200
     10     11     12     1   111.5100476 543.083200
     11     12     13     1   111.5100476 543.083200
     12     13     14     1   111.5100476 543.083200
     13     14     35     1   111.5100476 543.083200
     14     35     38     1   111.5100476 543.083200
      2      3     15     1   108.7700466 396.643200
      2      3     16     1   108.7700466 396.643200
      3      4     17     1   109.8000471 391.622400
      3      4     18     1   109.8000471 391.622400
      4      3     15     1   109.8000471 391.622400
      4      3     16     1   109.8000471 391.622400
      4      5     19     1   109.8000471 391.622400
      4      5     20     1   109.8000471 391.622400
      5      4     17     1   109.8000471 391.622400
      5      4     18     1   109.8000471 391.622400
      5      6     21     1   109.8000471 391.622400
      5      6     22     1   109.8000471 391.622400
      6      5     19     1   109.8000471 391.622400
      6      5     20     1   109.8000471 391.622400
      6      7     23     1   109.8000471 391.622400
      6      7     24     1   109.8000471 391.622400
      7      6     21     1   109.8000471 391.622400
      7      6     22     1   109.8000471 391.622400
      7      8     25     1   109.8000471 391.622400
      7      8     26     1   109.8000471 391.622400
      8      7     23     1   109.8000471 391.622400
      8      7     24     1   109.8000471 391.622400
      8     10     27     1   109.8000471 391.622400
      8     10     28     1   109.8000471 391.622400
     10      8     25     1   109.8000471 391.622400
     10      8     26     1   109.8000471 391.622400
     10     11     29     1   109.8000471 391.622400
     10     11     30     1   109.8000471 391.622400
     11     10     27     1   109.8000471 391.622400
     11     10     28     1   109.8000471 391.622400
     11     12     31     1   109.8000471 391.622400
     11     12     32     1   109.8000471 391.622400
     12     11     29     1   109.8000471 391.622400
     12     11     30     1   109.8000471 391.622400
     12     13     33     1   109.8000471 391.622400
     12     13     34     1   109.8000471 391.622400
     13     12     31     1   109.8000471 391.622400
     13     12     32     1   109.8000471 391.622400
     13     14     36     1   109.8000471 391.622400
     13     14     37     1   109.8000471 391.622400
     14     13     33     1   109.8000471 391.622400
     14     13     34     1   109.8000471 391.622400
     14     35     39     1   109.8000471 391.622400
     14     35     40     1   109.8000471 391.622400
     15      3     16     1   107.5800459 326.352000
     17      4     18     1   107.5800459 326.352000
     19      5     20     1   107.5800459 326.352000
     21      6     22     1   107.5800459 326.352000
     23      7     24     1   107.5800459 326.352000
     25      8     26     1   107.5800459 326.352000
     27     10     28     1   107.5800459 326.352000
     29     11     30     1   107.5800459 326.352000
     31     12     32     1   107.5800459 326.352000
     33     13     34     1   107.5800459 326.352000
     35     14     36     1   109.8000471 391.622400
     35     14     37     1   109.8000471 391.622400
     35     38     41     1   109.8000471 391.622400
     35     38     42     1   109.8000471 391.622400
     35     38     43     1   109.8000471 391.622400
     36     14     37     1   107.5800459 326.352000
     38     35     39     1   109.8000471 391.622400
     38     35     40     1   109.8000471 391.622400
     39     35     40     1   107.5800459 326.352000
     41     38     42     1   107.5800459 326.352000
     41     38     43     1   107.5800459 326.352000
     42     38     43     1   107.5800459 326.352000

[ dihedrals ]
;    ai     aj     ak     al funct         c0         c1         c2         c3         c4         c5
      1      2      3      4     1  0.0000000  3.0961600  1
      1      2      3      4     1  180.0000771  1.1296800  2
      1      2      3      4     1  180.0000771  2.3012000  3
      2      3      4      5     1  0.0000000  0.4184000  3
      3      4      5      6     1  0.0000000  0.4602400  1
      3      4      5      6     1  180.0000771  1.2133600  2
      3      4      5      6     1  0.0000000  0.5439200  3
      4      3      2      9     1  0.0000000  3.0961600  1
      4      3      2      9     1  180.0000771  1.1296800  2
      4      3      2      9     1  180.0000771  2.3012000  3
      4      5      6      7     1  0.0000000  0.4602400  1
      4      5      6      7     1  180.0000771  1.2133600  2
      4      5      6      7     1  0.0000000  0.5439200  3
      5      6      7      8     1  0.0000000  0.4602400  1
      5      6      7      8     1  180.0000771  1.2133600  2
      5      6      7      8     1  0.0000000  0.5439200  3
      6      7      8     10     1  0.0000000  0.4602400  1
      6      7      8     10     1  180.0000771  1.2133600  2
      6      7      8     10     1  0.0000000  0.5439200  3
      7      8     10     11     1  0.0000000  0.4602400  1
      7      8     10     11     1  180.0000771  1.2133600  2
      7      8     10     11     1  0.0000000  0.5439200  3
      8     10     11     12     1  0.0000000  0.4602400  1
      8     10     11     12     1  180.0000771  1.2133600  2
      8     10     11     12     1  0.0000000  0.5439200  3
     10     11     12     13     1  0.0000000  0.4602400  1
     10     11     12     13     1  180.0000771  1.2133600  2
     10     11     12     13     1  0.0000000  0.5439200  3
     11     12     13     14     1  0.0000000  0.4602400  1
     11     12     13     14     1  180.0000771  1.2133600  2
     11     12     13     14     1  0.0000000  0.5439200  3
     12     13     14     35     1  0.0000000  0.4602400  1
     12     13     14     35     1  180.0000771  1.2133600  2
     12     13     14     35     1  0.0000000  0.5439200  3
     13     14     35     38     1  0.0000000  0.4602400  1
     13     14     35     38     1  180.0000771  1.2133600  2
     13     14     35     38     1  0.0000000  0.5439200  3
      3      1      2      9     4  180.0000771  4.6024000  2
      1      2      3     15     1  0.0000000  3.4727200  1
      1      2      3     15     1  180.0000771  0.1673600  3
      1      2      3     16     1  0.0000000  3.4727200  1
      1      2      3     16     1  180.0000771  0.1673600  3
      2      3      4     17     1  0.0000000  0.6508444  3
      2      3      4     18     1  0.0000000  0.6508444  3
      3      4      5     19     1  0.0000000  0.3347200  3
      3      4      5     20     1  0.0000000  0.3347200  3
      4      5      6     21     1  0.0000000  0.3347200  3
      4      5      6     22     1  0.0000000  0.3347200  3
      5      4      3     15     1  0.0000000  0.3347200  3
      5      4      3     16     1  0.0000000  0.3347200  3
      5      6      7     23     1  0.0000000  0.3347200  3
      5      6      7     24     1  0.0000000  0.3347200  3
      6      5      4     17     1  0.0000000  0.3347200  3
      6      5      4     18     1  0.0000000  0.3347200  3
      6      7      8     25     1  0.0000000  0.3347200  3
      6      7      8     26     1  0.0000000  0.3347200  3
      7      6      5     19     1  0.0000000  0.3347200  3
      7      6      5     20     1  0.0000000  0.3347200  3
      7      8     10     27     1  0.0000000  0.3347200  3
      7      8     10     28     1  0.0000000  0.3347200  3
      8      7      6     21     1  0.0000000  0.3347200  3
      8      7      6     22     1  0.0000000  0.3347200  3
      8     10     11     29     1  0.0000000  0.3347200  3
      8     10     11     30     1  0.0000000  0.3347200  3
      9      2      3     15     1  0.0000000  3.4727200  1
      9      2      3     15     1  180.0000771  0.1673600  3
      9      2      3     16     1  0.0000000  3.4727200  1
      9      2      3     16     1  180.0000771  0.1673600  3
     10      8      7     23     1  0.0000000  0.3347200  3
     10      8      7     24     1  0.0000000  0.3347200  3
     10     11     12     31     1  0.0000000  0.3347200  3
     10     11     12     32     1  0.0000000  0.3347200  3
     11     10      8     25     1  0.0000000  0.3347200  3
     11     10      8     26     1  0.0000000  0.3347200  3
     11     12     13     33     1  0.0000000  0.3347200  3
     11     12     13     34     1  0.0000000  0.3347200  3
     12     11     10     27     1  0.0000000  0.3347200  3
     12     11     10     28     1  0.0000000  0.3347200  3
     12     13     14     36     1  0.0000000  0.3347200  3
     12     13     14     37     1  0.0000000  0.3347200  3
     13     12     11     29     1  0.0000000  0.3347200  3
     13     12     11     30     1  0.0000000  0.3347200  3
     13     14     35     39     1  0.0000000  0.3347200  3
     13     14     35     40     1  0.0000000  0.3347200  3
     14     13     12     31     1  0.0000000  0.3347200  3
     14     13     12     32     1  0.0000000  0.3347200  3
     14     35     38     41     1  0.0000000  0.3347200  3
     14     35     38     42     1  0.0000000  0.3347200  3
     14     35     38     43     1  0.0000000  0.3347200  3
     15      3      4     17     1  0.0000000  0.5020800  3
     15      3      4     18     1  0.0000000  0.5020800  3
     16      3      4     17     1  0.0000000  0.5020800  3
     16      3      4     18     1  0.0000000  0.5020800  3
     17      4      5     19     1  0.0000000  0.5020800  3
     17      4      5     20     1  0.0000000  0.5020800  3
     18      4      5     19     1  0.0000000  0.5020800  3
     18      4      5     20     1  0.0000000  0.5020800  3
     19      5      6     21     1  0.0000000  0.5020800  3
     19      5      6     22     1  0.0000000  0.5020800  3
     20      5      6     21     1  0.0000000  0.5020800  3
     20      5      6     22     1  0.0000000  0.5020800  3
     21      6      7     23     1  0.0000000  0.5020800  3
     21      6      7     24     1  0.0000000  0.5020800  3
     22      6      7     23     1  0.0000000  0.5020800  3
     22      6      7     24     1  0.0000000  0.5020800  3
     23      7      8     25     1  0.0000000  0.5020800  3
     23      7      8     26     1  0.0000000  0.5020800  3
     24      7      8     25     1  0.0000000  0.5020800  3
     24      7      8     26     1  0.0000000  0.5020800  3
     25      8     10     27     1  0.0000000  0.5020800  3
     25      8     10     28     1  0.0000000  0.5020800  3
     26      8     10     27     1  0.0000000  0.5020800  3
     26      8     10     28     1  0.0000000  0.5020800  3
     27     10     11     29     1  0.0000000  0.5020800  3
     27     10     11     30     1  0.0000000  0.5020800  3
     28     10     11     29     1  0.0000000  0.5020800  3
     28     10     11     30     1  0.0000000  0.5020800  3
     29     11     12     31     1  0.0000000  0.5020800  3
     29     11     12     32     1  0.0000000  0.5020800  3
     30     11     12     31     1  0.0000000  0.5020800  3
     30     11     12     32     1  0.0000000  0.5020800  3
     31     12     13     33     1  0.0000000  0.5020800  3
     31     12     13     34     1  0.0000000  0.5020800  3
     32     12     13     33     1  0.0000000  0.5020800  3
     32     12     13     34     1  0.0000000  0.5020800  3
     33     13     14     35     1  0.0000000  0.3347200  3
     33     13     14     36     1  0.0000000  0.5020800  3
     33     13     14     37     1  0.0000000  0.5020800  3
     34     13     14     35     1  0.0000000  0.3347200  3
     34     13     14     36     1  0.0000000  0.5020800  3
     34     13     14     37     1  0.0000000  0.5020800  3
     36     14     35     38     1  0.0000000  0.3347200  3
     36     14     35     39     1  0.0000000  0.5020800  3
     36     14     35     40     1  0.0000000  0.5020800  3
     37     14     35     38     1  0.0000000  0.3347200  3
     37     14     35     39     1  0.0000000  0.5020800  3
     37     14     35     40     1  0.0000000  0.5020800  3
     39     35     38     41     1  0.0000000  0.5020800  3
     39     35     38     42     1  0.0000000  0.5020800  3
     39     35     38     43     1  0.0000000  0.5020800  3
     40     35     38     41     1  0.0000000  0.5020800  3
     40     35     38     42     1  0.0000000  0.5020800  3
     40     35     38     43     1  0.0000000  0.5020800  3
